# Supplementary material for: Transcriptome analyses suggest that changes in fungal endophyte lifestyle could be involved in grapevine bud necrosis
Source: Sci Rep. 2020 Jun 11;10:9514. doi: 10.1038/s41598-020-66500-0 (PMC7290027; doi:10.1038/s41598-020-66500-0)
Supplement: Supplementary file 2 — Supplementary Table 1. [file 41598_2020_66500_MOESM2_ESM.xlsx]

## Sheet: DE_NN1_x_NE1
ID	Description	logFC	logCPM	LR	PValue	FDR	DOWN	UP
GSVIVT01008595001	PTHR10791:SF22 - BIDIRECTIONAL SUGAR TRANSPORTER SWEET10 (1 of 3)	-7.37609	0.859023	41.3274	1.28753e-10	2.84948e-09	GSVIVT01008595001
GSVIVT01003954001	K03322 - manganese transport protein (mntH) (1 of 1)	-7.08745	1.76454	69.3929	8.06783e-17	4.70417e-15	GSVIVT01003954001
GSVIVT01005964001	PTHR31871:SF10 - GENOMIC DNA, CHROMOSOME 3, TAC CLONE:K5K13 (1 of 4)	-6.69439	0.504746	42.2521	8.02324e-11	1.85935e-09	GSVIVT01005964001
GSVIVT01018910001	2.1.1.274 - Salicylate carboxymethyltransferase / Salicylate O-methyltransferase (1 of 14)	-5.92995	3.56664	49.3951	2.09266e-12	6.25118e-11	GSVIVT01018910001
GSVIVT01016071001	PTHR11863:SF2 - PROTEIN ECERIFERUM 3 (1 of 3)	-5.50194	1.01336	67.9055	1.71525e-16	9.37053e-15	GSVIVT01016071001
GSVIVT01011713001	K05929 - phosphoethanolamine N-methyltransferase (E2.1.1.103, NMT) (1 of 3)	-5.44069	3.16405	112.078	3.43464e-26	6.94255e-24	GSVIVT01011713001
GSVIVT01029227001	K16296 - serine carboxypeptidase-like clade I [EC:3.4.16.-] (SCPL-I) (1 of 15)	-5.43543	2.40921	42.3725	7.54444e-11	1.75285e-09	GSVIVT01029227001
GSVIVT01010932001	PF02386 - Cation transport protein (TrkH) (1 of 6)	-5.10888	1.18167	39.1354	3.95418e-10	7.94856e-09	GSVIVT01010932001
GSVIVT01006754001	PF13962 - Domain of unknown function (PGG) (1 of 124)	-5.0044	1.16901	55.9693	7.36121e-14	2.74416e-12	GSVIVT01006754001
GSVIVT01009472001	PTHR10795//PTHR10795:SF394 - PROPROTEIN CONVERTASE SUBTILISIN/KEXIN // SUBFAMILY NOT NAMED (1 of 1)	-4.95694	2.36608	119.794	7.01776e-28	1.67983e-25	GSVIVT01009472001
GSVIVT01032015001	3.2.1.149//3.2.1.21 - Beta-glucosidase / Gentobiase (1 of 7)	-4.93655	2.46244	101.281	7.98015e-24	1.09006e-21	GSVIVT01032015001
GSVIVT01012332001	PTHR11709//PTHR11709:SF118 - MULTI-COPPER OXIDASE // SUBFAMILY NOT NAMED (1 of 10)	-4.71867	2.0546	45.3042	1.68686e-11	4.33436e-10	GSVIVT01012332001
GSVIVT01018906001	2.1.1.273//2.1.1.274 - Salicylate carboxymethyltransferase / Salicylate O-methyltransferase (1 of 2)	-4.64091	2.00428	64.951	7.67831e-16	3.85867e-14	GSVIVT01018906001
GSVIVT01013226001	PTHR10891//PTHR10891:SF585 - EF-HAND CALCIUM-BINDING DOMAIN CONTAINING PROTEIN // SUBFAMILY NOT NAMED (1 of 2)	-4.57303	1.54578	63.7407	1.4192e-15	6.94037e-14	GSVIVT01013226001
GSVIVT01000403001	4.2.3.27 - Isoprene synthase / ISPS (1 of 2)	-4.46302	3.09602	88.258	5.7449e-21	5.49089e-19	GSVIVT01000403001
GSVIVT01035695001	PTHR31236:SF2 - DEHYDRATION-RESPONSIVE PROTEIN RD22 (1 of 12)	-4.41154	4.40865	120.328	5.36084e-28	1.30033e-25	GSVIVT01035695001
GSVIVT01008262001	KOG0156 - Cytochrome P450 CYP2 subfamily (1 of 97)	-4.40429	4.16953	177.501	1.70268e-40	2.06501e-37	GSVIVT01008262001
GSVIVT01035639001	PTHR22844//PTHR22844:SF213 - F-BOX AND WD40 DOMAIN PROTEIN // SUBFAMILY NOT NAMED (1 of 1)	-4.34898	0.947437	32.1661	1.41539e-08	2.15832e-07	GSVIVT01035639001
GSVIVT01032014001	3.2.1.149//3.2.1.21 - Beta-glucosidase / Gentobiase (1 of 7)	-4.3057	2.99791	90.9834	1.44883e-21	1.48073e-19	GSVIVT01032014001
GSVIVT01017252001	PTHR23111//PTHR23111:SF34 - ZINC FINGER PROTEIN // SUBFAMILY NOT NAMED (1 of 1)	-4.29247	2.45069	55.3407	1.01347e-13	3.64367e-12	GSVIVT01017252001
GSVIVT01038125001	PTHR22595//PTHR22595:SF60 - CHITINASE-RELATED // SUBFAMILY NOT NAMED (1 of 1)	-4.28585	3.60331	68.418	1.32266e-16	7.42649e-15	GSVIVT01038125001
GSVIVT01022491001	PTHR23024:SF102 - CARBOXYLESTERASE 15-RELATED (1 of 3)	-4.24914	2.21056	86.0709	1.73595e-20	1.54051e-18	GSVIVT01022491001
GSVIVT01000402001	4.2.3.105//4.2.3.106 - (E)-beta-ocimene synthase / Beta-ocimene synthase (1 of 1)	-4.20209	3.64036	127.011	1.84724e-29	5.86196e-27	GSVIVT01000402001
GSVIVT01015767001	PTHR19241//PTHR19241:SF301 - ATP-BINDING CASSETTE TRANSPORTER // SUBFAMILY NOT NAMED (1 of 2)	-4.08209	5.30242	417.197	9.94278e-93	1.80879e-88	GSVIVT01015767001
GSVIVT01008890001	PF00892 - EamA-like transporter family (EamA) (1 of 58)	-4.0789	2.37468	38.7309	4.86455e-10	9.65058e-09	GSVIVT01008890001
GSVIVT01030222001		-4.03269	2.85185	99.266	2.20768e-23	2.75084e-21	GSVIVT01030222001
GSVIVT01031578001	PTHR31062:SF34 - XYLOGLUCAN ENDOTRANSGLUCOSYLASE/HYDROLASE PROTEIN 15-RELATED (1 of 4)	-4.01807	6.92145	260.94	1.07046e-58	4.86845e-55	GSVIVT01031578001
GSVIVT01027142001	2.3.1.20//2.3.1.75 - Diacylglycerol O-acyltransferase / Diglyceride acyltransferase // Long-chain-alcohol O-fatty-acyltransferase / Wax synthase (1 of 7)	-3.99589	4.69356	159.298	1.61111e-36	1.39568e-33	GSVIVT01027142001
GSVIVT01018908001	K08241 - jasmonate O-methyltransferase (E2.1.1.141) (1 of 7)	-3.96765	1.28162	49.2972	2.19977e-12	6.54961e-11	GSVIVT01018908001
GSVIVT01017242001	PTHR12446//PTHR12446:SF27 - TESMIN/TSO1-RELATED // SUBFAMILY NOT NAMED (1 of 2)	-3.91619	0.63058	39.4804	3.31372e-10	6.78865e-09	GSVIVT01017242001
GSVIVT01017701001	PTHR13683//PTHR13683:SF301 - ASPARTYL PROTEASES // SUBFAMILY NOT NAMED (1 of 1)	-3.90484	2.15679	60.783	6.37253e-15	2.80022e-13	GSVIVT01017701001
GSVIVT01031312001	K00430 - peroxidase (E1.11.1.7) (1 of 56)	-3.8794	4.92226	145.282	1.86373e-33	9.68715e-31	GSVIVT01031312001
GSVIVT01000949001	PTHR27001:SF1 - BRASSINOSTEROID INSENSITIVE 1-ASSOCIATED RECEPTOR KINASE 1-RELATED (1 of 11)	-3.84844	2.94298	135.226	2.94629e-31	1.09385e-28	GSVIVT01000949001
GSVIVT01032779001	PTHR31301:SF24 - LOB DOMAIN-CONTAINING PROTEIN 21 (1 of 1)	-3.82905	1.86695	71.0432	3.49494e-17	2.13356e-15	GSVIVT01032779001
GSVIVT01000600001	K10251 - 17beta-estradiol 17-dehydrogenase / very-long-chain 3-oxoacyl-CoA reductase (HSD17B12, KAR, IFA38) (1 of 4)	-3.77104	4.23859	84.2177	4.43188e-20	3.73263e-18	GSVIVT01000600001
GSVIVT01018606001	PTHR31080:SF19 - PLANT INVERTASE/PECTIN METHYLESTERASE INHIBITOR SUPERFAMILY PROTEIN (1 of 4)	-3.75052	2.59215	76.8291	1.86409e-18	1.32986e-16	GSVIVT01018606001
GSVIVT01035429001	PTHR11527:SF93 - 17.6 KDA CLASS II HEAT SHOCK PROTEIN-RELATED (1 of 8)	-3.73165	3.75624	78.2598	9.03402e-19	6.62689e-17	GSVIVT01035429001
GSVIVT01009829001	PTHR27000:SF26 - F10A5.16 (1 of 2)	-3.71839	1.96027	38.1195	6.65433e-10	1.2961e-08	GSVIVT01009829001
GSVIVT01031598001		-3.71402	5.43919	142.955	6.01223e-33	2.95607e-30	GSVIVT01031598001
GSVIVT01011092001	3.2.1.17 - Lysozyme / Muramidase (1 of 3)	-3.71401	3.28623	131.419	2.00527e-30	7.15292e-28	GSVIVT01011092001
GSVIVT01016853001		-3.69786	1.53929	40.543	1.92341e-10	4.12625e-09	GSVIVT01016853001
GSVIVT01031329001	PTHR13683:SF296 - ASPARTYL PROTEASE FAMILY PROTEIN (1 of 1)	-3.68843	3.72439	74.1237	7.33713e-18	4.75008e-16	GSVIVT01031329001
GSVIVT01026123001	PF07645//PF07714//PF13947 - Calcium-binding EGF domain (EGF_CA) // Protein tyrosine kinase (Pkinase_Tyr) // Wall-associated receptor kinase galacturonan-binding (GUB_WAK_bind) (1 of 5)	-3.68741	0.724431	44.7447	2.24469e-11	5.68738e-10	GSVIVT01026123001
GSVIVT01028525001		-3.67323	6.63192	97.3186	5.90222e-23	7.11081e-21	GSVIVT01028525001
GSVIVT01036243001	PF12796//PF13962 - Ankyrin repeats (3 copies) (Ank_2) // Domain of unknown function (PGG) (1 of 47)	-3.67267	5.85965	216.356	5.63999e-49	1.14003e-45	GSVIVT01036243001
GSVIVT01029266001	PTHR31752:SF4 - AUXIN EFFLUX CARRIER COMPONENT 2 (1 of 1)	-3.65439	0.58111	30.4652	3.3991e-08	4.82982e-07	GSVIVT01029266001
GSVIVT01013694001	PTHR11709//PTHR11709:SF118 - MULTI-COPPER OXIDASE // SUBFAMILY NOT NAMED (1 of 10)	-3.64515	3.76443	46.4957	9.18194e-12	2.46369e-10	GSVIVT01013694001
GSVIVT01005061001	PTHR10992:SF784 - ALPHA-HYDROXYNITRILE LYASE-RELATED (1 of 8)	-3.64488	1.16115	43.4963	4.24754e-11	1.02618e-09	GSVIVT01005061001
GSVIVT01026348001	PTHR22835//PTHR22835:SF164 - ZINC FINGER FYVE DOMAIN CONTAINING PROTEIN // SUBFAMILY NOT NAMED (1 of 1)	-3.614	6.95278	122.322	1.96208e-28	5.17308e-26	GSVIVT01026348001
GSVIVT01036247001	PF12796 - Ankyrin repeats (3 copies) (Ank_2) (1 of 140)	-3.61288	2.6646	90.8453	1.55358e-21	1.57892e-19	GSVIVT01036247001
GSVIVT01031173001	PF04398 - Protein of unknown function, DUF538 (DUF538) (1 of 18)	-3.5901	0.788927	17.5436	2.80801e-05	0.000206231	GSVIVT01031173001
GSVIVT01010933001		-3.58681	0.740093	25.2683	4.98844e-07	5.53352e-06	GSVIVT01010933001
GSVIVT01013695001	PTHR11709//PTHR11709:SF118 - MULTI-COPPER OXIDASE // SUBFAMILY NOT NAMED (1 of 10)	-3.58414	1.76084	28.4348	9.69101e-08	1.24681e-06	GSVIVT01013695001
GSVIVT01012309001	PTHR12483:SF24 - COPPER TRANSPORTER 1-RELATED (1 of 2)	-3.57496	1.24145	22.3886	2.22689e-06	2.10888e-05	GSVIVT01012309001
GSVIVT01008767001		-3.56458	1.12993	45.8846	1.25426e-11	3.31169e-10	GSVIVT01008767001
GSVIVT01009807001	KOG1542 - Cysteine proteinase Cathepsin F (1 of 1)	-3.54334	0.834212	25.1418	5.32654e-07	5.86919e-06	GSVIVT01009807001
GSVIVT01036248001	KOG4214 - Myotrophin and similar proteins (1 of 14)	-3.52947	3.46029	146.515	1.00169e-33	5.69463e-31	GSVIVT01036248001
GSVIVT01030002001	PTHR10809:SF48 - VESICLE-ASSOCIATED PROTEIN 4-1 (1 of 2)	-3.52942	2.5895	57.0913	4.16036e-14	1.61721e-12	GSVIVT01030002001
GSVIVT01009658001	PTHR11926:SF381 - UDP-GLYCOSYLTRANSFERASE 72B1 (1 of 1)	-3.51438	2.17113	56.4139	5.87152e-14	2.22531e-12	GSVIVT01009658001
GSVIVT01033706001	PTHR10209:SF152 - 1-AMINOCYCLOPROPANE-1-CARBOXYLATE OXIDASE-RELATED (1 of 2)	-3.50533	1.10322	40.7096	1.76617e-10	3.80238e-09	GSVIVT01033706001
GSVIVT01027135001	2.3.1.20//2.3.1.75 - Diacylglycerol O-acyltransferase / Diglyceride acyltransferase // Long-chain-alcohol O-fatty-acyltransferase / Wax synthase (1 of 7)	-3.48923	0.63894	37.9003	7.44521e-10	1.43478e-08	GSVIVT01027135001
GSVIVT01033759001	KOG0156 - Cytochrome P450 CYP2 subfamily (1 of 97)	-3.4732	0.45359	35.0986	3.13425e-09	5.42305e-08	GSVIVT01033759001
GSVIVT01037411001	2.4.1.115//2.4.1.91 - Anthocyanidin 3-O-glucosyltransferase / Uridine diphosphoglucose-anthocyanidin 3-O-glucosyltransferase // Flavonol 3-O-glucosyltransferase / UDP-glucose flavonol 3-O-glucosyltransferase (1 of 8)	-3.46498	3.70008	108.18	2.45485e-25	4.09712e-23	GSVIVT01037411001
GSVIVT01009810001	K01373 - cathepsin F (CTSF) (1 of 5)	-3.45904	0.934624	26.0945	3.25111e-07	3.75758e-06	GSVIVT01009810001
GSVIVT01016946001	PF07714//PF12819 - Protein tyrosine kinase (Pkinase_Tyr) // Carbohydrate-binding protein of the ER (Malectin_like) (1 of 5)	-3.4506	1.10811	23.7295	1.10873e-06	1.12619e-05	GSVIVT01016946001
GSVIVT01016761001	PTHR31238:SF21 - GERMIN-LIKE PROTEIN SUBFAMILY 3 MEMBER 3 (1 of 3)	-3.4371	3.26634	140.544	2.02466e-32	9.20813e-30	GSVIVT01016761001
GSVIVT01036145001	PTHR11362:SF13 - PROTEIN TERMINAL FLOWER 1 (1 of 2)	-3.43265	1.24016	32.9598	9.40828e-09	1.4909e-07	GSVIVT01036145001
GSVIVT01029226001	K16296 - serine carboxypeptidase-like clade I [EC:3.4.16.-] (SCPL-I) (1 of 15)	-3.4271	2.38763	36.117	1.85818e-09	3.37029e-08	GSVIVT01029226001
GSVIVT01013705001	PF00560//PF07714//PF08263 - Leucine Rich Repeat (LRR_1) // Protein tyrosine kinase (Pkinase_Tyr) // Leucine rich repeat N-terminal domain (LRRNT_2) (1 of 5)	-3.40998	0.518824	24.3621	7.98255e-07	8.37961e-06	GSVIVT01013705001
GSVIVT01026453001	4.2.3.19 - Ent-kaurene synthase / Ent-kaurene synthetase B (1 of 4)	-3.4052	0.523364	27.9025	1.27585e-07	1.60624e-06	GSVIVT01026453001
GSVIVT01013357001	K07437 - cytochrome P450, family 26, subfamily A (CYP26A) (1 of 6)	-3.40373	9.40579	121.004	3.81297e-28	9.50213e-26	GSVIVT01013357001
GSVIVT01003136001	PTHR11730//PTHR11730:SF52 - AMMONIUM TRANSPORTER // SUBFAMILY NOT NAMED (1 of 1)	-3.36803	2.61299	82.593	1.00813e-19	8.07924e-18	GSVIVT01003136001
GSVIVT01011585001	PTHR11732:SF239 - ALDO/KETO REDUCTASE-RELATED (1 of 8)	-3.3516	3.83957	111.287	5.12079e-26	9.80604e-24	GSVIVT01011585001
GSVIVT01018980001	PTHR14255//PTHR14255:SF11 - ATP-DEPENDENT PROTEASE CEREBLON // SUBFAMILY NOT NAMED (1 of 1)	-3.3386	2.54293	24.1761	8.79158e-07	9.16016e-06	GSVIVT01018980001
GSVIVT01035882001	PTHR12526//PTHR12526:SF404 - GLYCOSYLTRANSFERASE // SUBFAMILY NOT NAMED (1 of 1)	-3.3336	2.78725	87.0279	1.07002e-20	9.88109e-19	GSVIVT01035882001
GSVIVT01014750001	PF00069//PF08263//PF13855 - Protein kinase domain (Pkinase) // Leucine rich repeat N-terminal domain (LRRNT_2) // Leucine rich repeat (LRR_8) (1 of 20)	-3.33204	2.54401	71.6343	2.59011e-17	1.59726e-15	GSVIVT01014750001
GSVIVT01016112001	3.1.3.2 - Acid phosphatase / Phosphomonoesterase (1 of 23)	-3.32959	0.585447	14.791	0.000120108	0.000752414	GSVIVT01016112001
GSVIVT01014778001	PTHR31268:SF4 - GALACTINOL--SUCROSE GALACTOSYLTRANSFERASE 1-RELATED (1 of 1)	-3.32184	4.87908	234.202	7.22764e-53	2.19142e-49	GSVIVT01014778001
GSVIVT01016947001	PTHR27003:SF105 - LEUCINE-RICH REPEAT PROTEIN KINASE-RELATED (1 of 16)	-3.2871	0.606143	19.1699	1.19586e-05	9.50416e-05	GSVIVT01016947001
GSVIVT01034422001	PTHR10426//PTHR10426:SF33 - STRICTOSIDINE SYNTHASE-RELATED // SUBFAMILY NOT NAMED (1 of 11)	-3.27297	2.05223	49.9945	1.54175e-12	4.67459e-11	GSVIVT01034422001
GSVIVT01000023001		-3.25837	1.21405	31.1943	2.33454e-08	3.4333e-07	GSVIVT01000023001
GSVIVT01019925001		-3.24632	3.08397	93.7742	3.53646e-22	3.80683e-20	GSVIVT01019925001
GSVIVT01007914001	PTHR12565:SF165 - TRANSCRIPTION FACTOR PIF7 (1 of 1)	-3.23779	3.77958	120.949	3.92e-28	9.63683e-26	GSVIVT01007914001
GSVIVT01016666001		-3.23693	2.24846	44.3891	2.69182e-11	6.77311e-10	GSVIVT01016666001
GSVIVT01032297001	K16296 - serine carboxypeptidase-like clade I [EC:3.4.16.-] (SCPL-I) (1 of 15)	-3.23011	1.37314	23.9135	1.00764e-06	1.03273e-05	GSVIVT01032297001
GSVIVT01022239001	PTHR24296:SF1 - ALKANE HYDROXYLASE CYP96A15-RELATED (1 of 6)	-3.21181	4.19364	110.337	8.26907e-26	1.48941e-23	GSVIVT01022239001
GSVIVT01037005001	K13449 - pathogenesis-related protein 1 (PR1) (1 of 6)	-3.21123	9.54469	23.9995	9.6362e-07	9.94902e-06	GSVIVT01037005001
GSVIVT01026124001	PF00069//PF13947 - Protein kinase domain (Pkinase) // Wall-associated receptor kinase galacturonan-binding (GUB_WAK_bind) (1 of 4)	-3.20365	3.62682	164.558	1.14228e-37	1.0937e-34	GSVIVT01026124001
GSVIVT01030990001	3.5.1.94 - Gamma-glutamyl-gamma-aminobutyrate hydrolase / Gamma-glutamyl-GABA hydrolase (1 of 2)	-3.19906	1.89458	50.235	1.36392e-12	4.17718e-11	GSVIVT01030990001
GSVIVT01032005001	3.2.1.149//3.2.1.21 - Beta-glucosidase / Gentobiase (1 of 7)	-3.19661	1.6229	25.3664	4.74113e-07	5.28173e-06	GSVIVT01032005001
GSVIVT01021681001		-3.19546	0.980823	42.1891	8.28614e-11	1.90812e-09	GSVIVT01021681001
GSVIVT01016971001	PTHR19443//PTHR19443:SF26 - HEXOKINASE // SUBFAMILY NOT NAMED (1 of 2)	-3.18413	1.53725	47.0171	7.03718e-12	1.9456e-10	GSVIVT01016971001
GSVIVT01015126001	PTHR24128:SF16 - ANKYRIN REPEAT-CONTAINING PROTEIN (1 of 2)	-3.15254	0.77637	24.1031	9.13127e-07	9.481e-06	GSVIVT01015126001
GSVIVT01014798001	PTHR22814:SF34 - COPPER TRANSPORT PROTEIN-RELATED (1 of 4)	-3.1506	2.97499	98.8008	2.79216e-23	3.45545e-21	GSVIVT01014798001
GSVIVT01037797001	K16296 - serine carboxypeptidase-like clade I [EC:3.4.16.-] (SCPL-I) (1 of 15)	-3.14707	1.09338	19.5672	9.71234e-06	7.88974e-05	GSVIVT01037797001
GSVIVT01014267001	PTHR11926:SF376 - UDP-GLYCOSYLTRANSFERASE 79B10-RELATED (1 of 6)	-3.14676	1.36816	43.9616	3.34888e-11	8.2539e-10	GSVIVT01014267001
GSVIVT01011107001	2.5.1.112//2.5.1.27 - Adenylate dimethylallyltransferase (ADP/ATP-dependent) / Isopentenyltransferase // Adenylate dimethylallyltransferase (AMP-dependent) / Isopentenyltransferase (1 of 3)	-3.10815	1.44534	26.011	3.39486e-07	3.90881e-06	GSVIVT01011107001
GSVIVT01035461001	PTHR10641//PTHR10641:SF613 - MYB-LIKE DNA-BINDING PROTEIN MYB // SUBFAMILY NOT NAMED (1 of 3)	-3.09959	2.62223	55.6943	8.46648e-14	3.11156e-12	GSVIVT01035461001
GSVIVT01031765001	PTHR10265:SF25 - CYCLIN-DEPENDENT KINASE INHIBITOR 6 (1 of 2)	-3.09196	3.5387	88.2512	5.76496e-21	5.49089e-19	GSVIVT01031765001
GSVIVT01024607001	PTHR21576:SF11 - MAJOR FACILITATOR PROTEIN (1 of 1)	-3.09057	1.97605	38.2694	6.16202e-10	1.20537e-08	GSVIVT01024607001
GSVIVT01026222001	PTHR33492:SF2 - HOMEODOMAIN-LIKE SUPERFAMILY PROTEIN-RELATED (1 of 1)	-3.068	3.75073	82.6495	9.79705e-20	7.88619e-18	GSVIVT01026222001
GSVIVT01005129001	PTHR22814//PTHR22814:SF94 - COPPER TRANSPORT PROTEIN ATOX1-RELATED // SUBFAMILY NOT NAMED (1 of 2)	-3.06126	2.5989	68.4339	1.312e-16	7.38942e-15	GSVIVT01005129001
GSVIVT01027014001	PTHR11177//PTHR11177:SF158 - CHITINASE // SUBFAMILY NOT NAMED (1 of 3)	-3.05762	0.562031	21.1102	4.3361e-06	3.84417e-05	GSVIVT01027014001
GSVIVT01033829001	PTHR11362:SF13 - PROTEIN TERMINAL FLOWER 1 (1 of 2)	-3.04845	0.462367	23.5298	1.22992e-06	1.23344e-05	GSVIVT01033829001
GSVIVT01031661001	PF00069//PF00560//PF08263 - Protein kinase domain (Pkinase) // Leucine Rich Repeat (LRR_1) // Leucine rich repeat N-terminal domain (LRRNT_2) (1 of 14)	-3.0417	4.06594	127.989	1.12848e-29	3.80174e-27	GSVIVT01031661001
GSVIVT01015159001	PTHR24356:SF206 - AGC (CAMP-DEPENDENT, CGMP-DEPENDENT AND PROTEIN KINASE C) KINASE FAMILY PROTEIN (1 of 3)	-3.03485	1.75011	67.3822	2.2366e-16	1.21096e-14	GSVIVT01015159001
GSVIVT01014272001	PTHR11926:SF376 - UDP-GLYCOSYLTRANSFERASE 79B10-RELATED (1 of 6)	-3.03439	4.80409	128.357	9.37711e-30	3.21865e-27	GSVIVT01014272001
GSVIVT01024076001	PTHR23201:SF16 - PROLINE-RICH PROTEIN 4 (1 of 3)	-3.03405	7.08762	137.828	7.94766e-32	3.21297e-29	GSVIVT01024076001
GSVIVT01031899001		-3.0157	1.31317	28.5109	9.31718e-08	1.20468e-06	GSVIVT01031899001
GSVIVT01030214001	K12382 - saposin (PSAP, SGP1) (1 of 1)	-3.01269	2.51261	23.9808	9.72988e-07	1.0006e-05	GSVIVT01030214001
GSVIVT01000449001	PTHR10641//PTHR10641:SF541 - MYB-LIKE DNA-BINDING PROTEIN MYB // SUBFAMILY NOT NAMED (1 of 2)	-3.00526	0.454851	22.2568	2.38507e-06	2.23886e-05	GSVIVT01000449001
GSVIVT01015958001	PTHR23091//PTHR23091:SF195 - N-TERMINAL ACETYLTRANSFERASE // SUBFAMILY NOT NAMED (1 of 1)	-2.9997	4.12446	75.5128	3.63055e-18	2.42819e-16	GSVIVT01015958001
GSVIVT01030491001	2.7.1.90 - Diphosphate--fructose-6-phosphate 1-phosphotransferase / Pyrophosphate-dependent 6-phosphofructose-1-kinase (1 of 3)	-2.99705	0.567867	29.9527	4.42707e-08	6.14789e-07	GSVIVT01030491001
GSVIVT01013722001	PTHR31458:SF3 - POLYGALACTURONASE NON-CATALYTIC SUBUNIT JP630-RELATED (1 of 2)	-2.99606	4.81498	76.417	2.29661e-18	1.60828e-16	GSVIVT01013722001
GSVIVT01019666001	PTHR31071:SF10 - PROTEIN BRANCHLESS TRICHOME (1 of 1)	-2.99023	3.3406	95.9554	1.17503e-22	1.32772e-20	GSVIVT01019666001
GSVIVT01030086001	PTHR23429:SF1 - GLUCOSE-6-PHOSPHATE 1-DEHYDROGENASE 1, CHLOROPLASTIC (1 of 1)	-2.98287	2.97472	68.0598	1.58608e-16	8.77018e-15	GSVIVT01030086001
GSVIVT01025914001	PTHR22835//PTHR22835:SF143 - ZINC FINGER FYVE DOMAIN CONTAINING PROTEIN // SUBFAMILY NOT NAMED (1 of 1)	-2.96789	7.30291	146.166	1.19435e-33	6.5841e-31	GSVIVT01025914001
GSVIVT01004701001	PF13962 - Domain of unknown function (PGG) (1 of 124)	-2.96779	3.23455	88.1554	6.05077e-21	5.7331e-19	GSVIVT01004701001
GSVIVT01008531001	PTHR24296:SF5 - CYTOCHROME P450 94B1-RELATED (1 of 1)	-2.96599	0.79232	30.5316	3.28476e-08	4.69782e-07	GSVIVT01008531001
GSVIVT01035640001	PTHR19139//PTHR19139:SF165 - AQUAPORIN TRANSPORTER // SUBFAMILY NOT NAMED (1 of 1)	-2.95446	2.52746	26.0272	3.36641e-07	3.87851e-06	GSVIVT01035640001
GSVIVT01029594001		-2.94499	5.64182	232.692	1.54279e-52	4.0095e-49	GSVIVT01029594001
GSVIVT01019490001	PTHR33513:SF4 - GB (1 of 2)	-2.93875	3.01003	50.9191	9.62513e-13	3.01897e-11	GSVIVT01019490001
GSVIVT01008695001	PTHR31175//PTHR31175:SF2 - AUXIN-RESPONSIVE FAMILY PROTEIN // SUBFAMILY NOT NAMED (1 of 3)	-2.92903	1.04823	35.9681	2.00576e-09	3.61275e-08	GSVIVT01008695001
GSVIVT01035272001	KOG1176 - Acyl-CoA synthetase (1 of 17)	-2.92511	3.33166	76.0311	2.79239e-18	1.92421e-16	GSVIVT01035272001
GSVIVT01003153001	PTHR11695:SF574 - CINNAMYL ALCOHOL DEHYDROGENASE 4-RELATED (1 of 3)	-2.91844	4.11484	102.313	4.74111e-24	6.7383e-22	GSVIVT01003153001
GSVIVT01009493001	K09843 - (+)-abscisic acid 8-hydroxylase (E1.14.13.93) (1 of 4)	-2.91705	2.17339	63.1133	1.95155e-15	9.24546e-14	GSVIVT01009493001
GSVIVT01032018001	3.2.1.149//3.2.1.21 - Beta-glucosidase / Gentobiase (1 of 7)	-2.91599	7.44296	112.901	2.2684e-26	4.83582e-24	GSVIVT01032018001
GSVIVT01014302001	PTHR31251:SF9 - SQUAMOSA PROMOTER-BINDING-LIKE PROTEIN 4-RELATED (1 of 2)	-2.91583	3.25896	70.3133	5.05946e-17	3.04774e-15	GSVIVT01014302001
GSVIVT01033624001	PTHR23086:SF37 - PHOSPHATIDYLINOSITOL 4-PHOSPHATE 5-KINASE 4-RELATED (1 of 1)	-2.91215	3.8291	75.9506	2.90853e-18	1.98918e-16	GSVIVT01033624001
GSVIVT01018757001	K08472 - mlo protein (MLO) (1 of 17)	-2.90433	2.83247	87.6935	7.6424e-21	7.16652e-19	GSVIVT01018757001
GSVIVT01027451001	PTHR11746//PTHR11746:SF103 - O-METHYLTRANSFERASE // SUBFAMILY NOT NAMED (1 of 4)	-2.90322	3.13286	51.1219	8.68056e-13	2.75116e-11	GSVIVT01027451001
GSVIVT01001992001	PF00226 - DnaJ domain (DnaJ) (1 of 70)	-2.89753	3.17723	101.424	7.42651e-24	1.03132e-21	GSVIVT01001992001
GSVIVT01035106001	PTHR12526:SF348 - SUCROSE SYNTHASE 2 (1 of 2)	-2.89608	1.57483	13.0726	0.000299652	0.00167371	GSVIVT01035106001
GSVIVT01028315001	K14516 - ethylene-responsive transcription factor 1 (ERF1) (1 of 2)	-2.89499	2.89525	80.9517	2.31308e-19	1.82163e-17	GSVIVT01028315001
GSVIVT01018951001	PTHR10071:SF156 - GATA TRANSCRIPTION FACTOR 18-RELATED (1 of 1)	-2.89252	1.77728	35.2462	2.90542e-09	5.04828e-08	GSVIVT01018951001
GSVIVT01005227001	PTHR31851:SF16 - MEMBRANE PROTEIN OF ER BODY 2 (1 of 5)	-2.89149	3.31696	60.1003	9.01454e-15	3.85865e-13	GSVIVT01005227001
GSVIVT01024067001	K01426 - amidase (E3.5.1.4, amiE) (1 of 5)	-2.88671	2.05935	51.822	6.07665e-13	1.96702e-11	GSVIVT01024067001
GSVIVT01004698001	PF13962 - Domain of unknown function (PGG) (1 of 124)	-2.88584	2.29182	48.038	4.18028e-12	1.1976e-10	GSVIVT01004698001
GSVIVT01000472001	PTHR31625:SF2 - COUMAROYL-COA:ANTHOCYANIDIN 3-O-GLUCOSIDE-6-O-COUMAROYLTRANSFERASE 1-RELATED (1 of 6)	-2.8637	2.44604	39.9179	2.6486e-10	5.55108e-09	GSVIVT01000472001
GSVIVT01036241001	KOG0502 - Integral membrane ankyrin-repeat protein Kidins220 (protein kinase D substrate) (1 of 12)	-2.86228	5.11769	158.273	2.6974e-36	2.23051e-33	GSVIVT01036241001
GSVIVT01029122001	2.4.1.115//2.4.1.91 - Anthocyanidin 3-O-glucosyltransferase / Uridine diphosphoglucose-anthocyanidin 3-O-glucosyltransferase // Flavonol 3-O-glucosyltransferase / UDP-glucose flavonol 3-O-glucosyltransferase (1 of 8)	-2.85962	5.37807	106.921	4.63267e-25	7.2653e-23	GSVIVT01029122001
GSVIVT01029225001	K16296 - serine carboxypeptidase-like clade I [EC:3.4.16.-] (SCPL-I) (1 of 15)	-2.85831	1.76248	13.0238	0.000307549	0.00171466	GSVIVT01029225001
GSVIVT01030573001	2.1.2.5 - Glutamate formimidoyltransferase / Glutamate formyltransferase (1 of 2)	-2.82999	2.13601	47.8131	4.68848e-12	1.3327e-10	GSVIVT01030573001
GSVIVT01014704001		-2.82796	0.700161	27.1388	1.89359e-07	2.31041e-06	GSVIVT01014704001
GSVIVT01006598001		-2.80102	4.87473	86.3368	1.51755e-20	1.37349e-18	GSVIVT01006598001
GSVIVT01008003001	PTHR23201:SF21 - GIBBERELLIN-REGULATED PROTEIN 4 (1 of 2)	-2.78425	0.536908	6.8409	0.00890942	0.0302163	GSVIVT01008003001
GSVIVT01036612001	PTHR11783//PTHR11783:SF72 - SULFOTRANSFERASE SULT // SUBFAMILY NOT NAMED (1 of 3)	-2.77985	0.559901	19.8862	8.21934e-06	6.78124e-05	GSVIVT01036612001
GSVIVT01003610001	PTHR10177:SF234 - CYCLIN-D2-1 (1 of 1)	-2.77656	1.39676	26.2968	2.92766e-07	3.41849e-06	GSVIVT01003610001
GSVIVT01020876001	PF04450 - Peptidase of plants and bacteria (BSP) (1 of 3)	-2.77263	0.876176	21.4669	3.5998e-06	3.25485e-05	GSVIVT01020876001
GSVIVT01018904001	K08241 - jasmonate O-methyltransferase (E2.1.1.141) (1 of 7)	-2.77253	3.3067	25.6774	4.03516e-07	4.5794e-06	GSVIVT01018904001
GSVIVT01030544001	PTHR12771//PTHR12771:SF17 - ENGULFMENT AND CELL MOTILITY // SUBFAMILY NOT NAMED (1 of 1)	-2.77124	1.26838	33.4016	7.49639e-09	1.19522e-07	GSVIVT01030544001
GSVIVT01001124001	PTHR31062:SF15 - XYLOGLUCAN ENDOTRANSGLUCOSYLASE/HYDROLASE PROTEIN 4-RELATED (1 of 2)	-2.76478	6.52937	97.5565	5.23411e-23	6.43371e-21	GSVIVT01001124001
GSVIVT01015280001	K05759 - profilin (PFN) (1 of 4)	-2.76329	2.38019	43.1561	5.05426e-11	1.21142e-09	GSVIVT01015280001
GSVIVT01028466001	PTHR10024:SF253 - C2 CALCIUM/LIPID-BINDING PLANT PHOSPHORIBOSYLTRANSFERASE FAMILY PROTEIN (1 of 1)	-2.76087	2.73124	38.1968	6.39567e-10	1.24839e-08	GSVIVT01028466001
GSVIVT01029488001	K15813 - beta-amyrin synthase (LUP4) (1 of 9)	-2.75493	5.16641	112.367	2.96966e-26	6.13909e-24	GSVIVT01029488001
GSVIVT01025974001	K07437 - cytochrome P450, family 26, subfamily A (CYP26A) (1 of 6)	-2.75299	2.61183	63.3456	1.73444e-15	8.30341e-14	GSVIVT01025974001
GSVIVT01031464001		-2.74283	6.50649	101.217	8.24519e-24	1.11108e-21	GSVIVT01031464001
GSVIVT01034984001	K00430 - peroxidase (E1.11.1.7) (1 of 56)	-2.7392	2.69527	41.6272	1.10444e-10	2.49281e-09	GSVIVT01034984001
GSVIVT01031660001	PTHR23177:SF19 - CRIB DOMAIN-CONTAINING PROTEIN RIC2 (1 of 1)	-2.73429	4.55372	130.548	3.10926e-30	1.08776e-27	GSVIVT01031660001
GSVIVT01002807001	PF13962 - Domain of unknown function (PGG) (1 of 124)	-2.70898	5.29518	147.355	6.56348e-34	3.98009e-31	GSVIVT01002807001
GSVIVT01012313001	PTHR12483:SF24 - COPPER TRANSPORTER 1-RELATED (1 of 2)	-2.7061	0.62636	11.2285	0.000805521	0.00397344	GSVIVT01012313001
GSVIVT01015596001		-2.69485	5.73132	56.5249	5.54902e-14	2.11188e-12	GSVIVT01015596001
GSVIVT01024079001	PTHR23201:SF16 - PROLINE-RICH PROTEIN 4 (1 of 3)	-2.6926	1.20198	37.2312	1.04921e-09	1.97183e-08	GSVIVT01024079001
GSVIVT01004087001		-2.69037	0.742678	28.3983	9.87529e-08	1.26624e-06	GSVIVT01004087001
GSVIVT01018028001	PTHR11814//PTHR11814:SF106 - SULFATE TRANSPORTER // SUBFAMILY NOT NAMED (1 of 2)	-2.68617	2.2034	35.0513	3.21125e-09	5.54788e-08	GSVIVT01018028001
GSVIVT01012628001	PTHR10209:SF90 - GIBBERELLIN 2-BETA-DIOXYGENASE 7-RELATED (1 of 3)	-2.68369	3.24721	67.9354	1.68944e-16	9.28528e-15	GSVIVT01012628001
GSVIVT01016261001	PF00651//PF03000 - BTB/POZ domain (BTB) // NPH3 family (NPH3) (1 of 17)	-2.68108	0.556563	21.5871	3.3811e-06	3.07391e-05	GSVIVT01016261001
GSVIVT01022683001	PTHR22870//PTHR22870:SF190 - REGULATOR OF CHROMOSOME CONDENSATION // SUBFAMILY NOT NAMED (1 of 2)	-2.67844	1.74513	34.5175	4.22437e-09	7.10256e-08	GSVIVT01022683001
GSVIVT01014635001	1.14.13.121 - Premnaspirodiene oxygenase / Hyoscymus muticus premnaspirodiene oxygenase (1 of 9)	-2.67087	3.39316	11.8274	0.00058365	0.00300957	GSVIVT01014635001
GSVIVT01000450001	PTHR10641//PTHR10641:SF541 - MYB-LIKE DNA-BINDING PROTEIN MYB // SUBFAMILY NOT NAMED (1 of 2)	-2.6623	3.25188	43.9177	3.42486e-11	8.39691e-10	GSVIVT01000450001
GSVIVT01019314001	PF12796//PF13962 - Ankyrin repeats (3 copies) (Ank_2) // Domain of unknown function (PGG) (1 of 47)	-2.66111	0.54702	19.1823	1.1881e-05	9.45075e-05	GSVIVT01019314001
GSVIVT01001132001	K10532 - heparan-alpha-glucosaminide N-acetyltransferase (HGSNAT) (1 of 3)	-2.65994	0.863449	23.1622	1.48898e-06	1.46698e-05	GSVIVT01001132001
GSVIVT01025952001	KOG0157 - Cytochrome P450 CYP4/CYP19/CYP26 subfamilies (1 of 105)	-2.6511	5.20916	122.527	1.7697e-28	4.80513e-26	GSVIVT01025952001
GSVIVT01005997001	PF06136 - Domain of unknown function (DUF966) (DUF966) (1 of 6)	-2.6308	2.20976	58.3863	2.15382e-14	8.86476e-13	GSVIVT01005997001
GSVIVT01027428001	1.1.3.37 - D-arabinono-1,4-lactone oxidase / D-arabinono-gamma-lactone oxidase (1 of 2)	-2.62812	4.97077	110.427	7.9003e-26	1.45174e-23	GSVIVT01027428001
GSVIVT01012635001	PTHR31062:SF1 - XYLOGLUCAN ENDOTRANSGLUCOSYLASE/HYDROLASE PROTEIN 8-RELATED (1 of 1)	-2.62619	1.58392	34.9511	3.38094e-09	5.81864e-08	GSVIVT01012635001
GSVIVT01038174001	1.14.19.2 - Stearoyl-[acyl-carrier-protein] 9-desaturase / Stearyl-ACP desaturase (1 of 10)	-2.62492	3.35188	88.8906	4.17258e-21	4.03764e-19	GSVIVT01038174001
GSVIVT01004700001		-2.61223	2.54695	53.0606	3.23413e-13	1.08954e-11	GSVIVT01004700001
GSVIVT01018920001		-2.60936	2.71923	50.9811	9.32611e-13	2.94039e-11	GSVIVT01018920001
GSVIVT01034162001	PTHR31867:SF9 - EXPANSIN-A6 (1 of 3)	-2.60875	6.59313	86.0738	1.73344e-20	1.54051e-18	GSVIVT01034162001
GSVIVT01009870001	PTHR31374:SF34 - F6F9.11 PROTEIN-RELATED (1 of 1)	-2.59983	0.755654	25.1972	5.17572e-07	5.71339e-06	GSVIVT01009870001
GSVIVT01034131001	PTHR10209//PTHR10209:SF184 - OXIDOREDUCTASE, 2OG-FE II OXYGENASE FAMILY PROTEIN // SUBFAMILY NOT NAMED (1 of 1)	-2.59927	1.78927	29.6476	5.18163e-08	7.11429e-07	GSVIVT01034131001
GSVIVT01011259001	K01025 - uncharacterized protein (E2.8.2.-) (1 of 2)	-2.59632	4.28336	100.452	1.21328e-23	1.58792e-21	GSVIVT01011259001
GSVIVT01009962001	PTHR22835:SF184 - GDSL ESTERASE/LIPASE EXL1-RELATED (1 of 7)	-2.59568	7.62196	121.527	2.93004e-28	7.40323e-26	GSVIVT01009962001
GSVIVT01011628001	KOG4473 - Uncharacterized membrane protein (1 of 6)	-2.59481	0.953942	20.3657	6.39652e-06	5.43002e-05	GSVIVT01011628001
GSVIVT01000230001	PTHR33147:SF3 - DEFENSIN-LIKE PROTEIN 6 (1 of 2)	-2.59292	6.86563	84.1766	4.525e-20	3.79349e-18	GSVIVT01000230001
GSVIVT01038172001	1.14.19.2 - Stearoyl-[acyl-carrier-protein] 9-desaturase / Stearyl-ACP desaturase (1 of 10)	-2.58687	1.52869	43.963	3.3464e-11	8.2539e-10	GSVIVT01038172001
GSVIVT01037077001	PTHR10366//PTHR10366:SF352 - NAD DEPENDENT EPIMERASE/DEHYDRATASE // SUBFAMILY NOT NAMED (1 of 5)	-2.58664	2.57331	47.3297	5.99958e-12	1.68433e-10	GSVIVT01037077001
GSVIVT01019668001	PF13178 - Protein of unknown function (DUF4005) (DUF4005) (1 of 14)	-2.58597	2.19769	22.3443	2.27884e-06	2.15024e-05	GSVIVT01019668001
GSVIVT01016856001	K15403 - fatty acid omega-hydroxy dehydrogenase (ACE, HTH) (1 of 1)	-2.58465	7.11594	117.767	1.95021e-27	4.49091e-25	GSVIVT01016856001
GSVIVT01001966001	PTHR10209:SF90 - GIBBERELLIN 2-BETA-DIOXYGENASE 7-RELATED (1 of 3)	-2.581	0.571756	21.3441	3.83801e-06	3.4582e-05	GSVIVT01001966001
GSVIVT01015045001	PTHR21649//PTHR21649:SF5 - CHLOROPHYLL A/B BINDING PROTEIN // SUBFAMILY NOT NAMED (1 of 1)	-2.57986	0.930321	25.968	3.47132e-07	3.99179e-06	GSVIVT01015045001
GSVIVT01029270001	PTHR11695:SF504 - ALLYL ALCOHOL DEHYDROGENASE-LIKE PROTEIN-RELATED (1 of 3)	-2.56596	1.43705	40.8102	1.67758e-10	3.64183e-09	GSVIVT01029270001
GSVIVT01000948001	PTHR27001:SF1 - BRASSINOSTEROID INSENSITIVE 1-ASSOCIATED RECEPTOR KINASE 1-RELATED (1 of 11)	-2.56475	5.85104	191.104	1.82568e-43	2.76773e-40	GSVIVT01000948001
GSVIVT01036907001	PF02458 - Transferase family (Transferase) (1 of 68)	-2.56387	1.11258	24.6277	6.95458e-07	7.4117e-06	GSVIVT01036907001
GSVIVT01005132001	PTHR22814//PTHR22814:SF94 - COPPER TRANSPORT PROTEIN ATOX1-RELATED // SUBFAMILY NOT NAMED (1 of 2)	-2.56164	4.8709	136.822	1.31875e-31	5.21539e-29	GSVIVT01005132001
GSVIVT01031975001	PTHR24078:SF177 - PROTEIN DNJ-23-RELATED (1 of 5)	-2.55666	2.28453	24.2381	8.51293e-07	8.88509e-06	GSVIVT01031975001
GSVIVT01026341001	PTHR22835:SF160 - GDSL ESTERASE/LIPASE LTL1 (1 of 5)	-2.55134	6.89125	151.387	8.62374e-35	6.03396e-32	GSVIVT01026341001
GSVIVT01002801001	PTHR10551//PTHR10551:SF13 - FASCIN // SUBFAMILY NOT NAMED (1 of 3)	-2.54753	3.16269	61.7833	3.83407e-15	1.76135e-13	GSVIVT01002801001
GSVIVT01025662001	PTHR32077:SF7 - FASCICLIN-LIKE ARABINOGALACTAN PROTEIN 11 (1 of 7)	-2.53522	0.584353	13.9857	0.000184203	0.00109439	GSVIVT01025662001
GSVIVT01027863001		-2.53374	5.53606	80.7322	2.58473e-19	2.00946e-17	GSVIVT01027863001
GSVIVT01028306001	PTHR14155//PTHR14155:SF178 - RING FINGER DOMAIN-CONTAINING // SUBFAMILY NOT NAMED (1 of 1)	-2.52788	0.752982	20.1025	7.33994e-06	6.13359e-05	GSVIVT01028306001
GSVIVT01014271001	PTHR11926:SF376 - UDP-GLYCOSYLTRANSFERASE 79B10-RELATED (1 of 6)	-2.52704	1.09131	28.6737	8.56611e-08	1.1139e-06	GSVIVT01014271001
GSVIVT01037333001	PTHR10015//PTHR10015:SF177 - HEAT SHOCK TRANSCRIPTION FACTOR // SUBFAMILY NOT NAMED (1 of 1)	-2.52672	1.30434	23.1048	1.53408e-06	1.50854e-05	GSVIVT01037333001
GSVIVT01012210001	PTHR11132//PTHR11132:SF124 - SOLUTE CARRIER FAMILY 35 // SUBFAMILY NOT NAMED (1 of 2)	-2.52664	3.61066	89.101	3.75168e-21	3.64976e-19	GSVIVT01012210001
GSVIVT01014396001		-2.52657	1.74758	25.5767	4.25142e-07	4.80384e-06	GSVIVT01014396001
GSVIVT01032720001		-2.52655	1.53802	32.3527	1.28579e-08	1.98397e-07	GSVIVT01032720001
GSVIVT01018305001	PF13962 - Domain of unknown function (PGG) (1 of 124)	-2.51936	2.42612	40.2074	2.28387e-10	4.8481e-09	GSVIVT01018305001
GSVIVT01025722001	PF08137 - DVL family (DVL) (1 of 1)	-2.51413	0.711999	29.3483	6.04705e-08	8.1427e-07	GSVIVT01025722001
GSVIVT01034498001	PTHR11746//PTHR11746:SF112 - O-METHYLTRANSFERASE // SUBFAMILY NOT NAMED (1 of 1)	-2.51165	2.71165	60.4605	7.50689e-15	3.28282e-13	GSVIVT01034498001
GSVIVT01019945001	PTHR10641//PTHR10641:SF626 - MYB-LIKE DNA-BINDING PROTEIN MYB // SUBFAMILY NOT NAMED (1 of 1)	-2.50873	5.77346	122.688	1.63216e-28	4.49882e-26	GSVIVT01019945001
GSVIVT01038162001	1.14.19.2 - Stearoyl-[acyl-carrier-protein] 9-desaturase / Stearyl-ACP desaturase (1 of 10)	-2.50509	4.39111	72.8232	1.41802e-17	8.95716e-16	GSVIVT01038162001
GSVIVT01028388001	K10683 - BRCA1-associated RING domain protein 1 [EC:6.3.2.19] (BARD1) (1 of 2)	-2.5025	0.503058	20.8525	4.96035e-06	4.33631e-05	GSVIVT01028388001
GSVIVT01000577001	PF14576 - Sieve element occlusion N-terminus (SEO_N) (1 of 10)	-2.50141	0.940959	17.424	2.99032e-05	0.000218036	GSVIVT01000577001
GSVIVT01029126001	2.4.1.115//2.4.1.91 - Anthocyanidin 3-O-glucosyltransferase / Uridine diphosphoglucose-anthocyanidin 3-O-glucosyltransferase // Flavonol 3-O-glucosyltransferase / UDP-glucose flavonol 3-O-glucosyltransferase (1 of 8)	-2.49921	2.85008	66.6091	3.31059e-16	1.761e-14	GSVIVT01029126001
GSVIVT01021485001	PTHR11764:SF18 - AMYRIN SYNTHASE LUP2-RELATED (1 of 20)	-2.48716	4.9361	58.7765	1.76635e-14	7.3197e-13	GSVIVT01021485001
GSVIVT01024741001	K07300 - Ca2+:H+ antiporter (chaA, CAX) (1 of 4)	-2.48652	3.80634	51.2671	8.06168e-13	2.56844e-11	GSVIVT01024741001
GSVIVT01037011001	K13449 - pathogenesis-related protein 1 (PR1) (1 of 6)	-2.48303	3.40998	36.1188	1.85644e-09	3.37029e-08	GSVIVT01037011001
GSVIVT01018539001	K15397 - 3-ketoacyl-CoA synthase (KCS) (1 of 14)	-2.48063	5.90729	124.992	5.10909e-29	1.45226e-26	GSVIVT01018539001
GSVIVT01019570001	PTHR13301:SF51 - CELLULOSE SYNTHASE-LIKE PROTEIN G1-RELATED (1 of 15)	-2.47085	1.74239	29.6901	5.06922e-08	6.97047e-07	GSVIVT01019570001
GSVIVT01018625001	K01193 - beta-fructofuranosidase (E3.2.1.26, sacA) (1 of 6)	-2.46553	6.79819	92.9455	5.37538e-22	5.65254e-20	GSVIVT01018625001
GSVIVT01018535001		-2.4647	0.706947	14.4057	0.000147355	0.000902589	GSVIVT01018535001
GSVIVT01027145001	2.3.1.20//2.3.1.75 - Diacylglycerol O-acyltransferase / Diglyceride acyltransferase // Long-chain-alcohol O-fatty-acyltransferase / Wax synthase (1 of 7)	-2.45917	9.1866	87.6153	7.95067e-21	7.41737e-19	GSVIVT01027145001
GSVIVT01011715001	K05929 - phosphoethanolamine N-methyltransferase (E2.1.1.103, NMT) (1 of 3)	-2.45247	7.18978	84.5606	3.72613e-20	3.16756e-18	GSVIVT01011715001
GSVIVT01028308001	PTHR13683//PTHR13683:SF324 - ASPARTYL PROTEASES // SUBFAMILY NOT NAMED (1 of 2)	-2.44693	3.91514	85.9611	1.83507e-20	1.62056e-18	GSVIVT01028308001
GSVIVT01036524001	PTHR22835//PTHR22835:SF195 - ZINC FINGER FYVE DOMAIN CONTAINING PROTEIN // SUBFAMILY NOT NAMED (1 of 2)	-2.43395	4.37101	108.904	1.70329e-25	2.95106e-23	GSVIVT01036524001
GSVIVT01028299001	1.14.11.20//1.14.11.23 - Deacetoxyvindoline 4-hydroxylase / Desacetyoxyvindoline-17-hydroxylase // Flavonol synthase / FLS (1 of 1)	-2.427	4.86628	55.4501	9.58608e-14	3.467e-12	GSVIVT01028299001
GSVIVT01024152001	K14488 - SAUR family protein (SAUR) (1 of 35)	-2.42052	4.76398	106.131	6.90326e-25	1.07337e-22	GSVIVT01024152001
GSVIVT01035819001	PTHR23111//PTHR23111:SF21 - ZINC FINGER PROTEIN // SUBFAMILY NOT NAMED (1 of 1)	-2.42017	0.880257	13.5673	0.000230157	0.00132837	GSVIVT01035819001
GSVIVT01014802001	PTHR22814:SF34 - COPPER TRANSPORT PROTEIN-RELATED (1 of 4)	-2.41892	0.921325	28.5783	8.99855e-08	1.16597e-06	GSVIVT01014802001
GSVIVT01008768001	PTHR31750:SF2 - PROTEIN STAY-GREEN LIKE, CHLOROPLASTIC (1 of 2)	-2.41627	0.840852	24.3109	8.19754e-07	8.58628e-06	GSVIVT01008768001
GSVIVT01026050001		-2.41544	4.18214	107.878	2.85902e-25	4.64386e-23	GSVIVT01026050001
GSVIVT01018536001	PF00069//PF00560//PF13855 - Protein kinase domain (Pkinase) // Leucine Rich Repeat (LRR_1) // Leucine rich repeat (LRR_8) (1 of 14)	-2.41393	4.14042	34.5903	4.06919e-09	6.8862e-08	GSVIVT01018536001
GSVIVT01021521001	PF00560//PF05278//PF13855 - Leucine Rich Repeat (LRR_1) // Arabidopsis phospholipase-like protein (PEARLI 4) (PEARLI-4) // Leucine rich repeat (LRR_8) (1 of 1)	-2.41161	0.513143	15.9622	6.46195e-05	0.000432349	GSVIVT01021521001
GSVIVT01026843001	PTHR22814:SF106 - HEAVY-METAL-ASSOCIATED DOMAIN-CONTAINING PROTEIN (1 of 4)	-2.40631	1.8512	18.7423	1.49623e-05	0.000116571	GSVIVT01026843001
GSVIVT01017493001	PF07647 - SAM domain (Sterile alpha motif) (SAM_2) (1 of 3)	-2.40145	3.95605	136.665	1.42727e-31	5.52443e-29	GSVIVT01017493001
GSVIVT01031601001	PTHR31062:SF34 - XYLOGLUCAN ENDOTRANSGLUCOSYLASE/HYDROLASE PROTEIN 15-RELATED (1 of 4)	-2.39812	1.57156	10.9094	0.00095679	0.00458955	GSVIVT01031601001
GSVIVT01015894001	PTHR32227:SF73 - CARBOHYDRATE-BINDING X8 DOMAIN-CONTAINING PROTEIN (1 of 2)	-2.3972	0.710064	21.0286	4.52469e-06	3.99966e-05	GSVIVT01015894001
GSVIVT01019719001	PTHR10108:SF801 - METHYLTRANSFERASE PMT18-RELATED (1 of 1)	-2.39654	1.92858	38.6865	4.9763e-10	9.85911e-09	GSVIVT01019719001
GSVIVT01025223001		-2.39517	4.02506	15.0472	0.000104854	0.000667234	GSVIVT01025223001
GSVIVT01018453001	PTHR10209:SF140 - GIBBERELLIN 20 OXIDASE 1-RELATED (1 of 1)	-2.38845	1.23033	26.2188	3.04845e-07	3.54813e-06	GSVIVT01018453001
GSVIVT01011958001	1.17.1.3 - Leucoanthocyanidin reductase / Leucocyanidin reductase (1 of 2)	-2.38722	7.84971	75.8192	3.10856e-18	2.11011e-16	GSVIVT01011958001
GSVIVT01031591001		-2.38709	1.99898	24.9705	5.82143e-07	6.35294e-06	GSVIVT01031591001
GSVIVT01007600001		-2.38627	4.19583	108.816	1.78064e-25	3.05597e-23	GSVIVT01007600001
GSVIVT01006372001	PTHR10551//PTHR10551:SF13 - FASCIN // SUBFAMILY NOT NAMED (1 of 3)	-2.38458	2.7115	66.5482	3.41443e-16	1.81094e-14	GSVIVT01006372001
GSVIVT01025060001	PTHR27003:SF13 - LEUCINE-RICH REPEAT PROTEIN KINASE-LIKE PROTEIN (1 of 2)	-2.37698	2.4121	22.7286	1.86575e-06	1.80541e-05	GSVIVT01025060001
GSVIVT01012253001	PTHR31964:SF39 - ADENINE NUCLEOTIDE ALPHA HYDROLASES-LIKE PROTEIN (1 of 2)	-2.36306	1.32368	22.0268	2.68871e-06	2.49557e-05	GSVIVT01012253001
GSVIVT01025491001	PF03106 - WRKY DNA -binding domain (WRKY) (1 of 59)	-2.36216	2.48669	64.2628	1.08882e-15	5.36798e-14	GSVIVT01025491001
GSVIVT01028316001		-2.36159	1.96776	35.7894	2.1984e-09	3.90559e-08	GSVIVT01028316001
GSVIVT01023899001	K04730 - interleukin-1 receptor-associated kinase 1 (IRAK1) (1 of 7)	-2.35982	3.87067	94.2822	2.73601e-22	3.01658e-20	GSVIVT01023899001
GSVIVT01034410001	PTHR31969:SF1 - GEM-LIKE PROTEIN 4-RELATED (1 of 9)	-2.34878	1.02747	27.5797	1.5075e-07	1.86943e-06	GSVIVT01034410001
GSVIVT01037093001	PTHR10217//PTHR10217:SF519 - VOLTAGE AND LIGAND GATED POTASSIUM CHANNEL // SUBFAMILY NOT NAMED (1 of 1)	-2.34762	4.83443	134.844	3.57244e-31	1.2998e-28	GSVIVT01037093001
GSVIVT01012709001	PTHR11709//PTHR11709:SF11 - MULTI-COPPER OXIDASE // SUBFAMILY NOT NAMED (1 of 2)	-2.34674	3.46739	38.1021	6.71365e-10	1.30625e-08	GSVIVT01012709001
GSVIVT01035650001	1.1.3.37 - D-arabinono-1,4-lactone oxidase / D-arabinono-gamma-lactone oxidase (1 of 2)	-2.3393	1.70322	31.9188	1.60752e-08	2.42086e-07	GSVIVT01035650001
GSVIVT01037585001	PTHR22849//PTHR22849:SF11 - WDSAM1 PROTEIN // SUBFAMILY NOT NAMED (1 of 1)	-2.3358	1.18641	21.8328	2.97477e-06	2.73318e-05	GSVIVT01037585001
GSVIVT01037385001	PF12796//PF13962 - Ankyrin repeats (3 copies) (Ank_2) // Domain of unknown function (PGG) (1 of 47)	-2.33066	2.60903	45.9814	1.19384e-11	3.16133e-10	GSVIVT01037385001
GSVIVT01035424001	PTHR10108:SF791 - (S)-COCLAURINE-N-METHYLTRANSFERASE-RELATED (1 of 1)	-2.33048	2.53123	53.3698	2.76306e-13	9.43068e-12	GSVIVT01035424001
GSVIVT01026586001	PF04755 - PAP_fibrillin (PAP_fibrillin) (1 of 11)	-2.32707	2.77466	71.0765	3.43641e-17	2.10489e-15	GSVIVT01026586001
GSVIVT01012168001	K13457 - disease resistance protein RPM1 (RPM1, RPS3) (1 of 15)	-2.32381	3.96656	61.7021	3.9956e-15	1.82633e-13	GSVIVT01012168001
GSVIVT01007855001	PTHR21493:SF94 - ENHANCED DISEASE SUSCEPTIBILITY 1 (1 of 5)	-2.3187	1.35993	21.3154	3.89586e-06	3.50166e-05	GSVIVT01007855001
GSVIVT01031020001	PTHR12565:SF94 - TRANSCRIPTION FACTOR BEE 3 (1 of 2)	-2.31795	2.96794	60.313	8.09099e-15	3.49623e-13	GSVIVT01031020001
GSVIVT01013483001	PTHR23086:SF29 - PHOSPHATIDYLINOSITOL 4-PHOSPHATE 5-KINASE 6 (1 of 2)	-2.31223	1.08705	20.6075	5.63738e-06	4.86275e-05	GSVIVT01013483001
GSVIVT01018464001	PTHR13832//PTHR13832:SF307 - PROTEIN PHOSPHATASE 2C // SUBFAMILY NOT NAMED (1 of 1)	-2.31072	1.17377	18.2377	1.94977e-05	0.000148535	GSVIVT01018464001
GSVIVT01029748001	PTHR31235:SF16 - PEROXIDASE 13-RELATED (1 of 1)	-2.30409	2.80458	52.3988	4.53012e-13	1.50113e-11	GSVIVT01029748001
GSVIVT01018816001		-2.30154	5.29695	83.6151	6.01113e-20	4.99335e-18	GSVIVT01018816001
GSVIVT01026068001	PTHR11654//PTHR11654:SF116 - OLIGOPEPTIDE TRANSPORTER-RELATED // SUBFAMILY NOT NAMED (1 of 9)	-2.29894	2.82811	53.5997	2.45793e-13	8.42083e-12	GSVIVT01026068001
GSVIVT01012329001	PTHR11709:SF94 - LACCASE-15 (1 of 6)	-2.29639	2.8335	42.2298	8.11523e-11	1.87589e-09	GSVIVT01012329001
GSVIVT01028091001	PTHR10641:SF595 - MYB TRANSCRIPTION FACTOR (1 of 2)	-2.2941	2.37709	44.3013	2.81531e-11	7.07405e-10	GSVIVT01028091001
GSVIVT01020185001	PF00892 - EamA-like transporter family (EamA) (1 of 58)	-2.29035	0.944189	20.1958	6.99068e-06	5.8714e-05	GSVIVT01020185001
GSVIVT01019657001	1.1.3.9 - Galactose oxidase / Beta-galactose oxidase (1 of 4)	-2.28951	2.52119	47.4182	5.73484e-12	1.61249e-10	GSVIVT01019657001
GSVIVT01024195001	PTHR10795//PTHR10795:SF360 - PROPROTEIN CONVERTASE SUBTILISIN/KEXIN // SUBFAMILY NOT NAMED (1 of 1)	-2.28866	2.55471	59.172	1.44472e-14	6.07862e-13	GSVIVT01024195001
GSVIVT01021804001	PF00122//PF00689//PF00690 - E1-E2 ATPase (E1-E2_ATPase) // Cation transporting ATPase, C-terminus (Cation_ATPase_C) // Cation transporter/ATPase, N-terminus (Cation_ATPase_N) (1 of 2)	-2.28785	1.31999	24.7023	6.69036e-07	7.16791e-06	GSVIVT01021804001
GSVIVT01038159001	1.14.19.2 - Stearoyl-[acyl-carrier-protein] 9-desaturase / Stearyl-ACP desaturase (1 of 10)	-2.28522	2.33796	58.3581	2.18491e-14	8.95225e-13	GSVIVT01038159001
GSVIVT01028166001	KOG0513 - Ca2+-independent phospholipase A2 (1 of 22)	-2.28256	0.566893	17.8071	2.44467e-05	0.00018197	GSVIVT01028166001
GSVIVT01038723001	3.1.4.46 - Glycerophosphodiester phosphodiesterase / Glycerophosphoryl diester phosphodiesterase (1 of 15)	-2.28087	3.45521	45.1546	1.82077e-11	4.66527e-10	GSVIVT01038723001
GSVIVT01005518001	2.4.2.7 - Adenine phosphoribosyltransferase / Transphosphoribosidase (1 of 4)	-2.27745	1.49558	32.8922	9.74111e-09	1.53695e-07	GSVIVT01005518001
GSVIVT01010940001	PTHR11260:SF263 - GLUTATHIONE S-TRANSFERASE F13 (1 of 3)	-2.27698	3.25657	37.4469	9.39378e-10	1.77273e-08	GSVIVT01010940001
GSVIVT01032007001	3.2.1.149//3.2.1.21 - Beta-glucosidase / Gentobiase (1 of 7)	-2.27234	1.5273	23.1398	1.50636e-06	1.48289e-05	GSVIVT01032007001
GSVIVT01032898001	PTHR24221:SF194 - ABC TRANSPORTER B FAMILY MEMBER 27 (1 of 1)	-2.2687	1.48809	29.1829	6.58571e-08	8.78997e-07	GSVIVT01032898001
GSVIVT01011042001	PF00560//PF08263//PF13855 - Leucine Rich Repeat (LRR_1) // Leucine rich repeat N-terminal domain (LRRNT_2) // Leucine rich repeat (LRR_8) (1 of 41)	-2.25979	4.63284	83.1447	7.62624e-20	6.27768e-18	GSVIVT01011042001
GSVIVT01028077001	PTHR14241//PTHR14241:SF18 - INTERFERON-INDUCED PROTEIN 44 // SUBFAMILY NOT NAMED (1 of 1)	-2.25784	2.76503	45.6331	1.42609e-11	3.73288e-10	GSVIVT01028077001
GSVIVT01009754001	2.1.1.141 - Jasmonate O-methyltransferase / Jasmonic acid carboxyl methyltransferase (1 of 5)	-2.25756	2.29686	37.4776	9.24673e-10	1.75225e-08	GSVIVT01009754001
GSVIVT01031688001		-2.25443	2.95464	44.1536	3.03597e-11	7.5658e-10	GSVIVT01031688001
GSVIVT01007950001		-2.25126	1.9718	39.4071	3.44051e-10	7.00108e-09	GSVIVT01007950001
GSVIVT01022142001	PTHR31722:SF5 - EMB (1 of 1)	-2.24846	3.93941	43.2069	4.92456e-11	1.18345e-09	GSVIVT01022142001
GSVIVT01014107001	PTHR32285:SF58 - PROTEIN TRICHOME BIREFRINGENCE-LIKE 41 (1 of 1)	-2.24485	1.71818	27.2035	1.83127e-07	2.24491e-06	GSVIVT01014107001
GSVIVT01022750001	PF02458 - Transferase family (Transferase) (1 of 68)	-2.24052	3.59911	65.2613	6.55961e-16	3.33331e-14	GSVIVT01022750001
GSVIVT01017233001	PF04862 - Protein of unknown function (DUF642) (DUF642) (1 of 5)	-2.23927	5.60124	146.049	1.26667e-33	6.77744e-31	GSVIVT01017233001
GSVIVT01005154001	PTHR35279:SF1 - ARABINANASE/LEVANSUCRASE/INVERTASE (1 of 2)	-2.23877	4.62477	96.5146	8.85891e-23	1.02001e-20	GSVIVT01005154001
GSVIVT01010612001	PTHR24298:SF122 - CYTOCHROME P450 MONOOXYGENASE-LIKE PROTEIN (1 of 1)	-2.23816	4.59792	81.1644	2.07699e-19	1.64281e-17	GSVIVT01010612001
GSVIVT01014614001	PF13962 - Domain of unknown function (PGG) (1 of 124)	-2.23641	1.21374	22.9695	1.64591e-06	1.60463e-05	GSVIVT01014614001
GSVIVT01013726001	1.5.3.14 - Polyamine oxidase (propane-1,3-diamine-forming) / MPAO (1 of 4)	-2.23368	5.69205	40.7865	1.69798e-10	3.67297e-09	GSVIVT01013726001
GSVIVT01002019001	PTHR19282//PTHR19282:SF221 - TETRASPANIN // SUBFAMILY NOT NAMED (1 of 1)	-2.23108	2.07653	42.725	6.3002e-11	1.48848e-09	GSVIVT01002019001
GSVIVT01018058001	K01537 - Ca2+-transporting ATPase (E3.6.3.8) (1 of 16)	-2.22851	4.99063	125.828	3.35344e-29	1.01676e-26	GSVIVT01018058001
GSVIVT01035360001	3.1.3.75 - Phosphoethanolamine/phosphocholine phosphatase / PHOSPHO1 (1 of 3)	-2.2261	0.902094	22.533	2.06564e-06	1.97054e-05	GSVIVT01035360001
GSVIVT01007594001	PF14576 - Sieve element occlusion N-terminus (SEO_N) (1 of 10)	-2.22595	4.82258	82.8061	9.05084e-20	7.35057e-18	GSVIVT01007594001
GSVIVT01003143001	PTHR11926:SF167 - UDP-GLYCOSYLTRANSFERASE 84A1-RELATED (1 of 3)	-2.22222	5.51955	127.262	1.62768e-29	5.28764e-27	GSVIVT01003143001
GSVIVT01004437001	PTHR33285:SF3 - PHYTOSULFOKINES 2-RELATED (1 of 2)	-2.22149	4.47964	152.633	4.60852e-35	3.35353e-32	GSVIVT01004437001
GSVIVT01020616001	PTHR32077:SF6 - FASCICLIN-LIKE ARABINOGALACTAN PROTEIN 13-RELATED (1 of 1)	-2.22028	9.6088	57.5737	3.25554e-14	1.2903e-12	GSVIVT01020616001
GSVIVT01010649001	PTHR11552:SF141 - GLUCOSE-METHANOL-CHOLINE (GMC) OXIDOREDUCTASE FAMILY PROTEIN (1 of 4)	-2.22027	2.73985	38.662	5.03933e-10	9.96472e-09	GSVIVT01010649001
GSVIVT01033761001	PF00067 - Cytochrome P450 (p450) (1 of 321)	-2.21794	2.08103	45.708	1.37263e-11	3.60329e-10	GSVIVT01033761001
GSVIVT01020703001	PTHR22749//PTHR22749:SF4 - RIBOFLAVIN KINASE/FMN ADENYLYLTRANSFERASE // SUBFAMILY NOT NAMED (1 of 2)	-2.21642	1.3005	22.6633	1.9302e-06	1.85789e-05	GSVIVT01020703001
GSVIVT01035649001		-2.21584	2.09623	27.8924	1.28249e-07	1.61238e-06	GSVIVT01035649001
GSVIVT01008782001	4.2.3.19 - Ent-kaurene synthase / Ent-kaurene synthetase B (1 of 4)	-2.21412	1.82649	38.6399	5.09662e-10	1.00671e-08	GSVIVT01008782001
GSVIVT01019840001	PF00314 - Thaumatin family (Thaumatin) (1 of 24)	-2.21046	6.29963	39.2947	3.6442e-10	7.39078e-09	GSVIVT01019840001
GSVIVT01015496001	PTHR24351:SF70 - PROTEIN KINASE PINOID 2 (1 of 1)	-2.20884	1.95375	29.2978	6.20675e-08	8.33923e-07	GSVIVT01015496001
GSVIVT01010088001	3.1.27.1 - Ribonuclease T(2) / Ribonuclease T2 (1 of 5)	-2.20837	0.57052	13.3848	0.000253668	0.00144481	GSVIVT01010088001
GSVIVT01025204001	PTHR33604:SF2 - GLYCOSYLTRANSFERASE FAMILY PROTEIN 2 (1 of 1)	-2.20718	2.80763	13.5418	0.000233315	0.00134318	GSVIVT01025204001
GSVIVT01010650001	PTHR11552:SF141 - GLUCOSE-METHANOL-CHOLINE (GMC) OXIDOREDUCTASE FAMILY PROTEIN (1 of 4)	-2.20611	4.50794	77.9769	1.04253e-18	7.61673e-17	GSVIVT01010650001
GSVIVT01021978001	1.1.1.25 - Shikimate dehydrogenase / Shikimate:NADP(+) oxidoreductase (1 of 4)	-2.19865	5.72734	107.752	3.04584e-25	4.90354e-23	GSVIVT01021978001
GSVIVT01010648001	PTHR11552:SF141 - GLUCOSE-METHANOL-CHOLINE (GMC) OXIDOREDUCTASE FAMILY PROTEIN (1 of 4)	-2.19664	2.62001	49.838	1.66979e-12	5.02927e-11	GSVIVT01010648001
GSVIVT01023893001	PTHR23315:SF114 - U-BOX DOMAIN-CONTAINING PROTEIN 15 (1 of 1)	-2.19577	4.86371	108.496	2.09296e-25	3.52548e-23	GSVIVT01023893001
GSVIVT01037882001		-2.19104	10.0853	41.4397	1.21563e-10	2.70175e-09	GSVIVT01037882001
GSVIVT01038583001	PTHR32227:SF92 - O-GLYCOSYL HYDROLASES FAMILY 17 PROTEIN (1 of 1)	-2.18554	5.77916	185.586	2.92392e-42	4.09169e-39	GSVIVT01038583001
GSVIVT01027572001	1.14.11.12 - Gibberellin-44 dioxygenase / Gibberellin A44 oxidase (1 of 1)	-2.1853	2.65045	25.8285	3.73136e-07	4.26655e-06	GSVIVT01027572001
GSVIVT01008879001	PTHR31964:SF37 - ADENINE NUCLEOTIDE ALPHA HYDROLASE-LIKE PROTEIN (1 of 1)	-2.18234	5.73938	62.4573	2.72289e-15	1.27339e-13	GSVIVT01008879001
GSVIVT01024658001	PTHR11926:SF176 - UDP-GLYCOSYLTRANSFERASE 87A2 (1 of 8)	-2.17979	1.18626	25.6494	4.09431e-07	4.63849e-06	GSVIVT01024658001
GSVIVT01029179001	PTHR11615//PTHR11615:SF161 - NITRATE, FROMATE, IRON DEHYDROGENASE // SUBFAMILY NOT NAMED (1 of 1)	-2.17856	4.71147	86.827	1.18439e-20	1.08274e-18	GSVIVT01029179001
GSVIVT01025408001	PTHR33044:SF28 - BIFUNCTIONAL INHIBITOR/LIPID-TRANSFER PROTEIN/SEED STORAGE 2S ALBUMIN SUPERFAMILY PROTEIN (1 of 2)	-2.17506	6.74438	70.1183	5.58528e-17	3.3205e-15	GSVIVT01025408001
GSVIVT01023676001	2.7.11.1 - Non-specific serine/threonine protein kinase / Threonine-specific protein kinase (1 of 1143)	-2.17451	2.70075	47.148	6.58231e-12	1.83377e-10	GSVIVT01023676001
GSVIVT01008039001	PTHR10091:SF3 - ALDOSE 1-EPIMERASE (1 of 1)	-2.17372	0.975393	16.7535	4.25626e-05	0.000298957	GSVIVT01008039001
GSVIVT01038152001	K03921 - acyl- (DESA1) (1 of 2)	-2.17169	5.31506	85.7796	2.01152e-20	1.75931e-18	GSVIVT01038152001
GSVIVT01027667001	2.2.1.1 - Transketolase / Glycoaldehyde transferase (1 of 3)	-2.1703	5.65539	107.907	2.81625e-25	4.61561e-23	GSVIVT01027667001
GSVIVT01006231001		-2.16603	5.0544	47.8893	4.50973e-12	1.28727e-10	GSVIVT01006231001
GSVIVT01003675001	PTHR10641:SF586 - MYB TRANSCRIPTION FACTOR-RELATED (1 of 3)	-2.16427	5.2366	127.609	1.36712e-29	4.52194e-27	GSVIVT01003675001
GSVIVT01012708001	PTHR11709//PTHR11709:SF11 - MULTI-COPPER OXIDASE // SUBFAMILY NOT NAMED (1 of 2)	-2.16321	0.64063	13.9813	0.000184638	0.00109662	GSVIVT01012708001
GSVIVT01010800001	PF04578//PF13968 - Protein of unknown function, DUF594 (DUF594) // Domain of unknown function (DUF4220) (DUF4220) (1 of 13)	-2.16303	3.01496	41.4514	1.20841e-10	2.69404e-09	GSVIVT01010800001
GSVIVT01008910001		-2.16	2.59327	35.5297	2.51191e-09	4.4194e-08	GSVIVT01008910001
GSVIVT01024043001	PTHR11913:SF16 - ACTIN-DEPOLYMERIZING FACTOR 5-RELATED (1 of 1)	-2.15689	4.80256	73.6554	9.30162e-18	6.00053e-16	GSVIVT01024043001
GSVIVT01036919001	PTHR21576:SF7 - MAJOR FACILITATOR PROTEIN-RELATED (1 of 2)	-2.14901	6.2354	72.6398	1.55608e-17	9.79522e-16	GSVIVT01036919001
GSVIVT01034532001	PTHR24286:SF66 - CYTOCHROME P450 FAMILY PROTEIN-RELATED (1 of 3)	-2.14882	3.57893	52.4986	4.30563e-13	1.42934e-11	GSVIVT01034532001
GSVIVT01006628001	PTHR33109:SF3 - EPIDERMAL PATTERNING FACTOR-LIKE PROTEIN 1 (1 of 1)	-2.14594	1.14945	19.3291	1.10018e-05	8.82086e-05	GSVIVT01006628001
GSVIVT01008109001	PTHR31072:SF24 - TRANSCRIPTION FACTOR TCP17-RELATED (1 of 1)	-2.13794	1.88367	38.942	4.36579e-10	8.72774e-09	GSVIVT01008109001
GSVIVT01036543001	PF01190 - Pollen proteins Ole e I like (Pollen_Ole_e_I) (1 of 18)	-2.13727	1.37204	9.45834	0.00210191	0.00902479	GSVIVT01036543001
GSVIVT01020673001	PTHR22835//PTHR22835:SF211 - ZINC FINGER FYVE DOMAIN CONTAINING PROTEIN // SUBFAMILY NOT NAMED (1 of 2)	-2.13643	2.27418	34.7749	3.70111e-09	6.29846e-08	GSVIVT01020673001
GSVIVT01012863001	PF07647 - SAM domain (Sterile alpha motif) (SAM_2) (1 of 3)	-2.1358	4.51858	86.8155	1.19134e-20	1.08364e-18	GSVIVT01012863001
GSVIVT01010992001	PTHR11615//PTHR11615:SF150 - NITRATE, FROMATE, IRON DEHYDROGENASE // SUBFAMILY NOT NAMED (1 of 2)	-2.13069	4.99446	61.2478	5.03239e-15	2.25491e-13	GSVIVT01010992001
GSVIVT01030413001	PTHR22884 - SET DOMAIN PROTEINS (1 of 27)	-2.12811	2.76177	20.5012	5.95929e-06	5.10814e-05	GSVIVT01030413001
GSVIVT01036430001	PTHR24322:SF257 - 11-BETA-HYDROXYSTEROID DEHYDROGENASE-LIKE 5 (1 of 1)	-2.12791	1.44887	24.4605	7.58476e-07	7.99896e-06	GSVIVT01036430001
GSVIVT01024193001	PTHR24298:SF60 - CYTOCHROME P450 84A1-RELATED (1 of 2)	-2.1277	0.844077	22.7203	1.87373e-06	1.81217e-05	GSVIVT01024193001
GSVIVT01000428001	PF00954//PF07714//PF08276//PF13947 - S-locus glycoprotein domain (S_locus_glycop) // Protein tyrosine kinase (Pkinase_Tyr) // PAN-like domain (PAN_2) // Wall-associated receptor kinase galacturonan-binding (GUB_WAK_bind) (1 of 2)	-2.12309	3.2807	50.9947	9.26177e-13	2.92518e-11	GSVIVT01000428001
GSVIVT01000959001		-2.12003	0.840789	18.8133	1.44158e-05	0.000112603	GSVIVT01000959001
GSVIVT01009045001	KOG0149 - Predicted RNA-binding protein SEB4 (RRM superfamily) (1 of 5)	-2.10349	3.78447	76.5977	2.09581e-18	1.48933e-16	GSVIVT01009045001
GSVIVT01024081001	PTHR23201:SF16 - PROLINE-RICH PROTEIN 4 (1 of 3)	-2.10094	8.14091	63.4823	1.61817e-15	7.80841e-14	GSVIVT01024081001
GSVIVT01038149001	1.14.19.2 - Stearoyl-[acyl-carrier-protein] 9-desaturase / Stearyl-ACP desaturase (1 of 10)	-2.09435	2.25215	32.2686	1.34267e-08	2.06299e-07	GSVIVT01038149001
GSVIVT01019835001	PF00314 - Thaumatin family (Thaumatin) (1 of 24)	-2.09426	6.31357	32.1143	1.45361e-08	2.2092e-07	GSVIVT01019835001
GSVIVT01025389001	PF01535//PF13041 - PPR repeat (PPR) // PPR repeat family (PPR_2) (1 of 160)	-2.09256	2.95942	36.5815	1.46412e-09	2.6986e-08	GSVIVT01025389001
GSVIVT01036905001	PF02458 - Transferase family (Transferase) (1 of 68)	-2.09185	0.719117	10.8938	0.000964861	0.00462523	GSVIVT01036905001
GSVIVT01031921001	KOG0324 - Uncharacterized conserved protein (1 of 7)	-2.09105	2.47576	32.1715	1.41144e-08	2.1541e-07	GSVIVT01031921001
GSVIVT01033343001	PF00069//PF08263//PF13855 - Protein kinase domain (Pkinase) // Leucine rich repeat N-terminal domain (LRRNT_2) // Leucine rich repeat (LRR_8) (1 of 20)	-2.08383	3.80132	47.8574	4.58372e-12	1.30496e-10	GSVIVT01033343001
GSVIVT01011592001		-2.08274	1.32445	14.0509	0.000177925	0.00106406	GSVIVT01011592001
GSVIVT01030433001	PTHR11695//PTHR11695:SF598 - ALCOHOL DEHYDROGENASE RELATED // SUBFAMILY NOT NAMED (1 of 2)	-2.08016	4.85513	110.679	6.95537e-26	1.29114e-23	GSVIVT01030433001
GSVIVT01027361001	PTHR10209:SF111 - DOWNY MILDEW RESISTANCE 6 PROTEIN / OXIDOREDUCTASE (1 of 2)	-2.07541	4.02166	46.5117	9.10734e-12	2.4509e-10	GSVIVT01027361001
GSVIVT01034116001	K08081 - Tropinone reductase 1 (TR1) (1 of 13)	-2.07507	2.93743	53.8388	2.17628e-13	7.52677e-12	GSVIVT01034116001
GSVIVT01024174001	PTHR11627:SF15 - FRUCTOSE-BISPHOSPHATE ALDOLASE 2, CHLOROPLASTIC-RELATED (1 of 1)	-2.07423	5.38113	62.5131	2.6468e-15	1.241e-13	GSVIVT01024174001
GSVIVT01030462001	PTHR13301:SF53 - CELLULOSE SYNTHASE-LIKE PROTEIN B1-RELATED (1 of 9)	-2.07209	5.57157	158.158	2.85771e-36	2.26032e-33	GSVIVT01030462001
GSVIVT01026935001		-2.06928	0.493778	11.2992	0.000775412	0.00385207	GSVIVT01026935001
GSVIVT01003959001	PTHR11926//PTHR11926:SF367 - GLUCOSYL/GLUCURONOSYL TRANSFERASES // SUBFAMILY NOT NAMED (1 of 2)	-2.06453	1.81199	23.8714	1.02991e-06	1.05318e-05	GSVIVT01003959001
GSVIVT01032376001	K00876 - uridine kinase (udk, UCK) (1 of 3)	-2.0601	0.91885	20.2493	6.79799e-06	5.72277e-05	GSVIVT01032376001
GSVIVT01026066001	PTHR11654//PTHR11654:SF116 - OLIGOPEPTIDE TRANSPORTER-RELATED // SUBFAMILY NOT NAMED (1 of 9)	-2.05777	0.665799	17.1521	3.4503e-05	0.000247605	GSVIVT01026066001
GSVIVT01037802001	PTHR11760:SF20 - 40S RIBOSOMAL PROTEIN S3-1-RELATED (1 of 1)	-2.05522	0.479856	13.9311	0.000189639	0.00112229	GSVIVT01037802001
GSVIVT01013757001	K17609 - nucleoredoxin [EC:1.8.1.8] (NXN) (1 of 6)	-2.0551	5.36282	60.4253	7.64241e-15	3.33407e-13	GSVIVT01013757001
GSVIVT01030554001		-2.05388	4.05114	67.4432	2.16849e-16	1.18111e-14	GSVIVT01030554001
GSVIVT01023681001	PF00069//PF00560//PF08263//PF13855 - Protein kinase domain (Pkinase) // Leucine Rich Repeat (LRR_1) // Leucine rich repeat N-terminal domain (LRRNT_2) // Leucine rich repeat (LRR_8) (1 of 28)	-2.04756	4.42691	90.4542	1.8931e-21	1.91329e-19	GSVIVT01023681001
GSVIVT01025401001		-2.04462	0.659687	18.3549	1.83352e-05	0.000140148	GSVIVT01025401001
GSVIVT01026858001	PF03140 - Plant protein of unknown function (DUF247) (1 of 16)	-2.04262	1.70025	29.1404	6.73172e-08	8.97168e-07	GSVIVT01026858001
GSVIVT01037791001	K16296 - serine carboxypeptidase-like clade I [EC:3.4.16.-] (SCPL-I) (1 of 15)	-2.03975	7.15653	58.5871	1.94486e-14	8.04111e-13	GSVIVT01037791001
GSVIVT01025276001	PTHR11699//PTHR11699:SF192 - ALDEHYDE DEHYDROGENASE-RELATED // SUBFAMILY NOT NAMED (1 of 1)	-2.03635	6.68448	110.835	6.42959e-26	1.20585e-23	GSVIVT01025276001
GSVIVT01036560001	PTHR13593:SF46 - F21F23.12 PROTEIN (1 of 2)	-2.03386	3.71299	46.1188	1.11295e-11	2.95144e-10	GSVIVT01036560001
GSVIVT01000829001	K17099 - annexin A13 (ANXA13) (1 of 3)	-2.03301	4.88937	99.728	1.7483e-23	2.21808e-21	GSVIVT01000829001
GSVIVT01035389001	3.2.1.153//3.2.1.26 - Fructan beta-(2,1)-fructosidase / Inulinase // Beta-fructofuranosidase / Saccharase (1 of 2)	-2.0319	2.89948	43.2431	4.8343e-11	1.1633e-09	GSVIVT01035389001
GSVIVT01001352001	PTHR23070//PTHR23070:SF43 - BCS1 AAA-TYPE ATPASE // SUBFAMILY NOT NAMED (1 of 1)	-2.03172	2.07187	22.2335	2.41423e-06	2.26156e-05	GSVIVT01001352001
GSVIVT01018919001	PTHR31009//PTHR31009:SF9 - S-ADENOSYL-L-METHIONINE:CARBOXYL METHYLTRANSFERASE FAMILY PROTEIN // SUBFAMILY NOT NAMED (1 of 1)	-2.02911	4.56184	110.378	8.09895e-26	1.47336e-23	GSVIVT01018919001
GSVIVT01010727001	PF12796//PF13962 - Ankyrin repeats (3 copies) (Ank_2) // Domain of unknown function (PGG) (1 of 47)	-2.02736	0.593303	14.8129	0.000118719	0.000744996	GSVIVT01010727001
GSVIVT01021473001	K15813 - beta-amyrin synthase (LUP4) (1 of 9)	-2.02647	4.30118	42.7217	6.31097e-11	1.48909e-09	GSVIVT01021473001
GSVIVT01000461001	2.3.1.171 - Anthocyanin 6-O-malonyltransferase / 3MaT (1 of 5)	-2.02408	3.33262	57.9732	2.65711e-14	1.07418e-12	GSVIVT01000461001
GSVIVT01003495001	PTHR22814:SF117 - METAL ION BINDING PROTEIN-RELATED (1 of 8)	-2.02351	1.62729	19.5431	9.83537e-06	7.9806e-05	GSVIVT01003495001
GSVIVT01009786001	PTHR13878:SF60 - CYTOKININ DEHYDROGENASE 5 (1 of 1)	-2.0163	4.42977	42.9777	5.53662e-11	1.31726e-09	GSVIVT01009786001
GSVIVT01023992001	PF04783 - Protein of unknown function (DUF630) (DUF630) (1 of 11)	-2.01446	3.18261	24.9816	5.7879e-07	6.32013e-06	GSVIVT01023992001
GSVIVT01019149001		-2.01414	3.89285	78.8613	6.66271e-19	4.92715e-17	GSVIVT01019149001
GSVIVT01029765001	PTHR22814:SF16 - CHLOROPLAST-TARGETED COPPER CHAPERONE PROTEIN (1 of 2)	-2.0137	5.23871	138.529	5.58402e-32	2.41868e-29	GSVIVT01029765001
GSVIVT01011925001	PTHR23024:SF194 - CARBOXYLESTERASE 6-RELATED (1 of 1)	-2.00503	2.32481	21.8662	2.92341e-06	2.69007e-05	GSVIVT01011925001
GSVIVT01025119001	PTHR31992:SF8 - DOF ZINC FINGER PROTEIN DOF1.1-RELATED (1 of 5)	-2.00394	2.32309	42.2935	7.85515e-11	1.82271e-09	GSVIVT01025119001
GSVIVT01028242001	PTHR31734:SF15 - AUXIN-RESPONSIVE PROTEIN IAA20-RELATED (1 of 1)	-2.00289	1.21726	23.5963	1.18816e-06	1.19751e-05	GSVIVT01028242001
GSVIVT01000427001	2.7.11.1 - Non-specific serine/threonine protein kinase / Threonine-specific protein kinase (1 of 1143)	-2.0019	0.894367	17.777	2.48365e-05	0.000184645	GSVIVT01000427001
GSVIVT01009438001	PTHR13902//PTHR13902:SF64 - SERINE/THREONINE-PROTEIN KINASE WNK WITH NO LYSINE -RELATED // SUBFAMILY NOT NAMED (1 of 1)	-1.9949	3.596	55.9384	7.47787e-14	2.78195e-12	GSVIVT01009438001
GSVIVT01018604001	PTHR31080:SF19 - PLANT INVERTASE/PECTIN METHYLESTERASE INHIBITOR SUPERFAMILY PROTEIN (1 of 4)	-1.99367	5.14713	50.0622	1.48951e-12	4.53128e-11	GSVIVT01018604001
GSVIVT01031629001	K16904 - dCTP diphosphatase (DCTPP1) (1 of 3)	-1.99289	5.00236	117.689	2.02817e-27	4.61205e-25	GSVIVT01031629001
GSVIVT01037661001	PF04520 - Senescence regulator (Senescence_reg) (1 of 7)	-1.98696	2.10984	38.6241	5.13816e-10	1.01381e-08	GSVIVT01037661001
GSVIVT01005030001	PTHR10209//PTHR10209:SF224 - OXIDOREDUCTASE, 2OG-FE II OXYGENASE FAMILY PROTEIN // SUBFAMILY NOT NAMED (1 of 1)	-1.97997	2.68318	29.5967	5.31967e-08	7.2873e-07	GSVIVT01005030001
GSVIVT01018166001	PTHR15615:SF15 - CYCLIN-U2-1-RELATED (1 of 1)	-1.97889	4.73635	102.782	3.74041e-24	5.44364e-22	GSVIVT01018166001
GSVIVT01002002001		-1.97735	3.46745	58.2843	2.26843e-14	9.27353e-13	GSVIVT01002002001
GSVIVT01020561001	PTHR13935:SF53 - BASIC HELIX-LOOP-HELIX DOMAIN-CONTAINING PROTEIN (1 of 1)	-1.96961	2.05457	16.2373	5.58816e-05	0.000380179	GSVIVT01020561001
GSVIVT01037092001	PTHR22951//PTHR22951:SF14 - CLATHRIN ASSEMBLY PROTEIN // SUBFAMILY NOT NAMED (1 of 1)	-1.96309	0.560344	13.1117	0.000293452	0.00164311	GSVIVT01037092001
GSVIVT01016968001		-1.963	1.09328	25.9375	3.52652e-07	4.04505e-06	GSVIVT01016968001
GSVIVT01025645001		-1.95817	4.32259	77.4619	1.35304e-18	9.77858e-17	GSVIVT01025645001
GSVIVT01011991001		-1.95788	2.26048	25.3296	4.83231e-07	5.37015e-06	GSVIVT01011991001
GSVIVT01028238001	K12126 - phytochrome-interacting factor 3 (PIF3) (1 of 2)	-1.94975	2.45894	22.8143	1.78432e-06	1.73214e-05	GSVIVT01028238001
GSVIVT01031888001	K01723 - hydroperoxide dehydratase (AOS) (1 of 4)	-1.94838	2.86899	48.5007	3.30176e-12	9.68453e-11	GSVIVT01031888001
GSVIVT01023115001	PTHR19308:SF14 - PROTEIN T28D6.7 (1 of 1)	-1.94532	3.68086	39.6994	2.96211e-10	6.16554e-09	GSVIVT01023115001
GSVIVT01028062001	PTHR24115:SF457 - CALPONIN HOMOLOGY AND KINESIN MOTOR DOMAIN-CONTAINING PROTEIN-RELATED (1 of 6)	-1.94342	6.81925	79.5872	4.61404e-19	3.51207e-17	GSVIVT01028062001
GSVIVT01025548001	K09284 - AP2-like factor, euAP2 lineage (AP2) (1 of 4)	-1.94239	3.08148	52.2297	4.93741e-13	1.62132e-11	GSVIVT01025548001
GSVIVT01003498001	PTHR22814:SF117 - METAL ION BINDING PROTEIN-RELATED (1 of 8)	-1.93913	5.75227	111.924	3.71214e-26	7.42101e-24	GSVIVT01003498001
GSVIVT01010801001	PF04578//PF13968 - Protein of unknown function, DUF594 (DUF594) // Domain of unknown function (DUF4220) (DUF4220) (1 of 13)	-1.93832	0.599777	12.4257	0.000423458	0.00227646	GSVIVT01010801001
GSVIVT01033709001	KOG0963 - Transcription factor/CCAAT displacement protein CDP1 (1 of 1)	-1.93829	3.35203	45.3763	1.6259e-11	4.20877e-10	GSVIVT01033709001
GSVIVT01024725001	K10257 - omega-3 fatty acid desaturase (delta-15 desaturase) (FAD8, desB) (1 of 4)	-1.93738	2.0971	29.9241	4.49287e-08	6.22975e-07	GSVIVT01024725001
GSVIVT01028891001	PTHR31896:SF4 - BAHD ACYLTRANSFERASE DCR (1 of 2)	-1.93409	8.53087	64.8869	7.93244e-16	3.97183e-14	GSVIVT01028891001
GSVIVT01028522001		-1.92891	8.74856	67.9277	1.696e-16	9.29325e-15	GSVIVT01028522001
GSVIVT01010463001	PF00892//PF13578 - EamA-like transporter family (EamA) // Methyltransferase domain (Methyltransf_24) (1 of 1)	-1.9236	2.26664	35.8951	2.08228e-09	3.73737e-08	GSVIVT01010463001
GSVIVT01024475001	K00261 - glutamate dehydrogenase (NAD(P)+) (GLUD1_2, gdhA) (1 of 3)	-1.91935	2.60367	41.2644	1.32966e-10	2.93203e-09	GSVIVT01024475001
GSVIVT01013144001	PTHR11969:SF22 - TRANSCRIPTION FACTOR BHLH71-RELATED (1 of 1)	-1.91667	3.72359	58.1661	2.40901e-14	9.78229e-13	GSVIVT01013144001
GSVIVT01011086001	PF11250 - Fantastic Four meristem regulator (FAF) (1 of 5)	-1.91359	2.29034	27.3829	1.669e-07	2.05847e-06	GSVIVT01011086001
GSVIVT01018842001	PTHR11699:SF117 - ALDEHYDE DEHYDROGENASE FAMILY 3 MEMBER F1 (1 of 1)	-1.91303	8.41182	69.0652	9.52602e-17	5.4841e-15	GSVIVT01018842001
GSVIVT01010025001	PTHR31752:SF8 - AUXIN EFFLUX CARRIER COMPONENT 6-RELATED (1 of 1)	-1.91193	2.47965	30.2331	3.83113e-08	5.37777e-07	GSVIVT01010025001
GSVIVT01021186001	PTHR22835//PTHR22835:SF211 - ZINC FINGER FYVE DOMAIN CONTAINING PROTEIN // SUBFAMILY NOT NAMED (1 of 2)	-1.91188	2.08801	42.6557	6.5274e-11	1.53618e-09	GSVIVT01021186001
GSVIVT01014615001		-1.91179	1.78472	23.6537	1.15321e-06	1.16487e-05	GSVIVT01014615001
GSVIVT01031094001		-1.91145	0.947499	16.6132	4.5832e-05	0.000319332	GSVIVT01031094001
GSVIVT01026631001	PTHR11695//PTHR11695:SF567 - ALCOHOL DEHYDROGENASE RELATED // SUBFAMILY NOT NAMED (1 of 1)	-1.90821	4.74224	54.5638	1.5048e-13	5.31559e-12	GSVIVT01026631001
GSVIVT01010939001	PTHR11260:SF201 - GLUTATHIONE S-TRANSFERASE F14-RELATED (1 of 3)	-1.90663	5.04378	102.326	4.70859e-24	6.7383e-22	GSVIVT01010939001
GSVIVT01020905001	KOG0502//KOG4412 - Integral membrane ankyrin-repeat protein Kidins220 (protein kinase D substrate) // 26S proteasome regulatory complex, subunit PSMD10 (1 of 4)	-1.89908	3.84243	53.8904	2.11987e-13	7.34567e-12	GSVIVT01020905001
GSVIVT01028896001	PF02040 - Arsenical pump membrane protein (ArsB) (1 of 1)	-1.89882	4.05896	66.0544	4.38657e-16	2.27545e-14	GSVIVT01028896001
GSVIVT01022397001	PTHR11730:SF38 - AMMONIUM TRANSPORTER 2 (1 of 4)	-1.89472	2.71288	40.6184	1.85061e-10	3.97946e-09	GSVIVT01022397001
GSVIVT01033108001	PTHR11689:SF67 - CHLORIDE CHANNEL PROTEIN CLC-A-RELATED (1 of 1)	-1.89136	1.99501	17.8576	2.38065e-05	0.000177933	GSVIVT01033108001
GSVIVT01034550001	PF02496 - ABA/WDS induced protein (ABA_WDS) (1 of 1)	-1.89011	10.6163	33.6438	6.61847e-09	1.07025e-07	GSVIVT01034550001
GSVIVT01018306001	PF13962 - Domain of unknown function (PGG) (1 of 124)	-1.8887	2.32213	26.5308	2.59368e-07	3.0659e-06	GSVIVT01018306001
GSVIVT01007191001	PTHR22595//PTHR22595:SF41 - CHITINASE-RELATED // SUBFAMILY NOT NAMED (1 of 2)	-1.88855	2.26646	23.4946	1.25262e-06	1.25345e-05	GSVIVT01007191001
GSVIVT01016949001	PTHR22835//PTHR22835:SF170 - ZINC FINGER FYVE DOMAIN CONTAINING PROTEIN // SUBFAMILY NOT NAMED (1 of 3)	-1.88418	8.11122	86.2988	1.54702e-20	1.39324e-18	GSVIVT01016949001
GSVIVT01011378001	PTHR10168//PTHR10168:SF110 - GLUTAREDOXIN // SUBFAMILY NOT NAMED (1 of 1)	-1.88352	3.51721	80.3911	3.0718e-19	2.36789e-17	GSVIVT01011378001
GSVIVT01006373001	PTHR31083:SF6 - PROTEIN UPSTREAM OF FLC (1 of 1)	-1.88347	3.31821	34.6097	4.02891e-09	6.82439e-08	GSVIVT01006373001
GSVIVT01032352001	PF14576 - Sieve element occlusion N-terminus (SEO_N) (1 of 10)	-1.88133	0.754483	9.98816	0.0015755	0.00701112	GSVIVT01032352001
GSVIVT01008632001	PTHR11802//PTHR11802:SF22 - SERINE PROTEASE FAMILY S10 SERINE CARBOXYPEPTIDASE // SUBFAMILY NOT NAMED (1 of 1)	-1.87978	2.1494	29.0736	6.96809e-08	9.25281e-07	GSVIVT01008632001
GSVIVT01030407001	PF07172 - Glycine rich protein family (GRP) (1 of 5)	-1.87695	2.43764	23.8721	1.02952e-06	1.05318e-05	GSVIVT01030407001
GSVIVT01015426001	PTHR10992//PTHR10992:SF841 - ALPHA/BETA HYDROLASE FOLD-CONTAINING PROTEIN // SUBFAMILY NOT NAMED (1 of 2)	-1.87688	3.57145	28.8925	7.651e-08	1.00933e-06	GSVIVT01015426001
GSVIVT01030628001	PTHR31717:SF13 - CCT MOTIF FAMILY PROTEIN-RELATED (1 of 2)	-1.87657	1.99538	23.9483	9.896e-07	1.01602e-05	GSVIVT01030628001
GSVIVT01017753001	PTHR22814:SF75 - HEAVY METAL TRANSPORT/DETOXIFICATION DOMAIN-CONTAINING PROTEIN (1 of 3)	-1.87449	3.88105	39.9704	2.57845e-10	5.41654e-09	GSVIVT01017753001
GSVIVT01014269001	PTHR11926:SF376 - UDP-GLYCOSYLTRANSFERASE 79B10-RELATED (1 of 6)	-1.87203	1.36512	21.797	3.03068e-06	2.77894e-05	GSVIVT01014269001
GSVIVT01009946001	K05658 - ATP-binding cassette, subfamily B (MDR/TAP), member 1 (ABCB1) (1 of 15)	-1.87112	2.82261	50.9353	9.54603e-13	2.99933e-11	GSVIVT01009946001
GSVIVT01019892001	K05277 - leucoanthocyanidin dioxygenase (E1.14.11.19) (1 of 1)	-1.86838	8.73989	50.8894	9.77175e-13	3.05968e-11	GSVIVT01019892001
GSVIVT01014450001	PF13968 - Domain of unknown function (DUF4220) (DUF4220) (1 of 18)	-1.86821	0.93473	14.0054	0.000182289	0.00108586	GSVIVT01014450001
GSVIVT01010803001	PF04578//PF13968 - Protein of unknown function, DUF594 (DUF594) // Domain of unknown function (DUF4220) (DUF4220) (1 of 13)	-1.86776	3.85427	57.7526	2.97242e-14	1.18845e-12	GSVIVT01010803001
GSVIVT01004065001		-1.86602	2.44698	31.656	1.84042e-08	2.74885e-07	GSVIVT01004065001
GSVIVT01007192001		-1.86295	4.33396	40.9538	1.55869e-10	3.40972e-09	GSVIVT01007192001
GSVIVT01017737001	PTHR10209//PTHR10209:SF169 - OXIDOREDUCTASE, 2OG-FE II OXYGENASE FAMILY PROTEIN // SUBFAMILY NOT NAMED (1 of 1)	-1.86279	7.0047	108.054	2.61612e-25	4.32659e-23	GSVIVT01017737001
GSVIVT01036586001	PF00892 - EamA-like transporter family (EamA) (1 of 58)	-1.86266	4.15623	13.8187	0.00020132	0.00118601	GSVIVT01036586001
GSVIVT01028029001	PTHR10459//PTHR10459:SF59 - DNA LIGASE // SUBFAMILY NOT NAMED (1 of 1)	-1.86239	1.69433	22.2697	2.3691e-06	2.22617e-05	GSVIVT01028029001
GSVIVT01027399001	2.4.1.5 - Dextransucrase / Sucrose 6-glucosyltransferase (1 of 1)	-1.86199	1.65227	15.7925	7.06806e-05	0.000467912	GSVIVT01027399001
GSVIVT01016234001	PTHR22950:SF240 - TRANSMEMBRANE AMINO ACID TRANSPORTER-RELATED (1 of 1)	-1.85969	5.00676	110.952	6.06122e-26	1.1486e-23	GSVIVT01016234001
GSVIVT01013841001	PTHR31773:SF11 - METACASPASE-2 (1 of 3)	-1.85084	3.60267	66.1141	4.25567e-16	2.21831e-14	GSVIVT01013841001
GSVIVT01003674001	PTHR10177//PTHR10177:SF240 - CYCLINE // SUBFAMILY NOT NAMED (1 of 1)	-1.84841	2.70745	36.0634	1.91004e-09	3.45402e-08	GSVIVT01003674001
GSVIVT01021463001		-1.84624	1.72995	26.178	3.11345e-07	3.61454e-06	GSVIVT01021463001
GSVIVT01030982001	PF14368 - Probable lipid transfer (LTP_2) (1 of 35)	-1.84367	7.11948	77.4597	1.35455e-18	9.77858e-17	GSVIVT01030982001
GSVIVT01004277001	1.14.13.55 - Protopine 6-monooxygenase / Protopine 6-hydroxylase (1 of 4)	-1.84249	0.871643	14.1431	0.000169416	0.00102087	GSVIVT01004277001
GSVIVT01001636001	PF12796//PF13962 - Ankyrin repeats (3 copies) (Ank_2) // Domain of unknown function (PGG) (1 of 47)	-1.84113	2.39191	24.8508	6.19425e-07	6.70349e-06	GSVIVT01001636001
GSVIVT01009752001	2.1.1.141 - Jasmonate O-methyltransferase / Jasmonic acid carboxyl methyltransferase (1 of 5)	-1.84004	2.0215	26.849	2.19983e-07	2.64329e-06	GSVIVT01009752001
GSVIVT01031327001	PTHR13683//PTHR13683:SF312 - ASPARTYL PROTEASES // SUBFAMILY NOT NAMED (1 of 2)	-1.83978	2.11518	23.5022	1.2477e-06	1.24985e-05	GSVIVT01031327001
GSVIVT01017711001	PTHR31734:SF3 - AUXIN-RESPONSIVE PROTEIN IAA31 (1 of 1)	-1.83806	5.68052	155.434	1.12562e-35	8.53219e-33	GSVIVT01017711001
GSVIVT01000932001	PTHR10168:SF62 - GLUTAREDOXIN-C7-RELATED (1 of 1)	-1.83494	0.731322	7.43898	0.00638259	0.0229879	GSVIVT01000932001
GSVIVT01011840001	PTHR22937:SF18 - F6A14.12 PROTEIN-RELATED (1 of 2)	-1.83313	3.94982	45.2695	1.71705e-11	4.40573e-10	GSVIVT01011840001
GSVIVT01027971001	PTHR31901:SF18 - INDOLE-3-ACETIC ACID-AMIDO SYNTHETASE GH3.9-RELATED (1 of 1)	-1.83307	0.877654	9.629	0.00191529	0.00832169	GSVIVT01027971001
GSVIVT01009959001	PTHR22835:SF184 - GDSL ESTERASE/LIPASE EXL1-RELATED (1 of 7)	-1.82936	1.0753	15.443	8.50313e-05	0.000554242	GSVIVT01009959001
GSVIVT01038080001	PTHR10543:SF26 - 9-CIS-EPOXYCAROTENOID DIOXYGENASE NCED3, CHLOROPLASTIC-RELATED (1 of 1)	-1.82892	5.75292	29.1168	6.81421e-08	9.07497e-07	GSVIVT01038080001
GSVIVT01027446001	PTHR11969:SF29 - TRANSCRIPTION FACTOR BHLH57-RELATED (1 of 1)	-1.82876	0.938131	11.1517	0.000839562	0.00410921	GSVIVT01027446001
GSVIVT01018989001	PTHR33057:SF28 - OVATE FAMILY PROTEIN 7 (1 of 2)	-1.82704	4.12658	51.6318	6.69484e-13	2.16328e-11	GSVIVT01018989001
GSVIVT01014189001	PTHR27001:SF83 - LRR RECEPTOR-LIKE SERINE/THREONINE-PROTEIN KINASE MRH1-RELATED (1 of 3)	-1.82652	1.52651	22.2954	2.33764e-06	2.20115e-05	GSVIVT01014189001
GSVIVT01010799001		-1.8261	0.89159	13.5879	0.000227651	0.00131767	GSVIVT01010799001
GSVIVT01031529001	PTHR19241//PTHR19241:SF247 - ATP-BINDING CASSETTE TRANSPORTER // SUBFAMILY NOT NAMED (1 of 2)	-1.8251	8.14132	91.3692	1.19218e-21	1.22532e-19	GSVIVT01031529001
GSVIVT01014705001	PTHR13301//PTHR13301:SF57 - X-BOX TRANSCRIPTION FACTOR-RELATED // SUBFAMILY NOT NAMED (1 of 1)	-1.82482	5.3931	80.7522	2.55868e-19	1.99775e-17	GSVIVT01014705001
GSVIVT01020524001	PTHR24177:SF52 - ANKYRIN REPEAT FAMILY PROTEIN-RELATED (1 of 16)	-1.82468	3.02453	48.3337	3.59516e-12	1.04145e-10	GSVIVT01020524001
GSVIVT01020565001	PF03007//PF06974 - Wax ester synthase-like Acyl-CoA acyltransferase domain (WES_acyltransf) // Protein of unknown function (DUF1298) (DUF1298) (1 of 7)	-1.82223	7.12915	95.8341	1.24928e-22	1.39429e-20	GSVIVT01020565001
GSVIVT01013506001	PF00646//PF08268 - F-box domain (F-box) // F-box associated domain (FBA_3) (1 of 2)	-1.82076	0.676275	13.9495	0.000187787	0.00111241	GSVIVT01013506001
GSVIVT01029042001	PF14868 - Domain of unknown function (DUF4487) (DUF4487) (1 of 1)	-1.81996	1.59316	21.5123	3.51566e-06	3.18669e-05	GSVIVT01029042001
GSVIVT01020858001	PTHR21649:SF26 - CHLOROPHYLL A-B BINDING PROTEIN 1, CHLOROPLASTIC-RELATED (1 of 4)	-1.81966	6.93813	118.199	1.56874e-27	3.65878e-25	GSVIVT01020858001
GSVIVT01019494001		-1.81919	1.38416	25.5266	4.36326e-07	4.90577e-06	GSVIVT01019494001
GSVIVT01018422001	K15404 - aldehyde decarbonylase (K15404, CER1) (1 of 6)	-1.81866	4.44249	44.4458	2.615e-11	6.58893e-10	GSVIVT01018422001
GSVIVT01010468001	K13272 - flavonoid O-methyltransferase (AOMT, CROMT2) (1 of 3)	-1.81857	3.86035	67.3708	2.24954e-16	1.21435e-14	GSVIVT01010468001
GSVIVT01033416001	PTHR31194//PTHR31194:SF5 - SHN SHINE , DNA BINDING / TRANSCRIPTION FACTOR // SUBFAMILY NOT NAMED (1 of 2)	-1.81535	1.08327	15.0126	0.000106794	0.000677168	GSVIVT01033416001
GSVIVT01008912001		-1.81283	0.902545	15.9454	6.51976e-05	0.000435577	GSVIVT01008912001
GSVIVT01013459001	PF04784//PF14389 - Protein of unknown function, DUF547 (DUF547) // Leucine-zipper of ternary complex factor MIP1 (Lzipper-MIP1) (1 of 12)	-1.81215	3.49167	33.977	5.57662e-09	9.1644e-08	GSVIVT01013459001
GSVIVT01026649001	PTHR32002:SF13 - PROTEIN RKD5 (1 of 1)	-1.81208	1.88319	28.8098	7.98479e-08	1.04805e-06	GSVIVT01026649001
GSVIVT01011436001	PTHR10641:SF578 - MYB DOMAIN PROTEIN 89 (1 of 1)	-1.81156	1.51707	21.4982	3.54165e-06	3.20865e-05	GSVIVT01011436001
GSVIVT01008261001	KOG0156 - Cytochrome P450 CYP2 subfamily (1 of 97)	-1.80689	2.58182	21.826	2.98524e-06	2.74142e-05	GSVIVT01008261001
GSVIVT01000141001	PTHR31304:SF6 - LOB DOMAIN-CONTAINING PROTEIN 37-RELATED (1 of 2)	-1.80644	5.68115	136.319	1.69937e-31	6.4406e-29	GSVIVT01000141001
GSVIVT01022365001	PTHR22952//PTHR22952:SF130 - CAMP-RESPONSE ELEMENT BINDING PROTEIN-RELATED // SUBFAMILY NOT NAMED (1 of 1)	-1.80405	1.62417	14.2242	0.000162268	0.000982683	GSVIVT01022365001
GSVIVT01036924001	2.4.1.57 - Phosphatidylinositol alpha-mannosyltransferase / Phosphatidyl-myo-inositol alpha-mannosyltransferase (1 of 1)	-1.80247	1.16188	8.22813	0.0041246	0.0159242	GSVIVT01036924001
GSVIVT01018319001	PTHR24072:SF160 - RAC-LIKE GTP-BINDING PROTEIN ARAC9 (1 of 1)	-1.80052	3.58579	36.4918	1.53309e-09	2.80865e-08	GSVIVT01018319001
GSVIVT01019580001	PTHR13301:SF51 - CELLULOSE SYNTHASE-LIKE PROTEIN G1-RELATED (1 of 15)	-1.79972	1.18879	11.2819	0.000782657	0.00388276	GSVIVT01019580001
GSVIVT01033724001	PTHR24012:SF455 - POLYADENYLATE-BINDING PROTEIN 7 (1 of 2)	-1.79953	3.7002	53.2758	2.89853e-13	9.87453e-12	GSVIVT01033724001
GSVIVT01014656001	PTHR11040//PTHR11040:SF23 - ZINC/IRON TRANSPORTER // SUBFAMILY NOT NAMED (1 of 5)	-1.79919	2.55061	41.4386	1.21632e-10	2.70175e-09	GSVIVT01014656001
GSVIVT01036471001		-1.79874	3.64864	76.1683	2.60493e-18	1.80873e-16	GSVIVT01036471001
GSVIVT01017089001	PTHR24089:SF270 - SOLUTE CARRIER FAMILY 25 MEMBER 48 (1 of 1)	-1.79865	2.85656	45.3757	1.62641e-11	4.20877e-10	GSVIVT01017089001
GSVIVT01019591001	PTHR13301:SF51 - CELLULOSE SYNTHASE-LIKE PROTEIN G1-RELATED (1 of 15)	-1.79844	4.13897	60.5943	7.01364e-15	3.07451e-13	GSVIVT01019591001
GSVIVT01021087001	PF03110 - SBP domain (SBP) (1 of 19)	-1.79755	4.59775	94.8575	2.04595e-22	2.26951e-20	GSVIVT01021087001
GSVIVT01003316001	PTHR22814:SF106 - HEAVY-METAL-ASSOCIATED DOMAIN-CONTAINING PROTEIN (1 of 4)	-1.79685	3.16816	9.12975	0.00251487	0.0104932	GSVIVT01003316001
GSVIVT01001215001	PF13962 - Domain of unknown function (PGG) (1 of 124)	-1.79407	0.762252	9.6057	0.00193974	0.0084219	GSVIVT01001215001
GSVIVT01026015001	PTHR23091:SF253 - GCN5-RELATED N-ACETYLTRANSFERASE (1 of 1)	-1.78997	3.742	28.4388	9.67101e-08	1.246e-06	GSVIVT01026015001
GSVIVT01010039001	PF04720 - PDDEXK-like family of unknown function (PDDEXK_6) (1 of 10)	-1.78894	1.44925	16.2777	5.47033e-05	0.000373279	GSVIVT01010039001
GSVIVT01010983001	PTHR32370:SF30 - BTB/POZ DOMAIN-CONTAINING PROTEIN SETH6 (1 of 1)	-1.7774	2.138	23.9577	9.84755e-07	1.01213e-05	GSVIVT01010983001
GSVIVT01022428001	PTHR23324:SF48 - PATELLIN-3-RELATED (1 of 5)	-1.77117	4.94797	37.5783	8.78167e-10	1.6676e-08	GSVIVT01022428001
GSVIVT01030091001	PTHR31009//PTHR31009:SF20 - S-ADENOSYL-L-METHIONINE:CARBOXYL METHYLTRANSFERASE FAMILY PROTEIN // SUBFAMILY NOT NAMED (1 of 2)	-1.77037	1.83552	19.9619	7.90012e-06	6.54765e-05	GSVIVT01030091001
GSVIVT01000432001	PF00954//PF07714//PF08276//PF13947 - S-locus glycoprotein domain (S_locus_glycop) // Protein tyrosine kinase (Pkinase_Tyr) // PAN-like domain (PAN_2) // Wall-associated receptor kinase galacturonan-binding (GUB_WAK_bind) (1 of 2)	-1.76618	2.54855	29.4743	5.66644e-08	7.68708e-07	GSVIVT01000432001
GSVIVT01035074001	PF00407 - Pathogenesis-related protein Bet v I family (Bet_v_1) (1 of 25)	-1.76365	4.29522	73.0013	1.29563e-17	8.27024e-16	GSVIVT01035074001
GSVIVT01026618001		-1.76125	1.70138	14.0042	0.0001824	0.00108616	GSVIVT01026618001
GSVIVT01029329001	PTHR31645:SF1 - GB (1 of 6)	-1.75967	5.81533	140.789	1.78915e-32	8.3457e-30	GSVIVT01029329001
GSVIVT01028155001	PTHR24096:SF111 - LONG CHAIN ACYL-COA SYNTHETASE 1 (1 of 1)	-1.75932	7.47151	92.1524	8.02532e-22	8.34266e-20	GSVIVT01028155001
GSVIVT01019696001	PTHR10209:SF196 - F3H7.17 PROTEIN (1 of 3)	-1.75878	0.55497	12.6594	0.000373691	0.00203599	GSVIVT01019696001
GSVIVT01032719001	K10523 - speckle-type POZ protein (SPOP) (1 of 9)	-1.75591	2.09848	15.0353	0.000105519	0.000670627	GSVIVT01032719001
GSVIVT01011716001	PTHR31907:SF4 - MLP-LIKE PROTEIN 165-RELATED (1 of 3)	-1.75566	7.11118	126.334	2.59896e-29	8.0136e-27	GSVIVT01011716001
GSVIVT01008423001	PTHR31048:SF1 - PATHOGENESIS-RELATED THAUMATIN-LIKE PROTEIN-RELATED (1 of 1)	-1.75508	7.92592	41.8883	9.66408e-11	2.19761e-09	GSVIVT01008423001
GSVIVT01023704001		-1.75471	1.20359	11.8886	0.000564795	0.00291979	GSVIVT01023704001
GSVIVT01036535001	PTHR31741:SF17 - O-FUCOSYLTRANSFERASE-LIKE PROTEIN (1 of 1)	-1.75195	4.82762	73.4195	1.04823e-17	6.73831e-16	GSVIVT01036535001
GSVIVT01025052001	PTHR31561:SF24 - 3-KETOACYL-COA SYNTHASE 12-RELATED (1 of 3)	-1.7496	6.876	66.0265	4.44903e-16	2.29934e-14	GSVIVT01025052001
GSVIVT01025082001	K08282 - non-specific serine/threonine protein kinase (E2.7.11.1) (1 of 1)	-1.74954	7.15406	125.62	3.72453e-29	1.09285e-26	GSVIVT01025082001
GSVIVT01030135001	PTHR22814:SF34 - COPPER TRANSPORT PROTEIN-RELATED (1 of 4)	-1.74861	3.09975	13.0988	0.000295484	0.00165246	GSVIVT01030135001
GSVIVT01022022001	PTHR23500:SF113 - SUGAR TRANSPORTER ERD6-LIKE 8 (1 of 2)	-1.74836	0.545075	10.4303	0.00123965	0.00570996	GSVIVT01022022001
GSVIVT01000793001		-1.74618	8.95125	55.2329	1.07064e-13	3.83407e-12	GSVIVT01000793001
GSVIVT01010469001	K13272 - flavonoid O-methyltransferase (AOMT, CROMT2) (1 of 3)	-1.73993	4.45576	70.3763	4.90046e-17	2.96177e-15	GSVIVT01010469001
GSVIVT01004945001	PTHR31851:SF16 - MEMBRANE PROTEIN OF ER BODY 2 (1 of 5)	-1.73634	0.791392	8.07403	0.0044904	0.0171042	GSVIVT01004945001
GSVIVT01019774001	K07375 - tubulin beta (TUBB) (1 of 7)	-1.73616	5.7223	50.9432	9.50766e-13	2.99245e-11	GSVIVT01019774001
GSVIVT01016767001	PTHR10641//PTHR10641:SF535 - MYB-LIKE DNA-BINDING PROTEIN MYB // SUBFAMILY NOT NAMED (1 of 1)	-1.73561	2.70439	21.9708	2.76834e-06	2.56293e-05	GSVIVT01016767001
GSVIVT01020658001	PTHR13301:SF69 - BASIC HELIX-LOOP-HELIX DOMAIN-CONTAINING PROTEIN (1 of 2)	-1.73378	3.52475	65.9603	4.60101e-16	2.35779e-14	GSVIVT01020658001
GSVIVT01028719001	PTHR11514:SF58 - TRANSCRIPTION FACTOR SPEECHLESS (1 of 1)	-1.73317	0.533467	8.52953	0.00349431	0.0138403	GSVIVT01028719001
GSVIVT01035894001	PTHR23315:SF59 - ARMADILLO/BETA-CATENIN-LIKE REPEAT-CONTAINING PROTEIN-RELATED (1 of 1)	-1.73125	6.29391	63.6415	1.49255e-15	7.27947e-14	GSVIVT01035894001
GSVIVT01037773001	PTHR13902:SF44 - SERINE/THREONINE-PROTEIN KINASE WNK11-RELATED (1 of 1)	-1.73036	2.37024	36.9017	1.24234e-09	2.31328e-08	GSVIVT01037773001
GSVIVT01024683001	PTHR27001:SF60 - LEUCINE-RICH REPEAT PROTEIN KINASE-LIKE PROTEIN-RELATED (1 of 2)	-1.72958	2.67532	26.6568	2.42988e-07	2.89296e-06	GSVIVT01024683001
GSVIVT01036457001		-1.7274	8.57854	75.7969	3.14387e-18	2.12615e-16	GSVIVT01036457001
GSVIVT01000008001	PTHR24115:SF9 - KINESIN HEAVY CHAIN (1 of 1)	-1.72285	0.711113	8.00883	0.00465497	0.0176313	GSVIVT01000008001
GSVIVT01008122001	PTHR24298:SF112 - CYTOCHROME P450 78A5-RELATED (1 of 2)	-1.72277	4.6822	40.8934	1.60766e-10	3.50623e-09	GSVIVT01008122001
GSVIVT01012248001		-1.72171	2.39975	29.6555	5.16063e-08	7.0908e-07	GSVIVT01012248001
GSVIVT01005275001	PF04398 - Protein of unknown function, DUF538 (DUF538) (1 of 18)	-1.71732	0.810183	15.4762	8.35503e-05	0.000544979	GSVIVT01005275001
GSVIVT01006790001		-1.71581	0.560394	11.4111	0.000730059	0.00365471	GSVIVT01006790001
GSVIVT01008464001	PTHR33052:SF22 - F15H18.19 (1 of 1)	-1.71492	1.76294	25.7371	3.91227e-07	4.45661e-06	GSVIVT01008464001
GSVIVT01019586001	PTHR13301:SF51 - CELLULOSE SYNTHASE-LIKE PROTEIN G1-RELATED (1 of 15)	-1.71288	1.55255	17.9163	2.3083e-05	0.000173552	GSVIVT01019586001
GSVIVT01024785001	PF11493 - Thylakoid soluble phosphoprotein TSP9 (TSP9) (1 of 1)	-1.71179	3.81368	48.7834	2.8585e-12	8.45558e-11	GSVIVT01024785001
GSVIVT01013755001	K17609 - nucleoredoxin [EC:1.8.1.8] (NXN) (1 of 6)	-1.71171	10.3509	33.796	6.12039e-09	9.95015e-08	GSVIVT01013755001
GSVIVT01016667001	PTHR31707:SF42 - PECTINESTERASE 1-RELATED (1 of 1)	-1.71169	5.84471	68.7825	1.09942e-16	6.26978e-15	GSVIVT01016667001
GSVIVT01008212001	PTHR27005:SF7 - WALL-ASSOCIATED RECEPTOR KINASE-LIKE 1-RELATED (1 of 7)	-1.71079	4.82848	54.5444	1.51976e-13	5.34768e-12	GSVIVT01008212001
GSVIVT01028811001	PTHR11926//PTHR11926:SF118 - GLUCOSYL/GLUCURONOSYL TRANSFERASES // SUBFAMILY NOT NAMED (1 of 5)	-1.71072	1.84626	25.689	4.011e-07	4.55481e-06	GSVIVT01028811001
GSVIVT01017011001	PTHR10071:SF197 - GATA TRANSCRIPTION FACTOR 9 (1 of 1)	-1.70928	2.80772	28.8596	7.78179e-08	1.02436e-06	GSVIVT01017011001
GSVIVT01020604001	PTHR31312:SF1 - TRANSCRIPTION ACTIVATOR GLK1-RELATED (1 of 1)	-1.70894	3.66567	58.1832	2.38813e-14	9.71923e-13	GSVIVT01020604001
GSVIVT01026470001	K00166 - 2-oxoisovalerate dehydrogenase E1 component alpha subunit (BCKDHA, bkdA1) (1 of 2)	-1.70716	3.0766	36.985	1.19042e-09	2.22115e-08	GSVIVT01026470001
GSVIVT01004470001		-1.70588	1.75987	18.45	1.74424e-05	0.000134283	GSVIVT01004470001
GSVIVT01030558001	PTHR31901:SF10 - AUXIN-RESPONSIVE GH3 FAMILY PROTEIN (1 of 1)	-1.70242	3.44859	44.7717	2.21397e-11	5.61736e-10	GSVIVT01030558001
GSVIVT01034093001	PTHR13871:SF30 - CYSTEINE/HISTIDINE-RICH C1 DOMAIN FAMILY PROTEIN-RELATED (1 of 1)	-1.70072	3.42802	53.9679	2.03787e-13	7.08852e-12	GSVIVT01034093001
GSVIVT01019590001		-1.69972	1.46976	25.9315	3.53755e-07	4.05403e-06	GSVIVT01019590001
GSVIVT01017542001	PTHR31677:SF3 - ETHYLENE-RESPONSIVE TRANSCRIPTION FACTOR 14-RELATED (1 of 1)	-1.69748	1.38389	18.318	1.86937e-05	0.000142769	GSVIVT01017542001
GSVIVT01011718001	PTHR31907:SF4 - MLP-LIKE PROTEIN 165-RELATED (1 of 3)	-1.69515	5.06178	91.9347	8.95828e-22	9.2596e-20	GSVIVT01011718001
GSVIVT01015021001	PF02519 - Auxin responsive protein (Auxin_inducible) (1 of 55)	-1.69435	2.31545	26.32	2.89274e-07	3.37988e-06	GSVIVT01015021001
GSVIVT01021108001		-1.69248	9.71461	42.4918	7.09802e-11	1.66401e-09	GSVIVT01021108001
GSVIVT01007607001		-1.69182	1.50259	20.8364	5.00222e-06	4.36871e-05	GSVIVT01007607001
GSVIVT01008502001	PTHR31741:SF10 - AUXIN-INDEPENDENT GROWTH PROMOTER-LIKE PROTEIN (1 of 1)	-1.69078	1.36439	23.0764	1.55692e-06	1.52769e-05	GSVIVT01008502001
GSVIVT01008571001		-1.69073	1.51875	20.1828	7.03837e-06	5.90873e-05	GSVIVT01008571001
GSVIVT01010033001	PTHR11802//PTHR11802:SF20 - SERINE PROTEASE FAMILY S10 SERINE CARBOXYPEPTIDASE // SUBFAMILY NOT NAMED (1 of 1)	-1.68866	5.34275	111.551	4.48223e-26	8.86312e-24	GSVIVT01010033001
GSVIVT01033981001		-1.68606	1.81004	7.05821	0.0078903	0.0273229	GSVIVT01033981001
GSVIVT01020084001	PTHR11654:SF20 - PROTEIN NRT1/ PTR FAMILY 2.12-RELATED (1 of 1)	-1.68268	3.15308	31.0909	2.46221e-08	3.60649e-07	GSVIVT01020084001
GSVIVT01031753001	PF04749 - PLAC8 family (PLAC8) (1 of 20)	-1.68225	4.33681	64.434	9.98182e-16	4.94794e-14	GSVIVT01031753001
GSVIVT01016967001	PF13178 - Protein of unknown function (DUF4005) (DUF4005) (1 of 14)	-1.68199	5.20886	89.8999	2.50518e-21	2.49039e-19	GSVIVT01016967001
GSVIVT01030203001	PTHR34945:SF2 - 2-OXOGLUTARATE (2OG) AND FE(II)-DEPENDENT OXYGENASE SUPERFAMILY PROTEIN (1 of 1)	-1.67812	3.29938	37.6726	8.36701e-10	1.59385e-08	GSVIVT01030203001
GSVIVT01030933001	PTHR11926:SF379 - F11M15.8 PROTEIN-RELATED (1 of 2)	-1.67657	3.62038	52.2317	4.93226e-13	1.62132e-11	GSVIVT01030933001
GSVIVT01019775001	2.4.2.1 - Purine-nucleoside phosphorylase / PNPase (1 of 9)	-1.67633	6.73227	49.7038	1.78799e-12	5.37637e-11	GSVIVT01019775001
GSVIVT01005063001		-1.67307	0.612756	12.2636	0.000461872	0.00245396	GSVIVT01005063001
GSVIVT01016774001	PTHR14194//PTHR14194:SF44 - NITROGEN METABOLIC REGULATION PROTEIN NMR-RELATED // SUBFAMILY NOT NAMED (1 of 1)	-1.6724	2.14613	26.9259	2.11404e-07	2.552e-06	GSVIVT01016774001
GSVIVT01009353001	K18811 - cyclin D5, plant (CYCD5) (1 of 2)	-1.67212	1.97749	23.7229	1.11251e-06	1.12939e-05	GSVIVT01009353001
GSVIVT01018165001	PTHR12565:SF173 - TRANSCRIPTION FACTOR UNE10 (1 of 2)	-1.67151	3.5896	39.564	3.17478e-10	6.55535e-09	GSVIVT01018165001
GSVIVT01038653001	K05279 - flavonol 3-O-methyltransferase (E2.1.1.76) (1 of 3)	-1.67022	4.82493	50.7172	1.06681e-12	3.32319e-11	GSVIVT01038653001
GSVIVT01024684001	PTHR27001:SF60 - LEUCINE-RICH REPEAT PROTEIN KINASE-LIKE PROTEIN-RELATED (1 of 2)	-1.66985	4.35314	37.7432	8.06988e-10	1.54534e-08	GSVIVT01024684001
GSVIVT01007856001	PTHR21493:SF94 - ENHANCED DISEASE SUSCEPTIBILITY 1 (1 of 5)	-1.66768	2.82927	25.2465	5.04507e-07	5.58272e-06	GSVIVT01007856001
GSVIVT01031667001	PTHR31707:SF29 - PECTINESTERASE/PECTINESTERASE INHIBITOR 16-RELATED (1 of 1)	-1.6673	4.83171	85.8129	1.9779e-20	1.73826e-18	GSVIVT01031667001
GSVIVT01036818001	PTHR22835//PTHR22835:SF230 - ZINC FINGER FYVE DOMAIN CONTAINING PROTEIN // SUBFAMILY NOT NAMED (1 of 1)	-1.66707	7.22231	103	3.35152e-24	4.917e-22	GSVIVT01036818001
GSVIVT01021583001	PF01535//PF07983//PF12854//PF13041 - PPR repeat (PPR) // X8 domain (X8) // PPR repeat (PPR_1) // PPR repeat family (PPR_2) (1 of 1)	-1.66664	2.38141	14.1813	0.000166015	0.00100138	GSVIVT01021583001
GSVIVT01034186001		-1.6662	2.74855	43.728	3.77335e-11	9.1771e-10	GSVIVT01034186001
GSVIVT01021406001	PTHR21649:SF26 - CHLOROPHYLL A-B BINDING PROTEIN 1, CHLOROPLASTIC-RELATED (1 of 4)	-1.66226	4.52938	72.0041	2.14754e-17	1.34254e-15	GSVIVT01021406001
GSVIVT01022524001	PTHR24349:SF81 - CALCIUM-DEPENDENT PROTEIN KINASE 20 (1 of 1)	-1.66166	4.17261	59.0953	1.5022e-14	6.28229e-13	GSVIVT01022524001
GSVIVT01029552001	PTHR10759//PTHR10759:SF4 - 60S RIBOSOMAL PROTEIN L34 // SUBFAMILY NOT NAMED (1 of 1)	-1.66163	3.81921	39.5174	3.25153e-10	6.69097e-09	GSVIVT01029552001
GSVIVT01029796001	PTHR33044:SF27 - BIFUNCTIONAL INHIBITOR/LIPID-TRANSFER PROTEIN/SEED STORAGE 2S ALBUMIN SUPERFAMILY PROTEIN-RELATED (1 of 1)	-1.66163	4.32492	45.8569	1.27217e-11	3.35411e-10	GSVIVT01029796001
GSVIVT01007796001	PTHR13902//PTHR13902:SF23 - SERINE/THREONINE-PROTEIN KINASE WNK WITH NO LYSINE -RELATED // SUBFAMILY NOT NAMED (1 of 2)	-1.65881	0.818807	12.5257	0.000401402	0.00217137	GSVIVT01007796001
GSVIVT01009913001	PTHR11588:SF106 - TUBULIN BETA-6 CHAIN (1 of 2)	-1.65838	6.18068	75.3344	3.97376e-18	2.63835e-16	GSVIVT01009913001
GSVIVT01034595001	PTHR11200:SF112 - DNASE I-LIKE SUPERFAMILY PROTEIN (1 of 1)	-1.65775	2.33213	22.843	1.75792e-06	1.70742e-05	GSVIVT01034595001
GSVIVT01015704001	PF02458 - Transferase family (Transferase) (1 of 68)	-1.65582	2.29846	37.3199	1.00259e-09	1.89006e-08	GSVIVT01015704001
GSVIVT01033625001		-1.65532	0.497976	12.0971	0.000504993	0.00264598	GSVIVT01033625001
GSVIVT01009186001	PTHR31642:SF12 - PROTEIN ECERIFERUM 1 (1 of 1)	-1.65229	5.29481	56.2809	6.28224e-14	2.37109e-12	GSVIVT01009186001
GSVIVT01024694001	PTHR23091:SF221 - GCN5-RELATED N-ACETYLTRANSFERASE (GNAT) FAMILY PROTEIN (1 of 1)	-1.65222	0.680733	13.386	0.000253515	0.00144439	GSVIVT01024694001
GSVIVT01003162001	PTHR27008:SF42 - LEUCINE-RICH REPEAT PROTEIN KINASE-LIKE PROTEIN (1 of 1)	-1.65112	6.55098	76.4154	2.29855e-18	1.60828e-16	GSVIVT01003162001
GSVIVT01027846001	3.6.1.12 - dCTP diphosphatase / Deoxycytidine-triphosphatase (1 of 4)	-1.65077	1.10598	13.1428	0.000288619	0.00161904	GSVIVT01027846001
GSVIVT01037336001	3.6.1.23 - dUTP diphosphatase / dUTPase (1 of 2)	-1.65058	3.30181	21.0507	4.47279e-06	3.95879e-05	GSVIVT01037336001
GSVIVT01029349001	PTHR31645:SF1 - GB (1 of 6)	-1.64801	6.86981	101.052	8.96196e-24	1.19004e-21	GSVIVT01029349001
GSVIVT01002634001	PTHR23054:SF29 - EXPRESSED PROTEIN (1 of 3)	-1.64781	1.47774	16.8415	4.0636e-05	0.000286642	GSVIVT01002634001
GSVIVT01016563001		-1.64758	0.688978	10.7344	0.0010516	0.00496771	GSVIVT01016563001
GSVIVT01020400001	PF01464 - Transglycosylase SLT domain (SLT) (1 of 1)	-1.64751	4.18939	63.3615	1.72046e-15	8.25822e-14	GSVIVT01020400001
GSVIVT01009960001	PTHR22835:SF184 - GDSL ESTERASE/LIPASE EXL1-RELATED (1 of 7)	-1.6452	6.61941	90.0031	2.37785e-21	2.38994e-19	GSVIVT01009960001
GSVIVT01009925001	1.18.1.2//1.6.99.1 - NADPH dehydrogenase / NADPH diaphorase (1 of 2)	-1.64481	0.548751	8.4358	0.00367905	0.0144712	GSVIVT01009925001
GSVIVT01029411001	PF01357//PF03330 - Pollen allergen (Pollen_allerg_1) // Rare lipoprotein A (RlpA)-like double-psi beta-barrel (DPBB_1) (1 of 27)	-1.64319	3.90276	32.4047	1.25186e-08	1.93985e-07	GSVIVT01029411001
GSVIVT01015778001	PTHR23155//PTHR23155:SF638 - LEUCINE-RICH REPEAT-CONTAINING PROTEIN // SUBFAMILY NOT NAMED (1 of 3)	-1.63999	1.43009	19.0887	1.24782e-05	9.89125e-05	GSVIVT01015778001
GSVIVT01018815001	PTHR24115:SF496 - ATP BINDING MICROTUBULE MOTOR FAMILY PROTEIN (1 of 1)	-1.63831	4.92244	52.263	4.85446e-13	1.59986e-11	GSVIVT01018815001
GSVIVT01027597001	K15277 - solute carrier family 35 (adenosine 3-phospho 5-phosphosulfate transporter), member B3 (SLC35B3, PAPST2) (1 of 2)	-1.63812	2.44168	17.9091	2.3171e-05	0.000174113	GSVIVT01027597001
GSVIVT01000437001	PF00954//PF01453//PF07714//PF08276//PF13947 - S-locus glycoprotein domain (S_locus_glycop) // D-mannose binding lectin (B_lectin) // Protein tyrosine kinase (Pkinase_Tyr) // PAN-like domain (PAN_2) // Wall-associated receptor kinase galacturonan-binding (GUB_WAK_bind) (1 of 1)	-1.63726	2.82779	36.3128	1.68059e-09	3.07268e-08	GSVIVT01000437001
GSVIVT01021195001	PTHR12411//PTHR12411:SF370 - CYSTEINE PROTEASE FAMILY C1-RELATED // SUBFAMILY NOT NAMED (1 of 6)	-1.63528	2.21825	6.27897	0.0122179	0.0392146	GSVIVT01021195001
GSVIVT01014413001		-1.63347	2.12777	27.1682	1.86504e-07	2.27863e-06	GSVIVT01014413001
GSVIVT01016711001	PF00642//PF02037 - Zinc finger C-x8-C-x5-C-x3-H type (and similar) (zf-CCCH) // SAP domain (SAP) (1 of 1)	-1.63208	0.98041	9.79695	0.00174801	0.00768297	GSVIVT01016711001
GSVIVT01030866001	PTHR10641//PTHR10641:SF550 - MYB-LIKE DNA-BINDING PROTEIN MYB // SUBFAMILY NOT NAMED (1 of 1)	-1.62978	2.13172	19.0244	1.29055e-05	0.000101944	GSVIVT01030866001
GSVIVT01016804001	PTHR11043//PTHR11043:SF6 - ZETA-COAT PROTEIN // SUBFAMILY NOT NAMED (1 of 1)	-1.6278	3.595	46.7441	8.08896e-12	2.20291e-10	GSVIVT01016804001
GSVIVT01029269001	PTHR11695:SF504 - ALLYL ALCOHOL DEHYDROGENASE-LIKE PROTEIN-RELATED (1 of 3)	-1.626	1.91145	22.4424	2.16542e-06	2.05816e-05	GSVIVT01029269001
GSVIVT01025598001	PTHR22814:SF16 - CHLOROPLAST-TARGETED COPPER CHAPERONE PROTEIN (1 of 2)	-1.62554	3.44885	41.5603	1.14289e-10	2.56368e-09	GSVIVT01025598001
GSVIVT01031167001	PTHR10992:SF907 - ALPHA/BETA-HYDROLASES SUPERFAMILY PROTEIN (1 of 1)	-1.62333	5.35171	95.8527	1.23757e-22	1.38974e-20	GSVIVT01031167001
GSVIVT01019758001	PTHR11588//PTHR11588:SF124 - TUBULIN // SUBFAMILY NOT NAMED (1 of 1)	-1.62262	7.19066	40.2933	2.18554e-10	4.65566e-09	GSVIVT01019758001
GSVIVT01010050001	PTHR10219:SF34 - GENOMIC DNA, CHROMOSOME 3, P1 CLONE: MXL8 (1 of 1)	-1.62172	1.29097	15.8257	6.94538e-05	0.000460801	GSVIVT01010050001
GSVIVT01006950001	PTHR31851:SF16 - MEMBRANE PROTEIN OF ER BODY 2 (1 of 5)	-1.62133	0.536134	9.2657	0.00233486	0.00985287	GSVIVT01006950001
GSVIVT01008626001	K02148 - V-type H+-transporting ATPase subunit C (ATPeV1C, ATP6C) (1 of 2)	-1.61894	3.23989	50.7633	1.04205e-12	3.25723e-11	GSVIVT01008626001
GSVIVT01030464001	PTHR13301:SF53 - CELLULOSE SYNTHASE-LIKE PROTEIN B1-RELATED (1 of 9)	-1.61891	0.747957	10.5016	0.00119272	0.00553237	GSVIVT01030464001
GSVIVT01021460001		-1.61523	0.474835	6.51878	0.0106741	0.0351591	GSVIVT01021460001
GSVIVT01008995001	PTHR10551//PTHR10551:SF12 - FASCIN // SUBFAMILY NOT NAMED (1 of 1)	-1.61281	3.80445	26.8465	2.20268e-07	2.64496e-06	GSVIVT01008995001
GSVIVT01011377001	PTHR24326:SF176 - HOMEOBOX-LEUCINE ZIPPER PROTEIN ATHB-13-RELATED (1 of 2)	-1.60931	1.72925	7.43427	0.00639934	0.0230391	GSVIVT01011377001
GSVIVT01009914001	K07375 - tubulin beta (TUBB) (1 of 7)	-1.60853	4.14512	37.7457	8.0595e-10	1.54498e-08	GSVIVT01009914001
GSVIVT01018012001	PTHR11200:SF174 - POLYPHOSPHATE 5-PHOSPHATASE-RELATED (1 of 1)	-1.60784	2.9858	32.871	9.84795e-09	1.54977e-07	GSVIVT01018012001
GSVIVT01021474001	K15813 - beta-amyrin synthase (LUP4) (1 of 9)	-1.60752	3.89077	33.1032	8.73952e-09	1.38855e-07	GSVIVT01021474001
GSVIVT01027359001	PTHR31707:SF21 - PECTINESTERASE/PECTINESTERASE INHIBITOR 25-RELATED (1 of 1)	-1.60516	4.94194	57.4735	3.42558e-14	1.34596e-12	GSVIVT01027359001
GSVIVT01032359001	PF14576 - Sieve element occlusion N-terminus (SEO_N) (1 of 10)	-1.60378	2.11919	12.3703	0.000436209	0.00233604	GSVIVT01032359001
GSVIVT01033859001	K10740 - replication factor A3 (RPA3) (1 of 2)	-1.60299	1.47918	17.3361	3.13175e-05	0.000227164	GSVIVT01033859001
GSVIVT01023841001	PTHR10366:SF307 - TETRAKETIDE ALPHA-PYRONE REDUCTASE 1 (1 of 3)	-1.60297	1.06641	16.1375	5.89066e-05	0.000398227	GSVIVT01023841001
GSVIVT01034286001	PTHR27004:SF29 - RECEPTOR LIKE PROTEIN 13-RELATED (1 of 22)	-1.60122	1.41808	11.0974	0.000864484	0.00420612	GSVIVT01034286001
GSVIVT01032575001	KOG0055 - Multidrug/pheromone exporter, ABC superfamily (1 of 3)	-1.59958	0.499365	8.29642	0.00397234	0.0154511	GSVIVT01032575001
GSVIVT01024163001	K12345 - 3-oxo-5-alpha-steroid 4-dehydrogenase 3 (SRD5A3) (1 of 2)	-1.59936	2.90105	34.5472	4.16045e-09	7.01454e-08	GSVIVT01024163001
GSVIVT01000865001	PTHR32295:SF35 - PROTEIN IQ-DOMAIN 11 (1 of 1)	-1.59934	4.2612	63.5879	1.53367e-15	7.44015e-14	GSVIVT01000865001
GSVIVT01015979001	PF02298 - Plastocyanin-like domain (Cu_bind_like) (1 of 39)	-1.59622	2.90951	22.983	1.63439e-06	1.59682e-05	GSVIVT01015979001
GSVIVT01017331001	PTHR32227:SF63 - BETA-1,3-GLUCANASE-LIKE PROTEIN (1 of 1)	-1.59479	1.12895	12.1193	0.000499028	0.00261911	GSVIVT01017331001
GSVIVT01030638001	PF00023 - Ankyrin repeat (Ank) (1 of 1)	-1.59412	3.03099	21.2151	4.10522e-06	3.67712e-05	GSVIVT01030638001
GSVIVT01025342001	K00454 - lipoxygenase (LOX2S) (1 of 8)	-1.59388	3.54314	32.798	1.02247e-08	1.60629e-07	GSVIVT01025342001
GSVIVT01018979001	K19001 - ATP-dependent DNA helicase (HELLS, DDM1) (1 of 1)	-1.59376	4.0243	30.3048	3.69215e-08	5.21083e-07	GSVIVT01018979001
GSVIVT01030687001	PTHR12629//PTHR12629:SF14 - DIPHOSPHOINOSITOL POLYPHOSPHATE PHOSPHOHYDROLASE // SUBFAMILY NOT NAMED (1 of 2)	-1.59368	1.10483	10.4529	0.00122454	0.00565404	GSVIVT01030687001
GSVIVT01030549001	PTHR11746:SF111 - O-METHYLTRANSFERASE FAMILY PROTEIN (1 of 3)	-1.59288	5.52384	44.106	3.11065e-11	7.72017e-10	GSVIVT01030549001
GSVIVT01014243001	PTHR10891//PTHR10891:SF633 - EF-HAND CALCIUM-BINDING DOMAIN CONTAINING PROTEIN // SUBFAMILY NOT NAMED (1 of 2)	-1.59245	3.88377	31.8355	1.67801e-08	2.52075e-07	GSVIVT01014243001
GSVIVT01030075001		-1.59063	1.86945	11.5657	0.000671788	0.00340044	GSVIVT01030075001
GSVIVT01007771001	PF03181 - BURP domain (BURP) (1 of 7)	-1.59051	4.0547	54.5949	1.4812e-13	5.24242e-12	GSVIVT01007771001
GSVIVT01018797001	PTHR31580:SF4 - FILAMENT-LIKE PLANT PROTEIN 4-RELATED (1 of 2)	-1.58619	4.16648	55.6004	8.88058e-14	3.25061e-12	GSVIVT01018797001
GSVIVT01018164001	PTHR12565:SF173 - TRANSCRIPTION FACTOR UNE10 (1 of 2)	-1.58342	2.96326	32.7433	1.05166e-08	1.64929e-07	GSVIVT01018164001
GSVIVT01021055001	PF07983 - X8 domain (X8) (1 of 33)	-1.58333	2.17184	12.0147	0.000527825	0.00274631	GSVIVT01021055001
GSVIVT01015204001	PTHR10071//PTHR10071:SF191 - TRANSCRIPTION FACTOR GATA GATA BINDING FACTOR // SUBFAMILY NOT NAMED (1 of 2)	-1.58102	2.54505	26.8503	2.19837e-07	2.64328e-06	GSVIVT01015204001
GSVIVT01000438001	PF00954//PF07714//PF13947 - S-locus glycoprotein domain (S_locus_glycop) // Protein tyrosine kinase (Pkinase_Tyr) // Wall-associated receptor kinase galacturonan-binding (GUB_WAK_bind) (1 of 1)	-1.58098	2.30376	16.755	4.25305e-05	0.000298847	GSVIVT01000438001
GSVIVT01026991001	PTHR11972:SF41 - FERRIC REDUCTION OXIDASE 2-RELATED (1 of 2)	-1.57774	0.57017	9.89397	0.00165821	0.00733516	GSVIVT01026991001
GSVIVT01027555001	1.14.13.152 - Geraniol 8-hydroxylase / G10H (1 of 14)	-1.57466	4.97016	58.8656	1.68818e-14	7.02779e-13	GSVIVT01027555001
GSVIVT01034656001	PTHR11785//PTHR11785:SF331 - AMINO ACID TRANSPORTER // SUBFAMILY NOT NAMED (1 of 3)	-1.57446	2.70049	21.9798	2.7554e-06	2.55226e-05	GSVIVT01034656001
GSVIVT01002003001		-1.57414	3.13174	38.0367	6.94275e-10	1.34364e-08	GSVIVT01002003001
GSVIVT01017647001	PTHR11453:SF44 - BORON TRANSPORTER 1-RELATED (1 of 2)	-1.57379	5.80488	53.2282	2.96971e-13	1.00749e-11	GSVIVT01017647001
GSVIVT01020785001	PTHR32285:SF71 - PROTEIN TRICHOME BIREFRINGENCE-LIKE 39-RELATED (1 of 2)	-1.57321	5.66669	68.7759	1.10314e-16	6.27134e-15	GSVIVT01020785001
GSVIVT01033486001	PF08879 - WRC (WRC) (1 of 17)	-1.57194	1.86428	19.1631	1.20011e-05	9.53376e-05	GSVIVT01033486001
GSVIVT01026589001		-1.5719	2.19357	18.7292	1.50654e-05	0.000117224	GSVIVT01026589001
GSVIVT01016532001	PF04784//PF14389 - Protein of unknown function, DUF547 (DUF547) // Leucine-zipper of ternary complex factor MIP1 (Lzipper-MIP1) (1 of 12)	-1.56976	4.15658	40.0852	2.43125e-10	5.13101e-09	GSVIVT01016532001
GSVIVT01017806001		-1.56883	4.77324	29.0104	7.19917e-08	9.53877e-07	GSVIVT01017806001
GSVIVT01007649001	PTHR11206//PTHR11206:SF159 - MULTIDRUG RESISTANCE PROTEIN // SUBFAMILY NOT NAMED (1 of 4)	-1.56686	6.12669	79.5043	4.81171e-19	3.64728e-17	GSVIVT01007649001
GSVIVT01033538001	PTHR32227:SF49 - BETA-1,3-GLUCANASE 1-RELATED (1 of 4)	-1.56648	9.39343	7.32784	0.00678944	0.0241626	GSVIVT01033538001
GSVIVT01022285001	2.4.1.29 - Cellulose synthase (GDP-forming) / GDP-glucose-cellulose glucosyltransferase (1 of 2)	-1.56589	2.94409	45.4771	1.54436e-11	4.01931e-10	GSVIVT01022285001
GSVIVT01005996001	PF06075 - Plant protein of unknown function (DUF936) (DUF936) (1 of 6)	-1.56518	2.16544	13.7992	0.000203421	0.00119646	GSVIVT01005996001
GSVIVT01011981001	PTHR19241:SF303 - ABC TRANSPORTER G FAMILY MEMBER 21 (1 of 1)	-1.56425	4.66509	65.2686	6.53547e-16	3.33034e-14	GSVIVT01011981001
GSVIVT01003204001	K08914 - light-harvesting complex II chlorophyll a/b binding protein 3 (LHCB3) (1 of 3)	-1.56265	0.657578	11.1194	0.000854289	0.00416953	GSVIVT01003204001
GSVIVT01030174001	PF03106 - WRKY DNA -binding domain (WRKY) (1 of 59)	-1.55939	8.29252	50.4688	1.21072e-12	3.73946e-11	GSVIVT01030174001
GSVIVT01029961001	PTHR12266:SF2 - CATION/CALCIUM EXCHANGER 1 (1 of 2)	-1.5592	1.19514	12.1351	0.000494819	0.00260016	GSVIVT01029961001
GSVIVT01036277001	K02721 - photosystem II PsbW protein (psbW) (1 of 2)	-1.55911	3.73143	45.3416	1.65494e-11	4.25837e-10	GSVIVT01036277001
GSVIVT01008728001	PTHR23257//PTHR23257:SF471 - SERINE-THREONINE PROTEIN KINASE // SUBFAMILY NOT NAMED (1 of 1)	-1.55638	0.94859	10.2209	0.00138855	0.00629154	GSVIVT01008728001
GSVIVT01009477001	PTHR10015:SF159 - HEAT STRESS TRANSCRIPTION FACTOR B-4 (1 of 1)	-1.55534	3.18963	30.5882	3.19031e-08	4.57354e-07	GSVIVT01009477001
GSVIVT01024982001		-1.5533	3.27713	51.2961	7.94344e-13	2.53967e-11	GSVIVT01024982001
GSVIVT01022194001		-1.5512	0.774514	11.2715	0.000787045	0.00390028	GSVIVT01022194001
GSVIVT01012652001	K00517 - E1.14.-.- (1 of 1)	-1.54599	7.00614	81.8338	1.48029e-19	1.17596e-17	GSVIVT01012652001
GSVIVT01024636001	PTHR32468:SF29 - CATION/H(+) ANTIPORTER 24-RELATED (1 of 1)	-1.54407	1.71719	14.3281	0.000153552	0.000934899	GSVIVT01024636001
GSVIVT01022158001	5.5.1.4 - Inositol-3-phosphate synthase / Myo-inositol-1-phosphate synthase (1 of 1)	-1.54208	9.47932	30.1622	3.97373e-08	5.56077e-07	GSVIVT01022158001
GSVIVT01007772001	PTHR13935//PTHR13935:SF59 - ACHAETE-SCUTE TRANSCRIPTION FACTOR-RELATED // SUBFAMILY NOT NAMED (1 of 1)	-1.54199	3.08938	36.6937	1.38225e-09	2.56069e-08	GSVIVT01007772001
GSVIVT01011491001	PTHR33349:SF1 - CALMODULIN-BINDING PROTEIN-LIKE PROTEIN (1 of 1)	-1.54192	6.34558	85.0321	2.93561e-20	2.53102e-18	GSVIVT01011491001
GSVIVT01014848001	PTHR32472:SF12 - P-LOOP CONTAINING NUCLEOSIDE TRIPHOSPHATE HYDROLASES SUPERFAMILY PROTEIN (1 of 2)	-1.54016	0.629872	11.4521	0.000714141	0.0035828	GSVIVT01014848001
GSVIVT01000017001	PTHR27001:SF92 - PROTEIN KINASE DOMAIN-CONTAINING PROTEIN (1 of 1)	-1.5392	5.50383	93.4098	4.25139e-22	4.54949e-20	GSVIVT01000017001
GSVIVT01024207001	K02212 - DNA replication licensing factor MCM4 (MCM4, CDC54) (1 of 1)	-1.53745	4.51176	26.8648	2.18196e-07	2.62701e-06	GSVIVT01024207001
GSVIVT01005087001	PF02362 - B3 DNA binding domain (B3) (1 of 47)	-1.53654	0.826431	10.292	0.00133608	0.00609475	GSVIVT01005087001
GSVIVT01013423001	PTHR34661:SF1 - F9H16.15 PROTEIN (1 of 1)	-1.53528	2.4324	28.0603	1.17591e-07	1.49074e-06	GSVIVT01013423001
GSVIVT01033355001	PTHR27008:SF41 - LEUCINE-RICH REPEAT PROTEIN KINASE-LIKE PROTEIN (1 of 1)	-1.53499	4.31507	34.8526	3.55638e-09	6.08061e-08	GSVIVT01033355001
GSVIVT01020258001	K15015 - solute carrier family 32 (vesicular inhibitory amino acid transporter) (SLC32A, VGAT) (1 of 13)	-1.53499	5.65533	52.2086	4.99077e-13	1.63295e-11	GSVIVT01020258001
GSVIVT01004077001	PTHR11206:SF79 - MATE EFFLUX FAMILY PROTEIN (1 of 3)	-1.5349	5.97255	57.3209	3.70203e-14	1.45145e-12	GSVIVT01004077001
GSVIVT01019436001	3.2.1.4 - Cellulase / Endoglucanase (1 of 28)	-1.53464	2.99651	22.5239	2.07542e-06	1.97883e-05	GSVIVT01019436001
GSVIVT01019030001	KOG2966 - Uncharacterized conserved protein (1 of 2)	-1.53424	3.53046	33.9016	5.79716e-09	9.49253e-08	GSVIVT01019030001
GSVIVT01015782001		-1.53305	2.0541	22.9761	1.64028e-06	1.60085e-05	GSVIVT01015782001
GSVIVT01000021001	PTHR22814:SF134 - COPPER-BINDING FAMILY PROTEIN-RELATED (1 of 1)	-1.53297	3.70633	33.9197	5.74347e-09	9.42158e-08	GSVIVT01000021001
GSVIVT01028757001	K03155 - timeless (TIMELESS) (1 of 1)	-1.53227	3.3979	28.7978	8.03431e-08	1.05379e-06	GSVIVT01028757001
GSVIVT01003175001	PTHR10177:SF251 - CYCLIN-D3-1 (1 of 2)	-1.53225	7.09777	41.9437	9.39419e-11	2.13891e-09	GSVIVT01003175001
GSVIVT01022645001	PTHR31499:SF5 - HOMEODOMAIN-LIKE SUPERFAMILY PROTEIN (1 of 1)	-1.53147	3.21199	32.0086	1.5349e-08	2.31726e-07	GSVIVT01022645001
GSVIVT01031579001	PTHR34461:SF2 - GENOMIC DNA, CHROMOSOME 3, P1 CLONE: MYM9 (1 of 1)	-1.5306	1.67832	8.40182	0.00374845	0.0147029	GSVIVT01031579001
GSVIVT01024057001	PTHR24078:SF319 - DNAJ HOMOLOG SUBFAMILY C MEMBER 16 (1 of 1)	-1.52921	5.14417	24.9509	5.88102e-07	6.4026e-06	GSVIVT01024057001
GSVIVT01035641001	PTHR10374//PTHR10374:SF12 - LACTOYLGLUTATHIONE LYASE GLYOXALASE I // SUBFAMILY NOT NAMED (1 of 2)	-1.52861	2.4068	17.7103	2.57225e-05	0.000190842	GSVIVT01035641001
GSVIVT01033494001	PTHR11937//PTHR11937:SF210 - ACTIN // SUBFAMILY NOT NAMED (1 of 1)	-1.52769	3.68035	28.4356	9.68696e-08	1.24681e-06	GSVIVT01033494001
GSVIVT01028243001	PTHR22595//PTHR22595:SF35 - CHITINASE-RELATED // SUBFAMILY NOT NAMED (1 of 1)	-1.52581	2.37813	24.7206	6.62726e-07	7.10867e-06	GSVIVT01028243001
GSVIVT01000226001	PTHR10177:SF216 - CYCLIN-D3-2-RELATED (1 of 2)	-1.5247	5.36988	33.5163	7.06704e-09	1.13272e-07	GSVIVT01000226001
GSVIVT01002377001	K16743 - abnormal spindle-like microcephaly-associated protein (ASPM, ASP) (1 of 2)	-1.52382	2.11558	16.4246	5.06247e-05	0.000348718	GSVIVT01002377001
GSVIVT01038630001	PTHR32295:SF0 - PROTEIN IQ-DOMAIN 17-RELATED (1 of 4)	-1.52233	2.46086	17.651	2.65381e-05	0.000195934	GSVIVT01038630001
GSVIVT01011008001	PF02309//PF02362//PF06507 - AUX/IAA family (AUX_IAA) // B3 DNA binding domain (B3) // Auxin response factor (Auxin_resp) (1 of 11)	-1.5223	3.72261	29.5425	5.47038e-08	7.45935e-07	GSVIVT01011008001
GSVIVT01014277001		-1.52139	0.817464	9.29822	0.00229377	0.00970875	GSVIVT01014277001
GSVIVT01032968001	2.3.1.74 - Naringenin-chalcone synthase / Flavonone synthase (1 of 2)	-1.51859	9.43765	32.921	9.59821e-09	1.51835e-07	GSVIVT01032968001
GSVIVT01021453001		-1.51753	0.461999	7.68776	0.00555965	0.0204574	GSVIVT01021453001
GSVIVT01029926001	PTHR11206:SF154 - MATE EFFLUX FAMILY PROTEIN (1 of 7)	-1.51621	3.99068	38.5896	5.22969e-10	1.02964e-08	GSVIVT01029926001
GSVIVT01016950001	PTHR22835//PTHR22835:SF170 - ZINC FINGER FYVE DOMAIN CONTAINING PROTEIN // SUBFAMILY NOT NAMED (1 of 3)	-1.51615	1.60795	9.40602	0.00216275	0.00922934	GSVIVT01016950001
GSVIVT01007650001		-1.51324	1.95133	20.6374	5.55025e-06	4.79461e-05	GSVIVT01007650001
GSVIVT01005126001		-1.51296	1.53451	17.8258	2.42081e-05	0.000180341	GSVIVT01005126001
GSVIVT01032439001	K00766 - anthranilate phosphoribosyltransferase (trpD) (1 of 2)	-1.51273	5.91206	75.4522	3.74359e-18	2.49463e-16	GSVIVT01032439001
GSVIVT01036483001	K00318 - proline dehydrogenase (PRODH) (1 of 1)	-1.51249	4.21791	33.6291	6.66883e-09	1.07648e-07	GSVIVT01036483001
GSVIVT01007852001	K18875 - enhanced disease susceptibility 1 protein (EDS1) (1 of 2)	-1.51236	2.77371	11.3134	0.000769517	0.00382939	GSVIVT01007852001
GSVIVT01001117001	PTHR22883//PTHR22883:SF60 - ZINC FINGER DHHC DOMAIN CONTAINING PROTEIN // SUBFAMILY NOT NAMED (1 of 1)	-1.5123	5.68191	67.4095	2.20585e-16	1.19788e-14	GSVIVT01001117001
GSVIVT01000689001	PTHR10209:SF91 - GIBBERELLIN 2-BETA-DIOXYGENASE 1 (1 of 2)	-1.51206	4.53924	48.0969	4.05675e-12	1.16588e-10	GSVIVT01000689001
GSVIVT01037717001	PTHR22835//PTHR22835:SF229 - ZINC FINGER FYVE DOMAIN CONTAINING PROTEIN // SUBFAMILY NOT NAMED (1 of 1)	-1.51178	5.74557	44.2234	2.92964e-11	7.34104e-10	GSVIVT01037717001
GSVIVT01003819001	PTHR19961:SF25 - ACTIN BINDING CALPONIN HOMOLOGY DOMAIN-CONTAINING PROTEIN-RELATED (1 of 3)	-1.51156	0.69602	8.27638	0.0040164	0.0155892	GSVIVT01003819001
GSVIVT01037921001	PTHR11926:SF167 - UDP-GLYCOSYLTRANSFERASE 84A1-RELATED (1 of 3)	-1.51084	5.63	51.8958	5.85242e-13	1.9012e-11	GSVIVT01037921001
GSVIVT01034037001	PTHR11556:SF16 - FRUCTOSE-1,6-BISPHOSPHATASE, CHLOROPLASTIC (1 of 1)	-1.50987	3.748	40.5614	1.9053e-10	4.09224e-09	GSVIVT01034037001
GSVIVT01016934001	PF00560//PF07714//PF12819 - Leucine Rich Repeat (LRR_1) // Protein tyrosine kinase (Pkinase_Tyr) // Carbohydrate-binding protein of the ER (Malectin_like) (1 of 3)	-1.50863	5.56826	35.8501	2.13096e-09	3.80435e-08	GSVIVT01016934001
GSVIVT01026540001	PTHR14221//PTHR14221:SF8 - WD REPEAT DOMAIN 44 // SUBFAMILY NOT NAMED (1 of 1)	-1.50835	1.4274	17.1789	3.40194e-05	0.000244713	GSVIVT01026540001
GSVIVT01025764001	PTHR11802//PTHR11802:SF97 - SERINE PROTEASE FAMILY S10 SERINE CARBOXYPEPTIDASE // SUBFAMILY NOT NAMED (1 of 5)	-1.50498	0.764928	6.84322	0.00889784	0.0301883	GSVIVT01025764001
GSVIVT01001982001	PF02298 - Plastocyanin-like domain (Cu_bind_like) (1 of 39)	-1.50444	1.40806	13.0162	0.000308815	0.00172014	GSVIVT01001982001
GSVIVT01004715001	PF10250 - GDP-fucose protein O-fucosyltransferase (O-FucT) (1 of 32)	-1.50242	5.29711	96.0355	1.12843e-22	1.28303e-20	GSVIVT01004715001
GSVIVT01000777001	PTHR15486:SF0 - ANCIENT UBIQUITOUS PROTEIN 1 (1 of 1)	-1.50101	1.60437	13.1871	0.00028189	0.00158668	GSVIVT01000777001
GSVIVT01024479001	1.4.1.3 - Glutamate dehydrogenase (NAD(P)(+)) / Glutamic dehydrogenase (1 of 8)	-1.50061	0.528055	12.1834	0.000482163	0.00254764	GSVIVT01024479001
GSVIVT01025671001	PTHR32077:SF7 - FASCICLIN-LIKE ARABINOGALACTAN PROTEIN 11 (1 of 7)	-1.50034	7.12431	25.2598	5.0105e-07	5.5546e-06	GSVIVT01025671001
GSVIVT01035450001	K18787 - thermospermine synthase (ACL5) (1 of 1)	-1.49862	1.32959	11.7509	0.00060815	0.00311735	GSVIVT01035450001
GSVIVT01021314001	PTHR10795:SF375 - SUBTILISIN-LIKE SERINE ENDOPEPTIDASE FAMILY PROTEIN-RELATED (1 of 2)	-1.49737	2.09805	18.541	1.66292e-05	0.000128512	GSVIVT01021314001
GSVIVT01024703001	PTHR30540:SF12 - POTASSIUM TRANSPORTER 1 (1 of 2)	-1.49684	1.47963	12.2826	0.000457208	0.00243061	GSVIVT01024703001
GSVIVT01027429001	PTHR32295:SF0 - PROTEIN IQ-DOMAIN 17-RELATED (1 of 4)	-1.49622	6.14687	69.1407	9.1683e-17	5.31177e-15	GSVIVT01027429001
GSVIVT01021192001	PTHR32285:SF15 - PROTEIN TRICHOME BIREFRINGENCE-LIKE 37-RELATED (1 of 1)	-1.49459	4.79998	26.2266	3.03613e-07	3.53607e-06	GSVIVT01021192001
GSVIVT01031197001	K10406 - kinesin family member C2/C3 (KIFC2_3) (1 of 12)	-1.49405	1.49088	12.1898	0.000480527	0.0025412	GSVIVT01031197001
GSVIVT01021686001	PF00069//PF07645//PF13947 - Protein kinase domain (Pkinase) // Calcium-binding EGF domain (EGF_CA) // Wall-associated receptor kinase galacturonan-binding (GUB_WAK_bind) (1 of 2)	-1.49385	0.68796	8.53491	0.00348398	0.0138084	GSVIVT01021686001
GSVIVT01015101001	PTHR10641//PTHR10641:SF508 - MYB-LIKE DNA-BINDING PROTEIN MYB // SUBFAMILY NOT NAMED (1 of 2)	-1.49245	1.71826	12.8455	0.000338292	0.00186548	GSVIVT01015101001
GSVIVT01037000001	K13449 - pathogenesis-related protein 1 (PR1) (1 of 6)	-1.49155	0.84883	6.696	0.00966297	0.0323022	GSVIVT01037000001
GSVIVT01023740001	PTHR11863:SF2 - PROTEIN ECERIFERUM 3 (1 of 3)	-1.49037	8.60695	52.9089	3.49388e-13	1.17271e-11	GSVIVT01023740001
GSVIVT01009098001	K10664 - E3 ubiquitin-protein ligase ATL6/9/15/31/42/55 [EC:6.3.2.19] (ATL6S) (1 of 3)	-1.48965	3.30543	36.0558	1.91749e-09	3.46405e-08	GSVIVT01009098001
GSVIVT01036671001	PTHR13683:SF258 - ASPARTYL PROTEASE FAMILY PROTEIN-RELATED (1 of 1)	-1.48756	8.7425	29.2155	6.47598e-08	8.65621e-07	GSVIVT01036671001
GSVIVT01004782001	PF04640 - PLATZ transcription factor (PLATZ) (1 of 13)	-1.48604	0.935517	12.166	0.000486676	0.00256552	GSVIVT01004782001
GSVIVT01019974001	KOG1642 - Ribonuclease, T2 family (1 of 1)	-1.4856	2.53618	24.6751	6.78558e-07	7.24661e-06	GSVIVT01019974001
GSVIVT01026515001	PTHR32285:SF34 - PROTEIN TRICHOME BEREFRINGENCE-LIKE 7 (1 of 1)	-1.48243	1.57002	16.3902	5.15504e-05	0.000354022	GSVIVT01026515001
GSVIVT01032670001	PTHR27000:SF197 - INFLORESCENCE AND ROOT APICES RECEPTOR-LIKE KINASE (1 of 1)	-1.48151	5.79057	79.3951	5.08515e-19	3.83855e-17	GSVIVT01032670001
GSVIVT01010073001	PTHR27000:SF121 - LEUCINE-RICH REPEAT RECEPTOR-LIKE SERINE/THREONINE-PROTEIN KINASE BAM3 (1 of 1)	-1.48112	2.50057	22.9806	1.6364e-06	1.59793e-05	GSVIVT01010073001
GSVIVT01010012001	PTHR10438//PTHR10438:SF290 - THIOREDOXIN // SUBFAMILY NOT NAMED (1 of 2)	-1.47846	3.05683	26.9876	2.04766e-07	2.48175e-06	GSVIVT01010012001
GSVIVT01014442001	PTHR10217:SF476 - CYCLIC NUCLEOTIDE-GATED ION CHANNEL 4 (1 of 1)	-1.47679	7.00816	144.853	2.31289e-33	1.16878e-30	GSVIVT01014442001
GSVIVT01006335001		-1.47651	0.882698	6.79954	0.00911815	0.0307922	GSVIVT01006335001
GSVIVT01028978001	PTHR34452:SF2 - MYOSIN HEAVY CHAIN-RELATED PROTEIN (1 of 2)	-1.47591	4.72254	66.2602	3.95151e-16	2.07164e-14	GSVIVT01028978001
GSVIVT01026474001		-1.47515	1.13258	6.58466	0.0102861	0.0340971	GSVIVT01026474001
GSVIVT01032473001	PTHR22835//PTHR22835:SF250 - ZINC FINGER FYVE DOMAIN CONTAINING PROTEIN // SUBFAMILY NOT NAMED (1 of 2)	-1.47464	0.88379	6.55381	0.010466	0.03458	GSVIVT01032473001
GSVIVT01004003001	PTHR30239:SF6 - ACETOLACTATE SYNTHASE SMALL SUBUNIT 1, CHLOROPLASTIC (1 of 1)	-1.47412	3.61208	30.7414	2.94815e-08	4.25319e-07	GSVIVT01004003001
GSVIVT01003608001	PTHR18860:SF27 - 14-3-3-LIKE PROTEIN GF14 LAMBDA (1 of 3)	-1.47368	3.25422	44.5902	2.42902e-11	6.13733e-10	GSVIVT01003608001
GSVIVT01035803001	PF04862 - Protein of unknown function (DUF642) (DUF642) (1 of 5)	-1.4734	4.21937	18.8717	1.39815e-05	0.000109587	GSVIVT01035803001
GSVIVT01035712001	PF04782 - Protein of unknown function (DUF632) (DUF632) (1 of 16)	-1.47307	3.67668	32.048	1.5041e-08	2.27642e-07	GSVIVT01035712001
GSVIVT01014847001	PTHR32472:SF12 - P-LOOP CONTAINING NUCLEOSIDE TRIPHOSPHATE HYDROLASES SUPERFAMILY PROTEIN (1 of 2)	-1.47278	2.00118	13.2881	0.000267092	0.00151511	GSVIVT01014847001
GSVIVT01037807001	PF05479 - Photosystem I reaction centre subunit N (PSAN or PSI-N) (PsaN) (1 of 2)	-1.47136	1.17598	11.4511	0.000714512	0.0035828	GSVIVT01037807001
GSVIVT01019767001	PTHR11062:SF47 - EXOSTOSIN FAMILY PROTEIN-RELATED (1 of 1)	-1.46952	4.59787	31.9049	1.61909e-08	2.43425e-07	GSVIVT01019767001
GSVIVT01029396001	PTHR24326:SF236 - HOMEOBOX-LEUCINE ZIPPER PROTEIN HDG12 (1 of 1)	-1.46927	5.69254	93.1439	4.86269e-22	5.17322e-20	GSVIVT01029396001
GSVIVT01022118001	PTHR33136:SF7 - PROTEIN RALF-LIKE 26-RELATED (1 of 1)	-1.46915	5.33392	51.2871	7.97984e-13	2.54683e-11	GSVIVT01022118001
GSVIVT01037808001		-1.46851	3.59565	22.1944	2.46396e-06	2.30341e-05	GSVIVT01037808001
GSVIVT01019971001	PTHR31499:SF11 - HOMEODOMAIN-LIKE SUPERFAMILY PROTEIN (1 of 1)	-1.46818	3.10379	23.8353	1.0494e-06	1.0713e-05	GSVIVT01019971001
GSVIVT01035661001	PTHR19282//PTHR19282:SF239 - TETRASPANIN // SUBFAMILY NOT NAMED (1 of 1)	-1.46312	2.97113	34.3101	4.69937e-09	7.79316e-08	GSVIVT01035661001
GSVIVT01033503001	PTHR33493:SF2 - LATE EMBRYOGENESIS ABUNDANT PROTEIN 4-5 (1 of 3)	-1.46195	2.89079	22.3289	2.29721e-06	2.16645e-05	GSVIVT01033503001
GSVIVT01036854001	PTHR32099:SF1 - CYSTEINE-RICH RECEPTOR-LIKE PROTEIN KINASE 9-RELATED (1 of 1)	-1.46144	5.04762	20.4997	5.96399e-06	5.10814e-05	GSVIVT01036854001
GSVIVT01014399001	PTHR10353//PTHR10353:SF42 - GLYCOSYL HYDROLASE // SUBFAMILY NOT NAMED (1 of 2)	-1.45837	4.71125	55.5665	9.03515e-14	3.29394e-12	GSVIVT01014399001
GSVIVT01020261001	K15015 - solute carrier family 32 (vesicular inhibitory amino acid transporter) (SLC32A, VGAT) (1 of 13)	-1.45799	2.9041	31.7291	1.77245e-08	2.65605e-07	GSVIVT01020261001
GSVIVT01003703001	PTHR24115:SF478 - KINESIN-LIKE PROTEIN (1 of 1)	-1.45762	4.86075	55.4724	9.47816e-14	3.44776e-12	GSVIVT01003703001
GSVIVT01006232001		-1.45711	3.61629	27.5548	1.52706e-07	1.89239e-06	GSVIVT01006232001
GSVIVT01026735001		-1.45613	0.951898	12.4713	0.000413258	0.00222697	GSVIVT01026735001
GSVIVT01020059001	PTHR13780:SF47 - SNF1-RELATED PROTEIN KINASE REGULATORY SUBUNIT GAMMA-1-LIKE (1 of 1)	-1.45591	0.476307	7.99699	0.00468551	0.0177322	GSVIVT01020059001
GSVIVT01015485001	PTHR24282:SF25 - CYTOCHROME P450 734A1 (1 of 1)	-1.45574	1.73409	11.442	0.000718022	0.00359941	GSVIVT01015485001
GSVIVT01027534001		-1.45547	5.74773	43.4725	4.29966e-11	1.03739e-09	GSVIVT01027534001
GSVIVT01009728001	PTHR16517:SF40 - TUBBY-LIKE F-BOX PROTEIN 11-RELATED (1 of 1)	-1.45545	5.23897	60.8582	6.13361e-15	2.70176e-13	GSVIVT01009728001
GSVIVT01011682001	PTHR32227:SF61 - GLUCAN ENDO-1,3-BETA-GLUCOSIDASE 3 (1 of 1)	-1.45249	4.61728	25.7239	3.93928e-07	4.48177e-06	GSVIVT01011682001
GSVIVT01023156001	PTHR11689//PTHR11689:SF87 - CHLORIDE CHANNEL // SUBFAMILY NOT NAMED (1 of 1)	-1.44837	2.19155	21.6809	3.21986e-06	2.94054e-05	GSVIVT01023156001
GSVIVT01001129001	PTHR13832//PTHR13832:SF227 - PROTEIN PHOSPHATASE 2C // SUBFAMILY NOT NAMED (1 of 1)	-1.44637	4.34057	40.1821	2.31362e-10	4.89982e-09	GSVIVT01001129001
GSVIVT01025830001		-1.44387	1.64683	12.212	0.000474837	0.00251623	GSVIVT01025830001
GSVIVT01033092001		-1.44226	4.16791	43.5429	4.14758e-11	1.0047e-09	GSVIVT01033092001
GSVIVT01008336001	PTHR10994:SF81 - RETICULON-LIKE PROTEIN B15 (1 of 1)	-1.44208	1.03767	7.24487	0.00711037	0.0250925	GSVIVT01008336001
GSVIVT01036553001		-1.43997	2.31882	18.232	1.95569e-05	0.000148924	GSVIVT01036553001
GSVIVT01004409001	KOG1319 - bHLHZip transcription factor BIGMAX (1 of 1)	-1.43775	0.737654	9.57451	0.00197297	0.00854376	GSVIVT01004409001
GSVIVT01006332001	PTHR22952//PTHR22952:SF171 - CAMP-RESPONSE ELEMENT BINDING PROTEIN-RELATED // SUBFAMILY NOT NAMED (1 of 1)	-1.43762	2.34953	18.2733	1.91371e-05	0.000145849	GSVIVT01006332001
GSVIVT01020567001	PTHR33021:SF45 - EARLY NODULIN-LIKE PROTEIN 3-RELATED (1 of 2)	-1.437	3.77007	23.6925	1.13025e-06	1.14548e-05	GSVIVT01020567001
GSVIVT01005249001		-1.43675	0.734665	8.36248	0.00383048	0.0149697	GSVIVT01005249001
GSVIVT01036456001		-1.43625	5.80596	8.98303	0.00272498	0.0112334	GSVIVT01036456001
GSVIVT01001269001	PF04690 - YABBY protein (YABBY) (1 of 6)	-1.43563	6.36079	43.6952	3.83712e-11	9.31973e-10	GSVIVT01001269001
GSVIVT01007686001	1.1.1.300//1.1.1.330 - NADP-retinol dehydrogenase / Retinol dehydrogenase (NADP(+)) // Very-long-chain 3-oxoacyl-CoA reductase / Very-long-chain beta-ketoacyl-CoA reductase (1 of 2)	-1.43526	4.28377	29.7943	4.80402e-08	6.63589e-07	GSVIVT01007686001
GSVIVT01005849001	PTHR23421//PTHR23421:SF72 - BETA-GALACTOSIDASE RELATED // SUBFAMILY NOT NAMED (1 of 2)	-1.43344	1.10882	10.7995	0.00101529	0.00481745	GSVIVT01005849001
GSVIVT01003222001	PTHR10783:SF43 - PHOSPHATE TRANSPORTER PHO1 HOMOLOG 2-RELATED (1 of 7)	-1.43268	5.34836	63.3192	1.75785e-15	8.37141e-14	GSVIVT01003222001
GSVIVT01021189001		-1.43075	5.28546	36.2961	1.69501e-09	3.09283e-08	GSVIVT01021189001
GSVIVT01037733001	PTHR10504:SF73 - PROTEIN C05C9.1 (1 of 2)	-1.42962	3.09076	23.4354	1.29182e-06	1.28913e-05	GSVIVT01037733001
GSVIVT01031721001	PTHR13593:SF52 - F14J22.5 PROTEIN-RELATED (1 of 3)	-1.42503	2.86903	28.077	1.16582e-07	1.47898e-06	GSVIVT01031721001
GSVIVT01005268001	K15086 - (3S)-linalool synthase (TPS14) (1 of 4)	-1.425	2.75718	6.77899	0.00922369	0.0311024	GSVIVT01005268001
GSVIVT01038765001	2.7.11.1 - Non-specific serine/threonine protein kinase / Threonine-specific protein kinase (1 of 1143)	-1.42373	2.95735	28.2707	1.05479e-07	1.34847e-06	GSVIVT01038765001
GSVIVT01029709001	PF02365 - No apical meristem (NAM) protein (NAM) (1 of 71)	-1.42074	2.88592	12.1249	0.000497543	0.00261221	GSVIVT01029709001
GSVIVT01008871001	PF05340 - Protein of unknown function (DUF740) (DUF740) (1 of 4)	-1.42025	1.6686	8.65972	0.00325321	0.0129986	GSVIVT01008871001
GSVIVT01026868001	PTHR10641//PTHR10641:SF622 - MYB-LIKE DNA-BINDING PROTEIN MYB // SUBFAMILY NOT NAMED (1 of 2)	-1.41897	2.01244	10.3269	0.00131105	0.00599413	GSVIVT01026868001
GSVIVT01025149001		-1.41618	0.59479	8.24201	0.00409319	0.0158331	GSVIVT01025149001
GSVIVT01017795001	PTHR11615//PTHR11615:SF150 - NITRATE, FROMATE, IRON DEHYDROGENASE // SUBFAMILY NOT NAMED (1 of 2)	-1.41604	7.17599	70.2097	5.33242e-17	3.18057e-15	GSVIVT01017795001
GSVIVT01021573001	4.1.1.28 - Aromatic-L-amino-acid decarboxylase / Tryptophan decarboxylase (1 of 3)	-1.41515	4.24757	52.0062	5.5325e-13	1.80372e-11	GSVIVT01021573001
GSVIVT01036094001	PTHR33083:SF5 - POLLEN OLE E 1 ALLERGEN AND EXTENSIN FAMILY PROTEIN (1 of 1)	-1.41414	9.54773	39.4845	3.30671e-10	6.78193e-09	GSVIVT01036094001
GSVIVT01035361001	PTHR11850:SF92 - HOMEOBOX PROTEIN ATH1 (1 of 1)	-1.41409	4.31724	39.5153	3.25501e-10	6.69097e-09	GSVIVT01035361001
GSVIVT01006002001	PF14365 - Domain of unknown function (DUF4409) (DUF4409) (1 of 20)	-1.41358	4.48916	55.4689	9.49499e-14	3.44776e-12	GSVIVT01006002001
GSVIVT01033091001		-1.41354	5.11013	44.1763	3.001e-11	7.49921e-10	GSVIVT01033091001
GSVIVT01013879001	PTHR15615:SF28 - CYCLIN-U4-1 (1 of 2)	-1.41301	0.696864	10.3636	0.00128526	0.00589546	GSVIVT01013879001
GSVIVT01035883001	PTHR10774:SF91 - SYNAPTOTAGMIN-5 (1 of 2)	-1.40907	0.982241	10.1753	0.00142333	0.00642353	GSVIVT01035883001
GSVIVT01007278001	1.14.13.132 - Squalene monooxygenase / Squalene epoxidase (1 of 5)	-1.40833	1.51087	13.2748	0.000268999	0.00152449	GSVIVT01007278001
GSVIVT01036971001	1.14.13.132 - Squalene monooxygenase / Squalene epoxidase (1 of 5)	-1.40719	6.57032	68.1782	1.49366e-16	8.30969e-15	GSVIVT01036971001
GSVIVT01011929001	PTHR22952:SF206 - TRANSCRIPTION FACTOR TGA2 (1 of 3)	-1.40589	3.03173	17.4637	2.92849e-05	0.000214042	GSVIVT01011929001
GSVIVT01021771001	KOG1611 - Predicted short chain-type dehydrogenase (1 of 1)	-1.40543	1.90541	16.0514	6.16473e-05	0.000413986	GSVIVT01021771001
GSVIVT01030588001	4.2.1.3 - Aconitate hydratase / Citrate(isocitrate) hydro-lyase (1 of 3)	-1.40543	5.15609	38.9696	4.30448e-10	8.61464e-09	GSVIVT01030588001
GSVIVT01016652001	PTHR24093:SF355 - ATPASE 1, PLASMA MEMBRANE-TYPE-RELATED (1 of 3)	-1.40469	7.72714	71.6535	2.56505e-17	1.59261e-15	GSVIVT01016652001
GSVIVT01022060001	3.1.3.67 - Phosphatidylinositol-3,4,5-trisphosphate 3-phosphatase / Phosphatidylinositol-3,4,5-trisphosphate 3-phosphohydrolase (1 of 3)	-1.40455	1.7357	12.3202	0.000448094	0.00238564	GSVIVT01022060001
GSVIVT01032413001	K11790 - denticleless (DTL, CDT2, DCAF2) (1 of 1)	-1.4012	1.27443	8.29915	0.00396637	0.0154312	GSVIVT01032413001
GSVIVT01027060001	PTHR32285:SF9 - PROTEIN TRICHOME BIREFRINGENCE-LIKE 25-RELATED (1 of 1)	-1.39976	2.48943	22.2914	2.34255e-06	2.2035e-05	GSVIVT01027060001
GSVIVT01011775001	PF11805 - Protein of unknown function (DUF3326) (DUF3326) (1 of 2)	-1.39932	2.02964	21.7435	3.11649e-06	2.85044e-05	GSVIVT01011775001
GSVIVT01011932001	PTHR13683:SF274 - ASPARTYL PROTEASE FAMILY PROTEIN (1 of 1)	-1.39862	5.19183	40.9073	1.5962e-10	3.48596e-09	GSVIVT01011932001
GSVIVT01023937001	PTHR33734:SF5 - LYSM DOMAIN-CONTAINING GPI-ANCHORED PROTEIN 2 (1 of 2)	-1.39861	3.32089	16.4053	5.11418e-05	0.000351481	GSVIVT01023937001
GSVIVT01026116001	PTHR11562:SF20 - METAL TOLERANCE PROTEIN 10-RELATED (1 of 1)	-1.39639	3.08864	33.6162	6.71316e-09	1.08076e-07	GSVIVT01026116001
GSVIVT01003226001	PTHR10783//PTHR10783:SF50 - XENOTROPIC AND POLYTROPIC RETROVIRUS RECEPTOR 1-RELATED // SUBFAMILY NOT NAMED (1 of 1)	-1.39576	0.775751	6.51169	0.0107168	0.035274	GSVIVT01003226001
GSVIVT01000828001	PTHR10502:SF99 - ANNEXIN D3 (1 of 12)	-1.39542	2.94229	30.0621	4.18433e-08	5.83305e-07	GSVIVT01000828001
GSVIVT01018304001	PTHR15615:SF28 - CYCLIN-U4-1 (1 of 2)	-1.39517	3.35776	33.7334	6.32061e-09	1.02482e-07	GSVIVT01018304001
GSVIVT01031263001	PF04398 - Protein of unknown function, DUF538 (DUF538) (1 of 18)	-1.39303	8.65628	47.3071	6.06918e-12	1.69862e-10	GSVIVT01031263001
GSVIVT01030137001	PTHR22814:SF106 - HEAVY-METAL-ASSOCIATED DOMAIN-CONTAINING PROTEIN (1 of 4)	-1.38832	1.92222	14.5274	0.000138137	0.000850993	GSVIVT01030137001
GSVIVT01012874001		-1.38677	4.22606	35.809	2.17646e-09	3.87039e-08	GSVIVT01012874001
GSVIVT01016161001	PTHR13140//PTHR13140:SF480 - MYOSIN // SUBFAMILY NOT NAMED (1 of 2)	-1.38592	3.95347	46.545	8.95377e-12	2.41672e-10	GSVIVT01016161001
GSVIVT01003137001	PF14309//PF14383 - Domain of unknown function (DUF4378) (DUF4378) // DUF761-associated sequence motif (VARLMGL) (1 of 6)	-1.38576	6.32832	75.8496	3.06114e-18	2.0857e-16	GSVIVT01003137001
GSVIVT01015452001	PF12734 - Cysteine-rich TM module stress tolerance (CYSTM) (1 of 10)	-1.38216	0.67525	7.33918	0.00674676	0.0240284	GSVIVT01015452001
GSVIVT01037869001	K11268 - N-acetyltransferase [EC:2.3.1.-] (ESCO, ECO1) (1 of 2)	-1.37972	1.31877	8.73704	0.0031181	0.0125803	GSVIVT01037869001
GSVIVT01030652001	PF03514 - GRAS domain family (GRAS) (1 of 43)	-1.37967	2.1876	16.1009	6.00564e-05	0.000404947	GSVIVT01030652001
GSVIVT01029904001	PTHR10641:SF641 - MYB FAMILY TRANSCRIPTION FACTOR (1 of 2)	-1.37931	4.25058	46.506	9.13399e-12	2.45444e-10	GSVIVT01029904001
GSVIVT01034675001	PTHR23155//PTHR23155:SF563 - LEUCINE-RICH REPEAT-CONTAINING PROTEIN // SUBFAMILY NOT NAMED (1 of 65)	-1.37919	3.58609	41.4856	1.1874e-10	2.6537e-09	GSVIVT01034675001
GSVIVT01010993001	PTHR10791//PTHR10791:SF49 - RAG1-ACTIVATING PROTEIN 1 // SUBFAMILY NOT NAMED (1 of 1)	-1.37781	3.6205	12.5015	0.000406621	0.00219373	GSVIVT01010993001
GSVIVT01026982001	PTHR27001:SF156 - PROTEIN KINASE FAMILY PROTEIN (1 of 1)	-1.37763	2.99363	26.4853	2.65546e-07	3.12877e-06	GSVIVT01026982001
GSVIVT01032831001	PTHR14209:SF8 - GDSL ESTERASE/LIPASE CPRD49 (1 of 2)	-1.37595	5.914	99.7196	1.75573e-23	2.21808e-21	GSVIVT01032831001
GSVIVT01009376001	PTHR19359//PTHR19359:SF29 - CYTOCHROME B5 // SUBFAMILY NOT NAMED (1 of 1)	-1.37534	7.20152	51.046	9.02275e-13	2.85464e-11	GSVIVT01009376001
GSVIVT01020259001	K15015 - solute carrier family 32 (vesicular inhibitory amino acid transporter) (SLC32A, VGAT) (1 of 13)	-1.37429	5.83398	39.4392	3.38434e-10	6.90997e-09	GSVIVT01020259001
GSVIVT01015146001	K10357 - myosin V (MYO5) (1 of 9)	-1.37403	6.27617	85.6478	2.15011e-20	1.87152e-18	GSVIVT01015146001
GSVIVT01000400001	PF00651//PF03000 - BTB/POZ domain (BTB) // NPH3 family (NPH3) (1 of 17)	-1.37365	2.31496	17.3472	3.1135e-05	0.000226021	GSVIVT01000400001
GSVIVT01034433001	PTHR23155//PTHR23155:SF543 - LEUCINE-RICH REPEAT-CONTAINING PROTEIN // SUBFAMILY NOT NAMED (1 of 18)	-1.37287	1.95716	9.18368	0.00244183	0.0102449	GSVIVT01034433001
GSVIVT01011806001	K02606 - origin recognition complex subunit 4 (ORC4) (1 of 1)	-1.37117	1.32706	9.22757	0.00238398	0.0100323	GSVIVT01011806001
GSVIVT01034999001		-1.37103	2.64288	26.7562	2.3081e-07	2.75698e-06	GSVIVT01034999001
GSVIVT01029109001	PTHR11624//PTHR11624:SF84 - DEHYDROGENASE RELATED // SUBFAMILY NOT NAMED (1 of 3)	-1.3702	4.21448	41.8064	1.00771e-10	2.28868e-09	GSVIVT01029109001
GSVIVT01025075001	PTHR24326:SF115 - WUSCHEL-RELATED HOMEOBOX 3 (1 of 1)	-1.37012	1.84806	15.7468	7.24111e-05	0.000478324	GSVIVT01025075001
GSVIVT01036009001	PTHR31235:SF9 - PEROXIDASE 18-RELATED (1 of 1)	-1.36952	5.39865	82.6762	9.66594e-20	7.81523e-18	GSVIVT01036009001
GSVIVT01003181001	PTHR23500:SF55 - SUGAR TRANSPORT PROTEIN 1-RELATED (1 of 5)	-1.36937	7.44906	66.3804	3.71775e-16	1.96609e-14	GSVIVT01003181001
GSVIVT01032230001	PTHR24286:SF66 - CYTOCHROME P450 FAMILY PROTEIN-RELATED (1 of 3)	-1.36898	6.7697	100.846	9.93968e-24	1.31031e-21	GSVIVT01032230001
GSVIVT01035029001	PTHR22595:SF42 - CHITINASE-LIKE PROTEIN 1 (1 of 2)	-1.36831	9.15198	22.9359	1.67497e-06	1.63209e-05	GSVIVT01035029001
GSVIVT01038700001	PF13947 - Wall-associated receptor kinase galacturonan-binding (GUB_WAK_bind) (1 of 43)	-1.36772	1.10825	11.8189	0.000586337	0.00302	GSVIVT01038700001
GSVIVT01017963001	PTHR10174:SF125 - GENOMIC DNA, CHROMOSOME 3, P1 CLONE: MCB17-RELATED (1 of 1)	-1.36647	2.8914	15.0449	0.000104986	0.000667796	GSVIVT01017963001
GSVIVT01031376001	PF02238 - Cytochrome c oxidase subunit VIIa (COX7a) (1 of 1)	-1.36633	2.18528	19.8297	8.46588e-06	6.96569e-05	GSVIVT01031376001
GSVIVT01001050001	PTHR14773:SF0 - WD REPEAT-CONTAINING PROTEIN 76 (1 of 1)	-1.35818	3.01254	21.7475	3.11e-06	2.84593e-05	GSVIVT01001050001
GSVIVT01035820001	PF03140 - Plant protein of unknown function (DUF247) (1 of 16)	-1.35813	2.47235	20.9515	4.71064e-06	4.14186e-05	GSVIVT01035820001
GSVIVT01028889001	PTHR31896:SF4 - BAHD ACYLTRANSFERASE DCR (1 of 2)	-1.35571	1.38213	11.67	0.000635156	0.00323663	GSVIVT01028889001
GSVIVT01019453001		-1.35516	2.43162	22.8781	1.72607e-06	1.6803e-05	GSVIVT01019453001
GSVIVT01030442001		-1.35319	3.00186	20.3436	6.47096e-06	5.48809e-05	GSVIVT01030442001
GSVIVT01024581001	PTHR31161:SF9 - MYB FAMILY TRANSCRIPTION FACTOR-RELATED (1 of 1)	-1.35061	1.73397	12.1426	0.000492836	0.00259273	GSVIVT01024581001
GSVIVT01008259001	PTHR15907:SF49 - PROTEIN PLANT CADMIUM RESISTANCE 4-RELATED (1 of 3)	-1.34794	3.46944	16.7451	4.27526e-05	0.00030006	GSVIVT01008259001
GSVIVT01016672001	PF03763 - Remorin, C-terminal region (Remorin_C) (1 of 11)	-1.3456	5.10351	46.818	7.78955e-12	2.13094e-10	GSVIVT01016672001
GSVIVT01029920001	PTHR11206:SF154 - MATE EFFLUX FAMILY PROTEIN (1 of 7)	-1.34552	4.33274	46.7402	8.10478e-12	2.20392e-10	GSVIVT01029920001
GSVIVT01025038001	PTHR19139//PTHR19139:SF55 - AQUAPORIN TRANSPORTER // SUBFAMILY NOT NAMED (1 of 2)	-1.34479	4.21109	10.5312	0.00117374	0.00546242	GSVIVT01025038001
GSVIVT01032703001	PTHR13489:SF0 - MINI-CHROMOSOME MAINTENANCE COMPLEX-BINDING PROTEIN (1 of 1)	-1.34401	4.22066	22.6691	1.92433e-06	1.85323e-05	GSVIVT01032703001
GSVIVT01015478001	PTHR11453//PTHR11453:SF31 - ANION EXCHANGE PROTEIN // SUBFAMILY NOT NAMED (1 of 1)	-1.34379	0.804199	10.78	0.00102602	0.00486152	GSVIVT01015478001
GSVIVT01016275001		-1.34363	0.83676	10.8562	0.000984638	0.00469899	GSVIVT01016275001
GSVIVT01009811001	K02154 - V-type H+-transporting ATPase subunit a (ATPeV0A, ATP6N) (1 of 3)	-1.34325	3.66532	37.7979	7.84655e-10	1.50733e-08	GSVIVT01009811001
GSVIVT01007839001	PTHR12346 - SIN3B-RELATED (1 of 3)	-1.34262	0.515915	8.66234	0.00324855	0.0129885	GSVIVT01007839001
GSVIVT01030067001		-1.34028	1.42459	6.99969	0.00815237	0.0280355	GSVIVT01030067001
GSVIVT01016948001	PF07714//PF12819//PF13855 - Protein tyrosine kinase (Pkinase_Tyr) // Carbohydrate-binding protein of the ER (Malectin_like) // Leucine rich repeat (LRR_8) (1 of 4)	-1.34021	3.23528	25.7633	3.85966e-07	4.40219e-06	GSVIVT01016948001
GSVIVT01003983001	PTHR31874:SF1 - CCT MOTIF FAMILY PROTEIN-RELATED (1 of 1)	-1.33907	4.13437	52.3377	4.67318e-13	1.54572e-11	GSVIVT01003983001
GSVIVT01010275001		-1.33893	1.08506	12.0142	0.000527953	0.00274631	GSVIVT01010275001
GSVIVT01030410001	PF07172 - Glycine rich protein family (GRP) (1 of 5)	-1.33829	4.90373	38.1923	6.4106e-10	1.24996e-08	GSVIVT01030410001
GSVIVT01027500001	3.1.1.23 - Acylglycerol lipase / Monoacylglycerol lipase (1 of 8)	-1.33733	1.23942	13.359	0.000257185	0.00146301	GSVIVT01027500001
GSVIVT01023936001	PTHR33734:SF5 - LYSM DOMAIN-CONTAINING GPI-ANCHORED PROTEIN 2 (1 of 2)	-1.33722	5.84673	71.1165	3.36742e-17	2.0696e-15	GSVIVT01023936001
GSVIVT01034704001	PTHR24298:SF47 - CYTOCHROME P450 77A4-RELATED (1 of 1)	-1.33634	6.89937	54.5466	1.51805e-13	5.34768e-12	GSVIVT01034704001
GSVIVT01036387001		-1.33533	7.29426	57.7212	3.02034e-14	1.20496e-12	GSVIVT01036387001
GSVIVT01016849001	PTHR23421:SF74 - BETA-GALACTOSIDASE 1 (1 of 2)	-1.33321	7.1728	40.1638	2.33539e-10	4.94017e-09	GSVIVT01016849001
GSVIVT01008401001	PTHR10641//PTHR10641:SF673 - MYB-LIKE DNA-BINDING PROTEIN MYB // SUBFAMILY NOT NAMED (1 of 1)	-1.33304	3.72654	22.2748	2.36282e-06	2.22142e-05	GSVIVT01008401001
GSVIVT01019090001	4.1.1.3 - Oxaloacetate decarboxylase / Oxaloacetate carboxy-lyase (1 of 2)	-1.33271	7.23356	80.0967	3.56521e-19	2.72514e-17	GSVIVT01019090001
GSVIVT01035642001	PTHR31351:SF7 - PHOSPHOINOSITIDE BINDING PROTEIN (1 of 1)	-1.33264	2.53008	19.5074	1.00211e-05	8.12767e-05	GSVIVT01035642001
GSVIVT01009155001	PTHR13683:SF259 - ASPARTYL PROTEASE-LIKE PROTEIN (1 of 1)	-1.33119	5.813	17.8306	2.41463e-05	0.000179954	GSVIVT01009155001
GSVIVT01013347001	PTHR30620:SF40 - BETA-D-XYLOSIDASE 3-RELATED (1 of 6)	-1.33117	1.40825	11.3484	0.00075515	0.00376891	GSVIVT01013347001
GSVIVT01030590001	PTHR11206:SF88 - MATE EFFLUX FAMILY PROTEIN (1 of 5)	-1.33086	4.79445	35.1247	3.09256e-09	5.35809e-08	GSVIVT01030590001
GSVIVT01030362001	PF12796//PF13857//PF13962 - Ankyrin repeats (3 copies) (Ank_2) // Ankyrin repeats (many copies) (Ank_5) // Domain of unknown function (PGG) (1 of 1)	-1.32966	1.16353	10.3099	0.00132322	0.00604368	GSVIVT01030362001
GSVIVT01011768001	PTHR10641//PTHR10641:SF507 - MYB-LIKE DNA-BINDING PROTEIN MYB // SUBFAMILY NOT NAMED (1 of 1)	-1.3294	6.80541	71.8783	2.28886e-17	1.42599e-15	GSVIVT01011768001
GSVIVT01021144001	PF00046 - Homeobox domain (Homeobox) (1 of 52)	-1.32763	3.07221	30.1834	3.93065e-08	5.50896e-07	GSVIVT01021144001
GSVIVT01014613001	PTHR24177:SF52 - ANKYRIN REPEAT FAMILY PROTEIN-RELATED (1 of 16)	-1.32622	3.66765	28.6861	8.51145e-08	1.10758e-06	GSVIVT01014613001
GSVIVT01033934001	PTHR31223:SF20 - CYTOKININ RIBOSIDE 5-MONOPHOSPHATE PHOSPHORIBOHYDROLASE LOG7 (1 of 1)	-1.32516	1.25817	8.76854	0.00306471	0.0124117	GSVIVT01033934001
GSVIVT01020205001	PTHR13902//PTHR13902:SF23 - SERINE/THREONINE-PROTEIN KINASE WNK WITH NO LYSINE -RELATED // SUBFAMILY NOT NAMED (1 of 2)	-1.32504	5.59614	61.2931	4.91794e-15	2.20906e-13	GSVIVT01020205001
GSVIVT01011900001	PTHR31561:SF5 - 3-KETOACYL-COA SYNTHASE 5-RELATED (1 of 3)	-1.32483	5.5288	45.5835	1.4627e-11	3.82319e-10	GSVIVT01011900001
GSVIVT01030417001	PTHR19961:SF25 - ACTIN BINDING CALPONIN HOMOLOGY DOMAIN-CONTAINING PROTEIN-RELATED (1 of 3)	-1.32477	1.54976	14.3842	0.000149048	0.000912036	GSVIVT01030417001
GSVIVT01030090001	PTHR31009//PTHR31009:SF20 - S-ADENOSYL-L-METHIONINE:CARBOXYL METHYLTRANSFERASE FAMILY PROTEIN // SUBFAMILY NOT NAMED (1 of 2)	-1.32334	2.04202	14.6501	0.000129427	0.000804692	GSVIVT01030090001
GSVIVT01018421001	K15404 - aldehyde decarbonylase (K15404, CER1) (1 of 6)	-1.32257	5.80426	37.2405	1.04421e-09	1.96445e-08	GSVIVT01018421001
GSVIVT01008367001	2.7.8.8 - CDP-diacylglycerol--serine O-phosphatidyltransferase / Phosphatidylserine synthase (1 of 2)	-1.32238	2.59496	23.3368	1.35973e-06	1.35097e-05	GSVIVT01008367001
GSVIVT01021753001		-1.32106	2.18724	7.54967	0.00600211	0.0218512	GSVIVT01021753001
GSVIVT01016538001	PTHR31992:SF26 - DOF ZINC FINGER PROTEIN DOF2.4 (1 of 1)	-1.31959	1.96308	14.5676	0.000135223	0.000835873	GSVIVT01016538001
GSVIVT01034360001	PF03097 - BRO1-like domain (BRO1) (1 of 5)	-1.3194	2.3644	15.4838	8.32151e-05	0.000543182	GSVIVT01034360001
GSVIVT01031722001	PF01636 - Phosphotransferase enzyme family (APH) (1 of 9)	-1.31906	4.12753	37.782	7.91068e-10	1.51805e-08	GSVIVT01031722001
GSVIVT01009469001	PTHR11514//PTHR11514:SF57 - MYC // SUBFAMILY NOT NAMED (1 of 2)	-1.3186	0.873176	8.15082	0.00430416	0.0165123	GSVIVT01009469001
GSVIVT01034648001	PTHR11638//PTHR11638:SF69 - ATP-DEPENDENT CLP PROTEASE // SUBFAMILY NOT NAMED (1 of 2)	-1.31843	3.07867	21.6524	3.26805e-06	2.98156e-05	GSVIVT01034648001
GSVIVT01021237001	PTHR11119//PTHR11119:SF47 - XANTHINE-URACIL / VITAMIN C PERMEASE FAMILY MEMBER // SUBFAMILY NOT NAMED (1 of 1)	-1.31834	4.6049	20.2647	6.7435e-06	5.68479e-05	GSVIVT01021237001
GSVIVT01026856001	PF03140 - Plant protein of unknown function (DUF247) (1 of 16)	-1.31741	5.17872	60.932	5.90813e-15	2.62148e-13	GSVIVT01026856001
GSVIVT01031720001	PTHR22849:SF52 - E3 UBIQUITIN-PROTEIN LIGASE PUB24-RELATED (1 of 1)	-1.31723	3.98861	28.0024	1.21165e-07	1.53179e-06	GSVIVT01031720001
GSVIVT01010159001	PTHR27001:SF226 - PROTEIN NSP-INTERACTING KINASE 2 (1 of 1)	-1.31691	5.32698	50.367	1.27522e-12	3.91872e-11	GSVIVT01010159001
GSVIVT01029104001		-1.3165	0.900718	8.74033	0.00311248	0.0125604	GSVIVT01029104001
GSVIVT01018781001	K00475 - naringenin 3-dioxygenase (E1.14.11.9) (1 of 2)	-1.31457	9.2318	32.2885	1.32899e-08	2.04543e-07	GSVIVT01018781001
GSVIVT01006784001	PTHR27002:SF84 - ATP BINDING / PROTEIN KINASE-RELATED (1 of 17)	-1.31429	2.02514	13.1532	0.000287023	0.0016111	GSVIVT01006784001
GSVIVT01014587001	PTHR10438:SF242 - THIOREDOXIN-LIKE PROTEIN CXXS1 (1 of 2)	-1.31402	2.89551	14.8886	0.000114047	0.00071741	GSVIVT01014587001
GSVIVT01024228001	PTHR19241//PTHR19241:SF271 - ATP-BINDING CASSETTE TRANSPORTER // SUBFAMILY NOT NAMED (1 of 1)	-1.31289	8.02081	41.4993	1.17916e-10	2.63852e-09	GSVIVT01024228001
GSVIVT01028160001	KOG0513 - Ca2+-independent phospholipase A2 (1 of 22)	-1.31273	1.55432	8.80027	0.00301186	0.0122249	GSVIVT01028160001
GSVIVT01033999001	PF02458 - Transferase family (Transferase) (1 of 68)	-1.31252	2.72387	14.6347	0.000130487	0.000809627	GSVIVT01033999001
GSVIVT01003354001	PF02298 - Plastocyanin-like domain (Cu_bind_like) (1 of 39)	-1.31213	6.52911	33.6403	6.63041e-09	1.07123e-07	GSVIVT01003354001
GSVIVT01033519001	PF03110 - SBP domain (SBP) (1 of 19)	-1.31176	5.84017	54.742	1.3744e-13	4.90257e-12	GSVIVT01033519001
GSVIVT01013699001	K13126 - polyadenylate-binding protein (PABPC) (1 of 7)	-1.31164	3.64574	23.6693	1.14394e-06	1.15743e-05	GSVIVT01013699001
GSVIVT01022363001	PF04782 - Protein of unknown function (DUF632) (DUF632) (1 of 16)	-1.3113	0.471239	8.65174	0.0032675	0.0130499	GSVIVT01022363001
GSVIVT01010942001	PTHR11260:SF263 - GLUTATHIONE S-TRANSFERASE F13 (1 of 3)	-1.30963	7.52358	59.3691	1.30703e-14	5.54252e-13	GSVIVT01010942001
GSVIVT01033288001	PF00069//PF00560//PF13855 - Protein kinase domain (Pkinase) // Leucine Rich Repeat (LRR_1) // Leucine rich repeat (LRR_8) (1 of 14)	-1.30914	3.33266	30.7324	2.96184e-08	4.26618e-07	GSVIVT01033288001
GSVIVT01022114001	2.7.11.1 - Non-specific serine/threonine protein kinase / Threonine-specific protein kinase (1 of 1143)	-1.30905	5.87787	80.5207	2.87682e-19	2.22703e-17	GSVIVT01022114001
GSVIVT01035396001	1.14.19.3 - Acyl-CoA 6-desaturase / Long-chain fatty acid Delta(6)-desaturase (1 of 1)	-1.30584	6.14617	50.7422	1.05329e-12	3.28669e-11	GSVIVT01035396001
GSVIVT01024054001	PTHR22950//PTHR22950:SF242 - AMINO ACID TRANSPORTER // SUBFAMILY NOT NAMED (1 of 1)	-1.30336	3.80492	16.5969	4.62262e-05	0.000321709	GSVIVT01024054001
GSVIVT01001155001	K04120 - ent-copalyl diphosphate synthase (E5.5.1.13) (1 of 1)	-1.30209	5.38661	24.4663	7.56202e-07	7.98273e-06	GSVIVT01001155001
GSVIVT01009021001	PTHR10502:SF98 - ANNEXIN D1-RELATED (1 of 1)	-1.30184	6.89879	42.1546	8.43367e-11	1.93719e-09	GSVIVT01009021001
GSVIVT01030512001	PTHR22891:SF35 - PROTEIN ARGONAUTE 6 (1 of 1)	-1.30128	3.99935	41.101	1.44565e-10	3.1724e-09	GSVIVT01030512001
GSVIVT01014447001	PF04578 - Protein of unknown function, DUF594 (DUF594) (1 of 16)	-1.30093	4.24743	33.8425	5.97598e-09	9.74149e-08	GSVIVT01014447001
GSVIVT01023306001	PTHR20961//PTHR20961:SF33 - GLYCOSYLTRANSFERASE // SUBFAMILY NOT NAMED (1 of 2)	-1.30049	2.00483	10.8908	0.000966441	0.00462967	GSVIVT01023306001
GSVIVT01001146001	PTHR32241:SF5 - INACTIVE PATATIN-LIKE PROTEIN 9-RELATED (1 of 1)	-1.29918	3.80129	29.3829	5.93986e-08	8.01617e-07	GSVIVT01001146001
GSVIVT01032851001	PTHR11236:SF20 - ANTHRANILATE SYNTHASE COMPONENT I-LIKE PROTEIN (1 of 1)	-1.29881	5.37838	54.1432	1.86399e-13	6.53367e-12	GSVIVT01032851001
GSVIVT01011949001	PTHR13778:SF4 - GALACTURONOSYLTRANSFERASE-LIKE 3-RELATED (1 of 1)	-1.29844	4.08238	49.3384	2.15409e-12	6.42413e-11	GSVIVT01011949001
GSVIVT01007063001	PTHR10579//PTHR10579:SF47 - CALCIUM-ACTIVATED CHLORIDE CHANNEL REGULATOR // SUBFAMILY NOT NAMED (1 of 1)	-1.2983	3.42762	26.1585	3.14515e-07	3.64205e-06	GSVIVT01007063001
GSVIVT01008043001	PTHR32295:SF14 - PROTEIN IQ-DOMAIN 31-RELATED (1 of 3)	-1.29822	5.16971	44.1538	3.03563e-11	7.5658e-10	GSVIVT01008043001
GSVIVT01021831001	PTHR24362:SF255 - SERINE/THREONINE-PROTEIN KINASE NEK1 (1 of 1)	-1.29812	5.10377	38.824	4.63798e-10	9.21114e-09	GSVIVT01021831001
GSVIVT01019035001	PTHR10891:SF568 - CALCIUM-BINDING PROTEIN CML41-RELATED (1 of 1)	-1.29553	3.86494	35.3535	2.74968e-09	4.80059e-08	GSVIVT01019035001
GSVIVT01019785001	PF03766 - Remorin, N-terminal region (Remorin_N) (1 of 3)	-1.29449	5.86105	25.1323	5.35293e-07	5.89114e-06	GSVIVT01019785001
GSVIVT01016974001		-1.29373	0.624487	6.41108	0.011341	0.0370835	GSVIVT01016974001
GSVIVT01000598001	K10251 - 17beta-estradiol 17-dehydrogenase / very-long-chain 3-oxoacyl-CoA reductase (HSD17B12, KAR, IFA38) (1 of 4)	-1.29364	4.37644	33.4079	7.47217e-09	1.1924e-07	GSVIVT01000598001
GSVIVT01001164001	PF05910 - Plant protein of unknown function (DUF868) (DUF868) (1 of 7)	-1.29271	1.87354	13.7836	0.000205114	0.00120602	GSVIVT01001164001
GSVIVT01007781001	PTHR11926:SF250 - UDP-GLYCOSYLTRANSFERASE 90A1-RELATED (1 of 2)	-1.29264	1.85012	10.9997	0.000911262	0.00440427	GSVIVT01007781001
GSVIVT01029445001		-1.29256	2.24474	15.7963	7.05389e-05	0.000467314	GSVIVT01029445001
GSVIVT01035138001	PTHR10791:SF29 - BIDIRECTIONAL SUGAR TRANSPORTER SWEET16-RELATED (1 of 2)	-1.2922	4.76166	57.5018	3.37678e-14	1.33544e-12	GSVIVT01035138001
GSVIVT01001817001	KOG0508//KOG4214//KOG4412 - Ankyrin repeat protein // Myotrophin and similar proteins // 26S proteasome regulatory complex, subunit PSMD10 (1 of 1)	-1.29134	3.99306	28.5521	9.12115e-08	1.18017e-06	GSVIVT01001817001
GSVIVT01025681001	PTHR19139:SF153 - AQUAPORIN PIP1-1-RELATED (1 of 1)	-1.29133	7.0256	20.7681	5.18391e-06	4.50809e-05	GSVIVT01025681001
GSVIVT01013389001	K15362 - fanconi anemia group J protein (BRIP1, BACH1, FANCJ) (1 of 1)	-1.29001	2.26157	17.1654	3.42629e-05	0.000246173	GSVIVT01013389001
GSVIVT01013125001	PTHR24221:SF138 - LP14331P-RELATED (1 of 1)	-1.28972	6.81672	74.3454	6.55773e-18	4.26065e-16	GSVIVT01013125001
GSVIVT01015165001	PTHR11926:SF360 - UDP-GLYCOSYLTRANSFERASE 91A1-RELATED (1 of 2)	-1.2887	3.18689	32.4432	1.22727e-08	1.90337e-07	GSVIVT01015165001
GSVIVT01029388001	PTHR12526:SF296 - SUCROSE SYNTHASE 6 (1 of 1)	-1.28744	2.43117	10.9243	0.000949123	0.0045594	GSVIVT01029388001
GSVIVT01028404001	PTHR31284:SF15 - HAD SUPERFAMILY, SUBFAMILY IIIB ACID PHOSPHATASE (1 of 1)	-1.2872	4.03579	32.946	9.47552e-09	1.50025e-07	GSVIVT01028404001
GSVIVT01032905001	PTHR11802:SF43 - SERINE CARBOXYPEPTIDASE-LIKE 25 (1 of 1)	-1.28569	7.09867	32.3987	1.25573e-08	1.94419e-07	GSVIVT01032905001
GSVIVT01024481001	K00261 - glutamate dehydrogenase (NAD(P)+) (GLUD1_2, gdhA) (1 of 3)	-1.28556	3.31214	20.8177	5.05142e-06	4.40511e-05	GSVIVT01024481001
GSVIVT01002389001	PTHR24343:SF207 - SERINE/THREONINE-PROTEIN KINASE SRK2C (1 of 3)	-1.28521	2.12785	22.8126	1.78595e-06	1.7328e-05	GSVIVT01002389001
GSVIVT01031107001		-1.28485	1.67668	9.87815	0.00167253	0.00739049	GSVIVT01031107001
GSVIVT01029311001	PF00010 - Helix-loop-helix DNA-binding domain (HLH) (1 of 102)	-1.28345	4.95032	41.6092	1.11465e-10	2.50444e-09	GSVIVT01029311001
GSVIVT01038712001	KOG2887 - Membrane protein involved in ER to Golgi transport (1 of 4)	-1.28217	2.76492	26.2066	3.06766e-07	3.56594e-06	GSVIVT01038712001
GSVIVT01022011001		-1.28132	1.93482	12.1175	0.000499518	0.00262031	GSVIVT01022011001
GSVIVT01020164001	PTHR11119:SF50 - NUCLEOBASE-ASCORBATE TRANSPORTER 7-RELATED (1 of 1)	-1.28111	4.9179	34.8288	3.60008e-09	6.14955e-08	GSVIVT01020164001
GSVIVT01009646001	PTHR31048:SF10 - PATHOGENESIS-RELATED PROTEIN 5-RELATED (1 of 1)	-1.2806	6.01547	41.995	9.15086e-11	2.08874e-09	GSVIVT01009646001
GSVIVT01009336001	PTHR12542//PTHR12542:SF32 - EXOCYST COMPLEX PROTEIN EXO70 // SUBFAMILY NOT NAMED (1 of 1)	-1.27835	1.92985	11.033	0.000895018	0.00433382	GSVIVT01009336001
GSVIVT01008434001	PF00069//PF13855 - Protein kinase domain (Pkinase) // Leucine rich repeat (LRR_8) (1 of 10)	-1.27693	1.96849	9.78619	0.00175827	0.00772435	GSVIVT01008434001
GSVIVT01016212001	PF07795 - Protein of unknown function (DUF1635) (DUF1635) (1 of 4)	-1.27555	2.54324	17.8775	2.35593e-05	0.000176375	GSVIVT01016212001
GSVIVT01016455001	PTHR10795//PTHR10795:SF348 - PROPROTEIN CONVERTASE SUBTILISIN/KEXIN // SUBFAMILY NOT NAMED (1 of 13)	-1.27482	3.86171	30.7105	2.99544e-08	4.30775e-07	GSVIVT01016455001
GSVIVT01031887001	K01723 - hydroperoxide dehydratase (AOS) (1 of 4)	-1.27374	4.73424	24.2256	8.56878e-07	8.93826e-06	GSVIVT01031887001
GSVIVT01006403001	PF03000 - NPH3 family (NPH3) (1 of 26)	-1.2725	2.69294	17.5178	2.84636e-05	0.000208542	GSVIVT01006403001
GSVIVT01029251001		-1.27175	0.591361	6.89447	0.0086463	0.0294667	GSVIVT01029251001
GSVIVT01013328001	K15920 - beta-D-xylosidase 4 (XYL4) (1 of 6)	-1.27076	2.99862	19.0111	1.29962e-05	0.000102547	GSVIVT01013328001
GSVIVT01032890001		-1.27019	5.45223	56.8856	4.61922e-14	1.77285e-12	GSVIVT01032890001
GSVIVT01033633001	K13083 - flavonoid 3,5-hydroxylase (CYP75A) (1 of 1)	-1.27014	3.45871	25.4143	4.62465e-07	5.17415e-06	GSVIVT01033633001
GSVIVT01022829001	KOG1947//KOG4658 - Leucine rich repeat proteins, some proteins contain F-box // Apoptotic ATPase (1 of 1)	-1.26736	0.707466	8.23086	0.0041184	0.015907	GSVIVT01022829001
GSVIVT01036499001	PTHR31319:SF10 - ZINC FINGER PROTEIN CONSTANS-RELATED (1 of 1)	-1.26694	6.12135	96.894	7.31413e-23	8.5294e-21	GSVIVT01036499001
GSVIVT01024778001		-1.26539	4.95792	52.1379	5.17372e-13	1.68977e-11	GSVIVT01024778001
GSVIVT01035145001	PTHR22844//PTHR22844:SF235 - F-BOX AND WD40 DOMAIN PROTEIN // SUBFAMILY NOT NAMED (1 of 1)	-1.26464	6.15971	72.9684	1.31743e-17	8.37994e-16	GSVIVT01035145001
GSVIVT01033658001	PTHR31062:SF52 - XYLOGLUCAN ENDOTRANSGLUCOSYLASE/HYDROLASE PROTEIN 31-RELATED (1 of 1)	-1.26339	3.41257	29.2894	6.23357e-08	8.36292e-07	GSVIVT01033658001
GSVIVT01014449001	PF04578 - Protein of unknown function, DUF594 (DUF594) (1 of 16)	-1.26331	3.16661	28.2673	1.05668e-07	1.34993e-06	GSVIVT01014449001
GSVIVT01012172001	PF01535//PF13041 - PPR repeat (PPR) // PPR repeat family (PPR_2) (1 of 160)	-1.26313	1.73656	17.3211	3.15661e-05	0.000228876	GSVIVT01012172001
GSVIVT01032268001	PTHR31355:SF5 - ARM REPEAT SUPERFAMILY PROTEIN (1 of 1)	-1.26312	3.24133	13.0479	0.000303623	0.00169485	GSVIVT01032268001
GSVIVT01028118001	K02210 - DNA replication licensing factor MCM7 (MCM7, CDC47) (1 of 1)	-1.263	3.98365	20.2835	6.67742e-06	5.63954e-05	GSVIVT01028118001
GSVIVT01030467001	PTHR13301:SF53 - CELLULOSE SYNTHASE-LIKE PROTEIN B1-RELATED (1 of 9)	-1.26213	2.8304	20.8069	5.07987e-06	4.42591e-05	GSVIVT01030467001
GSVIVT01019464001		-1.261	3.09068	14.5093	0.000139467	0.000858316	GSVIVT01019464001
GSVIVT01027421001	PTHR24343//PTHR24343:SF199 - SERINE/THREONINE KINASE // SUBFAMILY NOT NAMED (1 of 1)	-1.26094	5.98959	66.711	3.1437e-16	1.67713e-14	GSVIVT01027421001
GSVIVT01020334001	PF00560//PF08263//PF13855 - Leucine Rich Repeat (LRR_1) // Leucine rich repeat N-terminal domain (LRRNT_2) // Leucine rich repeat (LRR_8) (1 of 41)	-1.26011	5.3043	16.8037	4.14526e-05	0.00029195	GSVIVT01020334001
GSVIVT01031435001	PTHR11010:SF47 - PROLYLCARBOXYPEPTIDASE-LIKE PROTEIN-RELATED (1 of 4)	-1.25992	5.90499	40.2643	2.21822e-10	4.71423e-09	GSVIVT01031435001
GSVIVT01015387001	PF00083//PF04844 - Sugar (and other) transporter (Sugar_tr) // Transcriptional repressor, ovate (Ovate) (1 of 1)	-1.25835	3.01419	23.4306	1.29502e-06	1.29145e-05	GSVIVT01015387001
GSVIVT01006396001	K08695 - anthocyanidin reductase (ANR) (1 of 1)	-1.25785	8.75922	37.2243	1.05294e-09	1.9768e-08	GSVIVT01006396001
GSVIVT01029927001	PTHR11206:SF154 - MATE EFFLUX FAMILY PROTEIN (1 of 7)	-1.25675	3.59157	27.2457	1.79171e-07	2.20087e-06	GSVIVT01029927001
GSVIVT01022377001	PF03364 - Polyketide cyclase / dehydrase and lipid transport (Polyketide_cyc) (1 of 5)	-1.25654	3.44709	30.0695	4.1684e-08	5.8153e-07	GSVIVT01022377001
GSVIVT01003253001	K02542 - DNA replication licensing factor MCM6 (MCM6) (1 of 1)	-1.25559	3.83045	18.2008	1.98793e-05	0.000151126	GSVIVT01003253001
GSVIVT01022346001	PTHR19241:SF230 - ABC TRANSPORTER G FAMILY MEMBER 5 (1 of 1)	-1.25558	6.89489	17.4396	2.96583e-05	0.000216336	GSVIVT01022346001
GSVIVT01036407001	PTHR23155//PTHR23155:SF562 - LEUCINE-RICH REPEAT-CONTAINING PROTEIN // SUBFAMILY NOT NAMED (1 of 3)	-1.25535	0.743396	6.27409	0.0122516	0.0392934	GSVIVT01036407001
GSVIVT01002895001	PTHR11064:SF20 - NUCLEAR TRANSCRIPTION FACTOR Y SUBUNIT B-6-RELATED (1 of 3)	-1.25462	0.491734	5.81504	0.0158897	0.0484847	GSVIVT01002895001
GSVIVT01031164001	PTHR31707:SF34 - PECTINESTERASE/PECTINESTERASE INHIBITOR 22-RELATED (1 of 1)	-1.25459	1.44523	7.35464	0.00668899	0.0238413	GSVIVT01031164001
GSVIVT01035139001		-1.25399	5.52972	75.6018	3.4705e-18	2.32972e-16	GSVIVT01035139001
GSVIVT01025631001		-1.25127	0.722873	6.63553	0.00999643	0.0332459	GSVIVT01025631001
GSVIVT01019967001	PTHR10641:SF473 - MYB TRANSCRIPTION FACTOR (1 of 1)	-1.25101	3.61987	24.5558	7.21877e-07	7.66631e-06	GSVIVT01019967001
GSVIVT01034983001	PTHR22835//PTHR22835:SF153 - ZINC FINGER FYVE DOMAIN CONTAINING PROTEIN // SUBFAMILY NOT NAMED (1 of 1)	-1.24963	5.01095	31.2608	2.25587e-08	3.32028e-07	GSVIVT01034983001
GSVIVT01018750001	PF06911 - Senescence-associated protein (Senescence) (1 of 3)	-1.24922	0.622013	7.19088	0.00732752	0.0257539	GSVIVT01018750001
GSVIVT01009961001	PTHR22835:SF184 - GDSL ESTERASE/LIPASE EXL1-RELATED (1 of 7)	-1.24908	7.61705	39.0289	4.17579e-10	8.37551e-09	GSVIVT01009961001
GSVIVT01000426001	PF07714//PF08276//PF13947 - Protein tyrosine kinase (Pkinase_Tyr) // PAN-like domain (PAN_2) // Wall-associated receptor kinase galacturonan-binding (GUB_WAK_bind) (1 of 1)	-1.24794	4.64042	47.1782	6.48182e-12	1.80855e-10	GSVIVT01000426001
GSVIVT01018468001	PTHR10030:SF25 - ALPHA-L-FUCOSIDASE-RELATED (1 of 1)	-1.24785	3.18751	16.0733	6.09378e-05	0.000410212	GSVIVT01018468001
GSVIVT01028990001	PTHR13140//PTHR13140:SF486 - MYOSIN // SUBFAMILY NOT NAMED (1 of 3)	-1.24751	3.37695	28.733	8.30761e-08	1.08401e-06	GSVIVT01028990001
GSVIVT01006269001	PTHR31301:SF5 - LOB DOMAIN-CONTAINING PROTEIN 10-RELATED (1 of 1)	-1.24731	2.42272	14.3303	0.00015338	0.000934458	GSVIVT01006269001
GSVIVT01025188001	PTHR19139:SF158 - AQUAPORIN PIP2-4-RELATED (1 of 2)	-1.24478	7.38336	28.019	1.20132e-07	1.51978e-06	GSVIVT01025188001
GSVIVT01015489001	2.7.11.1 - Non-specific serine/threonine protein kinase / Threonine-specific protein kinase (1 of 1143)	-1.24452	1.0946	11.4926	0.00069872	0.00351632	GSVIVT01015489001
GSVIVT01035468001	PTHR11748:SF17 - CYTOKININ DEHYDROGENASE 2-RELATED (1 of 1)	-1.24367	3.68849	28.7725	8.14008e-08	1.06459e-06	GSVIVT01035468001
GSVIVT01013431001		-1.2434	2.38196	14.8942	0.000113712	0.000715551	GSVIVT01013431001
GSVIVT01011854001	PTHR27009:SF21 - PR5-LIKE RECEPTOR KINASE-RELATED (1 of 2)	-1.24289	2.15922	13.2885	0.000267041	0.00151511	GSVIVT01011854001
GSVIVT01017566001		-1.24282	0.631975	6.8771	0.00873071	0.0297099	GSVIVT01017566001
GSVIVT01029491001	PTHR11764:SF16 - ARABIDIOL SYNTHASE-RELATED (1 of 9)	-1.24269	1.76944	11.7363	0.000612917	0.00313824	GSVIVT01029491001
GSVIVT01021494001	K15813 - beta-amyrin synthase (LUP4) (1 of 9)	-1.24259	4.60335	19.3857	1.06803e-05	8.60858e-05	GSVIVT01021494001
GSVIVT01022030001	K08145 - MFS transporter, SP family, solute carrier family 2 (facilitated glucose transporter), member 8 (SLC2A8, GLUT8) (1 of 9)	-1.24253	5.3784	42.9768	5.53928e-11	1.31726e-09	GSVIVT01022030001
GSVIVT01021316001	PTHR11081:SF8 - EXONUCLEASE 1 (1 of 1)	-1.24157	0.719257	5.84189	0.015649	0.0479029	GSVIVT01021316001
GSVIVT01008918001	PTHR31048:SF26 - PATHOGENESIS-RELATED THAUMATIN SUPERFAMILY PROTEIN (1 of 2)	-1.24151	1.28107	6.62815	0.0100379	0.0333656	GSVIVT01008918001
GSVIVT01035445001		-1.24116	4.6837	53.603	2.45385e-13	8.42083e-12	GSVIVT01035445001
GSVIVT01032613001	PTHR31561:SF24 - 3-KETOACYL-COA SYNTHASE 12-RELATED (1 of 3)	-1.24044	6.62993	78.9827	6.26549e-19	4.67138e-17	GSVIVT01032613001
GSVIVT01012209001	PTHR11132//PTHR11132:SF124 - SOLUTE CARRIER FAMILY 35 // SUBFAMILY NOT NAMED (1 of 2)	-1.23968	0.976441	7.18226	0.0073628	0.0258479	GSVIVT01012209001
GSVIVT01020881001	PF12796//PF13962 - Ankyrin repeats (3 copies) (Ank_2) // Domain of unknown function (PGG) (1 of 47)	-1.23945	2.13663	16.3676	5.21705e-05	0.000357876	GSVIVT01020881001
GSVIVT01016751001	PTHR10992:SF828 - ALPHA/BETA-HYDROLASES SUPERFAMILY PROTEIN-RELATED (1 of 1)	-1.23758	2.26388	12.5533	0.000395507	0.00214236	GSVIVT01016751001
GSVIVT01012529001	KOG1041 - Translation initiation factor 2C (eIF-2C) and related proteins (1 of 1)	-1.2373	2.3577	12.9095	0.000326922	0.00180991	GSVIVT01012529001
GSVIVT01010724001	PF01814 - Hemerythrin HHE cation binding domain (Hemerythrin) (1 of 4)	-1.2369	4.58565	41.6865	1.07147e-10	2.42742e-09	GSVIVT01010724001
GSVIVT01034539001		-1.23603	3.04274	16.3203	5.34877e-05	0.000366083	GSVIVT01034539001
GSVIVT01012535001	PTHR11538//PTHR11538:SF42 - PHENYLALANYL-TRNA SYNTHETASE // SUBFAMILY NOT NAMED (1 of 1)	-1.23598	2.77858	22.2933	2.34017e-06	2.2024e-05	GSVIVT01012535001
GSVIVT01011777001	PTHR22814//PTHR22814:SF150 - COPPER TRANSPORT PROTEIN ATOX1-RELATED // SUBFAMILY NOT NAMED (1 of 2)	-1.23555	5.40789	37.7102	8.20738e-10	1.56508e-08	GSVIVT01011777001
GSVIVT01017912001		-1.23279	4.53662	32.507	1.18767e-08	1.84984e-07	GSVIVT01017912001
GSVIVT01012003001		-1.23264	5.5897	13.9887	0.000183913	0.00109324	GSVIVT01012003001
GSVIVT01024446001	PTHR10629:SF34 - DNA (CYTOSINE-5)-METHYLTRANSFERASE CMT2 (1 of 2)	-1.23076	3.32984	26.7679	2.29417e-07	2.74215e-06	GSVIVT01024446001
GSVIVT01014662001	PTHR11003//PTHR11003:SF135 - POTASSIUM CHANNEL, SUBFAMILY K // SUBFAMILY NOT NAMED (1 of 3)	-1.23065	2.68898	14.0791	0.000175281	0.0010503	GSVIVT01014662001
GSVIVT01018101001	PTHR31734:SF30 - AUXIN-RESPONSIVE PROTEIN IAA14-RELATED (1 of 1)	-1.23016	4.02109	7.46976	0.00627438	0.02267	GSVIVT01018101001
GSVIVT01028103001	PTHR22904:SF7 - T14P4.7 PROTEIN (1 of 1)	-1.23015	5.70134	32.8806	9.79985e-09	1.54354e-07	GSVIVT01028103001
GSVIVT01025798001	PF00892 - EamA-like transporter family (EamA) (1 of 58)	-1.22999	3.30218	5.82622	0.015789	0.0482422	GSVIVT01025798001
GSVIVT01036238001	PF12796//PF13637//PF13962 - Ankyrin repeats (3 copies) (Ank_2) // Ankyrin repeats (many copies) (Ank_4) // Domain of unknown function (PGG) (1 of 8)	-1.22575	4.7893	49.9779	1.55491e-12	4.69881e-11	GSVIVT01036238001
GSVIVT01038022001	PTHR23155//PTHR23155:SF603 - LEUCINE-RICH REPEAT-CONTAINING PROTEIN // SUBFAMILY NOT NAMED (1 of 9)	-1.22547	3.46462	33.4227	7.41523e-09	1.18435e-07	GSVIVT01038022001
GSVIVT01038501001	3.4.11.10 - Bacterial leucyl aminopeptidase / Aeromonas proteolytica aminopeptidase (1 of 3)	-1.22496	2.67505	13.5635	0.000230622	0.00133021	GSVIVT01038501001
GSVIVT01014448001	PF13968 - Domain of unknown function (DUF4220) (DUF4220) (1 of 18)	-1.22384	5.11916	42.9334	5.6634e-11	1.34502e-09	GSVIVT01014448001
GSVIVT01036446001	PTHR10641//PTHR10641:SF658 - MYB-LIKE DNA-BINDING PROTEIN MYB // SUBFAMILY NOT NAMED (1 of 1)	-1.22305	5.00277	39.1654	3.89387e-10	7.84466e-09	GSVIVT01036446001
GSVIVT01021497001	PF12507 - Human Cytomegalovirus UL139 protein (HCMV_UL139) (1 of 1)	-1.22288	0.620344	7.79882	0.00522803	0.0194416	GSVIVT01021497001
GSVIVT01025339001	K00454 - lipoxygenase (LOX2S) (1 of 8)	-1.22256	10.1766	39.5573	3.18579e-10	6.56352e-09	GSVIVT01025339001
GSVIVT01021426001	K02541 - DNA replication licensing factor MCM3 (MCM3) (1 of 2)	-1.22253	4.19824	24.75	6.52702e-07	7.02601e-06	GSVIVT01021426001
GSVIVT01031761001	PF02362 - B3 DNA binding domain (B3) (1 of 47)	-1.22169	1.68509	7.95351	0.00479943	0.0180811	GSVIVT01031761001
GSVIVT01029086001		-1.22122	0.81506	7.53691	0.00604476	0.0219834	GSVIVT01029086001
GSVIVT01037533001	PTHR31675:SF2 - AXIAL REGULATOR YABBY 2-RELATED (1 of 2)	-1.22114	3.05529	16.8782	3.98558e-05	0.000281466	GSVIVT01037533001
GSVIVT01017082001	K11273 - chromosome transmission fidelity protein 1 [EC:3.6.4.13] (DDX11, CHL1, CTF1) (1 of 1)	-1.22104	1.0792	6.20934	0.0127078	0.040487	GSVIVT01017082001
GSVIVT01008066001	PF04982 - HPP family (HPP) (1 of 1)	-1.22099	1.02378	8.77584	0.00305246	0.0123731	GSVIVT01008066001
GSVIVT01032110001	PTHR10543:SF37 - CAROTENOID 9,10(9,10)-CLEAVAGE DIOXYGENASE 1 (1 of 2)	-1.22083	2.34221	19.7808	8.68507e-06	7.12991e-05	GSVIVT01032110001
GSVIVT01031678001	PTHR11926//PTHR11926:SF298 - GLUCOSYL/GLUCURONOSYL TRANSFERASES // SUBFAMILY NOT NAMED (1 of 1)	-1.22011	4.07934	25.626	4.14419e-07	4.69142e-06	GSVIVT01031678001
GSVIVT01020786001	PF07714//PF11721//PF13855 - Protein tyrosine kinase (Pkinase_Tyr) // Di-glucose binding within endoplasmic reticulum (Malectin) // Leucine rich repeat (LRR_8) (1 of 5)	-1.21978	6.4886	60.4148	7.68324e-15	3.33754e-13	GSVIVT01020786001
GSVIVT01032392001	PF16036 - Chalcone isomerase-like (Chalcone_3) (1 of 2)	-1.21854	7.27818	63.3224	1.75501e-15	8.37141e-14	GSVIVT01032392001
GSVIVT01024179001	PTHR22298:SF29 - ENDOGLUCANASE 22-RELATED (1 of 1)	-1.21766	2.6786	14.1977	0.000164569	0.00099413	GSVIVT01024179001
GSVIVT01009240001	PTHR10579//PTHR10579:SF55 - CALCIUM-ACTIVATED CHLORIDE CHANNEL REGULATOR // SUBFAMILY NOT NAMED (1 of 2)	-1.2149	5.87586	78.9091	6.50354e-19	4.82908e-17	GSVIVT01009240001
GSVIVT01021576001	PTHR13763:SF1 - PROTEIN BREAST CANCER SUSCEPTIBILITY 1 HOMOLOG (1 of 1)	-1.21466	2.95832	11.6761	0.000633086	0.00322876	GSVIVT01021576001
GSVIVT01025795001	PTHR11654//PTHR11654:SF92 - OLIGOPEPTIDE TRANSPORTER-RELATED // SUBFAMILY NOT NAMED (1 of 1)	-1.21453	1.50609	6.04666	0.0139326	0.0436252	GSVIVT01025795001
GSVIVT01029055001	PTHR23257//PTHR23257:SF478 - SERINE-THREONINE PROTEIN KINASE // SUBFAMILY NOT NAMED (1 of 1)	-1.21354	3.98504	40.9529	1.55941e-10	3.40972e-09	GSVIVT01029055001
GSVIVT01011374001	1.4.1.24 - 3-dehydroquinate synthase II / DHQ synthase II (1 of 1)	-1.21252	5.0227	34.4927	4.27842e-09	7.18017e-08	GSVIVT01011374001
GSVIVT01031157001	PF13414 - TPR repeat (TPR_11) (1 of 62)	-1.21184	1.07889	8.29563	0.00397407	0.0154545	GSVIVT01031157001
GSVIVT01017173001	K04124 - gibberellin 3-beta-dioxygenase (E1.14.11.15) (1 of 3)	-1.21153	2.93907	13.27	0.000269682	0.00152646	GSVIVT01017173001
GSVIVT01009106001	K00430 - peroxidase (E1.11.1.7) (1 of 56)	-1.21148	4.7581	22.5731	2.02298e-06	1.93289e-05	GSVIVT01009106001
GSVIVT01012171001	PTHR10516:SF302 - PEPTIDYL-PROLYL CIS-TRANS ISOMERASE FKBP13, CHLOROPLASTIC (1 of 1)	-1.21134	2.18062	16.0172	6.27692e-05	0.000420743	GSVIVT01012171001
GSVIVT01000129001		-1.21126	3.50131	17.1097	3.52809e-05	0.000252689	GSVIVT01000129001
GSVIVT01019636001	PF02298 - Plastocyanin-like domain (Cu_bind_like) (1 of 39)	-1.20833	2.07728	16.5162	4.8236e-05	0.000334289	GSVIVT01019636001
GSVIVT01018420001	PTHR11863:SF41 - PROTEIN ECERIFERUM 1 (1 of 13)	-1.20782	3.90412	26.5723	2.53853e-07	3.01245e-06	GSVIVT01018420001
GSVIVT01014074001	PTHR21649 - CHLOROPHYLL A/B BINDING PROTEIN (1 of 18)	-1.20771	5.74153	39.5123	3.25994e-10	6.69354e-09	GSVIVT01014074001
GSVIVT01030562001		-1.20711	2.2612	10.6395	0.00110696	0.00518746	GSVIVT01030562001
GSVIVT01033681001	K07910 - Ras-related protein Rab-18 (RAB18) (1 of 3)	-1.20592	3.43747	23.2452	1.42609e-06	1.41227e-05	GSVIVT01033681001
GSVIVT01015276001	PTHR27000:SF4 - EXTENSIN-LIKE PROTEIN-RELATED (1 of 1)	-1.20575	4.18804	33.4954	7.14316e-09	1.14291e-07	GSVIVT01015276001
GSVIVT01022824001	PTHR10629//PTHR10629:SF36 - CYTOSINE-SPECIFIC METHYLTRANSFERASE // SUBFAMILY NOT NAMED (1 of 7)	-1.20545	4.15128	40.0766	2.44198e-10	5.14768e-09	GSVIVT01022824001
GSVIVT01029202001	PTHR23070:SF17 - MITOCHONDRIAL CHAPERONE BCS1 (1 of 1)	-1.20456	5.21772	36.7093	1.37123e-09	2.54286e-08	GSVIVT01029202001
GSVIVT01020808001	PTHR11206:SF85 - PROTEIN TRANSPARENT TESTA 12 (1 of 2)	-1.20349	7.52133	64.9707	7.60211e-16	3.83096e-14	GSVIVT01020808001
GSVIVT01013669001		-1.20264	0.991055	7.71387	0.00547982	0.020225	GSVIVT01013669001
GSVIVT01034174001	PF01439 - Metallothionein (Metallothio_2) (1 of 5)	-1.20256	9.74839	31.3599	2.14367e-08	3.16796e-07	GSVIVT01034174001
GSVIVT01009294001	PTHR32467:SF11 - AP2-LIKE ETHYLENE-RESPONSIVE TRANSCRIPTION FACTOR ANT (1 of 2)	-1.20146	4.50097	25.9539	3.49665e-07	4.01331e-06	GSVIVT01009294001
GSVIVT01025134001	4.2.1.119 - Enoyl-CoA hydratase 2 / ECH2 (1 of 2)	-1.2007	2.12582	19.5789	9.653e-06	7.84662e-05	GSVIVT01025134001
GSVIVT01037855001		-1.20037	1.86213	12.8607	0.000335546	0.00185146	GSVIVT01037855001
GSVIVT01021694001	PF07645//PF07714 - Calcium-binding EGF domain (EGF_CA) // Protein tyrosine kinase (Pkinase_Tyr) (1 of 1)	-1.20035	4.17531	42.6796	6.44824e-11	1.51951e-09	GSVIVT01021694001
GSVIVT01020594001	2.6.1.80 - Nicotianamine aminotransferase / Nicotianamine transaminase (1 of 6)	-1.20011	4.39495	51.3384	7.774e-13	2.49426e-11	GSVIVT01020594001
GSVIVT01025036001	K10703 - very-long-chain (3R)-3-hydroxyacyl-CoA dehydratase (PHS1, PAS2) (1 of 2)	-1.19812	2.37071	20.7749	5.16557e-06	4.49627e-05	GSVIVT01025036001
GSVIVT01008234001	PTHR31072:SF6 - TRANSCRIPTION FACTOR TCP18 (1 of 1)	-1.19718	6.03604	58.3695	2.17236e-14	8.92089e-13	GSVIVT01008234001
GSVIVT01038452001	PTHR23155:SF402 - DISEASE RESISTANCE PROTEIN RPP13-RELATED (1 of 8)	-1.19571	2.35133	13.5743	0.0002293	0.00132594	GSVIVT01038452001
GSVIVT01023110001	PTHR11260//PTHR11260:SF268 - GLUTATHIONE S-TRANSFERASE, GST, SUPERFAMILY, GST DOMAIN CONTAINING // SUBFAMILY NOT NAMED (1 of 1)	-1.19521	2.87615	18.1224	2.07153e-05	0.000156957	GSVIVT01023110001
GSVIVT01025466001		-1.19422	7.37744	54.5952	1.48095e-13	5.24242e-12	GSVIVT01025466001
GSVIVT01025340001	K00454 - lipoxygenase (LOX2S) (1 of 8)	-1.19413	6.05649	35.2544	2.89335e-09	5.0321e-08	GSVIVT01025340001
GSVIVT01003208001		-1.19263	0.699837	8.76773	0.00306606	0.0124144	GSVIVT01003208001
GSVIVT01011744001	PTHR11814:SF93 - SULFATE TRANSPORTER 3.3-RELATED (1 of 1)	-1.1926	4.00506	22.8033	1.7946e-06	1.73934e-05	GSVIVT01011744001
GSVIVT01036449001	PTHR31072:SF18 - TRANSCRIPTION FACTOR TCP1 (1 of 1)	-1.19194	2.64395	15.7819	7.10796e-05	0.000470382	GSVIVT01036449001
GSVIVT01010605001	PTHR24286:SF11 - CYTOCHROME P450, FAMILY 87, SUBFAMILY A, POLYPEPTIDE 2 (1 of 5)	-1.19011	2.23682	12.2153	0.000473985	0.00251319	GSVIVT01010605001
GSVIVT01037910001	PF04450 - Peptidase of plants and bacteria (BSP) (1 of 3)	-1.19006	6.41035	15.5346	8.10094e-05	0.000529735	GSVIVT01037910001
GSVIVT01010766001		-1.18983	4.35615	30.691	3.02564e-08	4.34775e-07	GSVIVT01010766001
GSVIVT01024383001	PTHR31496:SF10 - TRANSCRIPTION FACTOR KAN2-RELATED (1 of 2)	-1.18974	4.68919	57.2182	3.90049e-14	1.5227e-12	GSVIVT01024383001
GSVIVT01015060001	PTHR10426//PTHR10426:SF35 - STRICTOSIDINE SYNTHASE-RELATED // SUBFAMILY NOT NAMED (1 of 3)	-1.1896	1.78329	10.8193	0.00100449	0.00477995	GSVIVT01015060001
GSVIVT01000128001	PTHR32227:SF98 - GB (1 of 2)	-1.18836	4.03729	12.5298	0.000400518	0.00216723	GSVIVT01000128001
GSVIVT01010600001	PTHR24326:SF258 - HOMEOBOX-LEUCINE ZIPPER PROTEIN ANTHOCYANINLESS 2-RELATED (1 of 1)	-1.18786	3.54272	29.4692	5.68112e-08	7.69553e-07	GSVIVT01010600001
GSVIVT01023570001	PTHR23155//PTHR23155:SF506 - LEUCINE-RICH REPEAT-CONTAINING PROTEIN // SUBFAMILY NOT NAMED (1 of 8)	-1.18754	1.47766	10.0368	0.00153443	0.00685686	GSVIVT01023570001
GSVIVT01027186001	PTHR31086:SF4 - ALUMINUM-ACTIVATED MALATE TRANSPORTER 10 (1 of 2)	-1.18631	2.43934	15.3884	8.75232e-05	0.000567637	GSVIVT01027186001
GSVIVT01017906001		-1.18516	5.12757	51.1592	8.51718e-13	2.70409e-11	GSVIVT01017906001
GSVIVT01024077001		-1.18476	5.64047	53.0984	3.17253e-13	1.07077e-11	GSVIVT01024077001
GSVIVT01005193001		-1.17943	5.69177	39.0447	4.14218e-10	8.31727e-09	GSVIVT01005193001
GSVIVT01000724001	KOG1947//KOG4341 - Leucine rich repeat proteins, some proteins contain F-box // F-box protein containing LRR (1 of 3)	-1.17878	3.28351	10.1996	0.00140469	0.00635518	GSVIVT01000724001
GSVIVT01018977001	K09587 - steroid 22-alpha-hydroxylase (CYP90B1, DWF4) (1 of 1)	-1.17736	3.91455	35.8818	2.09654e-09	3.75767e-08	GSVIVT01018977001
GSVIVT01027447001	PTHR33222:SF9 - PROTEIN CURVATURE THYLAKOID 1B, CHLOROPLASTIC (1 of 1)	-1.17684	2.7494	14.9321	0.00011145	0.00070375	GSVIVT01027447001
GSVIVT01032681001	PTHR31867:SF22 - EXPANSIN-A8 (1 of 4)	-1.17611	6.24238	25.5158	4.38771e-07	4.92724e-06	GSVIVT01032681001
GSVIVT01020142001	PTHR31238:SF5 - GERMIN-LIKE PROTEIN SUBFAMILY 1 MEMBER 1 (1 of 1)	-1.17579	0.63336	6.97103	0.00828399	0.0283969	GSVIVT01020142001
GSVIVT01001188001	PTHR11200//PTHR11200:SF159 - INOSITOL 5-PHOSPHATASE // SUBFAMILY NOT NAMED (1 of 1)	-1.17426	2.73173	19.9448	7.9709e-06	6.59721e-05	GSVIVT01001188001
GSVIVT01035459001	PTHR10641:SF459 - TRANSCRIPTION FACTOR TT2 (1 of 5)	-1.17362	6.48872	66.1834	4.10866e-16	2.14784e-14	GSVIVT01035459001
GSVIVT01004251001		-1.17277	1.37774	7.96814	0.00476079	0.0179722	GSVIVT01004251001
GSVIVT01037059001	K16296 - serine carboxypeptidase-like clade I [EC:3.4.16.-] (SCPL-I) (1 of 15)	-1.17264	7.71318	34.8712	3.52251e-09	6.03403e-08	GSVIVT01037059001
GSVIVT01017894001	PTHR13683:SF379 - ASPARTYL PROTEASE-LIKE PROTEIN (1 of 4)	-1.17195	2.49051	14.5996	0.000132942	0.000823732	GSVIVT01017894001
GSVIVT01028864001	PTHR31899:SF1 - BETA-CAROTENE 3-HYDROXYLASE 1, CHLOROPLASTIC-RELATED (1 of 1)	-1.17151	8.12309	61.0345	5.60838e-15	2.49457e-13	GSVIVT01028864001
GSVIVT01018021001	PTHR12446:SF21 - CRC DOMAIN-CONTAINING PROTEIN TSO1-RELATED (1 of 1)	-1.17124	6.49376	51.5284	7.05703e-13	2.27224e-11	GSVIVT01018021001
GSVIVT01016635001	PF05056 - Protein of unknown function (DUF674) (DUF674) (1 of 13)	-1.17078	1.46592	9.98491	0.00157828	0.00702178	GSVIVT01016635001
GSVIVT01029054001	PTHR11732:SF14 - HYPERKINETIC, ISOFORM M (1 of 2)	-1.17044	5.60662	42.9933	5.49267e-11	1.3096e-09	GSVIVT01029054001
GSVIVT01032911001	PTHR31072:SF5 - TRANSCRIPTION FACTOR TCP13 (1 of 1)	-1.17	3.48439	28.6185	8.81371e-08	1.14365e-06	GSVIVT01032911001
GSVIVT01021223001	PTHR12411:SF371 - CATHEPSIN O (1 of 1)	-1.16928	8.60702	45.1338	1.84024e-11	4.70854e-10	GSVIVT01021223001
GSVIVT01012059001	PTHR11802:SF15 - SERINE CARBOXYPEPTIDASE-LIKE 35 (1 of 2)	-1.16886	4.50029	31.3995	2.10036e-08	3.11344e-07	GSVIVT01012059001
GSVIVT01000012001	PTHR11969:SF26 - TRANSCRIPTION FACTOR BHLH99 (1 of 1)	-1.1677	5.03478	25.3605	4.75548e-07	5.29447e-06	GSVIVT01000012001
GSVIVT01033396001	PTHR12537:SF13 - SUPPRESSOR PROTEIN MPT5 (1 of 2)	-1.16759	2.86779	26.9142	2.12696e-07	2.56589e-06	GSVIVT01033396001
GSVIVT01021495001	5.4.99.39 - Beta-amyrin synthase / 2,3-oxidosqualene beta-amyrin cyclase (1 of 33)	-1.16726	3.66687	17.6968	2.59068e-05	0.000192131	GSVIVT01021495001
GSVIVT01038642001	PTHR10795:SF418 - SUBTILASE 3.12 (1 of 4)	-1.16367	3.80944	14.4481	0.000144073	0.000883959	GSVIVT01038642001
GSVIVT01017936001	PF02298 - Plastocyanin-like domain (Cu_bind_like) (1 of 39)	-1.16318	4.96527	29.224	6.44746e-08	8.62443e-07	GSVIVT01017936001
GSVIVT01022296001	PTHR13832:SF304 - PROTEIN PHOSPHATASE 2C 47-RELATED (1 of 1)	-1.1626	3.59974	31.337	2.16906e-08	3.20288e-07	GSVIVT01022296001
GSVIVT01009343001	PTHR23083//PTHR23083:SF431 - TETRATRICOPEPTIDE REPEAT PROTEIN, TPR // SUBFAMILY NOT NAMED (1 of 1)	-1.16052	4.57205	36.7986	1.30987e-09	2.43154e-08	GSVIVT01009343001
GSVIVT01025413001	PTHR33044:SF28 - BIFUNCTIONAL INHIBITOR/LIPID-TRANSFER PROTEIN/SEED STORAGE 2S ALBUMIN SUPERFAMILY PROTEIN (1 of 2)	-1.15953	5.37289	32.6929	1.07933e-08	1.68977e-07	GSVIVT01025413001
GSVIVT01006068001	K14423 - 4,4-dimethyl-9beta,19-cyclopropylsterol-4alpha-methyl oxidase (SMO1) (1 of 1)	-1.15929	5.57881	34.8066	3.64138e-09	6.20877e-08	GSVIVT01006068001
GSVIVT01012725001	PTHR10641//PTHR10641:SF669 - MYB-LIKE DNA-BINDING PROTEIN MYB // SUBFAMILY NOT NAMED (1 of 1)	-1.15878	4.29404	17.3861	3.05048e-05	0.000221989	GSVIVT01012725001
GSVIVT01036593001	PTHR14155:SF157 - RING-H2 FINGER PROTEIN ATL69-RELATED (1 of 4)	-1.15854	2.2892	12.0138	0.000528067	0.00274631	GSVIVT01036593001
GSVIVT01028739001	K10706 - senataxin [EC:3.6.4.-] (SETX, ALS4) (1 of 7)	-1.15815	6.47123	32.9135	9.63508e-09	1.52154e-07	GSVIVT01028739001
GSVIVT01015359001	PTHR24072:SF127 - RAC-LIKE GTP-BINDING PROTEIN ARAC7 (1 of 1)	-1.15805	4.58506	13.5899	0.000227406	0.00131708	GSVIVT01015359001
GSVIVT01003315001	PTHR22814:SF106 - HEAVY-METAL-ASSOCIATED DOMAIN-CONTAINING PROTEIN (1 of 4)	-1.15774	3.93122	8.44789	0.00365467	0.0143878	GSVIVT01003315001
GSVIVT01016880001	PTHR24223:SF108 - ABC TRANSPORTER C FAMILY MEMBER 8 (1 of 2)	-1.15464	3.92173	17.757	2.50991e-05	0.000186444	GSVIVT01016880001
GSVIVT01021228001	PTHR27001:SF83 - LRR RECEPTOR-LIKE SERINE/THREONINE-PROTEIN KINASE MRH1-RELATED (1 of 3)	-1.15437	1.84529	9.75225	0.00179103	0.00784741	GSVIVT01021228001
GSVIVT01002646001		-1.15435	0.769301	6.15043	0.013138	0.0415809	GSVIVT01002646001
GSVIVT01024400001	6.2.1.34 - Trans-feruloyl-CoA synthase / Trans-feruloyl-CoA synthetase (1 of 2)	-1.15397	7.14207	30.4417	3.44043e-08	4.88209e-07	GSVIVT01024400001
GSVIVT01036443001		-1.15213	5.98952	31.7886	1.71897e-08	2.57804e-07	GSVIVT01036443001
GSVIVT01017740001	K03347 - cullin 1 (CUL1, CDC53) (1 of 3)	-1.15135	1.84484	10.972	0.000924985	0.00445639	GSVIVT01017740001
GSVIVT01007740001	PTHR10641//PTHR10641:SF675 - MYB-LIKE DNA-BINDING PROTEIN MYB // SUBFAMILY NOT NAMED (1 of 2)	-1.15087	2.9047	13.5662	0.000230295	0.00132874	GSVIVT01007740001
GSVIVT01024198001	PTHR11206:SF116 - ENHANCED DISEASE SUSCEPTIBILITY 5-RELATED (1 of 2)	-1.14961	5.53876	55.7272	8.32586e-14	3.07229e-12	GSVIVT01024198001
GSVIVT01017187001	PTHR19241:SF219 - ABC TRANSPORTER G FAMILY MEMBER 38 (1 of 30)	-1.14765	2.14734	12.0202	0.000526265	0.00274086	GSVIVT01017187001
GSVIVT01013190001	PTHR31747:SF1 - PROTEIN LOL1 (1 of 1)	-1.14763	2.88203	14.7869	0.000120371	0.000753543	GSVIVT01013190001
GSVIVT01014703001	PTHR13301:SF60 - CELLULOSE SYNTHASE-LIKE PROTEIN E1 (1 of 8)	-1.14758	4.35598	41.6084	1.1151e-10	2.50444e-09	GSVIVT01014703001
GSVIVT01011703001	PTHR31448:SF3 - IFA-BINDING PROTEIN (1 of 2)	-1.14743	6.43969	80.9383	2.32873e-19	1.82605e-17	GSVIVT01011703001
GSVIVT01016492001	PTHR24322:SF630 - NAD(P)-BINDING ROSSMANN-FOLD SUPERFAMILY PROTEIN (1 of 3)	-1.14593	2.33248	16.2748	5.47888e-05	0.000373722	GSVIVT01016492001
GSVIVT01033155001	PTHR18966:SF204 - GLUTAMATE RECEPTOR 2.5-RELATED (1 of 18)	-1.14453	2.74799	19.9814	7.81976e-06	6.49576e-05	GSVIVT01033155001
GSVIVT01021870001	K01738 - cysteine synthase A (cysK) (1 of 9)	-1.14442	2.00508	12.7412	0.000357694	0.00195999	GSVIVT01021870001
GSVIVT01005714001	PTHR27002:SF100 - G-TYPE LECTIN S-RECEPTOR-LIKE SERINE/THREONINE-PROTEIN KINASE RKS1 (1 of 13)	-1.14394	3.96937	31.9515	1.58074e-08	2.3825e-07	GSVIVT01005714001
GSVIVT01022125001	PTHR21493//PTHR21493:SF142 - CGI-141-RELATED/LIPASE CONTAINING PROTEIN // SUBFAMILY NOT NAMED (1 of 3)	-1.14293	6.06853	67.1729	2.48707e-16	1.33861e-14	GSVIVT01022125001
GSVIVT01006778001	PTHR24347:SF168 - CBL-INTERACTING SERINE/THREONINE-PROTEIN KINASE 12-RELATED (1 of 4)	-1.14216	8.6218	42.4029	7.42816e-11	1.73248e-09	GSVIVT01006778001
GSVIVT01032736001	PF01344//PF10539 - Kelch motif (Kelch_1) // Development and cell death domain (Dev_Cell_Death) (1 of 2)	-1.14212	3.66355	27.6668	1.44116e-07	1.79327e-06	GSVIVT01032736001
GSVIVT01037884001	PF04788 - Protein of unknown function (DUF620) (DUF620) (1 of 8)	-1.14195	4.7801	55.7272	8.32565e-14	3.07229e-12	GSVIVT01037884001
GSVIVT01010184001	K09828 - delta24-sterol reductase (DHCR24) (1 of 1)	-1.14033	5.86514	40.1539	2.34725e-10	4.95948e-09	GSVIVT01010184001
GSVIVT01008688001	K06966 - uncharacterized protein (K06966) (1 of 11)	-1.13993	6.76767	27.7156	1.40525e-07	1.75098e-06	GSVIVT01008688001
GSVIVT01020278001	PTHR23155:SF639 - DISEASE RESISTANCE PROTEIN RFL1-RELATED (1 of 32)	-1.13962	3.39106	31.0186	2.55573e-08	3.72248e-07	GSVIVT01020278001
GSVIVT01032503001	PTHR30540:SF18 - POTASSIUM TRANSPORTER 8 (1 of 1)	-1.13776	5.91034	48.4322	3.41908e-12	9.98393e-11	GSVIVT01032503001
GSVIVT01007872001		-1.13693	1.47893	6.59382	0.0102333	0.0339531	GSVIVT01007872001
GSVIVT01024973001	PTHR32382:SF0 - FASCICLIN-LIKE ARABINOGALACTAN PROTEIN 4 (1 of 1)	-1.1362	3.67809	33.6005	6.76767e-09	1.08857e-07	GSVIVT01024973001
GSVIVT01009629001	PTHR11206:SF115 - MATE EFFLUX FAMILY PROTEIN (1 of 1)	-1.1354	5.58684	45.0625	1.90848e-11	4.86943e-10	GSVIVT01009629001
GSVIVT01030190001	PTHR33076:SF20 - BIFUNCTIONAL INHIBITOR/LIPID-TRANSFER PROTEIN/SEED STORAGE 2S ALBUMIN SUPERFAMILY PROTEIN-RELATED (1 of 1)	-1.13511	11.1599	14.3656	0.000150526	0.000919226	GSVIVT01030190001
GSVIVT01009279001	K17592 - sacsin (SACS) (1 of 4)	-1.13462	1.68089	8.01396	0.00464181	0.0175888	GSVIVT01009279001
GSVIVT01008864001	PTHR31580:SF2 - FILAMENT-LIKE PLANT PROTEIN 1-RELATED (1 of 2)	-1.1328	2.30859	14.0792	0.000175273	0.0010503	GSVIVT01008864001
GSVIVT01019516001	PTHR31339:SF3 - GLYCOSIDE HYDROLASE FAMILY 28 PROTEIN / POLYGALACTURONASE (PECTINASE) FAMILY PROTEIN (1 of 1)	-1.13135	5.8851	30.3013	3.69868e-08	5.21197e-07	GSVIVT01019516001
GSVIVT01019965001	PF01357//PF03330 - Pollen allergen (Pollen_allerg_1) // Rare lipoprotein A (RlpA)-like double-psi beta-barrel (DPBB_1) (1 of 27)	-1.13134	7.16108	53.2519	2.93399e-13	9.97666e-12	GSVIVT01019965001
GSVIVT01010596001	PTHR27000:SF106 - LEUCINE-RICH REPEAT RECEPTOR PROTEIN KINASE EXS (1 of 1)	-1.12965	3.34402	23.1647	1.48701e-06	1.46665e-05	GSVIVT01010596001
GSVIVT01006524001	2.7.11.1 - Non-specific serine/threonine protein kinase / Threonine-specific protein kinase (1 of 1143)	-1.1281	1.56144	10.2794	0.00134527	0.00612747	GSVIVT01006524001
GSVIVT01009163001		-1.12735	0.884269	6.57621	0.0103351	0.0342221	GSVIVT01009163001
GSVIVT01022301001	PTHR31651:SF3 - AUXIN EFFLUX CARRIER FAMILY PROTEIN (1 of 1)	-1.12681	7.04406	48.1317	3.98529e-12	1.14898e-10	GSVIVT01022301001
GSVIVT01027543001	1.14.13.109 - Abieta-7,13-dien-18-ol hydroxylase / CYP720B1 (1 of 11)	-1.12545	3.78887	30.1686	3.96075e-08	5.54688e-07	GSVIVT01027543001
GSVIVT01005137001	PTHR20863:SF32 - ACYL CARRIER PROTEIN 3, MITOCHONDRIAL (1 of 1)	-1.125	2.85062	14.8545	0.000116134	0.000729777	GSVIVT01005137001
GSVIVT01033035001	PTHR10910//PTHR10910:SF109 - EUKARYOTE SPECIFIC DSRNA BINDING PROTEIN // SUBFAMILY NOT NAMED (1 of 3)	-1.12284	4.56581	26.4235	2.74186e-07	3.21806e-06	GSVIVT01033035001
GSVIVT01035876001	K08515 - vesicle-associated membrane protein 7 (VAMP7) (1 of 2)	-1.12259	6.32356	61.8125	3.77767e-15	1.73983e-13	GSVIVT01035876001
GSVIVT01021682001	PF07645//PF07714//PF13947 - Calcium-binding EGF domain (EGF_CA) // Protein tyrosine kinase (Pkinase_Tyr) // Wall-associated receptor kinase galacturonan-binding (GUB_WAK_bind) (1 of 5)	-1.12247	4.2386	27.5968	1.49424e-07	1.85425e-06	GSVIVT01021682001
GSVIVT01027454001	PTHR10209:SF196 - F3H7.17 PROTEIN (1 of 3)	-1.12023	8.48838	6.22404	0.0126027	0.0402438	GSVIVT01027454001
GSVIVT01010284001	PTHR10593//PTHR10593:SF50 - SERINE/THREONINE-PROTEIN KINASE RIO // SUBFAMILY NOT NAMED (1 of 2)	-1.11995	1.55127	7.547	0.006011	0.0218792	GSVIVT01010284001
GSVIVT01028042001	PTHR22298:SF55 - ENDOGLUCANASE 1-RELATED (1 of 1)	-1.11986	4.9725	10.0853	0.00149458	0.00670534	GSVIVT01028042001
GSVIVT01032076001	PTHR10593//PTHR10593:SF27 - SERINE/THREONINE-PROTEIN KINASE RIO // SUBFAMILY NOT NAMED (1 of 3)	-1.11978	2.90937	25.3747	4.72059e-07	5.26207e-06	GSVIVT01032076001
GSVIVT01009724001	PTHR22849//PTHR22849:SF18 - WDSAM1 PROTEIN // SUBFAMILY NOT NAMED (1 of 1)	-1.1194	3.16833	12.7048	0.000364714	0.0019914	GSVIVT01009724001
GSVIVT01015420001	PTHR22814//PTHR22814:SF104 - COPPER TRANSPORT PROTEIN ATOX1-RELATED // SUBFAMILY NOT NAMED (1 of 1)	-1.11879	0.79283	6.28968	0.0121443	0.0390333	GSVIVT01015420001
GSVIVT01009293001	PTHR32467:SF11 - AP2-LIKE ETHYLENE-RESPONSIVE TRANSCRIPTION FACTOR ANT (1 of 2)	-1.11808	4.71308	25.732	3.92271e-07	4.4657e-06	GSVIVT01009293001
GSVIVT01031978001	2.3.1.199 - Very-long-chain 3-oxoacyl-CoA synthase / Very-long-chain beta-ketoacyl-CoA synthase (1 of 20)	-1.11793	6.83519	54.6481	1.44165e-13	5.12237e-12	GSVIVT01031978001
GSVIVT01033593001	K17969 - mitochondrial fission 1 protein (FIS1, TTC11, MDV2) (1 of 3)	-1.1176	1.4907	8.28924	0.00398807	0.0154957	GSVIVT01033593001
GSVIVT01036891001	PTHR10668:SF80 - LONG-CHAIN-ALCOHOL OXIDASE FAO4A (1 of 1)	-1.11749	5.39334	30.1271	4.04636e-08	5.65372e-07	GSVIVT01036891001
GSVIVT01010256001	PTHR11615//PTHR11615:SF151 - NITRATE, FROMATE, IRON DEHYDROGENASE // SUBFAMILY NOT NAMED (1 of 1)	-1.1173	6.75125	49.4186	2.06772e-12	6.19701e-11	GSVIVT01010256001
GSVIVT01024772001	K02213 - cell division control protein 6 (CDC6) (1 of 1)	-1.1166	2.19362	11.917	0.000556225	0.00287876	GSVIVT01024772001
GSVIVT01023948001	PTHR23023//PTHR23023:SF98 - DIMETHYLANILINE MONOOXYGENASE // SUBFAMILY NOT NAMED (1 of 2)	-1.11649	3.15187	16.9075	3.92462e-05	0.000277808	GSVIVT01023948001
GSVIVT01028246001	PF12708 - Pectate lyase superfamily protein (Pectate_lyase_3) (1 of 26)	-1.11643	4.86701	60.8814	6.06178e-15	2.6766e-13	GSVIVT01028246001
GSVIVT01026054001	PTHR11926//PTHR11926:SF325 - GLUCOSYL/GLUCURONOSYL TRANSFERASES // SUBFAMILY NOT NAMED (1 of 1)	-1.11573	5.48739	29.8107	4.76353e-08	6.58497e-07	GSVIVT01026054001
GSVIVT01017217001	PTHR12505:SF19 - BROMO-ADJACENT HOMOLOGY (BAH) DOMAIN-CONTAINING PROTEIN-RELATED (1 of 2)	-1.11561	2.9986	15.7526	7.21882e-05	0.000477024	GSVIVT01017217001
GSVIVT01033485001		-1.11535	1.2034	8.18564	0.00422233	0.016236	GSVIVT01033485001
GSVIVT01028809001	PTHR19241:SF290 - ABC TRANSPORTER G FAMILY MEMBER 4-RELATED (1 of 1)	-1.11528	5.58133	23.6761	1.13989e-06	1.15397e-05	GSVIVT01028809001
GSVIVT01009418001	PF00069//PF01453 - Protein kinase domain (Pkinase) // D-mannose binding lectin (B_lectin) (1 of 9)	-1.11511	1.10304	6.51955	0.0106695	0.0351503	GSVIVT01009418001
GSVIVT01026944001	K09872 - aquaporin PIP (PIP) (1 of 7)	-1.11452	6.22868	51.8283	6.05714e-13	1.9642e-11	GSVIVT01026944001
GSVIVT01026927001	PTHR11514:SF38 - TRANSCRIPTION FACTOR MYC1 (1 of 1)	-1.11391	6.17627	32.1878	1.39968e-08	2.13975e-07	GSVIVT01026927001
GSVIVT01025214001	PTHR10362//PTHR10362:SF19 - HISTIDINE AMMONIA-LYASE // SUBFAMILY NOT NAMED (1 of 3)	-1.11306	8.20076	25.5626	4.2827e-07	4.83018e-06	GSVIVT01025214001
GSVIVT01010075001	PTHR10044//PTHR10044:SF103 - INHIBITOR OF APOPTOSIS // SUBFAMILY NOT NAMED (1 of 1)	-1.11294	1.1747	6.1804	0.0129173	0.0409821	GSVIVT01010075001
GSVIVT01006876001	PTHR13683:SF267 - ASPARTYL PROTEASE FAMILY PROTEIN-RELATED (1 of 2)	-1.11273	6.07032	24.9234	5.96527e-07	6.47882e-06	GSVIVT01006876001
GSVIVT01013547001	PTHR23181 - RHO GTPASE ACTIVATING PROTEIN (1 of 1)	-1.11231	4.34623	28.6323	8.75086e-08	1.13711e-06	GSVIVT01013547001
GSVIVT01009413001	PF00954//PF01453//PF07714 - S-locus glycoprotein domain (S_locus_glycop) // D-mannose binding lectin (B_lectin) // Protein tyrosine kinase (Pkinase_Tyr) (1 of 3)	-1.11204	3.00769	21.9676	2.77293e-06	2.56588e-05	GSVIVT01009413001
GSVIVT01009779001	PTHR11850:SF132 - BEL1-LIKE HOMEODOMAIN PROTEIN 11 (1 of 1)	-1.11149	2.03418	6.51386	0.0107037	0.0352501	GSVIVT01009779001
GSVIVT01011171001	PTHR32100:SF17 - OMEGA-3 FATTY ACID DESATURASE, ENDOPLASMIC RETICULUM (1 of 2)	-1.11066	5.17094	65.1796	6.83729e-16	3.46474e-14	GSVIVT01011171001
GSVIVT01000914001	1.1.1.146 - 11-beta-hydroxysteroid dehydrogenase / Corticosteroid 11-beta-dehydrogenase (1 of 8)	-1.11044	5.36843	53.2254	2.97395e-13	1.00749e-11	GSVIVT01000914001
GSVIVT01000246001	PTHR22835//PTHR22835:SF192 - ZINC FINGER FYVE DOMAIN CONTAINING PROTEIN // SUBFAMILY NOT NAMED (1 of 1)	-1.11033	0.699318	6.27975	0.0122125	0.0392043	GSVIVT01000246001
GSVIVT01034429001	PTHR23155//PTHR23155:SF543 - LEUCINE-RICH REPEAT-CONTAINING PROTEIN // SUBFAMILY NOT NAMED (1 of 18)	-1.10982	1.623	9.70276	0.00183991	0.0080345	GSVIVT01034429001
GSVIVT01025630001		-1.10915	5.16534	21.872	2.91452e-06	2.6843e-05	GSVIVT01025630001
GSVIVT01028341001	PTHR31189:SF1 - 12S SEED STORAGE PROTEIN CRA1-RELATED (1 of 3)	-1.10906	2.01409	12.1521	0.00049032	0.00258174	GSVIVT01028341001
GSVIVT01029878001	PF00651//PF03000 - BTB/POZ domain (BTB) // NPH3 family (NPH3) (1 of 17)	-1.10769	3.92285	19.5062	1.00272e-05	8.12903e-05	GSVIVT01029878001
GSVIVT01027122001	PTHR23130:SF97 - CYTOCHROME B561/FERRIC REDUCTASE TRANSMEMBRANE WITH DOMON RELATED DOMAIN (1 of 2)	-1.10742	4.31934	17.3711	3.07472e-05	0.000223473	GSVIVT01027122001
GSVIVT01027744001	PTHR10209:SF122 - 1-AMINOCYCLOPROPANE-1-CARBOXYLATE OXIDASE HOMOLOG 10-RELATED (1 of 5)	-1.10728	1.38727	8.78712	0.00303365	0.0123078	GSVIVT01027744001
GSVIVT01022586001	PTHR31675:SF2 - AXIAL REGULATOR YABBY 2-RELATED (1 of 2)	-1.10716	3.85933	13.5112	0.000237138	0.00136287	GSVIVT01022586001
GSVIVT01015027001	K03564 - peroxiredoxin Q/BCP (BCP, PRXQ, DOT5) (1 of 1)	-1.10508	3.32543	19.2561	1.14307e-05	9.13255e-05	GSVIVT01015027001
GSVIVT01025362001	PTHR12741:SF21 - CALLOSE SYNTHASE 3 (1 of 2)	-1.10471	8.04931	42.4469	7.26292e-11	1.69611e-09	GSVIVT01025362001
GSVIVT01036462001		-1.10419	5.69525	28.2423	1.07042e-07	1.36653e-06	GSVIVT01036462001
GSVIVT01030125001	PTHR14155//PTHR14155:SF184 - RING FINGER DOMAIN-CONTAINING // SUBFAMILY NOT NAMED (1 of 1)	-1.10311	6.13725	45.4247	1.58618e-11	4.11638e-10	GSVIVT01030125001
GSVIVT01025870001	PF00069//PF08263 - Protein kinase domain (Pkinase) // Leucine rich repeat N-terminal domain (LRRNT_2) (1 of 15)	-1.10201	4.99962	31.0503	2.51427e-08	3.67092e-07	GSVIVT01025870001
GSVIVT01033764001	PF05003 - Protein of unknown function (DUF668) (DUF668) (1 of 8)	-1.10197	3.74694	33.9504	5.6536e-09	9.28252e-08	GSVIVT01033764001
GSVIVT01009069001		-1.10029	4.57537	24.8945	6.05536e-07	6.5649e-06	GSVIVT01009069001
GSVIVT01018247001	PTHR24326:SF140 - HOMEOBOX-LEUCINE ZIPPER PROTEIN HAT1-RELATED (1 of 2)	-1.09984	4.87048	46.2739	1.02824e-11	2.74258e-10	GSVIVT01018247001
GSVIVT01019398001	PTHR23029:SF26 - PROTEIN Y18H1A.4-RELATED (1 of 1)	-1.09836	2.27959	12.1596	0.000488352	0.00257212	GSVIVT01019398001
GSVIVT01011480001	K07735 - putative transcriptional regulator (algH) (1 of 2)	-1.09745	5.28163	43.106	5.18539e-11	1.23864e-09	GSVIVT01011480001
GSVIVT01010096001	PF04398 - Protein of unknown function, DUF538 (DUF538) (1 of 18)	-1.09651	3.23382	15.4527	8.45946e-05	0.000551593	GSVIVT01010096001
GSVIVT01035682001	PTHR31236:SF2 - DEHYDRATION-RESPONSIVE PROTEIN RD22 (1 of 12)	-1.09551	9.09385	30.2376	3.82226e-08	5.36947e-07	GSVIVT01035682001
GSVIVT01032752001	PTHR31301:SF4 - LOB DOMAIN-CONTAINING PROTEIN 12 (1 of 2)	-1.09475	2.86777	14.4968	0.000140399	0.000863179	GSVIVT01032752001
GSVIVT01029468001	PF00432//PF13249 - Prenyltransferase and squalene oxidase repeat (Prenyltrans) // Squalene-hopene cyclase N-terminal domain (SQHop_cyclase_N) (1 of 2)	-1.09455	1.64623	8.90427	0.00284505	0.011657	GSVIVT01029468001
GSVIVT01019012001	PTHR24326:SF281 - HOMEOBOX-LEUCINE ZIPPER PROTEIN ATHB-21-RELATED (1 of 1)	-1.09254	5.79024	17.8456	2.39571e-05	0.000178691	GSVIVT01019012001
GSVIVT01009700001	PTHR32227:SF16 - GLUCAN ENDO-1,3-BETA-GLUCOSIDASE 7-RELATED (1 of 2)	-1.09163	4.19545	32.5708	1.1493e-08	1.79623e-07	GSVIVT01009700001
GSVIVT01030330001	PTHR11730:SF38 - AMMONIUM TRANSPORTER 2 (1 of 4)	-1.09161	3.32633	15.9179	6.61501e-05	0.000440968	GSVIVT01030330001
GSVIVT01034741001	PTHR19241//PTHR19241:SF283 - ATP-BINDING CASSETTE TRANSPORTER // SUBFAMILY NOT NAMED (1 of 4)	-1.09121	7.24275	66.0527	4.3903e-16	2.27545e-14	GSVIVT01034741001
GSVIVT01011719001	PTHR31907:SF4 - MLP-LIKE PROTEIN 165-RELATED (1 of 3)	-1.08831	1.80033	10.1554	0.00143877	0.00648676	GSVIVT01011719001
GSVIVT01034060001	PTHR11260:SF303 - GLUTATHIONE S-TRANSFERASE U1-RELATED (1 of 7)	-1.08803	4.40092	21.1352	4.27994e-06	3.79969e-05	GSVIVT01034060001
GSVIVT01008696001	PTHR22950//PTHR22950:SF267 - AMINO ACID TRANSPORTER // SUBFAMILY NOT NAMED (1 of 1)	-1.08782	2.11438	7.97348	0.00474675	0.017923	GSVIVT01008696001
GSVIVT01021625001	PTHR24326:SF191 - HOMEOBOX-LEUCINE ZIPPER PROTEIN ATHB-14-RELATED (1 of 1)	-1.08766	7.80048	37.828	7.72649e-10	1.48584e-08	GSVIVT01021625001
GSVIVT01018814001	PTHR27000:SF26 - F10A5.16 (1 of 2)	-1.08764	4.83608	28.4135	9.7978e-08	1.25788e-06	GSVIVT01018814001
GSVIVT01025386001	PTHR10629:SF28 - DNA (CYTOSINE-5)-METHYLTRANSFERASE CMT3 (1 of 1)	-1.08756	3.18978	8.97157	0.00274212	0.0112912	GSVIVT01025386001
GSVIVT01013055001	PTHR31062:SF16 - XYLOGLUCAN ENDOTRANSGLUCOSYLASE/HYDROLASE PROTEIN 29-RELATED (1 of 1)	-1.08702	8.17594	28.7404	8.27612e-08	1.08083e-06	GSVIVT01013055001
GSVIVT01018419001	PTHR11863:SF41 - PROTEIN ECERIFERUM 1 (1 of 13)	-1.08541	4.12069	18.8878	1.38637e-05	0.00010871	GSVIVT01018419001
GSVIVT01001119001	K02540 - DNA replication licensing factor MCM2 (MCM2) (1 of 1)	-1.08527	5.29224	22.9899	1.62856e-06	1.59198e-05	GSVIVT01001119001
GSVIVT01008216001	PF04759 - Protein of unknown function, DUF617 (DUF617) (1 of 7)	-1.08458	1.97401	9.80232	0.00174292	0.00766785	GSVIVT01008216001
GSVIVT01006653001	PTHR31589:SF19 - CARBOXYL-TERMINAL PEPTIDASE-RELATED (1 of 1)	-1.08433	2.33465	11.4581	0.000711834	0.00357331	GSVIVT01006653001
GSVIVT01011816001	3.1.4.46 - Glycerophosphodiester phosphodiesterase / Glycerophosphoryl diester phosphodiesterase (1 of 15)	-1.08363	3.4693	19.608	9.50698e-06	7.7487e-05	GSVIVT01011816001
GSVIVT01026323001		-1.08322	2.20136	11.696	0.000626348	0.00319712	GSVIVT01026323001
GSVIVT01020078001	KOG0484 - Transcription factor PHOX2/ARIX, contains HOX domain (1 of 8)	-1.0825	7.64098	59.8383	1.0298e-14	4.39767e-13	GSVIVT01020078001
GSVIVT01023921001	PTHR31989:SF2 - NAC DOMAIN CONTAINING PROTEIN 36 (1 of 1)	-1.08235	6.11758	21.5613	3.42705e-06	3.11257e-05	GSVIVT01023921001
GSVIVT01037046001	PTHR11588:SF101 - TUBULIN ALPHA-2 CHAIN-RELATED (1 of 4)	-1.08168	9.30228	25.57	4.26616e-07	4.81751e-06	GSVIVT01037046001
GSVIVT01021118001	PTHR27000:SF219 - RECEPTOR-LIKE PROTEIN KINASE HSL1 (1 of 2)	-1.08073	4.69306	26.7875	2.27098e-07	2.718e-06	GSVIVT01021118001
GSVIVT01002031001	PTHR11772//PTHR11772:SF15 - ASPARAGINE SYNTHETASE // SUBFAMILY NOT NAMED (1 of 2)	-1.07997	5.3889	20.155	7.14148e-06	5.98423e-05	GSVIVT01002031001
GSVIVT01031377001	PTHR19241//PTHR19241:SF261 - ATP-BINDING CASSETTE TRANSPORTER // SUBFAMILY NOT NAMED (1 of 7)	-1.07981	3.7389	15.7778	7.12351e-05	0.00047124	GSVIVT01031377001
GSVIVT01031712001		-1.07749	2.4962	12.8588	0.000335898	0.00185284	GSVIVT01031712001
GSVIVT01031576001	3.2.1.151 - Xyloglucan-specific endo-beta-1,4-glucanase / Xyloglucanendohydrolase (1 of 14)	-1.07676	5.04903	18.2193	1.96875e-05	0.000149793	GSVIVT01031576001
GSVIVT01015684001	K12449 - UDP-apiose/xylose synthase (AXS) (1 of 3)	-1.07673	6.54511	59.0577	1.53113e-14	6.38861e-13	GSVIVT01015684001
GSVIVT01008993001	PF04570 - zinc-finger of the FCS-type, C2-C2 (zf-FLZ) (1 of 11)	-1.07534	3.42191	21.341	3.84426e-06	3.45869e-05	GSVIVT01008993001
GSVIVT01035788001	PTHR23023:SF37 - INDOLE-3-PYRUVATE MONOOXYGENASE YUCCA2-RELATED (1 of 2)	-1.07528	2.19241	12.3263	0.000446614	0.00237985	GSVIVT01035788001
GSVIVT01032112001		-1.07506	4.69176	37.8447	7.66058e-10	1.47472e-08	GSVIVT01032112001
GSVIVT01029304001	PTHR11638:SF123 - CLP AMINO TERMINAL DOMAIN-CONTAINING PROTEIN (1 of 1)	-1.07487	4.68386	25.7457	3.89497e-07	4.43968e-06	GSVIVT01029304001
GSVIVT01007860001	K18875 - enhanced disease susceptibility 1 protein (EDS1) (1 of 2)	-1.07446	3.27756	14.5202	0.000138662	0.00085365	GSVIVT01007860001
GSVIVT01001528001	PTHR31791:SF8 - ZIP4-LIKE PROTEIN (1 of 1)	-1.07347	2.05993	7.8276	0.00514544	0.0191737	GSVIVT01001528001
GSVIVT01014421001	PTHR23423//PTHR23423:SF31 - ORGANIC SOLUTE TRANSPORTER-RELATED // SUBFAMILY NOT NAMED (1 of 1)	-1.07263	3.28835	24.5959	7.07024e-07	7.51735e-06	GSVIVT01014421001
GSVIVT01015226001	2.7.11.1 - Non-specific serine/threonine protein kinase / Threonine-specific protein kinase (1 of 1143)	-1.07241	6.15326	74.825	5.1435e-18	3.378e-16	GSVIVT01015226001
GSVIVT01032029001	K00454 - lipoxygenase (LOX2S) (1 of 8)	-1.07208	5.43859	29.9379	4.46097e-08	6.19023e-07	GSVIVT01032029001
GSVIVT01020540001	PTHR31533:SF2 - GPI-ANCHORED PROTEIN LORELEI-RELATED (1 of 1)	-1.07174	6.84062	64.4109	1.00999e-15	4.99286e-14	GSVIVT01020540001
GSVIVT01033047001	PTHR31614:SF3 - POLLEN OLE E 1 ALLERGEN AND EXTENSIN FAMILY PROTEIN (1 of 1)	-1.07112	4.365	29.7276	4.97211e-08	6.8421e-07	GSVIVT01033047001
GSVIVT01028790001	3.6.4.3 - Microtubule-severing ATPase / Katanin (1 of 6)	-1.071	6.85411	48.4951	3.31122e-12	9.68453e-11	GSVIVT01028790001
GSVIVT01008684001	PTHR21450:SF19 - F5M15.15 (1 of 1)	-1.07019	4.84259	24.3696	7.95152e-07	8.35185e-06	GSVIVT01008684001
GSVIVT01009531001	KOG0513 - Ca2+-independent phospholipase A2 (1 of 22)	-1.06999	8.28986	43.9592	3.35292e-11	8.2539e-10	GSVIVT01009531001
GSVIVT01011201001	PTHR24177:SF39 - ANKYRIN REPEAT-CONTAINING PROTEIN-RELATED (1 of 9)	-1.06985	1.68795	9.64843	0.00189513	0.00824449	GSVIVT01011201001
GSVIVT01024928001	K07025 - putative hydrolase of the HAD superfamily (K07025) (1 of 2)	-1.06943	7.06016	46.9104	7.43065e-12	2.04197e-10	GSVIVT01024928001
GSVIVT01026057001	K17087 - transmembrane 9 superfamily member 3 (TM9SF3) (1 of 2)	-1.06892	5.1639	36.6807	1.39149e-09	2.57518e-08	GSVIVT01026057001
GSVIVT01034009001		-1.06728	2.87505	16.185	5.74469e-05	0.000389953	GSVIVT01034009001
GSVIVT01026963001	K11985 - TRAF-interacting protein (TRAIP, TRIP) (1 of 1)	-1.06695	1.59817	6.29074	0.012137	0.0390307	GSVIVT01026963001
GSVIVT01031981001	K01247 - DNA-3-methyladenine glycosylase II (alkA) (1 of 3)	-1.06663	3.50605	27.8784	1.29186e-07	1.62303e-06	GSVIVT01031981001
GSVIVT01031528001	PTHR19241//PTHR19241:SF247 - ATP-BINDING CASSETTE TRANSPORTER // SUBFAMILY NOT NAMED (1 of 2)	-1.06652	7.34661	36.1726	1.80589e-09	3.28198e-08	GSVIVT01031528001
GSVIVT01005931001	K10703 - very-long-chain (3R)-3-hydroxyacyl-CoA dehydratase (PHS1, PAS2) (1 of 2)	-1.06591	6.98337	56.3336	6.11608e-14	2.31318e-12	GSVIVT01005931001
GSVIVT01025071001	PTHR24115:SF515 - KINESIN MOTOR PROTEIN-RELATED PROTEIN-RELATED (1 of 1)	-1.06544	6.64956	44.2101	2.94957e-11	7.38083e-10	GSVIVT01025071001
GSVIVT01037750001	PTHR19961:SF37 - FIMBRIN-1-RELATED (1 of 1)	-1.06452	6.33714	57.8935	2.767e-14	1.11319e-12	GSVIVT01037750001
GSVIVT01003139001	KOG1757 - Histone 2A (1 of 3)	-1.06289	4.08334	8.81097	0.00299425	0.0121588	GSVIVT01003139001
GSVIVT01017349001	K00759 - adenine phosphoribosyltransferase (APRT, apt) (1 of 3)	-1.06205	5.84104	48.1069	4.03605e-12	1.16177e-10	GSVIVT01017349001
GSVIVT01029547001	PTHR22835//PTHR22835:SF120 - ZINC FINGER FYVE DOMAIN CONTAINING PROTEIN // SUBFAMILY NOT NAMED (1 of 5)	-1.06095	3.80181	16.5072	4.84655e-05	0.000335624	GSVIVT01029547001
GSVIVT01022225001	PTHR33471:SF5 - EXPRESSED PROTEIN (1 of 1)	-1.06053	2.01291	11.1802	0.000826734	0.00406156	GSVIVT01022225001
GSVIVT01015370001	K09420 - myb proto-oncogene protein (MYB) (1 of 2)	-1.05971	4.29487	19.0219	1.2923e-05	0.000102038	GSVIVT01015370001
GSVIVT01005158001	PTHR27002:SF122 - CYSTEINE-RICH RECEPTOR-LIKE PROTEIN KINASE 28-RELATED (1 of 23)	-1.05965	4.31678	35.9412	2.03362e-09	3.65569e-08	GSVIVT01005158001
GSVIVT01017069001	K15919 - hydroxypyruvate reductase 2 (HPR2) (1 of 3)	-1.05943	6.50371	76.4792	2.2254e-18	1.5715e-16	GSVIVT01017069001
GSVIVT01013354001	PTHR24286:SF37 - CYTOCHROME P450 708A2-RELATED (1 of 5)	-1.05936	6.62191	29.2579	6.33578e-08	8.49377e-07	GSVIVT01013354001
GSVIVT01023451001	PTHR13132 - ALPHA- 1,6 -FUCOSYLTRANSFERASE (1 of 2)	-1.05922	7.40405	61.7738	3.85258e-15	1.76539e-13	GSVIVT01023451001
GSVIVT01024530001		-1.05508	1.75303	10.3234	0.00131354	0.00600249	GSVIVT01024530001
GSVIVT01010483001	PTHR21649:SF13 - LHCA2 PROTEIN (1 of 1)	-1.05445	7.05808	50.194	1.39271e-12	4.25105e-11	GSVIVT01010483001
GSVIVT01011220001	PTHR22835//PTHR22835:SF216 - ZINC FINGER FYVE DOMAIN CONTAINING PROTEIN // SUBFAMILY NOT NAMED (1 of 6)	-1.05435	6.54984	12.7561	0.000354845	0.0019479	GSVIVT01011220001
GSVIVT01024349001	PTHR10366//PTHR10366:SF428 - NAD DEPENDENT EPIMERASE/DEHYDRATASE // SUBFAMILY NOT NAMED (1 of 1)	-1.05339	6.9872	70.468	4.67801e-17	2.84623e-15	GSVIVT01024349001
GSVIVT01002113001	K02214 - cell division control protein 7 (CDC7) (1 of 2)	-1.0533	1.74833	6.66475	0.00983386	0.0327831	GSVIVT01002113001
GSVIVT01007953001	PF04398 - Protein of unknown function, DUF538 (DUF538) (1 of 18)	-1.05086	4.62751	19.3337	1.09749e-05	8.80526e-05	GSVIVT01007953001
GSVIVT01004130001	K17361 - acyl-coenzyme A thioesterase 9 [EC:3.1.2.-] (ACOT9) (1 of 3)	-1.04998	0.77067	6.04512	0.0139448	0.0436483	GSVIVT01004130001
GSVIVT01007435001	PTHR11772//PTHR11772:SF15 - ASPARAGINE SYNTHETASE // SUBFAMILY NOT NAMED (1 of 2)	-1.04985	3.8122	15.7193	7.34702e-05	0.000484616	GSVIVT01007435001
GSVIVT01009865001	PTHR31384:SF10 - AUXIN RESPONSE FACTOR 5 (1 of 2)	-1.04892	6.15749	34.3509	4.60185e-09	7.66037e-08	GSVIVT01009865001
GSVIVT01001094001	PTHR10174//PTHR10174:SF145 - RETINALDEHYDE BINDING PROTEIN-RELATED // SUBFAMILY NOT NAMED (1 of 2)	-1.04774	5.89834	60.9075	5.98203e-15	2.64781e-13	GSVIVT01001094001
GSVIVT01008305001	PTHR31945:SF6 - TRANSCRIPTION FACTOR BHLH61-RELATED (1 of 1)	-1.04758	2.16534	7.10304	0.00769534	0.0268136	GSVIVT01008305001
GSVIVT01020484001	K03541 - photosystem II 10kDa protein (psbR) (1 of 1)	-1.04583	6.59712	50.2007	1.38796e-12	4.24365e-11	GSVIVT01020484001
GSVIVT01029527001	K01853 - cycloartenol synthase (E5.4.99.8) (1 of 6)	-1.0458	6.23662	55.8739	7.72721e-14	2.863e-12	GSVIVT01029527001
GSVIVT01036509001		-1.04537	1.94701	12.1088	0.000501835	0.00263095	GSVIVT01036509001
GSVIVT01037631001	PF00931//PF13961//PF14227 - NB-ARC domain (NB-ARC) // Domain of unknown function (DUF4219) (DUF4219) // gag-polypeptide of LTR copia-type (UBN2_2) (1 of 1)	-1.04412	2.36869	10.518	0.0011822	0.00549337	GSVIVT01037631001
GSVIVT01016773001		-1.04288	4.29253	22.6303	1.96358e-06	1.88405e-05	GSVIVT01016773001
GSVIVT01025777001	PTHR11588//PTHR11588:SF122 - TUBULIN // SUBFAMILY NOT NAMED (1 of 12)	-1.04134	6.97143	36.6678	1.40076e-09	2.5897e-08	GSVIVT01025777001
GSVIVT01001035001	PTHR23359:SF72 - ADENYLATE KINASE FAMILY PROTEIN (1 of 2)	-1.03994	3.99444	28.4474	9.62779e-08	1.24131e-06	GSVIVT01001035001
GSVIVT01023946001	PTHR23023//PTHR23023:SF100 - DIMETHYLANILINE MONOOXYGENASE // SUBFAMILY NOT NAMED (1 of 4)	-1.03984	2.00169	7.45754	0.00631711	0.0227927	GSVIVT01023946001
GSVIVT01037074001	PTHR11802//PTHR11802:SF48 - SERINE PROTEASE FAMILY S10 SERINE CARBOXYPEPTIDASE // SUBFAMILY NOT NAMED (1 of 4)	-1.03949	1.2178	9.56426	0.00198402	0.00858956	GSVIVT01037074001
GSVIVT01011434001		-1.03936	2.08127	10.2951	0.0013338	0.00608592	GSVIVT01011434001
GSVIVT01005753001	K14640 - solute carrier family 20 (sodium-dependent phosphate transporter) (SLC20A, PIT) (1 of 2)	-1.03899	5.00735	26.5811	2.52708e-07	3.00475e-06	GSVIVT01005753001
GSVIVT01035406001	PTHR10071//PTHR10071:SF191 - TRANSCRIPTION FACTOR GATA GATA BINDING FACTOR // SUBFAMILY NOT NAMED (1 of 2)	-1.03361	1.68824	5.97045	0.0145476	0.0451004	GSVIVT01035406001
GSVIVT01004265001	PTHR13683//PTHR13683:SF371 - ASPARTYL PROTEASES // SUBFAMILY NOT NAMED (1 of 1)	-1.03315	6.5444	26.3714	2.81686e-07	3.2997e-06	GSVIVT01004265001
GSVIVT01021823001	2.3.1.99 - Quinate O-hydroxycinnamoyltransferase / Hydroxycinnamoyl coenzyme A-quinate transferase (1 of 6)	-1.03249	5.80496	40.7304	1.74745e-10	3.77102e-09	GSVIVT01021823001
GSVIVT01031903001	PF04784//PF14389 - Protein of unknown function, DUF547 (DUF547) // Leucine-zipper of ternary complex factor MIP1 (Lzipper-MIP1) (1 of 12)	-1.03171	1.42369	7.54458	0.00601909	0.0218962	GSVIVT01031903001
GSVIVT01001046001	K02209 - DNA replication licensing factor MCM5 (MCM5, CDC46) (1 of 1)	-1.03098	4.10049	14.2938	0.000156379	0.0009505	GSVIVT01001046001
GSVIVT01031756001	K10875 - DNA repair and recombination protein RAD54 and RAD54-like protein (RAD54L, RAD54) (1 of 4)	-1.03018	1.55731	6.32526	0.011903	0.0384548	GSVIVT01031756001
GSVIVT01027564001	PF00069//PF07714 - Protein kinase domain (Pkinase) // Protein tyrosine kinase (Pkinase_Tyr) (1 of 6)	-1.0301	3.82607	26.0441	3.33708e-07	3.85147e-06	GSVIVT01027564001
GSVIVT01011047001	PTHR23500:SF112 - SUGAR TRANSPORTER ERD6-LIKE 7 (1 of 1)	-1.02833	6.40601	48.0646	4.1241e-12	1.18337e-10	GSVIVT01011047001
GSVIVT01035504001	PTHR31561:SF2 - 3-KETOACYL-COA SYNTHASE 10 (1 of 1)	-1.02776	9.08954	36.3025	1.68946e-09	3.08581e-08	GSVIVT01035504001
GSVIVT01023252001		-1.02766	1.80347	11.1999	0.000818003	0.00402736	GSVIVT01023252001
GSVIVT01036652001	PTHR12629:SF9 - NUDIX HYDROLASE 16, MITOCHONDRIAL (1 of 2)	-1.02736	1.56937	8.32367	0.00391318	0.0152503	GSVIVT01036652001
GSVIVT01013718001	PTHR31458:SF3 - POLYGALACTURONASE NON-CATALYTIC SUBUNIT JP630-RELATED (1 of 2)	-1.02611	2.36449	7.72609	0.00544286	0.0201183	GSVIVT01013718001
GSVIVT01017768001	PF12776 - Myb/SANT-like DNA-binding domain (Myb_DNA-bind_3) (1 of 17)	-1.02594	1.86161	10.4088	0.00125415	0.00576323	GSVIVT01017768001
GSVIVT01009432001	PTHR10177//PTHR10177:SF242 - CYCLINE // SUBFAMILY NOT NAMED (1 of 1)	-1.02586	4.93263	23.7303	1.10821e-06	1.12619e-05	GSVIVT01009432001
GSVIVT01025446001	1.14.12.20 - Pheophorbide a oxygenase / Pheide a oxygenase (1 of 5)	-1.02434	5.80233	34.2425	4.86559e-09	8.0468e-08	GSVIVT01025446001
GSVIVT01009315001	2.3.1.43 - Phosphatidylcholine--sterol O-acyltransferase / Phospholipid--cholesterol acyltransferase (1 of 1)	-1.02374	3.50583	20.4011	6.27941e-06	5.34308e-05	GSVIVT01009315001
GSVIVT01012731001		-1.02366	4.3349	42.4741	7.16241e-11	1.67694e-09	GSVIVT01012731001
GSVIVT01027448001	2.1.1.42 - Flavone 3-O-methyltransferase / Quercetin 3-O-methyltransferase (1 of 1)	-1.02363	3.14286	17.0132	3.71209e-05	0.000264307	GSVIVT01027448001
GSVIVT01027434001	KOG0149 - Predicted RNA-binding protein SEB4 (RRM superfamily) (1 of 5)	-1.02347	3.23866	12.3258	0.000446745	0.00237985	GSVIVT01027434001
GSVIVT01022347001	PTHR22870//PTHR22870:SF193 - REGULATOR OF CHROMOSOME CONDENSATION // SUBFAMILY NOT NAMED (1 of 1)	-1.02224	7.26713	51.2071	8.31191e-13	2.64354e-11	GSVIVT01022347001
GSVIVT01030165001	PTHR31451:SF17 - MANNAN ENDO-1,4-BETA-MANNOSIDASE 6 (1 of 2)	-1.02032	1.93507	7.72261	0.00545335	0.0201477	GSVIVT01030165001
GSVIVT01030259001	PTHR11615//PTHR11615:SF144 - NITRATE, FROMATE, IRON DEHYDROGENASE // SUBFAMILY NOT NAMED (1 of 1)	-1.0203	5.11633	38.57	5.28234e-10	1.03888e-08	GSVIVT01030259001
GSVIVT01012449001		-1.02023	5.48705	30.2569	3.7844e-08	5.32038e-07	GSVIVT01012449001
GSVIVT01016550001	PTHR11937//PTHR11937:SF255 - ACTIN // SUBFAMILY NOT NAMED (1 of 2)	-1.01932	4.23097	19.868	8.29784e-06	6.8367e-05	GSVIVT01016550001
GSVIVT01016295001	K08907 - light-harvesting complex I chlorophyll a/b binding protein 1 (LHCA1) (1 of 1)	-1.01915	6.94257	55.8884	7.67038e-14	2.84775e-12	GSVIVT01016295001
GSVIVT01032561001	PTHR24351:SF84 - PROTEIN KINASE (1 of 1)	-1.01894	1.27509	7.20899	0.00725394	0.0255249	GSVIVT01032561001
GSVIVT01014922001		-1.01894	1.29119	7.65844	0.00565074	0.0207547	GSVIVT01014922001
GSVIVT01027038001	PTHR22835//PTHR22835:SF200 - ZINC FINGER FYVE DOMAIN CONTAINING PROTEIN // SUBFAMILY NOT NAMED (1 of 1)	-1.01769	2.69585	12.406	0.000427965	0.00229865	GSVIVT01027038001
GSVIVT01018785001	K11827 - AP-2 complex subunit sigma-1 (AP2S1) (1 of 2)	-1.01732	4.18508	33.6251	6.68247e-09	1.07677e-07	GSVIVT01018785001
GSVIVT01031426001	PTHR13890:SF0 - MAGNESIUM TRANSPORTER MRS2 HOMOLOG, MITOCHONDRIAL (1 of 1)	-1.01662	4.82979	51.3265	7.8212e-13	2.50499e-11	GSVIVT01031426001
GSVIVT01009052001	PTHR11926//PTHR11926:SF302 - GLUCOSYL/GLUCURONOSYL TRANSFERASES // SUBFAMILY NOT NAMED (1 of 4)	-1.0161	4.03285	12.17	0.000485636	0.00256312	GSVIVT01009052001
GSVIVT01018852001	PTHR10438:SF274 - THIOREDOXIN H1 (1 of 3)	-1.01594	7.29911	56.8985	4.58905e-14	1.76499e-12	GSVIVT01018852001
GSVIVT01036639001	KOG0580 - Serine/threonine protein kinase (1 of 11)	-1.01528	2.78909	10.7275	0.00105554	0.00497858	GSVIVT01036639001
GSVIVT01008140001	PTHR11945:SF155 - AGAMOUS-LIKE MADS-BOX PROTEIN AGL8-RELATED (1 of 2)	-1.01511	2.54002	8.99316	0.00270992	0.011184	GSVIVT01008140001
GSVIVT01025652001	K08472 - mlo protein (MLO) (1 of 17)	-1.01259	4.03183	20.661	5.48213e-06	4.74006e-05	GSVIVT01025652001
GSVIVT01027598001		-1.01242	2.25029	15.558	8.00116e-05	0.000523964	GSVIVT01027598001
GSVIVT01035499001	PTHR10366//PTHR10366:SF471 - NAD DEPENDENT EPIMERASE/DEHYDRATASE // SUBFAMILY NOT NAMED (1 of 1)	-1.01154	5.51879	55.2284	1.07306e-13	3.83517e-12	GSVIVT01035499001
GSVIVT01035019001	PTHR15371:SF1 - OUTER ENVELOPE PORE PROTEIN 16-2, CHLOROPLASTIC (1 of 1)	-1.01118	1.82413	11.2552	0.000794013	0.00392758	GSVIVT01035019001
GSVIVT01017928001	PTHR33312:SF5 - MEMBRANE-ASSOCIATED KINASE REGULATOR 1-RELATED (1 of 1)	-1.0103	5.9777	38.8355	4.61057e-10	9.16673e-09	GSVIVT01017928001
GSVIVT01005707001	PF08276 - PAN-like domain (PAN_2) (1 of 73)	-1.00946	1.0005	6.78676	0.00918366	0.0309961	GSVIVT01005707001
GSVIVT01016937001	PTHR27003:SF44 - LRR RECEPTOR-LIKE SERINE/THREONINE-PROTEIN KINASE MEE39-RELATED (1 of 4)	-1.00893	4.2902	11.5724	0.000669382	0.0033892	GSVIVT01016937001
GSVIVT01000084001	K15718 - linoleate 9S-lipoxygenase (LOX1_5) (1 of 3)	-1.00714	6.07529	26.4786	2.66476e-07	3.13769e-06	GSVIVT01000084001
GSVIVT01019626001	PTHR13902//PTHR13902:SF63 - SERINE/THREONINE-PROTEIN KINASE WNK WITH NO LYSINE -RELATED // SUBFAMILY NOT NAMED (1 of 1)	-1.00696	4.03349	19.6493	9.30365e-06	7.60683e-05	GSVIVT01019626001
GSVIVT01015366001	PTHR10460//PTHR10460:SF11 - ABL INTERACTOR // SUBFAMILY NOT NAMED (1 of 1)	-1.00674	3.0186	11.1191	0.000854442	0.00416953	GSVIVT01015366001
GSVIVT01008544001	3.5.4.12 - dCMP deaminase / Deoxycytidylate deaminase (1 of 1)	-1.00549	1.50107	7.3625	0.00665982	0.0237466	GSVIVT01008544001
GSVIVT01030503001	PTHR32227:SF116 - O-GLYCOSYL HYDROLASES FAMILY 17 PROTEIN (1 of 1)	-1.00472	6.9902	24.4656	7.56498e-07	7.98273e-06	GSVIVT01030503001
GSVIVT01031380001	PF00005//PF01061//PF08370 - ABC transporter (ABC_tran) // ABC-2 type transporter (ABC2_membrane) // Plant PDR ABC transporter associated (PDR_assoc) (1 of 2)	-1.00393	2.18466	9.25303	0.00235106	0.00991435	GSVIVT01031380001
GSVIVT01012890001	PTHR22763//PTHR22763:SF49 - RING ZINC FINGER PROTEIN // SUBFAMILY NOT NAMED (1 of 1)	-1.00325	5.08805	28.1884	1.1006e-07	1.40309e-06	GSVIVT01012890001
GSVIVT01034510001	K11253 - histone H3 (H3) (1 of 11)	-1.00308	4.82592	8.50912	0.00353371	0.0139658	GSVIVT01034510001
GSVIVT01034031001	PF00139 - Legume lectin domain (Lectin_legB) (1 of 38)	-1.00195	5.06109	34.5549	4.14388e-09	6.99309e-08	GSVIVT01034031001
GSVIVT01005124001	PTHR22814:SF117 - METAL ION BINDING PROTEIN-RELATED (1 of 8)	-1.00025	4.9029	34.0581	5.34912e-09	8.79848e-08	GSVIVT01005124001
GSVIVT01033277001	K03403 - magnesium chelatase subunit H (chlH, bchH) (1 of 1)	-1.00009	7.5262	34.5398	4.17629e-09	7.02821e-08	GSVIVT01033277001
GSVIVT01013187001	PTHR23155//PTHR23155:SF501 - LEUCINE-RICH REPEAT-CONTAINING PROTEIN // SUBFAMILY NOT NAMED (1 of 2)	1.00036	5.83955	39.9746	2.57285e-10	5.41102e-09		GSVIVT01013187001
GSVIVT01031111001		1.0015	2.47274	9.22057	0.00239311	0.0100683		GSVIVT01031111001
GSVIVT01016494001	PTHR10811//PTHR10811:SF14 - FRINGE-RELATED // SUBFAMILY NOT NAMED (1 of 1)	1.00167	5.88823	46.5235	9.05268e-12	2.4398e-10		GSVIVT01016494001
GSVIVT01009264001		1.00181	4.34365	16.3269	5.33031e-05	0.000365232		GSVIVT01009264001
GSVIVT01011469001		1.00182	3.01167	11.109	0.000859104	0.00418779		GSVIVT01011469001
GSVIVT01020608001	PTHR27000:SF219 - RECEPTOR-LIKE PROTEIN KINASE HSL1 (1 of 2)	1.00206	8.25925	45.492	1.53263e-11	3.99813e-10		GSVIVT01020608001
GSVIVT01019873001	PTHR10638:SF39 - AMINE OXIDASE-RELATED (1 of 2)	1.00422	8.54041	29.1704	6.62835e-08	8.84039e-07		GSVIVT01019873001
GSVIVT01019488001	PTHR37750:SF1 - COX19-LIKE CHCH FAMILY PROTEIN (1 of 1)	1.00442	3.25831	15.5336	8.10504e-05	0.000529813		GSVIVT01019488001
GSVIVT01006143001	PTHR27002:SF122 - CYSTEINE-RICH RECEPTOR-LIKE PROTEIN KINASE 28-RELATED (1 of 23)	1.00447	3.23688	11.8798	0.000567457	0.00293272		GSVIVT01006143001
GSVIVT01038474001	PTHR11945:SF144 - AGAMOUS-LIKE MADS-BOX PROTEIN AGL17-RELATED (1 of 2)	1.00522	2.2157	15.9442	6.52381e-05	0.000435687		GSVIVT01038474001
GSVIVT01019848001	PF00314 - Thaumatin family (Thaumatin) (1 of 24)	1.00626	8.44756	7.32456	0.00680186	0.0241867		GSVIVT01019848001
GSVIVT01011886001	2.5.1.112//2.5.1.27//2.5.1.75 - Adenylate dimethylallyltransferase (ADP/ATP-dependent) / Isopentenyltransferase // Adenylate dimethylallyltransferase (AMP-dependent) / Isopentenyltransferase // tRNA dimethylallyltransferase / tRNA prenyltransferase (1 of 1)	1.00678	2.35674	7.17342	0.00739914	0.0259605		GSVIVT01011886001
GSVIVT01005167001	PTHR32099:SF4 - CYSTEINE-RICH REPEAT SECRETORY PROTEIN 1-RELATED (1 of 5)	1.00751	3.54675	16.064	6.12386e-05	0.000411697		GSVIVT01005167001
GSVIVT01033674001	PTHR21319//PTHR21319:SF11 - RING FINGER AND CHY ZINC FINGER DOMAIN-CONTAINING PROTEIN 1 // SUBFAMILY NOT NAMED (1 of 1)	1.00882	5.62784	57.5783	3.24783e-14	1.29006e-12		GSVIVT01033674001
GSVIVT01004884001	PF16987 - KIX domain (KIX_2) (1 of 28)	1.00981	0.496764	6.39024	0.011475	0.0374041		GSVIVT01004884001
GSVIVT01009528001	PTHR23024:SF131 - CARBOXYLESTERASE 2-RELATED (1 of 2)	1.0128	5.91245	61.5846	4.24127e-15	1.92412e-13		GSVIVT01009528001
GSVIVT01014570001	PF03514 - GRAS domain family (GRAS) (1 of 43)	1.01311	6.29538	43.7649	3.70286e-11	9.01772e-10		GSVIVT01014570001
GSVIVT01024267001	PTHR24298:SF45 - CYTOCHROME P450 89A2-RELATED (1 of 9)	1.01377	2.79491	12.2297	0.000470352	0.00249537		GSVIVT01024267001
GSVIVT01037270001	PF00168 - C2 domain (C2) (1 of 82)	1.01394	4.64385	20.2706	6.72249e-06	5.67233e-05		GSVIVT01037270001
GSVIVT01009000001		1.0141	2.30216	11.5492	0.000677773	0.00342596		GSVIVT01009000001
GSVIVT01010061001	PTHR21461:SF12 - F21O3.9 PROTEIN-RELATED (1 of 1)	1.01554	6.40671	68.4953	1.27181e-16	7.18531e-15		GSVIVT01010061001
GSVIVT01012026001	PF06880 - Protein of unknown function (DUF1262) (DUF1262) (1 of 2)	1.01919	7.80723	15.755	7.20959e-05	0.000476761		GSVIVT01012026001
GSVIVT01011751001	K09645 - vitellogenic carboxypeptidase-like protein [EC:3.4.16.-] (CPVL) (1 of 2)	1.02023	4.32864	16.0913	6.03622e-05	0.000406707		GSVIVT01011751001
GSVIVT01032800001	PTHR32285:SF10 - PROTEIN ESKIMO 1 (1 of 1)	1.02038	4.69351	17.8591	2.37874e-05	0.000177863		GSVIVT01032800001
GSVIVT01009384001	PTHR23201:SF10 - GIBBERELLIN-REGULATED GASA/GAST/SNAKIN FAMILY PROTEIN-RELATED (1 of 1)	1.02083	7.53759	22.3842	2.23206e-06	2.11267e-05		GSVIVT01009384001
GSVIVT01025895001		1.02153	1.82362	8.79086	0.00302744	0.0122853		GSVIVT01025895001
GSVIVT01022601001	PTHR12632:SF7 - NUCLEAR TRANSCRIPTION FACTOR Y SUBUNIT A-10-RELATED (1 of 1)	1.02173	4.4544	28.5952	8.92041e-08	1.15667e-06		GSVIVT01022601001
GSVIVT01007203001	PTHR22773:SF89 - NADH-UBIQUINONE OXIDOREDUCTASE CHAIN 2-RELATED (1 of 2)	1.0234	4.13501	12.8321	0.000340727	0.00187834		GSVIVT01007203001
GSVIVT01000668001	PTHR23155//PTHR23155:SF505 - LEUCINE-RICH REPEAT-CONTAINING PROTEIN // SUBFAMILY NOT NAMED (1 of 3)	1.02389	2.2581	14.7122	0.000125236	0.00078211		GSVIVT01000668001
GSVIVT01024101001	PTHR23155//PTHR23155:SF634 - LEUCINE-RICH REPEAT-CONTAINING PROTEIN // SUBFAMILY NOT NAMED (1 of 22)	1.02405	4.01467	28.7406	8.27489e-08	1.08083e-06		GSVIVT01024101001
GSVIVT01017341001	PF14378 - PAP2 superfamily (PAP2_3) (1 of 1)	1.02468	4.09414	17.6923	2.59678e-05	0.000192428		GSVIVT01017341001
GSVIVT01006968001	PTHR10795:SF423 - SUBTILASE FAMILY PROTEIN-RELATED (1 of 8)	1.02544	6.85131	19.9205	8.07284e-06	6.67247e-05		GSVIVT01006968001
GSVIVT01012660001	PTHR33791:SF1 - CHAPERONIN-LIKE RBCX PROTEIN (1 of 1)	1.02756	1.69616	10.718	0.00106098	0.00500035		GSVIVT01012660001
GSVIVT01004862001	K18801 - glucuronoxylan 4-O-methyltransferase (GXM) (1 of 1)	1.02802	5.44196	19.1905	1.18302e-05	9.41863e-05		GSVIVT01004862001
GSVIVT01017430001	K01507 - inorganic pyrophosphatase (ppa) (1 of 9)	1.02813	5.00186	41.2874	1.31414e-10	2.90131e-09		GSVIVT01017430001
GSVIVT01025333001	PTHR10024:SF243 - ANTHRANILATE PHOSPHORIBOSYLTRANSFERASE-LIKE PROTEIN (1 of 2)	1.02871	4.5646	19.2298	1.15889e-05	9.2467e-05		GSVIVT01025333001
GSVIVT01015298001	PF00069//PF08263 - Protein kinase domain (Pkinase) // Leucine rich repeat N-terminal domain (LRRNT_2) (1 of 15)	1.02953	5.83304	9.85192	0.00169654	0.00748387		GSVIVT01015298001
GSVIVT01017099001	PTHR12161:SF14 - REGULATOR OF VPS4 (1 of 2)	1.03019	4.74179	21.2689	3.99162e-06	3.58148e-05		GSVIVT01017099001
GSVIVT01036426001	PF03101 - FAR1 DNA-binding domain (FAR1) (1 of 19)	1.03034	1.84481	10.6275	0.00111419	0.00521599		GSVIVT01036426001
GSVIVT01008714001	PTHR10357:SF118 - ALPHA-AMYLASE 2-RELATED (1 of 1)	1.03057	4.30853	40.4285	2.03949e-10	4.36499e-09		GSVIVT01008714001
GSVIVT01016183001	3.2.1.142 - Limit dextrinase / R-enzyme (1 of 1)	1.03181	5.41551	35.8533	2.12747e-09	3.80223e-08		GSVIVT01016183001
GSVIVT01003417001	PTHR31388:SF2 - PEROXIDASE 17 (1 of 1)	1.03299	5.25277	27.0815	1.95051e-07	2.37032e-06		GSVIVT01003417001
GSVIVT01014838001	K00876 - uridine kinase (udk, UCK) (1 of 3)	1.03305	5.79387	26.4471	2.70851e-07	3.18303e-06		GSVIVT01014838001
GSVIVT01018065001	PTHR24093:SF328 - CALCIUM-TRANSPORTING ATPASE 12, PLASMA MEMBRANE-TYPE-RELATED (1 of 2)	1.03501	4.15254	22.8779	1.7263e-06	1.6803e-05		GSVIVT01018065001
GSVIVT01035690001	PTHR31236:SF2 - DEHYDRATION-RESPONSIVE PROTEIN RD22 (1 of 12)	1.03836	9.53352	20.6207	5.59866e-06	4.83163e-05		GSVIVT01035690001
GSVIVT01035689001	PTHR22792:SF64 - LA PROTEIN 1-RELATED (1 of 2)	1.03872	9.03084	25.3818	4.70325e-07	5.2524e-06		GSVIVT01035689001
GSVIVT01009640001		1.03955	2.4673	10.9731	0.000924448	0.00445498		GSVIVT01009640001
GSVIVT01024811001		1.0407	6.80475	19.0917	1.24584e-05	9.8798e-05		GSVIVT01024811001
GSVIVT01014571001	PTHR27003:SF26 - CALCIUM/CALMODULIN-REGULATED RECEPTOR-LIKE KINASE (1 of 3)	1.04141	6.47344	61.4849	4.4616e-15	2.01403e-13		GSVIVT01014571001
GSVIVT01021545001	PTHR23172//PTHR23172:SF39 - AUXILIN/CYCLIN G-ASSOCIATED KINASE-RELATED // SUBFAMILY NOT NAMED (1 of 1)	1.04308	4.16912	14.3225	0.000154015	0.000937386		GSVIVT01021545001
GSVIVT01024916001	PF00249 - Myb-like DNA-binding domain (Myb_DNA-binding) (1 of 232)	1.04311	2.6935	14.0837	0.000174856	0.00104875		GSVIVT01024916001
GSVIVT01016523001	PF03514 - GRAS domain family (GRAS) (1 of 43)	1.04489	3.38386	17.0332	3.6732e-05	0.000261845		GSVIVT01016523001
GSVIVT01018666001	PTHR11886//PTHR11886:SF56 - DYNEIN LIGHT CHAIN // SUBFAMILY NOT NAMED (1 of 1)	1.04539	3.16077	17.0314	3.67676e-05	0.000261996		GSVIVT01018666001
GSVIVT01035884001	PF03106 - WRKY DNA -binding domain (WRKY) (1 of 59)	1.04661	4.47327	13.1093	0.000293834	0.00164475		GSVIVT01035884001
GSVIVT01009594001	PF00067 - Cytochrome P450 (p450) (1 of 321)	1.0468	1.33444	6.90715	0.00858519	0.0292969		GSVIVT01009594001
GSVIVT01014770001	PTHR10641:SF653 - ATMYB103 (1 of 1)	1.04825	0.645408	6.38372	0.0115171	0.0374879		GSVIVT01014770001
GSVIVT01027966001	PTHR22814:SF75 - HEAVY METAL TRANSPORT/DETOXIFICATION DOMAIN-CONTAINING PROTEIN (1 of 3)	1.0483	5.17581	38.9371	4.37672e-10	8.73999e-09		GSVIVT01027966001
GSVIVT01027904001	1.11.2.3 - Plant seed peroxygenase / Soybean peroxygenase (1 of 2)	1.04834	0.896864	7.45899	0.00631204	0.0227835		GSVIVT01027904001
GSVIVT01035940001	PTHR22847:SF480 - PROTEIN TOPLESS-RELATED (1 of 6)	1.04873	5.47173	46.2712	1.02967e-11	2.74258e-10		GSVIVT01035940001
GSVIVT01034949001	PTHR11802:SF25 - SERINE CARBOXYPEPTIDASE-LIKE 33 (1 of 1)	1.04926	4.7436	43.9609	3.35004e-11	8.2539e-10		GSVIVT01034949001
GSVIVT01023863001	3.4.22.6 - Chymopapain / Papaya proteinase II (1 of 2)	1.04933	2.66048	7.20968	0.00725113	0.0255199		GSVIVT01023863001
GSVIVT01025734001	PTHR22814:SF100 - HEAVY METAL TRANSPORT/DETOXIFICATION DOMAIN-CONTAINING PROTEIN-RELATED (1 of 1)	1.04977	8.1567	41.3661	1.26228e-10	2.80041e-09		GSVIVT01025734001
GSVIVT01012152001		1.0511	2.63922	14.024	0.000180495	0.00107622		GSVIVT01012152001
GSVIVT01027650001		1.05115	4.52665	17.5765	2.7598e-05	0.000203265		GSVIVT01027650001
GSVIVT01001178001	PF14368 - Probable lipid transfer (LTP_2) (1 of 35)	1.05126	7.69336	19.2328	1.15709e-05	9.23644e-05		GSVIVT01001178001
GSVIVT01027716001	PTHR13301//PTHR13301:SF41 - X-BOX TRANSCRIPTION FACTOR-RELATED // SUBFAMILY NOT NAMED (1 of 5)	1.05157	4.49075	13.8143	0.000201795	0.00118843		GSVIVT01027716001
GSVIVT01007340001	PTHR14255:SF3 - SULFITE EXPORTER TAUE/SAFE FAMILY PROTEIN (1 of 1)	1.05185	1.51182	7.16106	0.00745031	0.0261048		GSVIVT01007340001
GSVIVT01022864001	PTHR23155//PTHR23155:SF414 - LEUCINE-RICH REPEAT-CONTAINING PROTEIN // SUBFAMILY NOT NAMED (1 of 39)	1.0526	2.67597	11.7899	0.000595517	0.00306122		GSVIVT01022864001
GSVIVT01018702001	K00412 - ubiquinol-cytochrome c reductase cytochrome b subunit (CYTB, petB) (1 of 1)	1.05373	1.26517	6.06522	0.013787	0.0432286		GSVIVT01018702001
GSVIVT01010308001	PTHR11527//PTHR11527:SF137 - SMALL HEAT-SHOCK PROTEIN HSP20 FAMILY // SUBFAMILY NOT NAMED (1 of 1)	1.05411	6.52151	7.69573	0.00553515	0.0203878		GSVIVT01010308001
GSVIVT01028766001	PF00560//PF08263//PF13855 - Leucine Rich Repeat (LRR_1) // Leucine rich repeat N-terminal domain (LRRNT_2) // Leucine rich repeat (LRR_8) (1 of 41)	1.05617	3.30272	13.6727	0.000217598	0.00126755		GSVIVT01028766001
GSVIVT01023014001	PTHR19918:SF7 - PROTEIN FIZZY-RELATED 3 (1 of 2)	1.05703	2.81999	19.4798	1.01668e-05	8.2275e-05		GSVIVT01023014001
GSVIVT01031639001	K15535 - phosphoglucan, water dikinase (PWD) (1 of 1)	1.05724	7.45104	46.5588	8.89116e-12	2.40339e-10		GSVIVT01031639001
GSVIVT01014251001	PTHR18966//PTHR18966:SF209 - IONOTROPIC GLUTAMATE RECEPTOR // SUBFAMILY NOT NAMED (1 of 3)	1.05761	2.88697	19.2039	1.17473e-05	9.35668e-05		GSVIVT01014251001
GSVIVT01006317001	PF00069//PF07714//PF08276 - Protein kinase domain (Pkinase) // Protein tyrosine kinase (Pkinase_Tyr) // PAN-like domain (PAN_2) (1 of 1)	1.05788	3.71307	24.0903	9.19205e-07	9.53374e-06		GSVIVT01006317001
GSVIVT01006472001	PTHR27000:SF61 - LRR RECEPTOR-LIKE SERINE/THREONINE-PROTEIN KINASE HSL2 (1 of 2)	1.05829	4.69014	35.7137	2.28552e-09	4.04457e-08		GSVIVT01006472001
GSVIVT01029183001	6.2.1.12 - 4-coumarate--CoA ligase / 4-coumaryl-CoA synthetase (1 of 3)	1.05915	8.29018	26.4302	2.73235e-07	3.20896e-06		GSVIVT01029183001
GSVIVT01031614001	PTHR11926:SF98 - UDP-GLYCOSYLTRANSFERASE 75B1-RELATED (1 of 4)	1.05956	4.22951	8.93441	0.00279848	0.0114973		GSVIVT01031614001
GSVIVT01011393001	PTHR13697//PTHR13697:SF20 - PHOSPHOFRUCTOKINASE // SUBFAMILY NOT NAMED (1 of 3)	1.06165	4.23855	20.0982	7.35654e-06	6.14464e-05		GSVIVT01011393001
GSVIVT01005841001	PTHR33146:SF4 - ENDONUCLEASE 1 (1 of 1)	1.06203	3.39415	18.123	2.07081e-05	0.000156957		GSVIVT01005841001
GSVIVT01001996001	PTHR11132:SF112 - GLUCOSE-6-PHOSPHATE/PHOSPHATE TRANSLOCATOR 1, CHLOROPLASTIC-RELATED (1 of 1)	1.06265	8.22341	50.0003	1.53723e-12	4.66865e-11		GSVIVT01001996001
GSVIVT01030202001	PTHR13902//PTHR13902:SF68 - SERINE/THREONINE-PROTEIN KINASE WNK WITH NO LYSINE -RELATED // SUBFAMILY NOT NAMED (1 of 2)	1.06268	3.58508	11.926	0.000553545	0.0028657		GSVIVT01030202001
GSVIVT01028262001	PTHR24078:SF255 - DNAJ HOMOLOG DNJ-5 (1 of 1)	1.0627	5.64084	23.3182	1.37291e-06	1.36258e-05		GSVIVT01028262001
GSVIVT01034004001	PTHR11654//PTHR11654:SF125 - OLIGOPEPTIDE TRANSPORTER-RELATED // SUBFAMILY NOT NAMED (1 of 1)	1.06279	3.39073	28.8745	7.7224e-08	1.01801e-06		GSVIVT01034004001
GSVIVT01025212001	PTHR27001:SF78 - RECEPTOR-LIKE SERINE/THREONINE-PROTEIN KINASE NCRK (1 of 1)	1.06406	6.47063	68.8787	1.04707e-16	5.99004e-15		GSVIVT01025212001
GSVIVT01010359001	PTHR11771:SF60 - LIPOXYGENASE 6, CHLOROPLASTIC (1 of 1)	1.06501	6.81854	75.7817	3.16821e-18	2.13467e-16		GSVIVT01010359001
GSVIVT01005211001	PTHR27007:SF9 - L-TYPE LECTIN-DOMAIN CONTAINING RECEPTOR KINASE VII.1-RELATED (1 of 3)	1.06546	2.85061	9.34554	0.00223528	0.0094877		GSVIVT01005211001
GSVIVT01036797001	KOG4524 - Uncharacterized conserved protein (1 of 1)	1.06717	6.23524	59.2745	1.3714e-14	5.78851e-13		GSVIVT01036797001
GSVIVT01014355001	PTHR31263:SF0 - CELLULASE (GLYCOSYL HYDROLASE FAMILY 5) PROTEIN-RELATED (1 of 6)	1.06721	4.67112	39.4584	3.35115e-10	6.85762e-09		GSVIVT01014355001
GSVIVT01019565001	PTHR11712//PTHR11712:SF283 - POLYKETIDE SYNTHASE-RELATED // SUBFAMILY NOT NAMED (1 of 1)	1.0678	4.75536	14.3681	0.000150325	0.000918303		GSVIVT01019565001
GSVIVT01021790001	PTHR22952:SF90 - BASIC LEUCINE ZIPPER 63 (1 of 1)	1.06801	5.77507	30.8753	2.75145e-08	3.98523e-07		GSVIVT01021790001
GSVIVT01024860001	K03040 - DNA-directed RNA polymerase subunit alpha (rpoA) (1 of 1)	1.06889	1.00675	6.92605	0.00849491	0.0290269		GSVIVT01024860001
GSVIVT01012716001	4.2.1.51//4.2.1.91 - Arogenate dehydratase / Carboxycyclohexadienyl dehydratase (1 of 3)	1.06969	4.05441	12.9772	0.00031531	0.00175367		GSVIVT01012716001
GSVIVT01038716001		1.0723	4.14579	43.9203	3.42027e-11	8.39691e-10		GSVIVT01038716001
GSVIVT01010168001	PTHR31388:SF9 - PEROXIDASE 11 (1 of 1)	1.07359	6.80209	23.7217	1.11321e-06	1.12948e-05		GSVIVT01010168001
GSVIVT01015306001	K05658 - ATP-binding cassette, subfamily B (MDR/TAP), member 1 (ABCB1) (1 of 15)	1.07458	3.5096	13.871	0.0001958	0.00115687		GSVIVT01015306001
GSVIVT01022459001	1.14.13.121 - Premnaspirodiene oxygenase / Hyoscymus muticus premnaspirodiene oxygenase (1 of 9)	1.07671	2.89774	7.06496	0.00786062	0.0272485		GSVIVT01022459001
GSVIVT01033374001	PTHR31744:SF10 - NAC DOMAIN CONTAINING PROTEIN 87 (1 of 1)	1.07673	7.14674	24.9645	5.83949e-07	6.36501e-06		GSVIVT01033374001
GSVIVT01033081001	PTHR31517:SF7 - PEROXIDASE 55 (1 of 2)	1.07787	5.23985	21.3732	3.78017e-06	3.40946e-05		GSVIVT01033081001
GSVIVT01016522001	PF03514 - GRAS domain family (GRAS) (1 of 43)	1.07828	4.51904	33.5439	6.9675e-09	1.11811e-07		GSVIVT01016522001
GSVIVT01020395001		1.08002	1.66278	10.6383	0.00110769	0.00518955		GSVIVT01020395001
GSVIVT01011113001	PTHR13774 - PHENAZINE BIOSYNTHESIS PROTEIN (1 of 3)	1.0805	4.03961	24.0164	9.55173e-07	9.87301e-06		GSVIVT01011113001
GSVIVT01028977001	PTHR35764:SF1 - SHORTAGE IN CHIASMATA 1 (1 of 1)	1.08205	2.04849	12.2099	0.000475369	0.00251759		GSVIVT01028977001
GSVIVT01026482001	PTHR31636:SF10 - SCARECROW-LIKE PROTEIN 1 (1 of 2)	1.08304	2.04455	12.232	0.00046976	0.00249296		GSVIVT01026482001
GSVIVT01008816001		1.08319	2.55439	10.8112	0.0010089	0.00479338		GSVIVT01008816001
GSVIVT01015781001	PTHR31568:SF17 - EXPRESSED PROTEIN (1 of 5)	1.08401	6.79216	21.1915	4.15602e-06	3.71347e-05		GSVIVT01015781001
GSVIVT01022005001		1.08489	1.0077	8.36373	0.00382784	0.0149691		GSVIVT01022005001
GSVIVT01011679001	PTHR33077:SF7 - PROTEIN TIFY 6A-RELATED (1 of 1)	1.08517	8.67148	48.8486	2.765e-12	8.19233e-11		GSVIVT01011679001
GSVIVT01023153001	2.1.1.37 - DNA (cytosine-5-)-methyltransferase / Type II DNA methylase (1 of 21)	1.08699	5.36709	25.9933	3.42609e-07	3.94228e-06		GSVIVT01023153001
GSVIVT01014773001	PTHR22950:SF228 - AMINO ACID PERMEASE 7-RELATED (1 of 2)	1.08727	5.0386	23.4035	1.3134e-06	1.30779e-05		GSVIVT01014773001
GSVIVT01030219001	K00430 - peroxidase (E1.11.1.7) (1 of 56)	1.08861	6.84539	17.0449	3.65055e-05	0.000260536		GSVIVT01030219001
GSVIVT01036857001		1.0891	12.8013	8.24369	0.00408939	0.0158252		GSVIVT01036857001
GSVIVT01015074001	1.14.13.21 - Flavonoid 3-monooxygenase / Flavonoid 3-hydroxylase (1 of 10)	1.08949	6.05947	53.8351	2.18041e-13	7.52677e-12		GSVIVT01015074001
GSVIVT01016257001	K10775 - phenylalanine ammonia-lyase (E4.3.1.24) (1 of 5)	1.08957	8.51274	23.7763	1.08206e-06	1.10218e-05		GSVIVT01016257001
GSVIVT01027345001	PTHR32467:SF21 - ETHYLENE-RESPONSIVE TRANSCRIPTION FACTOR WRI1 (1 of 1)	1.08976	0.921882	7.02641	0.00803162	0.0277146		GSVIVT01027345001
GSVIVT01009930001	PF00314 - Thaumatin family (Thaumatin) (1 of 24)	1.08992	3.10452	14.6866	0.000126947	0.000790624		GSVIVT01009930001
GSVIVT01030619001	PF02392 - Ycf4 (Ycf4) (1 of 1)	1.09162	2.51185	7.90007	0.00494329	0.0185343		GSVIVT01030619001
GSVIVT01032204001	PTHR23155//PTHR23155:SF563 - LEUCINE-RICH REPEAT-CONTAINING PROTEIN // SUBFAMILY NOT NAMED (1 of 65)	1.09167	1.39915	6.99651	0.00816686	0.02808		GSVIVT01032204001
GSVIVT01018029001	PTHR32295:SF43 - PROTEIN IQ-DOMAIN 19 (1 of 1)	1.09268	3.54092	22.6497	1.94395e-06	1.87014e-05		GSVIVT01018029001
GSVIVT01011120001	PTHR32285:SF65 - PROTEIN TRICHOME BIREFRINGENCE-LIKE 10-RELATED (1 of 2)	1.09414	5.32819	26.575	2.53508e-07	3.01033e-06		GSVIVT01011120001
GSVIVT01030389001	PTHR32295:SF15 - PROTEIN IQ-DOMAIN 33 (1 of 1)	1.09416	4.96709	46.8079	7.82968e-12	2.1387e-10		GSVIVT01030389001
GSVIVT01030231001		1.09457	6.34498	61.6452	4.11276e-15	1.87049e-13		GSVIVT01030231001
GSVIVT01031405001	PTHR32044:SF17 - GLUCOMANNAN 4-BETA-MANNOSYLTRANSFERASE 2 (1 of 1)	1.09499	8.28816	36.5209	1.51039e-09	2.76986e-08		GSVIVT01031405001
GSVIVT01028856001	K04079 - molecular chaperone HtpG (htpG, HSP90A) (1 of 2)	1.09562	7.25454	5.95286	0.0146934	0.0454441		GSVIVT01028856001
GSVIVT01028004001	PTHR10353:SF29 - BETA-GLUCOSIDASE 1-RELATED (1 of 5)	1.0984	1.37852	9.15007	0.00248709	0.0103988		GSVIVT01028004001
GSVIVT01038710001	PTHR24056:SF181 - PLASTID-LIPID-ASSOCIATED PROTEIN 14, CHLOROPLASTIC-RELATED (1 of 1)	1.09872	5.10893	40.7994	1.68689e-10	3.65332e-09		GSVIVT01038710001
GSVIVT01024102001	PTHR23155//PTHR23155:SF634 - LEUCINE-RICH REPEAT-CONTAINING PROTEIN // SUBFAMILY NOT NAMED (1 of 22)	1.09881	3.46452	21.5879	3.37984e-06	3.07391e-05		GSVIVT01024102001
GSVIVT01003989001	PTHR11728:SF8 - GLYCEROL-3-PHOSPHATE DEHYDROGENASE [NAD(+)], CYTOPLASMIC (1 of 1)	1.09937	2.85185	25.2363	5.07198e-07	5.60909e-06		GSVIVT01003989001
GSVIVT01008169001	PTHR11926:SF253 - UDP-GLYCOSYLTRANSFERASE 89B1 (1 of 2)	1.09943	4.01741	26.5005	2.63467e-07	3.11031e-06		GSVIVT01008169001
GSVIVT01012153001	PTHR12725//PTHR12725:SF61 - HALOACID DEHALOGENASE-LIKE HYDROLASE // SUBFAMILY NOT NAMED (1 of 1)	1.10001	4.87844	25.3079	4.88712e-07	5.42443e-06		GSVIVT01012153001
GSVIVT01035484001	PTHR10992:SF731 - HYDROLASE, ALPHA/BETA FOLD FAMILY PROTEIN (1 of 1)	1.10102	6.00916	28.0532	1.18025e-07	1.4952e-06		GSVIVT01035484001
GSVIVT01017847001	PTHR31621:SF1 - DUF679 DOMAIN MEMBRANE PROTEIN 1 (1 of 1)	1.10127	3.94843	12.0297	0.000523601	0.00272933		GSVIVT01017847001
GSVIVT01022123001	PTHR21493//PTHR21493:SF142 - CGI-141-RELATED/LIPASE CONTAINING PROTEIN // SUBFAMILY NOT NAMED (1 of 3)	1.10344	2.86224	7.92243	0.00488255	0.0183368		GSVIVT01022123001
GSVIVT01004967001	PTHR11993:SF10 - NADH DEHYDROGENASE [UBIQUINONE] IRON-SULFUR PROTEIN 2, MITOCHONDRIAL (1 of 3)	1.10362	1.32122	6.99317	0.00818213	0.0281219		GSVIVT01004967001
GSVIVT01009639001	PTHR13778:SF6 - GALACTURONOSYLTRANSFERASE-LIKE 1-RELATED (1 of 2)	1.10388	4.66502	23.3219	1.37028e-06	1.3607e-05		GSVIVT01009639001
GSVIVT01017062001	PTHR14255//PTHR14255:SF6 - ATP-DEPENDENT PROTEASE CEREBLON // SUBFAMILY NOT NAMED (1 of 1)	1.10459	7.36283	19.0765	1.25582e-05	9.94597e-05		GSVIVT01017062001
GSVIVT01001790001	PF00931//PF07725//PF13676 - NB-ARC domain (NB-ARC) // Leucine Rich Repeat (LRR_3) // TIR domain (TIR_2) (1 of 3)	1.10476	1.48332	7.34048	0.00674188	0.0240157		GSVIVT01001790001
GSVIVT01018093001	2.7.11.1 - Non-specific serine/threonine protein kinase / Threonine-specific protein kinase (1 of 1143)	1.10551	5.66846	57.8739	2.79478e-14	1.11988e-12		GSVIVT01018093001
GSVIVT01013621001	PF00560//PF07714//PF11721 - Leucine Rich Repeat (LRR_1) // Protein tyrosine kinase (Pkinase_Tyr) // Di-glucose binding within endoplasmic reticulum (Malectin) (1 of 6)	1.10747	3.94206	27.2836	1.75691e-07	2.1625e-06		GSVIVT01013621001
GSVIVT01023636001		1.11047	1.84596	10.8847	0.000969599	0.00463695		GSVIVT01023636001
GSVIVT01014054001		1.11089	4.24946	26.2397	3.01556e-07	3.51436e-06		GSVIVT01014054001
GSVIVT01035693001	PTHR31236:SF2 - DEHYDRATION-RESPONSIVE PROTEIN RD22 (1 of 12)	1.1122	8.80665	26.9607	2.0763e-07	2.51311e-06		GSVIVT01035693001
GSVIVT01005600001		1.11288	1.42772	11.0419	0.000890763	0.00431935		GSVIVT01005600001
GSVIVT01016738001	PTHR11771:SF38 - LIPOXYGENASE 3, CHLOROPLASTIC-RELATED (1 of 1)	1.1129	6.96466	42.5527	6.88035e-11	1.61715e-09		GSVIVT01016738001
GSVIVT01021126001	K08472 - mlo protein (MLO) (1 of 17)	1.11481	4.14441	18.4193	1.77255e-05	0.000136029		GSVIVT01021126001
GSVIVT01033875001	PTHR10209//PTHR10209:SF148 - OXIDOREDUCTASE, 2OG-FE II OXYGENASE FAMILY PROTEIN // SUBFAMILY NOT NAMED (1 of 3)	1.11507	5.37913	29.2896	6.23303e-08	8.36292e-07		GSVIVT01033875001
GSVIVT01033590001	PTHR10108//PTHR10108:SF692 - METHYLTRANSFERASE // SUBFAMILY NOT NAMED (1 of 2)	1.11937	4.3349	15.9383	6.54415e-05	0.000436564		GSVIVT01033590001
GSVIVT01021518001	PTHR33077:SF17 - PROTEIN TIFY 5A-RELATED (1 of 5)	1.12074	3.05872	6.33867	0.0118134	0.0382399		GSVIVT01021518001
GSVIVT01031744001		1.12083	1.71723	7.94763	0.00481505	0.0181282		GSVIVT01031744001
GSVIVT01008100001	PTHR12755 - CLEAVAGE/POLYADENYLATION FACTOR IA SUBUNIT CLP1P (1 of 4)	1.12171	2.20046	14.1407	0.000169636	0.00102186		GSVIVT01008100001
GSVIVT01000708001	K15397 - 3-ketoacyl-CoA synthase (KCS) (1 of 14)	1.123	4.00792	23.7532	1.09513e-06	1.11486e-05		GSVIVT01000708001
GSVIVT01003437001	PTHR11969//PTHR11969:SF19 - MAX DIMERIZATION, MAD // SUBFAMILY NOT NAMED (1 of 2)	1.12337	4.28947	7.15157	0.00748985	0.0262181		GSVIVT01003437001
GSVIVT01011088001		1.12418	2.85509	13.8595	0.000197003	0.00116322		GSVIVT01011088001
GSVIVT01025673001	PTHR23012//PTHR23012:SF79 - MEMBRANE ASSOCIATED RING FINGER // SUBFAMILY NOT NAMED (1 of 1)	1.12456	5.47989	65.9951	4.52042e-16	2.32962e-14		GSVIVT01025673001
GSVIVT01037758001	PTHR13903//PTHR13903:SF5 - PIRIN-RELATED // SUBFAMILY NOT NAMED (1 of 1)	1.12529	3.11844	19.3812	1.07056e-05	8.62516e-05		GSVIVT01037758001
GSVIVT01015120001	PTHR12632//PTHR12632:SF8 - TRANSCRIPTION FACTOR NF-Y ALPHA-RELATED // SUBFAMILY NOT NAMED (1 of 1)	1.12561	7.0855	48.5371	3.24097e-12	9.52553e-11		GSVIVT01015120001
GSVIVT01037811001	PTHR11119:SF51 - NUCLEOBASE-ASCORBATE TRANSPORTER 4 (1 of 1)	1.12567	7.33614	22.8518	1.74982e-06	1.70138e-05		GSVIVT01037811001
GSVIVT01018019001	K00547 - homocysteine S-methyltransferase (mmuM) (1 of 3)	1.12607	5.78805	39.3065	3.62227e-10	7.35451e-09		GSVIVT01018019001
GSVIVT01013806001	2.7.9.4 - Alpha-glucan, water dikinase / Starch-related R1 protein (1 of 1)	1.1275	8.71563	38.9044	4.45076e-10	8.86836e-09		GSVIVT01013806001
GSVIVT01034469001	PTHR10024:SF197 - C2 CALCIUM/LIPID-BINDING PLANT PHOSPHORIBOSYLTRANSFERASE FAMILY PROTEIN (1 of 1)	1.12752	6.94205	46.8395	7.70432e-12	2.1108e-10		GSVIVT01034469001
GSVIVT01031207001	PTHR24078 - DNAJ HOMOLOG SUBFAMILY C MEMBER (1 of 79)	1.12755	8.23199	35.6319	2.38347e-09	4.20971e-08		GSVIVT01031207001
GSVIVT01012920001	PF00197 - Trypsin and protease inhibitor (Kunitz_legume) (1 of 6)	1.12882	1.74677	7.47315	0.00626257	0.0226409		GSVIVT01012920001
GSVIVT01023245001	PF02428 - Potato type II proteinase inhibitor family (Prot_inhib_II) (1 of 1)	1.13032	3.71633	6.39737	0.011429	0.037301		GSVIVT01023245001
GSVIVT01005452001		1.13281	3.03335	18.3471	1.84099e-05	0.00014066		GSVIVT01005452001
GSVIVT01020834001	PTHR31719:SF5 - NAC DOMAIN-CONTAINING PROTEIN 6-RELATED (1 of 6)	1.13335	5.06501	22.2254	2.42451e-06	2.27003e-05		GSVIVT01020834001
GSVIVT01019476001	3.6.3.44 - Xenobiotic-transporting ATPase / Steroid-transporting ATPase (1 of 62)	1.13352	2.45958	12.0406	0.000520529	0.00271565		GSVIVT01019476001
GSVIVT01007582001	PTHR31683:SF28 - PECTATE LYASE 22-RELATED (1 of 1)	1.13358	7.28814	19.3528	1.0866e-05	8.72738e-05		GSVIVT01007582001
GSVIVT01013786001	PF13964 - Kelch motif (Kelch_6) (1 of 4)	1.13376	3.88083	21.6606	3.25413e-06	2.97035e-05		GSVIVT01013786001
GSVIVT01025800001	K09754 - coumaroylquinate(coumaroylshikimate) 3-monooxygenase (CYP98A3, C3H) (1 of 1)	1.13386	7.72765	39.22	3.78637e-10	7.66203e-09		GSVIVT01025800001
GSVIVT01031274001	K18819 - inositol 3-alpha-galactosyltransferase (GOLS) (1 of 6)	1.13579	4.94033	17.8901	2.34036e-05	0.000175425		GSVIVT01031274001
GSVIVT01005255001	PTHR13943//PTHR13943:SF44 - HRAS-LIKE SUPPRESSOR - RELATED // SUBFAMILY NOT NAMED (1 of 3)	1.13603	1.3501	10.5142	0.00118458	0.00550023		GSVIVT01005255001
GSVIVT01029941001	PTHR10641:SF645 - MYB DOMAIN PROTEIN 110 (1 of 1)	1.1366	3.60078	17.7886	2.46855e-05	0.000183597		GSVIVT01029941001
GSVIVT01015336001	PTHR14155:SF95 - E3 UBIQUITIN-PROTEIN LIGASE ATL42-RELATED (1 of 1)	1.13709	2.13732	13.6275	0.000222891	0.00129424		GSVIVT01015336001
GSVIVT01020189001	KOG4510 - Permease of the drug/metabolite transporter (DMT) superfamily (1 of 2)	1.13733	4.09305	18.4568	1.73799e-05	0.000133859		GSVIVT01020189001
GSVIVT01009563001	PTHR33095:SF7 - AR781 (1 of 1)	1.13941	6.3077	27.2213	1.81449e-07	2.22584e-06		GSVIVT01009563001
GSVIVT01014007001	K13989 - Derlin-2/3 (DERL2_3) (1 of 4)	1.13998	2.58624	11.1905	0.00082219	0.0040436		GSVIVT01014007001
GSVIVT01038108001	PTHR22595:SF37 - CHITINASE-RELATED (1 of 4)	1.14034	1.81485	7.89419	0.0049594	0.018587		GSVIVT01038108001
GSVIVT01017844001	PTHR23500:SF62 - SUGAR TRANSPORTER ERD6-LIKE 14-RELATED (1 of 15)	1.14037	2.189	10.9768	0.000922584	0.00444718		GSVIVT01017844001
GSVIVT01036445001	PTHR31843:SF2 - ALLENE OXIDE CYCLASE 1, CHLOROPLASTIC-RELATED (1 of 1)	1.14468	6.84616	43.3888	4.48744e-11	1.08127e-09		GSVIVT01036445001
GSVIVT01036422001	PF03101 - FAR1 DNA-binding domain (FAR1) (1 of 19)	1.14585	1.023	9.63519	0.00190884	0.00829764		GSVIVT01036422001
GSVIVT01022196001	PTHR23012:SF50 - RING/FYVE/PHD ZINC FINGER-CONTAINING PROTEIN (1 of 1)	1.14587	6.67468	57.2898	3.76093e-14	1.47137e-12		GSVIVT01022196001
GSVIVT01014184001		1.14633	3.1366	16.9226	3.89359e-05	0.000275826		GSVIVT01014184001
GSVIVT01013435001	1.1.1.34 - Hydroxymethylglutaryl-CoA reductase (NADPH) / HMG-CoA reductase (1 of 3)	1.14818	7.67107	42.3932	7.46507e-11	1.73886e-09		GSVIVT01013435001
GSVIVT01013248001	2.1.1.125 - Histone-arginine N-methyltransferase / Protein-arginine N-methyltransferase (1 of 9)	1.14827	0.882056	9.58288	0.001964	0.00851097		GSVIVT01013248001
GSVIVT01034898001	K07437 - cytochrome P450, family 26, subfamily A (CYP26A) (1 of 6)	1.14848	0.918928	6.69524	0.00966708	0.03231		GSVIVT01034898001
GSVIVT01000131001	PTHR23091:SF211 - N-ACETYLTRANSFERASE HLS1-LIKE-RELATED (1 of 1)	1.14875	3.01577	13.6892	0.000215697	0.00125848		GSVIVT01000131001
GSVIVT01032094001		1.14876	1.2349	9.71563	0.00182707	0.00798417		GSVIVT01032094001
GSVIVT01036746001	PTHR11562//PTHR11562:SF52 - CATION EFFLUX PROTEIN/ ZINC TRANSPORTER // SUBFAMILY NOT NAMED (1 of 1)	1.15067	3.01941	16.9935	3.75072e-05	0.000266744		GSVIVT01036746001
GSVIVT01021250001	PF07939 - Protein of unknown function (DUF1685) (DUF1685) (1 of 3)	1.15081	3.21925	20.4898	5.99495e-06	5.12741e-05		GSVIVT01021250001
GSVIVT01007029001	PTHR23155//PTHR23155:SF563 - LEUCINE-RICH REPEAT-CONTAINING PROTEIN // SUBFAMILY NOT NAMED (1 of 65)	1.15199	0.816225	6.84605	0.00888375	0.0301573		GSVIVT01007029001
GSVIVT01010611001	PTHR10108//PTHR10108:SF892 - METHYLTRANSFERASE // SUBFAMILY NOT NAMED (1 of 1)	1.15347	5.52992	24.0187	9.54027e-07	9.86678e-06		GSVIVT01010611001
GSVIVT01013601001		1.15468	10.4272	11.3904	0.000738256	0.0036927		GSVIVT01013601001
GSVIVT01029119001	PF05695 - Plant protein of unknown function (DUF825) (DUF825) (1 of 4)	1.15491	1.94101	9.81774	0.00172837	0.00761135		GSVIVT01029119001
GSVIVT01032425001	PTHR31268:SF2 - GALACTINOL--SUCROSE GALACTOSYLTRANSFERASE 5-RELATED (1 of 2)	1.1555	6.77997	14.5075	0.000139604	0.000858659		GSVIVT01032425001
GSVIVT01013740001	PTHR32263:SF8 - INACTIVE POLY [ADP-RIBOSE] POLYMERASE SRO2-RELATED (1 of 1)	1.156	4.00559	26.5753	2.53466e-07	3.01033e-06		GSVIVT01013740001
GSVIVT01019402001		1.1568	6.70917	48.4261	3.42972e-12	9.99895e-11		GSVIVT01019402001
GSVIVT01011353001	1.13.11.19 - Cysteamine dioxygenase / Persulfurase (1 of 7)	1.15813	7.05168	44.8109	2.17008e-11	5.52141e-10		GSVIVT01011353001
GSVIVT01031280001	2.4.1.123 - Inositol 3-alpha-galactosyltransferase / UDP-alpha-D-galactose:myo-inositol 3-alpha-D-galactosyltransferase (1 of 12)	1.15941	2.3002	12.9225	0.000324647	0.00179896		GSVIVT01031280001
GSVIVT01009081001	PF05340 - Protein of unknown function (DUF740) (DUF740) (1 of 4)	1.15943	2.64376	6.00661	0.0142524	0.0444351		GSVIVT01009081001
GSVIVT01035363001	PTHR12374//PTHR12374:SF19 - TRANSCRIPTIONAL ADAPTOR 2 ADA2 -RELATED // SUBFAMILY NOT NAMED (1 of 3)	1.15998	4.26468	40.7326	1.74549e-10	3.77102e-09		GSVIVT01035363001
GSVIVT01003658001		1.16127	2.00935	9.59922	0.0019466	0.00844363		GSVIVT01003658001
GSVIVT01009616001	4.2.1.92 - Hydroperoxide dehydratase / Hydroperoxide isomerase (1 of 1)	1.16147	6.31491	23.8027	1.06733e-06	1.08839e-05		GSVIVT01009616001
GSVIVT01014395001	PTHR31008:SF4 - COP1-INTERACTING PROTEIN 7 (CIP7) (1 of 2)	1.16257	5.11138	57.4809	3.41279e-14	1.34384e-12		GSVIVT01014395001
GSVIVT01017845001	PTHR23500:SF62 - SUGAR TRANSPORTER ERD6-LIKE 14-RELATED (1 of 15)	1.16347	4.30869	19.8927	8.19137e-06	6.76122e-05		GSVIVT01017845001
GSVIVT01016706001	PF09818 - Predicted ATPase of the ABC class (ABC_ATPase) (1 of 1)	1.16412	0.528927	6.93414	0.00845655	0.0289153		GSVIVT01016706001
GSVIVT01021977001	PTHR21089//PTHR21089:SF10 - SHIKIMATE DEHYDROGENASE // SUBFAMILY NOT NAMED (1 of 1)	1.16424	2.19343	9.3655	0.00221107	0.00940249		GSVIVT01021977001
GSVIVT01015540001	PTHR31194:SF13 - ETHYLENE-RESPONSIVE TRANSCRIPTION FACTOR SHINE 2-RELATED (1 of 2)	1.16458	1.86749	14.2942	0.000156343	0.0009505		GSVIVT01015540001
GSVIVT01008323001	PTHR31713:SF15 - PROTEIN SAR DEFICIENT 1 (1 of 3)	1.16526	1.47644	6.70939	0.00959065	0.0321077		GSVIVT01008323001
GSVIVT01015688001	PTHR10209//PTHR10209:SF167 - OXIDOREDUCTASE, 2OG-FE II OXYGENASE FAMILY PROTEIN // SUBFAMILY NOT NAMED (1 of 6)	1.16649	3.45651	24.7347	6.579e-07	7.07111e-06		GSVIVT01015688001
GSVIVT01020665001	K19038 - E3 ubiquitin-protein ligase ATL41 [EC:6.3.2.19] (ATL41) (1 of 1)	1.16775	5.88577	26.4498	2.70472e-07	3.18062e-06		GSVIVT01020665001
GSVIVT01022171001		1.16865	2.65741	15.0117	0.000106845	0.000677257		GSVIVT01022171001
GSVIVT01022369001		1.16899	2.24199	12.7657	0.000353036	0.00193972		GSVIVT01022369001
GSVIVT01020676001	PTHR10422:SF18 - CYTOCHROME C OXIDASE SUBUNIT 1 (1 of 1)	1.17055	2.74528	5.85667	0.0155181	0.0475662		GSVIVT01020676001
GSVIVT01027583001	PTHR10795:SF320 - SUBTILASE FAMILY PROTEIN-RELATED (1 of 2)	1.17083	3.02864	7.36092	0.00666567	0.0237629		GSVIVT01027583001
GSVIVT01027064001	K08237 - hydroquinone glucosyltransferase [EC:2.4.1.218] Glc b1- hydroquinone (E2.4.1.218) (1 of 2)	1.17108	7.85173	56.2333	6.43606e-14	2.41574e-12		GSVIVT01027064001
GSVIVT01017946001	PTHR12725//PTHR12725:SF81 - HALOACID DEHALOGENASE-LIKE HYDROLASE // SUBFAMILY NOT NAMED (1 of 1)	1.173	5.99226	24.7011	6.69476e-07	7.1684e-06		GSVIVT01017946001
GSVIVT01017340001	PTHR32429:SF9 - POST-ILLUMINATION CHLOROPHYLL FLUORESCENCE INCREASE PROTEIN (1 of 1)	1.17334	4.85899	39.1903	3.84455e-10	7.7625e-09		GSVIVT01017340001
GSVIVT01037274001	PTHR19241:SF158 - ABC TRANSPORTER G FAMILY MEMBER 23 (1 of 1)	1.17364	4.11452	25.0832	5.49097e-07	6.0212e-06		GSVIVT01037274001
GSVIVT01026974001	PF03168 - Late embryogenesis abundant protein (LEA_2) (1 of 23)	1.17368	5.22461	6.2257	0.0125909	0.0402273		GSVIVT01026974001
GSVIVT01030035001	PF03188//PF04526 - Eukaryotic cytochrome b561 (Cytochrom_B561) // Protein of unknown function (DUF568) (DUF568) (1 of 3)	1.17378	7.32243	37.9734	7.17175e-10	1.38355e-08		GSVIVT01030035001
GSVIVT01034412001	PTHR31969:SF1 - GEM-LIKE PROTEIN 4-RELATED (1 of 9)	1.17561	3.78313	16.9258	3.88693e-05	0.000275461		GSVIVT01034412001
GSVIVT01002512001	PTHR27002:SF157 - G-TYPE LECTIN S-RECEPTOR-LIKE SERINE/THREONINE-PROTEIN KINASE SD1-13 (1 of 2)	1.17612	0.900715	7.04684	0.00794054	0.0274448		GSVIVT01002512001
GSVIVT01030001001	PF12609 - Wound-induced protein (DUF3774) (1 of 4)	1.17647	5.10201	43.9323	3.39941e-11	8.35704e-10		GSVIVT01030001001
GSVIVT01031715001	PTHR10509//PTHR10509:SF19 - O-METHYLTRANSFERASE-RELATED // SUBFAMILY NOT NAMED (1 of 2)	1.17663	7.33247	35.8943	2.08316e-09	3.73737e-08		GSVIVT01031715001
GSVIVT01015388001	PTHR23023//PTHR23023:SF108 - DIMETHYLANILINE MONOOXYGENASE // SUBFAMILY NOT NAMED (1 of 1)	1.17694	3.20314	21.184	4.17225e-06	3.72249e-05		GSVIVT01015388001
GSVIVT01007995001	PTHR22835//PTHR22835:SF267 - ZINC FINGER FYVE DOMAIN CONTAINING PROTEIN // SUBFAMILY NOT NAMED (1 of 1)	1.18155	6.37017	27.8301	1.32453e-07	1.66045e-06		GSVIVT01007995001
GSVIVT01033062001	PTHR24322:SF378 - PROTEIN HSD17B14 (1 of 1)	1.18308	3.8148	25.9655	3.47579e-07	3.99441e-06		GSVIVT01033062001
GSVIVT01033651001	K00789 - S-adenosylmethionine synthetase (metK) (1 of 1)	1.18631	7.62293	29.4926	5.61316e-08	7.62618e-07		GSVIVT01033651001
GSVIVT01016883001	3.1.3.75 - Phosphoethanolamine/phosphocholine phosphatase / PHOSPHO1 (1 of 3)	1.18634	2.98831	18.6616	1.56092e-05	0.000121196		GSVIVT01016883001
GSVIVT01024962001	PTHR15371:SF2 - OUTER ENVELOPE PORE PROTEIN 16-1, CHLOROPLASTIC (1 of 1)	1.18744	7.84002	36.6321	1.42662e-09	2.63482e-08		GSVIVT01024962001
GSVIVT01008561001	PF11820 - Protein of unknown function (DUF3339) (DUF3339) (1 of 5)	1.18917	4.25916	46.7606	8.02094e-12	2.18766e-10		GSVIVT01008561001
GSVIVT01032706001	K06901 - putative MFS transporter, AGZA family, xanthine/uracil permease (pbuG) (1 of 3)	1.18982	5.95352	22.2667	2.37291e-06	2.2286e-05		GSVIVT01032706001
GSVIVT01000955001	K02262 - cytochrome c oxidase subunit 3 (COX3) (1 of 2)	1.19129	1.87778	7.30989	0.00685762	0.0243327		GSVIVT01000955001
GSVIVT01018926001		1.19154	2.20016	14.5382	0.000137347	0.000847273		GSVIVT01018926001
GSVIVT01011397001	PTHR23076:SF54 - ATP-DEPENDENT ZINC METALLOPROTEASE FTSH 6, CHLOROPLASTIC (1 of 1)	1.19164	2.69957	19.3533	1.08633e-05	8.72738e-05		GSVIVT01011397001
GSVIVT01026071001	PTHR11654//PTHR11654:SF116 - OLIGOPEPTIDE TRANSPORTER-RELATED // SUBFAMILY NOT NAMED (1 of 9)	1.19196	5.47629	56.232	6.44037e-14	2.41574e-12		GSVIVT01026071001
GSVIVT01031467001	PTHR21319//PTHR21319:SF14 - RING FINGER AND CHY ZINC FINGER DOMAIN-CONTAINING PROTEIN 1 // SUBFAMILY NOT NAMED (1 of 1)	1.19273	6.37412	69.9078	6.21427e-17	3.67046e-15		GSVIVT01031467001
GSVIVT01001366001	PTHR24326:SF243 - HOMEOBOX-LEUCINE ZIPPER PROTEIN HAT14 (1 of 1)	1.19357	5.34254	50.2808	1.33244e-12	4.08765e-11		GSVIVT01001366001
GSVIVT01011696001		1.19417	2.46492	10.5426	0.00116654	0.00543448		GSVIVT01011696001
GSVIVT01007706001	PF00069//PF01657 - Protein kinase domain (Pkinase) // Salt stress response/antifungal (Stress-antifung) (1 of 8)	1.19632	4.4499	40.4173	2.05117e-10	4.38483e-09		GSVIVT01007706001
GSVIVT01031461001	PF13912 - C2H2-type zinc finger (zf-C2H2_6) (1 of 17)	1.19885	4.24502	20.3259	6.53102e-06	5.53646e-05		GSVIVT01031461001
GSVIVT01026962001	PTHR11751:SF284 - 1-AMINOCYCLOPROPANE-1-CARBOXYLATE SYNTHASE-LIKE PROTEIN 1 (1 of 1)	1.19939	1.20747	5.81244	0.0159132	0.0485483		GSVIVT01026962001
GSVIVT01020783001	PTHR11527:SF134 - HEAT SHOCK PROTEIN 42 (1 of 1)	1.19996	6.57578	23.589	1.1927e-06	1.20076e-05		GSVIVT01020783001
GSVIVT01012343001	PTHR11709:SF88 - LACCASE-14 (1 of 17)	1.20034	3.91068	7.23126	0.00716447	0.0252589		GSVIVT01012343001
GSVIVT01014331001	PTHR19297:SF75 - CORE-2/I-BRANCHING BETA-1,6-N-ACETYLGLUCOSAMINYLTRANSFERASE FAMILY PROTEIN (1 of 1)	1.20596	5.93933	56.5478	5.48492e-14	2.09186e-12		GSVIVT01014331001
GSVIVT01005057001	PF02701 - Dof domain, zinc finger (zf-Dof) (1 of 22)	1.20762	5.60972	64.9815	7.56043e-16	3.82054e-14		GSVIVT01005057001
GSVIVT01038638001		1.20798	2.55839	7.40489	0.00650468	0.0233169		GSVIVT01038638001
GSVIVT01008284001	PTHR31304:SF3 - LOB DOMAIN-CONTAINING PROTEIN 40 (1 of 2)	1.20994	6.75206	54.1372	1.8697e-13	6.54108e-12		GSVIVT01008284001
GSVIVT01031671001	K06911 - uncharacterized protein (K06911) (1 of 2)	1.21277	4.63635	43.108	5.17991e-11	1.23864e-09		GSVIVT01031671001
GSVIVT01027944001	PTHR33294:SF5 - AWPM-19-LIKE FAMILY PROTEIN (1 of 1)	1.21416	7.36958	42.0212	9.02874e-11	2.06345e-09		GSVIVT01027944001
GSVIVT01033926001		1.21611	4.48668	63.5243	1.58403e-15	7.66403e-14		GSVIVT01033926001
GSVIVT01006665001		1.21736	1.13936	8.1324	0.0043481	0.0166598		GSVIVT01006665001
GSVIVT01033978001	K01988 - lactosylceramide 4-alpha-galactosyltransferase (A4GALT) (1 of 2)	1.21796	3.6766	19.4177	1.05027e-05	8.47294e-05		GSVIVT01033978001
GSVIVT01020682001	PF13839//PF14416 - GDSL/SGNH-like Acyl-Esterase family found in Pmr5 and Cas1p (PC-Esterase) // PMR5 N terminal Domain (PMR5N) (1 of 35)	1.21868	4.33456	14.0876	0.000174494	0.00104731		GSVIVT01020682001
GSVIVT01018706001	PF00560//PF13855 - Leucine Rich Repeat (LRR_1) // Leucine rich repeat (LRR_8) (1 of 45)	1.22004	1.05956	7.30042	0.00689385	0.0244422		GSVIVT01018706001
GSVIVT01028900001	1.1.1.330 - Very-long-chain 3-oxoacyl-CoA reductase / Very-long-chain beta-ketoacyl-CoA reductase (1 of 13)	1.22143	3.75338	19.6157	9.46855e-06	7.7243e-05		GSVIVT01028900001
GSVIVT01029106001	PF00582//PF07714 - Universal stress protein family (Usp) // Protein tyrosine kinase (Pkinase_Tyr) (1 of 5)	1.22296	0.516068	6.01649	0.0141728	0.0442402		GSVIVT01029106001
GSVIVT01011538001	1.14.13.152 - Geraniol 8-hydroxylase / G10H (1 of 14)	1.22587	6.55018	40.3104	2.1665e-10	4.62051e-09		GSVIVT01011538001
GSVIVT01033164001	PTHR24423:SF475 - HISTIDINE KINASE 5 (1 of 1)	1.22751	4.357	47.0782	6.82099e-12	1.89158e-10		GSVIVT01033164001
GSVIVT01037957001	PTHR11615//PTHR11615:SF120 - NITRATE, FROMATE, IRON DEHYDROGENASE // SUBFAMILY NOT NAMED (1 of 1)	1.22983	6.25246	18.5074	1.6925e-05	0.000130687		GSVIVT01037957001
GSVIVT01012056001	PTHR24296:SF3 - CYTOCHROME P450 86B1-RELATED (1 of 1)	1.2306	6.38501	27.9128	1.26909e-07	1.59995e-06		GSVIVT01012056001
GSVIVT01014203001	PTHR31165:SF9 - PROTEIN LIGHT-DEPENDENT SHORT HYPOCOTYLS 7-RELATED (1 of 1)	1.23144	5.22086	60.4138	7.68707e-15	3.33754e-13		GSVIVT01014203001
GSVIVT01000634001	PTHR23155//PTHR23155:SF563 - LEUCINE-RICH REPEAT-CONTAINING PROTEIN // SUBFAMILY NOT NAMED (1 of 65)	1.23173	1.93048	16.1211	5.94193e-05	0.000401097		GSVIVT01000634001
GSVIVT01031131001	PF04588 - Hypoxia induced protein conserved region (HIG_1_N) (1 of 5)	1.2319	2.38574	19.6168	9.46328e-06	7.72346e-05		GSVIVT01031131001
GSVIVT01035926001	K07192 - flotillin (FLOT) (1 of 2)	1.23258	2.78293	12.3742	0.000435303	0.00233256		GSVIVT01035926001
GSVIVT01035743001	PTHR21319:SF15 - CHY AND CTCHY AND RING-TYPE ZINC FINGER PROTEIN (1 of 1)	1.23475	9.719	35.3199	2.79754e-09	4.87947e-08		GSVIVT01035743001
GSVIVT01034291001	PTHR27004:SF29 - RECEPTOR LIKE PROTEIN 13-RELATED (1 of 22)	1.23574	0.566165	6.21347	0.0126782	0.0404281		GSVIVT01034291001
GSVIVT01008608001		1.23629	5.40387	9.95646	0.00160286	0.00711896		GSVIVT01008608001
GSVIVT01005159001	PTHR27002:SF122 - CYSTEINE-RICH RECEPTOR-LIKE PROTEIN KINASE 28-RELATED (1 of 23)	1.24161	2.3604	11.4309	0.000722315	0.00361794		GSVIVT01005159001
GSVIVT01028841001		1.24405	3.61144	19.7863	8.66023e-06	7.11272e-05		GSVIVT01028841001
GSVIVT01035211001	PF00069//PF00560//PF13855 - Protein kinase domain (Pkinase) // Leucine Rich Repeat (LRR_1) // Leucine rich repeat (LRR_8) (1 of 14)	1.24426	3.90688	23.9932	9.66788e-07	9.97607e-06		GSVIVT01035211001
GSVIVT01005164001	PTHR32099:SF4 - CYSTEINE-RICH REPEAT SECRETORY PROTEIN 1-RELATED (1 of 5)	1.25002	3.21488	20.8704	4.91422e-06	4.30219e-05		GSVIVT01005164001
GSVIVT01006024001	PTHR31311:SF3 - GLYCOSYLTRANSFERASE 6-RELATED (1 of 1)	1.2503	5.85262	45.8474	1.27836e-11	3.36554e-10		GSVIVT01006024001
GSVIVT01014394001	PTHR31008:SF4 - COP1-INTERACTING PROTEIN 7 (CIP7) (1 of 2)	1.25048	6.32422	78.9893	6.24476e-19	4.67138e-17		GSVIVT01014394001
GSVIVT01024353001	PTHR10641:SF537 - F21H2.9 PROTEIN-RELATED (1 of 3)	1.25065	4.46055	23.5012	1.24834e-06	1.24985e-05		GSVIVT01024353001
GSVIVT01029244001	K01535 - H+-transporting ATPase (E3.6.3.6) (1 of 11)	1.25072	6.01777	22.032	2.68147e-06	2.49138e-05		GSVIVT01029244001
GSVIVT01011414001		1.25228	2.09444	20.9222	4.78331e-06	4.19768e-05		GSVIVT01011414001
GSVIVT01023697001	K09285 - AP2-like factor, ANT lineage (OVM, ANT) (1 of 10)	1.25249	4.31847	23.1199	1.5221e-06	1.49757e-05		GSVIVT01023697001
GSVIVT01031161001	PF07173 - Protein of unknown function (DUF1399) (DUF1399) (1 of 2)	1.25307	4.42019	36.3307	1.66523e-09	3.04768e-08		GSVIVT01031161001
GSVIVT01024176001	PTHR33676:SF3 - COLD REGULATED PROTEIN 27 (1 of 3)	1.25615	2.91152	12.5157	0.000403537	0.00218097		GSVIVT01024176001
GSVIVT01024970001	PF01439 - Metallothionein (Metallothio_2) (1 of 5)	1.25703	5.51295	7.04076	0.00796751	0.0275142		GSVIVT01024970001
GSVIVT01025126001	PF03195 - Protein of unknown function DUF260 (DUF260) (1 of 44)	1.26072	3.59596	23.2543	1.41935e-06	1.4068e-05		GSVIVT01025126001
GSVIVT01031649001	PTHR11732//PTHR11732:SF226 - ALDO/KETO REDUCTASE // SUBFAMILY NOT NAMED (1 of 4)	1.26077	7.30913	59.3052	1.35021e-14	5.71231e-13		GSVIVT01031649001
GSVIVT01023123001	PF02365 - No apical meristem (NAM) protein (NAM) (1 of 71)	1.26103	1.82723	11.5757	0.000668196	0.00338508		GSVIVT01023123001
GSVIVT01024382001	PTHR10694:SF33 - TRANSCRIPTION FACTOR JUMONJI (JMJ) FAMILY PROTEIN / ZINC FINGER (C5HC2 TYPE) FAMILY PROTEIN (1 of 2)	1.26232	1.96112	10.3465	0.0012972	0.00593836		GSVIVT01024382001
GSVIVT01017202001	PTHR19241:SF219 - ABC TRANSPORTER G FAMILY MEMBER 38 (1 of 30)	1.26294	4.38668	32.4888	1.19881e-08	1.86559e-07		GSVIVT01017202001
GSVIVT01021069001	PTHR27007:SF61 - RECEPTOR LIKE PROTEIN KINASE S.2 (1 of 1)	1.26415	6.10423	47.7884	4.74794e-12	1.34703e-10		GSVIVT01021069001
GSVIVT01033823001	PTHR22953:SF38 - PURPLE ACID PHOSPHATASE 20-RELATED (1 of 1)	1.26464	1.07853	8.06839	0.0045044	0.0171467		GSVIVT01033823001
GSVIVT01028057001	PF12708 - Pectate lyase superfamily protein (Pectate_lyase_3) (1 of 26)	1.26502	3.95339	32.388	1.26266e-08	1.95325e-07		GSVIVT01028057001
GSVIVT01029996001		1.26564	5.37826	25.218	5.12023e-07	5.65901e-06		GSVIVT01029996001
GSVIVT01026444001	K00021 - hydroxymethylglutaryl-CoA reductase (NADPH) (HMGCR) (1 of 2)	1.2663	4.97479	40.8913	1.60934e-10	3.50623e-09		GSVIVT01026444001
GSVIVT01018990001	PTHR23023//PTHR23023:SF146 - DIMETHYLANILINE MONOOXYGENASE // SUBFAMILY NOT NAMED (1 of 1)	1.26632	1.2865	11.4741	0.000705723	0.00354557		GSVIVT01018990001
GSVIVT01032819001	PTHR10336:SF101 - PHOSPHOINOSITIDE PHOSPHOLIPASE C 6 (1 of 1)	1.2664	3.78579	18.1763	2.0137e-05	0.000152957		GSVIVT01032819001
GSVIVT01024592001	PTHR31301:SF2 - LOB DOMAIN-CONTAINING PROTEIN 15 (1 of 2)	1.26723	5.65081	33.7494	6.2689e-09	1.01734e-07		GSVIVT01024592001
GSVIVT01008456001	PTHR19241//PTHR19241:SF248 - ATP-BINDING CASSETTE TRANSPORTER // SUBFAMILY NOT NAMED (1 of 1)	1.26817	1.31257	14.9691	0.000109284	0.000691032		GSVIVT01008456001
GSVIVT01003966001	PTHR10641:SF509 - MYB TRANSCRIPTION FACTOR (1 of 1)	1.26835	1.70321	16.4602	4.96819e-05	0.000342743		GSVIVT01003966001
GSVIVT01037331001		1.26841	0.506012	8.09327	0.00444298	0.0169626		GSVIVT01037331001
GSVIVT01019865001	K15277 - solute carrier family 35 (adenosine 3-phospho 5-phosphosulfate transporter), member B3 (SLC35B3, PAPST2) (1 of 2)	1.27065	3.95004	41.4627	1.20141e-10	2.68173e-09		GSVIVT01019865001
GSVIVT01028940001	6.2.1.8 - Oxalate--CoA ligase / Oxalyl-CoA synthetase (1 of 2)	1.27076	6.19987	36.232	1.75167e-09	3.18983e-08		GSVIVT01028940001
GSVIVT01037588001	PTHR33155:SF3 - PROTEIN FAF-LIKE, CHLOROPLASTIC-RELATED (1 of 1)	1.27091	3.76558	16.2803	5.46286e-05	0.000372909		GSVIVT01037588001
GSVIVT01006970001	PTHR10795:SF423 - SUBTILASE FAMILY PROTEIN-RELATED (1 of 8)	1.27122	5.90509	33.8959	5.81408e-09	9.50644e-08		GSVIVT01006970001
GSVIVT01022100001	PTHR10509//PTHR10509:SF19 - O-METHYLTRANSFERASE-RELATED // SUBFAMILY NOT NAMED (1 of 2)	1.27387	8.289	27.8325	1.32283e-07	1.65965e-06		GSVIVT01022100001
GSVIVT01029778001	PTHR31235:SF27 - PEROXIDASE 62-RELATED (1 of 2)	1.27616	1.71262	5.78043	0.0162056	0.0492337		GSVIVT01029778001
GSVIVT01034563001	PF00847 - AP2 domain (AP2) (1 of 97)	1.27625	2.52251	14.2188	0.000162736	0.000985187		GSVIVT01034563001
GSVIVT01036802001	PTHR10641:SF462 - F3O9.29 PROTEIN-RELATED (1 of 1)	1.27647	4.72762	43.9715	3.33191e-11	8.24683e-10		GSVIVT01036802001
GSVIVT01027831001	K04730 - interleukin-1 receptor-associated kinase 1 (IRAK1) (1 of 7)	1.27733	3.71215	17.944	2.27506e-05	0.000171521		GSVIVT01027831001
GSVIVT01017958001	PTHR10638:SF40 - AMINE OXIDASE (1 of 1)	1.27954	1.13984	14.4832	0.000141414	0.00086883		GSVIVT01017958001
GSVIVT01020831001	PTHR11260//PTHR11260:SF287 - GLUTATHIONE S-TRANSFERASE, GST, SUPERFAMILY, GST DOMAIN CONTAINING // SUBFAMILY NOT NAMED (1 of 3)	1.27998	7.10468	86.9531	1.11127e-20	1.02102e-18		GSVIVT01020831001
GSVIVT01033753001	KOG0156 - Cytochrome P450 CYP2 subfamily (1 of 97)	1.28006	2.13471	20.3645	6.40066e-06	5.431e-05		GSVIVT01033753001
GSVIVT01002513001	PTHR27002:SF157 - G-TYPE LECTIN S-RECEPTOR-LIKE SERINE/THREONINE-PROTEIN KINASE SD1-13 (1 of 2)	1.28028	1.75198	14.9202	0.000112154	0.000707137		GSVIVT01002513001
GSVIVT01026969001	PTHR31221:SF7 - WRKY TRANSCRIPTION FACTOR 24-RELATED (1 of 1)	1.28129	4.64193	24.5375	7.28789e-07	7.73069e-06		GSVIVT01026969001
GSVIVT01000592001	PTHR31683:SF26 - PECTATE LYASE 5-RELATED (1 of 1)	1.2825	7.37005	32.3284	1.30197e-08	2.00554e-07		GSVIVT01000592001
GSVIVT01009280001	PTHR10641:SF519 - TRANSCRIPTION FACTOR RAX2 (1 of 3)	1.28363	5.02651	16.1498	5.85251e-05	0.000396384		GSVIVT01009280001
GSVIVT01013612001	PF00560//PF07714//PF11721 - Leucine Rich Repeat (LRR_1) // Protein tyrosine kinase (Pkinase_Tyr) // Di-glucose binding within endoplasmic reticulum (Malectin) (1 of 6)	1.28511	3.54348	35.294	2.835e-09	4.93534e-08		GSVIVT01013612001
GSVIVT01023376001	2.7.11.1 - Non-specific serine/threonine protein kinase / Threonine-specific protein kinase (1 of 1143)	1.2895	1.06923	9.0865	0.00257504	0.0106952		GSVIVT01023376001
GSVIVT01008152001	K09716 - D-aminoacyl-tRNA deacylase [EC:3.1.1.96] (dtdA, GEK1) (1 of 1)	1.28991	5.44457	84.9796	3.01458e-20	2.57806e-18		GSVIVT01008152001
GSVIVT01034406001	PF00954//PF07714//PF08276//PF11883 - S-locus glycoprotein domain (S_locus_glycop) // Protein tyrosine kinase (Pkinase_Tyr) // PAN-like domain (PAN_2) // Domain of unknown function (DUF3403) (DUF3403) (1 of 7)	1.28993	4.48806	22.2505	2.393e-06	2.24515e-05		GSVIVT01034406001
GSVIVT01029993001		1.29075	3.78508	25.0581	5.56288e-07	6.09271e-06		GSVIVT01029993001
GSVIVT01034575001	PF12023 - Domain of unknown function (DUF3511) (DUF3511) (1 of 3)	1.29181	2.21672	24.1277	9.01543e-07	9.37729e-06		GSVIVT01034575001
GSVIVT01030860001		1.29357	4.69123	13.3121	0.000263696	0.00149724		GSVIVT01030860001
GSVIVT01022205001	PF00067 - Cytochrome P450 (p450) (1 of 321)	1.29729	5.32511	15.5181	8.17206e-05	0.00053381		GSVIVT01022205001
GSVIVT01023868001	PTHR23500:SF96 - MONOSACCHARIDE-SENSING PROTEIN 2 (1 of 1)	1.29805	6.13754	38.5958	5.213e-10	1.02746e-08		GSVIVT01023868001
GSVIVT01031743001	3.2.1.1 - Alpha-amylase / Glycogenase (1 of 8)	1.29853	0.741064	7.45827	0.00631457	0.0227881		GSVIVT01031743001
GSVIVT01011268001	KOG2816 - Predicted transporter ADD1 (major facilitator superfamily) (1 of 3)	1.29966	4.53989	19.424	1.04682e-05	8.4526e-05		GSVIVT01011268001
GSVIVT01033755001	PF00067 - Cytochrome P450 (p450) (1 of 321)	1.30315	3.86542	37.1411	1.09886e-09	2.05874e-08		GSVIVT01033755001
GSVIVT01014559001	PTHR10263//PTHR10263:SF10 - V-TYPE PROTON ATPASE PROTEOLIPID SUBUNIT // SUBFAMILY NOT NAMED (1 of 5)	1.30361	0.689251	7.67212	0.00560806	0.0206147		GSVIVT01014559001
GSVIVT01004964001	PTHR30009:SF0 - CYTOCHROME C ASSEMBLY PROTEIN-RELATED (1 of 2)	1.30611	0.622362	10.7935	0.00101859	0.00483185		GSVIVT01004964001
GSVIVT01007944001	PF00069//PF00560//PF08263//PF13855 - Protein kinase domain (Pkinase) // Leucine Rich Repeat (LRR_1) // Leucine rich repeat N-terminal domain (LRRNT_2) // Leucine rich repeat (LRR_8) (1 of 28)	1.30611	3.95972	43.6529	3.92094e-11	9.51062e-10		GSVIVT01007944001
GSVIVT01025312001		1.30811	6.16618	45.3577	1.64142e-11	4.23555e-10		GSVIVT01025312001
GSVIVT01035007001	PF00069//PF01657 - Protein kinase domain (Pkinase) // Salt stress response/antifungal (Stress-antifung) (1 of 8)	1.30988	3.90477	33.0869	8.81301e-09	1.39901e-07		GSVIVT01035007001
GSVIVT01013874001	PTHR33021:SF70 - UCLACYANIN I-RELATED (1 of 1)	1.31012	5.84114	25.9241	3.55102e-07	4.06546e-06		GSVIVT01013874001
GSVIVT01035748001	PTHR10217:SF537 - POTASSIUM CHANNEL KAT3 (1 of 1)	1.31055	3.04715	28.6871	8.50678e-08	1.10758e-06		GSVIVT01035748001
GSVIVT01034405001	PF00954//PF08276 - S-locus glycoprotein domain (S_locus_glycop) // PAN-like domain (PAN_2) (1 of 7)	1.31142	2.82572	18.957	1.33696e-05	0.000105055		GSVIVT01034405001
GSVIVT01038237001	2.7.11.1 - Non-specific serine/threonine protein kinase / Threonine-specific protein kinase (1 of 1143)	1.31507	0.577062	9.23853	0.00236975	0.0099793		GSVIVT01038237001
GSVIVT01009632001	3.1.3.56 - Inositol-polyphosphate 5-phosphatase / Type I inositol-polyphosphate phosphatase (1 of 5)	1.3161	4.42918	28.4288	9.72096e-08	1.24978e-06		GSVIVT01009632001
GSVIVT01031826001	PTHR10209//PTHR10209:SF98 - OXIDOREDUCTASE, 2OG-FE II OXYGENASE FAMILY PROTEIN // SUBFAMILY NOT NAMED (1 of 11)	1.31718	3.05248	26.1814	3.10798e-07	3.61049e-06		GSVIVT01031826001
GSVIVT01028555001		1.32092	1.38021	11.9656	0.000541911	0.00280787		GSVIVT01028555001
GSVIVT01029998001	PF12609 - Wound-induced protein (DUF3774) (1 of 4)	1.3211	3.17786	23.5443	1.22068e-06	1.2262e-05		GSVIVT01029998001
GSVIVT01025879001	K11817 - indole-3-acetaldehyde oxidase (AAO1_2) (1 of 1)	1.3227	1.89885	13.1953	0.000280647	0.00158164		GSVIVT01025879001
GSVIVT01018700001	K02954 - small subunit ribosomal protein S14 (RP-S14, MRPS14, rpsN) (1 of 1)	1.33015	3.47256	10.9096	0.000956688	0.00458955		GSVIVT01018700001
GSVIVT01004107001		1.33034	2.36553	21.6407	3.28805e-06	2.9953e-05		GSVIVT01004107001
GSVIVT01027028001	PTHR33322:SF4 - BAG FAMILY MOLECULAR CHAPERONE REGULATOR 6 (1 of 1)	1.3323	10.9209	23.5483	1.21817e-06	1.22436e-05		GSVIVT01027028001
GSVIVT01031419001	PTHR11440:SF54 - PHOSPHOLIPID:DIACYLGLYCEROL ACYLTRANSFERASE 2-RELATED (1 of 1)	1.33481	5.23257	35.7503	2.24303e-09	3.97325e-08		GSVIVT01031419001
GSVIVT01037851001	PTHR26374:SF208 - ZINC FINGER PROTEIN AZF3-RELATED (1 of 1)	1.33545	4.42237	10.2878	0.0013391	0.00610394		GSVIVT01037851001
GSVIVT01028680001	PTHR19375:SF179 - HEAT SHOCK 70 KDA PROTEIN 10, MITOCHONDRIAL (1 of 3)	1.33699	1.65976	12.6867	0.000368267	0.00200885		GSVIVT01028680001
GSVIVT01016304001	K08472 - mlo protein (MLO) (1 of 17)	1.33749	4.08874	11.7163	0.000619546	0.00316862		GSVIVT01016304001
GSVIVT01020069001	3.2.1.141 - 4-alpha-D-((1->4)-alpha-D-glucano)trehalose trehalohydrolase / Maltooligosyl trehalose trehalohydrolase (1 of 1)	1.3383	6.83871	40.2009	2.29147e-10	4.85856e-09		GSVIVT01020069001
GSVIVT01025374001	PTHR31388:SF22 - PEROXIDASE 22-RELATED (1 of 1)	1.33894	8.81883	35.1527	3.04831e-09	5.28645e-08		GSVIVT01025374001
GSVIVT01013453001	PTHR13871:SF43 - CYSTEINE/HISTIDINE-RICH C1 DOMAIN FAMILY PROTEIN (1 of 1)	1.33911	0.722471	8.75369	0.00308976	0.0124825		GSVIVT01013453001
GSVIVT01038343001	PF01453//PF07714//PF08276 - D-mannose binding lectin (B_lectin) // Protein tyrosine kinase (Pkinase_Tyr) // PAN-like domain (PAN_2) (1 of 2)	1.33958	1.43544	13.3491	0.000258543	0.00146936		GSVIVT01038343001
GSVIVT01019650001	PF04398 - Protein of unknown function, DUF538 (DUF538) (1 of 18)	1.34173	5.47876	25.9578	3.48955e-07	4.00769e-06		GSVIVT01019650001
GSVIVT01014358001	PTHR31263:SF0 - CELLULASE (GLYCOSYL HYDROLASE FAMILY 5) PROTEIN-RELATED (1 of 6)	1.34267	5.12752	50.4405	1.22832e-12	3.7874e-11		GSVIVT01014358001
GSVIVT01017721001	PTHR32468:SF20 - CATION/H(+) ANTIPORTER 19 (1 of 1)	1.34379	0.901916	8.71305	0.0031594	0.0127272		GSVIVT01017721001
GSVIVT01013908001		1.34626	0.617627	9.67434	0.00186859	0.00814995		GSVIVT01013908001
GSVIVT01026850001	PTHR13943//PTHR13943:SF48 - HRAS-LIKE SUPPRESSOR - RELATED // SUBFAMILY NOT NAMED (1 of 1)	1.34634	3.65544	31.9148	1.61088e-08	2.42392e-07		GSVIVT01026850001
GSVIVT01023902001	PTHR11709:SF64 - MULTI-COPPER OXIDASE TYPE I FAMILY PROTEIN-RELATED (1 of 2)	1.34637	3.23528	5.91383	0.0150225	0.0462652		GSVIVT01023902001
GSVIVT01022223001	2.4.1.25 - 4-alpha-glucanotransferase / Oligo-1,4-1,4-glucantransferase (1 of 2)	1.34707	6.37256	74.5252	5.987e-18	3.90378e-16		GSVIVT01022223001
GSVIVT01006203001	PF01348 - Type II intron maturase (Intron_maturas2) (1 of 5)	1.34853	1.29085	8.85174	0.0029281	0.0119328		GSVIVT01006203001
GSVIVT01016429001	PTHR11527:SF158 - 17.6 KDA CLASS I HEAT SHOCK PROTEIN 1-RELATED (1 of 11)	1.34887	4.55975	21.8011	3.0243e-06	2.77449e-05		GSVIVT01016429001
GSVIVT01015290001	PTHR31321:SF17 - PECTINESTERASE 53-RELATED (1 of 1)	1.35074	4.55209	8.68556	0.0032074	0.0128863		GSVIVT01015290001
GSVIVT01032684001	K19040 - E3 ubiquitin-protein ligase ATL10/75/76/77/78 [EC:6.3.2.19] (ATL76S) (1 of 1)	1.35092	1.80463	18.6373	1.58096e-05	0.000122491		GSVIVT01032684001
GSVIVT01002947001	PTHR21477:SF12 - CF9 PROTEIN-RELATED (1 of 2)	1.35096	1.61839	13.5054	0.000237875	0.00136598		GSVIVT01002947001
GSVIVT01016509001	PTHR15486:SF25 - GLYCEROL-3-PHOSPHATE ACYLTRANSFERASE 5-RELATED (1 of 1)	1.35271	6.71383	34.8065	3.64158e-09	6.20877e-08		GSVIVT01016509001
GSVIVT01026745001	PTHR23155//PTHR23155:SF634 - LEUCINE-RICH REPEAT-CONTAINING PROTEIN // SUBFAMILY NOT NAMED (1 of 22)	1.35331	1.25847	6.74118	0.00942125	0.0316509		GSVIVT01026745001
GSVIVT01034012001	PTHR11662:SF235 - ANION TRANSPORTER 3, CHLOROPLASTIC-RELATED (1 of 1)	1.35358	4.75225	31.081	2.47478e-08	3.61906e-07		GSVIVT01034012001
GSVIVT01003981001	PTHR10666//PTHR10666:SF127 - UBIQUITIN // SUBFAMILY NOT NAMED (1 of 1)	1.35396	1.74634	11.7593	0.000605393	0.00310584		GSVIVT01003981001
GSVIVT01037789001	3.6.3.44 - Xenobiotic-transporting ATPase / Steroid-transporting ATPase (1 of 62)	1.35544	7.26739	69.9708	6.01883e-17	3.5666e-15		GSVIVT01037789001
GSVIVT01036090001	PTHR24078:SF279 - DUPLICATED SANT DNA-BINDING DOMAIN-CONTAINING PROTEIN (1 of 5)	1.35719	4.09386	24.7897	6.39373e-07	6.89476e-06		GSVIVT01036090001
GSVIVT01011565001	PTHR11999//PTHR11999:SF92 - GROUP II PYRIDOXAL-5-PHOSPHATE DECARBOXYLASE // SUBFAMILY NOT NAMED (1 of 1)	1.35755	3.02219	29.0822	6.9371e-08	9.22513e-07		GSVIVT01011565001
GSVIVT01034071001	PTHR11654:SF79 - PROTEIN NRT1/ PTR FAMILY 5.5-RELATED (1 of 1)	1.36043	2.25842	14.6754	0.000127704	0.00079507		GSVIVT01034071001
GSVIVT01010772001	PTHR33103:SF4 - EMB (1 of 3)	1.36077	2.51667	18.1527	2.03885e-05	0.000154738		GSVIVT01010772001
GSVIVT01021200001	PTHR23315:SF131 - ARMADILLO/BETA-CATENIN-LIKE REPEAT-CONTAINING PROTEIN (1 of 1)	1.36389	3.0441	29.3696	5.98095e-08	8.05967e-07		GSVIVT01021200001
GSVIVT01012279001	PTHR19271 - CYTOCHROME B (1 of 3)	1.3651	2.67858	12.1845	0.000481874	0.00254685		GSVIVT01012279001
GSVIVT01016360001	PF00046 - Homeobox domain (Homeobox) (1 of 52)	1.36511	1.40093	17.6649	2.63437e-05	0.000194657		GSVIVT01016360001
GSVIVT01009087001	PTHR10357:SF74 - ISOAMYLASE 3, CHLOROPLASTIC (1 of 1)	1.36641	6.88287	89.7551	2.69537e-21	2.66491e-19		GSVIVT01009087001
GSVIVT01031278001	PTHR11183:SF59 - GALACTINOL SYNTHASE 2-RELATED (1 of 2)	1.36705	3.76565	20.3719	6.37607e-06	5.41574e-05		GSVIVT01031278001
GSVIVT01006206001		1.37091	0.540825	9.69307	0.00184964	0.00807311		GSVIVT01006206001
GSVIVT01017696001	PTHR24221:SF205 - ABC TRANSPORTER B FAMILY MEMBER 11-RELATED (1 of 2)	1.37211	3.45922	21.938	2.81605e-06	2.6018e-05		GSVIVT01017696001
GSVIVT01029273001	KOG0617 - Ras suppressor protein (contains leucine-rich repeats) (1 of 22)	1.37214	1.77307	15.4348	8.54009e-05	0.000556053		GSVIVT01029273001
GSVIVT01021995001	PTHR10857:SF26 - PROTEIN BONZAI 3 (1 of 8)	1.37221	1.45326	14.2397	0.000160938	0.00097593		GSVIVT01021995001
GSVIVT01026507001	K18857 - alcohol dehydrogenase class-P (ADH1) (1 of 6)	1.3735	2.03508	7.09717	0.00772057	0.0268706		GSVIVT01026507001
GSVIVT01014431001		1.3744	1.90818	18.4026	1.78812e-05	0.000136966		GSVIVT01014431001
GSVIVT01021289001	PF07714//PF11721 - Protein tyrosine kinase (Pkinase_Tyr) // Di-glucose binding within endoplasmic reticulum (Malectin) (1 of 18)	1.37741	5.22212	20.254	6.78117e-06	5.71125e-05		GSVIVT01021289001
GSVIVT01018950001	3.1.3.76 - Lipid-phosphate phosphatase / Soluble epoxide hydrolase (1 of 1)	1.37743	5.64238	35.4461	2.62208e-09	4.59104e-08		GSVIVT01018950001
GSVIVT01027919001	3.5.2.6 - Beta-lactamase / Penicillinase (1 of 2)	1.37748	5.45256	50.3865	1.26262e-12	3.88655e-11		GSVIVT01027919001
GSVIVT01000930001		1.37835	4.80893	13.9504	0.000187694	0.00111241		GSVIVT01000930001
GSVIVT01005081001	PTHR22835//PTHR22835:SF147 - ZINC FINGER FYVE DOMAIN CONTAINING PROTEIN // SUBFAMILY NOT NAMED (1 of 1)	1.38074	7.19299	24.7232	6.61822e-07	7.10317e-06		GSVIVT01005081001
GSVIVT01022715001	K13035 - beta-cyano-L-alanine hydratase/nitrilase (NIT4) (1 of 6)	1.38107	4.59848	25.8059	3.77532e-07	4.30869e-06		GSVIVT01022715001
GSVIVT01030799001	PTHR22835//PTHR22835:SF150 - ZINC FINGER FYVE DOMAIN CONTAINING PROTEIN // SUBFAMILY NOT NAMED (1 of 1)	1.38176	6.93587	20.8639	4.93094e-06	4.31441e-05		GSVIVT01030799001
GSVIVT01033388001	PTHR24322:SF429 - NAD(P)-BINDING ROSSMANN-FOLD SUPERFAMILY PROTEIN (1 of 2)	1.38298	4.22959	27.9172	1.26619e-07	1.5974e-06		GSVIVT01033388001
GSVIVT01011165001	PTHR10209:SF134 - 2-OXOGLUTARATE (2OG) AND FE(II)-DEPENDENT OXYGENASE-LIKE PROTEIN (1 of 2)	1.38362	3.45095	9.38207	0.00219118	0.00932661		GSVIVT01011165001
GSVIVT01001661001	PTHR33143:SF6 - F16F4.1 PROTEIN-RELATED (1 of 1)	1.38501	1.67222	13.457	0.000244089	0.00139763		GSVIVT01001661001
GSVIVT01020744001	PTHR32448:SF30 - BERBERINE BRIDGE ENZYME-LIKE PROTEIN-RELATED (1 of 2)	1.38555	2.61234	15.9137	6.62973e-05	0.000441788		GSVIVT01020744001
GSVIVT01026494001		1.38585	2.2437	9.993	0.00157136	0.00699614		GSVIVT01026494001
GSVIVT01017588001	K17961 - cytochrome P450, family 82, subfamily G, polypeptide 1 (CYP82G1) (1 of 1)	1.38855	0.489695	9.48451	0.00207214	0.00891168		GSVIVT01017588001
GSVIVT01002195001	PTHR31985:SF27 - ETHYLENE-RESPONSIVE TRANSCRIPTION FACTOR ERF016-RELATED (1 of 4)	1.38866	1.53403	21.1965	4.14513e-06	3.70557e-05		GSVIVT01002195001
GSVIVT01031355001	K08516 - synaptobrevin homolog YKT6 (YKT6) (1 of 2)	1.38927	2.42937	25.3515	4.77776e-07	5.31603e-06		GSVIVT01031355001
GSVIVT01009501001	PTHR11183:SF44 - UDP-GLUCURONATE:XYLAN ALPHA-GLUCURONOSYLTRANSFERASE 2 (1 of 1)	1.38997	3.86118	17.936	2.28453e-05	0.000172163		GSVIVT01009501001
GSVIVT01013126001	PTHR10641//PTHR10641:SF534 - MYB-LIKE DNA-BINDING PROTEIN MYB // SUBFAMILY NOT NAMED (1 of 1)	1.39106	3.41883	30.4042	3.50767e-08	4.96588e-07		GSVIVT01013126001
GSVIVT01016141001	PTHR12542:SF16 - EXO70-G1 PROTEIN (1 of 3)	1.39124	4.08511	22.6117	1.98272e-06	1.8994e-05		GSVIVT01016141001
GSVIVT01022606001	PTHR24349:SF128 - CALCIUM-DEPENDENT PROTEIN KINASE 25 (1 of 1)	1.39141	3.15871	29.9818	4.36123e-08	6.06571e-07		GSVIVT01022606001
GSVIVT01009671001	PTHR24282:SF45 - CYTOCHROME P450, FAMILY 721, SUBFAMILY A, POLYPEPTIDE 1 (1 of 3)	1.39393	3.85905	30.9823	2.60392e-08	3.78964e-07		GSVIVT01009671001
GSVIVT01014500001	PF00954//PF01453//PF07714//PF08276//PF11883 - S-locus glycoprotein domain (S_locus_glycop) // D-mannose binding lectin (B_lectin) // Protein tyrosine kinase (Pkinase_Tyr) // PAN-like domain (PAN_2) // Domain of unknown function (DUF3403) (DUF3403) (1 of 3)	1.39404	0.67641	8.06165	0.00452119	0.0171962		GSVIVT01014500001
GSVIVT01000065001	PTHR31238:SF42 - GERMIN-LIKE PROTEIN SUBFAMILY 1 MEMBER 10-RELATED (1 of 25)	1.3955	4.26025	12.4436	0.000419427	0.00225612		GSVIVT01000065001
GSVIVT01022368001	3.5.1.99 - Fatty acid amide hydrolase / Oleamide hydrolase (1 of 2)	1.39786	6.60898	42.7897	6.09507e-11	1.44189e-09		GSVIVT01022368001
GSVIVT01009902001	PTHR23201:SF2 - GIBBERELLIN-REGULATED PROTEIN 1-RELATED (1 of 1)	1.39824	3.32384	16.5078	4.84496e-05	0.000335624		GSVIVT01009902001
GSVIVT01034146001	PTHR11709:SF66 - LACCASE-17 (1 of 4)	1.39858	1.839	7.32222	0.00681072	0.0242088		GSVIVT01034146001
GSVIVT01001299001	PF14547 - Hydrophobic seed protein (Hydrophob_seed) (1 of 6)	1.40009	8.229	57.9096	2.7444e-14	1.10701e-12		GSVIVT01001299001
GSVIVT01020076001	PTHR11654:SF98 - PROTEIN NRT1/ PTR FAMILY 4.5-RELATED (1 of 1)	1.40049	7.41587	40.2751	2.20599e-10	4.69373e-09		GSVIVT01020076001
GSVIVT01020733001	PTHR27001:SF30 - PROTEIN KINASE FAMILY PROTEIN (1 of 3)	1.4025	0.617751	7.86241	0.00504731	0.0188621		GSVIVT01020733001
GSVIVT01016820001	PF05553 - Cotton fibre expressed protein (DUF761) (1 of 9)	1.40392	3.3924	37.7287	8.13015e-10	1.55361e-08		GSVIVT01016820001
GSVIVT01013864001		1.40557	5.37162	22.6034	1.99129e-06	1.90561e-05		GSVIVT01013864001
GSVIVT01034403001	PF00954//PF08276 - S-locus glycoprotein domain (S_locus_glycop) // PAN-like domain (PAN_2) (1 of 7)	1.40771	1.79076	11.482	0.000702733	0.00353348		GSVIVT01034403001
GSVIVT01012752001	PTHR11709:SF88 - LACCASE-14 (1 of 17)	1.40862	3.28881	20.4754	6.04013e-06	5.15878e-05		GSVIVT01012752001
GSVIVT01011855001	K00227 - lathosterol oxidase (SC5DL, ERG3) (1 of 3)	1.40879	3.26265	14.8773	0.000114733	0.000721223		GSVIVT01011855001
GSVIVT01025607001	PF01535//PF07795//PF13041//PF13812 - PPR repeat (PPR) // Protein of unknown function (DUF1635) (DUF1635) // PPR repeat family (PPR_2) // Pentatricopeptide repeat domain (PPR_3) (1 of 1)	1.40962	1.74202	20.5519	5.80369e-06	4.99672e-05		GSVIVT01025607001
GSVIVT01025910001		1.41014	1.36816	10.5403	0.001168	0.0054399		GSVIVT01025910001
GSVIVT01018703001	PTHR19271 - CYTOCHROME B (1 of 3)	1.4133	1.39271	9.23441	0.00237509	0.00999716		GSVIVT01018703001
GSVIVT01013974001	PTHR27004:SF29 - RECEPTOR LIKE PROTEIN 13-RELATED (1 of 22)	1.42005	2.10708	11.8349	0.000581299	0.00299915		GSVIVT01013974001
GSVIVT01031128001	PTHR11972:SF57 - RESPIRATORY BURST OXIDASE HOMOLOG PROTEIN B (1 of 1)	1.42155	4.79337	39.8636	2.72331e-10	5.69453e-09		GSVIVT01031128001
GSVIVT01001272001	PTHR31953:SF17 - ACID BETA-FRUCTOFURANOSIDASE 3, VACUOLAR-RELATED (1 of 2)	1.42201	7.53925	58.0925	2.50082e-14	1.01325e-12		GSVIVT01001272001
GSVIVT01007583001	PTHR24413:SF75 - BTB/POZ AND TAZ DOMAIN-CONTAINING PROTEIN 2 (1 of 1)	1.4244	5.82035	89.9684	2.41996e-21	2.4189e-19		GSVIVT01007583001
GSVIVT01031228001	PF00582 - Universal stress protein family (Usp) (1 of 36)	1.42563	6.24185	47.7693	4.79432e-12	1.35643e-10		GSVIVT01031228001
GSVIVT01035911001	PTHR31194:SF4 - ETHYLENE-RESPONSIVE TRANSCRIPTION FACTOR ERF003 (1 of 5)	1.42674	5.16351	25.9308	3.53881e-07	4.05403e-06		GSVIVT01035911001
GSVIVT01031007001		1.4269	2.1845	12.6374	0.000378109	0.00205637		GSVIVT01031007001
GSVIVT01006733001		1.42699	6.94801	42.0332	8.97369e-11	2.05345e-09		GSVIVT01006733001
GSVIVT01002724001		1.42881	2.66758	11.2967	0.000776459	0.00385622		GSVIVT01002724001
GSVIVT01009490001	PTHR33676:SF3 - COLD REGULATED PROTEIN 27 (1 of 3)	1.42931	2.1019	16.3249	5.33575e-05	0.000365467		GSVIVT01009490001
GSVIVT01020560001	PF04720 - PDDEXK-like family of unknown function (PDDEXK_6) (1 of 10)	1.43014	4.07583	26.9263	2.1136e-07	2.552e-06		GSVIVT01020560001
GSVIVT01007610001	PTHR24298:SF182 - CYTOCHROME P450 71A12-RELATED (1 of 3)	1.43137	2.7661	6.41069	0.0113435	0.0370835		GSVIVT01007610001
GSVIVT01028170001	K01051 - pectinesterase (E3.1.1.11) (1 of 29)	1.4328	0.832743	8.88924	0.00286856	0.0117243		GSVIVT01028170001
GSVIVT01009165001	PTHR11002:SF19 - CARBONIC ANHYDRASE (1 of 1)	1.43295	5.9454	78.5562	7.77526e-19	5.72662e-17		GSVIVT01009165001
GSVIVT01024280001	PTHR24298:SF45 - CYTOCHROME P450 89A2-RELATED (1 of 9)	1.43342	0.477243	9.73688	0.00180607	0.00790378		GSVIVT01024280001
GSVIVT01015780001	PTHR31568:SF17 - EXPRESSED PROTEIN (1 of 5)	1.43512	1.51824	7.59638	0.00584856	0.0213691		GSVIVT01015780001
GSVIVT01033801001	PTHR10357:SF141 - 1,4-ALPHA-GLUCAN-BRANCHING ENZYME 2-1, CHLOROPLASTIC/AMYLOPLASTIC-RELATED (1 of 1)	1.43639	6.88583	60.1044	8.99556e-15	3.85865e-13		GSVIVT01033801001
GSVIVT01029171001	PTHR31062:SF20 - XYLOGLUCAN ENDOTRANSGLUCOSYLASE/HYDROLASE PROTEIN 14-RELATED (1 of 3)	1.43745	5.08932	21.1895	4.1603e-06	3.71547e-05		GSVIVT01029171001
GSVIVT01004104001	PF03514 - GRAS domain family (GRAS) (1 of 43)	1.43761	1.6645	11.6528	0.000641045	0.00326207		GSVIVT01004104001
GSVIVT01000721001	K14484 - auxin-responsive protein IAA (IAA) (1 of 20)	1.43895	2.62853	22.8546	1.74733e-06	1.69987e-05		GSVIVT01000721001
GSVIVT01001089001	PF00847 - AP2 domain (AP2) (1 of 97)	1.44081	5.1739	23.9155	1.0066e-06	1.03225e-05		GSVIVT01001089001
GSVIVT01004910001	PTHR33593:SF2 - F5O11.5 (1 of 2)	1.44103	1.69082	8.05884	0.00452822	0.0172193		GSVIVT01004910001
GSVIVT01000061001		1.44251	1.72574	11.0015	0.000910369	0.00440112		GSVIVT01000061001
GSVIVT01017211001	K03301 - ATP:ADP antiporter, AAA family (TC.AAA) (1 of 2)	1.44323	8.21939	64.0577	1.20831e-15	5.94096e-14		GSVIVT01017211001
GSVIVT01008575001	K10781 - fatty acyl-ACP thioesterase B (FATB) (1 of 2)	1.44354	4.90529	24.2396	8.50667e-07	8.88366e-06		GSVIVT01008575001
GSVIVT01012771001	K17302 - coatomer, subunit beta (COPB2, SEC27) (1 of 6)	1.4463	0.728854	6.19455	0.0128144	0.0407267		GSVIVT01012771001
GSVIVT01024804001	PTHR11468:SF4 - ALPHA-GLUCAN PHOSPHORYLASE 2, CYTOSOLIC (1 of 1)	1.44642	7.08273	55.2664	1.05251e-13	3.77657e-12		GSVIVT01024804001
GSVIVT01025582001	PTHR19241:SF258 - ABC TRANSPORTER G FAMILY MEMBER 17-RELATED (1 of 1)	1.44722	7.35564	28.8598	7.78107e-08	1.02436e-06		GSVIVT01025582001
GSVIVT01008228001	PTHR33203:SF4 - F27J15.22-RELATED (1 of 1)	1.44832	3.91594	50.5939	1.13598e-12	3.53259e-11		GSVIVT01008228001
GSVIVT01025810001	2.4.1.25 - 4-alpha-glucanotransferase / Oligo-1,4-1,4-glucantransferase (1 of 2)	1.45217	6.67708	101.074	8.86123e-24	1.18532e-21		GSVIVT01025810001
GSVIVT01001829001	PF01344//PF13418//PF13964 - Kelch motif (Kelch_1) // Galactose oxidase, central domain (Kelch_4) // Kelch motif (Kelch_6) (1 of 1)	1.4534	2.70014	23.6076	1.18119e-06	1.19114e-05		GSVIVT01001829001
GSVIVT01008048001	1.13.11.19 - Cysteamine dioxygenase / Persulfurase (1 of 7)	1.45363	5.92108	89.7078	2.76069e-21	2.71473e-19		GSVIVT01008048001
GSVIVT01031677001	PF14368 - Probable lipid transfer (LTP_2) (1 of 35)	1.45716	8.38477	9.30565	0.00228449	0.00967622		GSVIVT01031677001
GSVIVT01015703001	PTHR10209//PTHR10209:SF167 - OXIDOREDUCTASE, 2OG-FE II OXYGENASE FAMILY PROTEIN // SUBFAMILY NOT NAMED (1 of 6)	1.45758	4.45963	56.8416	4.72367e-14	1.80911e-12		GSVIVT01015703001
GSVIVT01019691001	PTHR11746//PTHR11746:SF81 - O-METHYLTRANSFERASE // SUBFAMILY NOT NAMED (1 of 2)	1.45803	4.4464	52.2133	4.97871e-13	1.63194e-11		GSVIVT01019691001
GSVIVT01019987001	PTHR11260:SF221 - GLUTATHIONE S-TRANSFERASE U9 (1 of 4)	1.45831	4.61283	6.41633	0.0113075	0.0369858		GSVIVT01019987001
GSVIVT01029178001	PF03059 - Nicotianamine synthase protein (NAS) (1 of 2)	1.45903	3.46793	27.1714	1.86192e-07	2.27787e-06		GSVIVT01029178001
GSVIVT01008979001	PTHR22814:SF84 - HEAVY-METAL-ASSOCIATED DOMAIN-CONTAINING PROTEIN (1 of 2)	1.46	2.46233	16.0532	6.15867e-05	0.000413732		GSVIVT01008979001
GSVIVT01015000001	PTHR31707:SF39 - PECTINESTERASE/PECTINESTERASE INHIBITOR 12-RELATED (1 of 1)	1.46033	4.87156	45.7042	1.37527e-11	3.60503e-10		GSVIVT01015000001
GSVIVT01016603001	PF06136 - Domain of unknown function (DUF966) (DUF966) (1 of 6)	1.46071	1.42599	18.9183	1.3644e-05	0.000107126		GSVIVT01016603001
GSVIVT01000208001		1.46083	6.55198	68.3416	1.37492e-16	7.67255e-15		GSVIVT01000208001
GSVIVT01030708001	PTHR10641:SF498 - MYB TRANSCRIPTION FACTOR (1 of 1)	1.46112	1.1622	10.0852	0.00149462	0.00670534		GSVIVT01030708001
GSVIVT01025594001	PTHR12542:SF38 - EXOCYST SUBUNIT EXO70 FAMILY PROTEIN-RELATED (1 of 1)	1.46164	3.47305	26.0653	3.30066e-07	3.81241e-06		GSVIVT01025594001
GSVIVT01000481001	1.13.11.18 - Persulfide dioxygenase / Sulfur oxygenase (1 of 2)	1.46197	4.51178	48.537	3.24115e-12	9.52553e-11		GSVIVT01000481001
GSVIVT01016063001		1.46266	6.12691	74.5284	5.9771e-18	3.90378e-16		GSVIVT01016063001
GSVIVT01020155001		1.46523	4.92257	64.8832	7.94716e-16	3.97183e-14		GSVIVT01020155001
GSVIVT01010312001	PTHR31623:SF3 - F21J9.9 (1 of 2)	1.46716	4.90691	34.0701	5.3161e-09	8.76001e-08		GSVIVT01010312001
GSVIVT01031226001	PF00582 - Universal stress protein family (Usp) (1 of 36)	1.46856	6.55137	70.2386	5.25486e-17	3.14462e-15		GSVIVT01031226001
GSVIVT01012639001	PTHR31707:SF32 - PECTINESTERASE-RELATED PROTEIN-RELATED (1 of 1)	1.46947	2.37709	9.15654	0.00247831	0.0103668		GSVIVT01012639001
GSVIVT01009166001	PTHR12565//PTHR12565:SF120 - STEROL REGULATORY ELEMENT-BINDING PROTEIN // SUBFAMILY NOT NAMED (1 of 1)	1.46972	5.63834	56.995	4.36921e-14	1.69477e-12		GSVIVT01009166001
GSVIVT01033392001	PTHR11122:SF15 - NDH-DEPENDENT CYCLIC ELECTRON FLOW 5 (1 of 1)	1.47196	0.698103	11.3258	0.000764361	0.0038107		GSVIVT01033392001
GSVIVT01023399001		1.47209	0.887829	7.84627	0.00509257	0.0190078		GSVIVT01023399001
GSVIVT01021225001	PF00249 - Myb-like DNA-binding domain (Myb_DNA-binding) (1 of 232)	1.47324	3.6704	34.6244	3.9986e-09	6.77937e-08		GSVIVT01021225001
GSVIVT01027591001	PTHR10795:SF387 - SUBTILISIN-LIKE SERINE PROTEASE-RELATED (1 of 4)	1.47357	0.721763	9.21854	0.00239577	0.0100772		GSVIVT01027591001
GSVIVT01011899001	K00547 - homocysteine S-methyltransferase (mmuM) (1 of 3)	1.47368	2.41939	27.1289	1.90334e-07	2.32075e-06		GSVIVT01011899001
GSVIVT01020544001	PTHR11615//PTHR11615:SF129 - NITRATE, FROMATE, IRON DEHYDROGENASE // SUBFAMILY NOT NAMED (1 of 1)	1.47545	4.92807	27.4194	1.63783e-07	2.0214e-06		GSVIVT01020544001
GSVIVT01006204001		1.4756	0.930448	13.4311	0.000247488	0.00141404		GSVIVT01006204001
GSVIVT01024038001	PTHR22950:SF205 - AMINO ACID PERMEASE 3-RELATED (1 of 8)	1.47683	0.931004	6.47883	0.0109167	0.0358603		GSVIVT01024038001
GSVIVT01012065001	PF01535//PF13041 - PPR repeat (PPR) // PPR repeat family (PPR_2) (1 of 160)	1.47688	0.912722	14.8437	0.0001168	0.000733457		GSVIVT01012065001
GSVIVT01020752001		1.47882	3.39078	29.5255	5.51865e-08	7.509e-07		GSVIVT01020752001
GSVIVT01014357001	PTHR31263:SF0 - CELLULASE (GLYCOSYL HYDROLASE FAMILY 5) PROTEIN-RELATED (1 of 6)	1.48008	4.89414	55.3668	1.0001e-13	3.60272e-12		GSVIVT01014357001
GSVIVT01002111001	PTHR11662:SF232 - GLYCEROL-3-PHOSPHATE TRANSPORTER 4-RELATED (1 of 1)	1.48443	2.35562	17.0652	3.61173e-05	0.00025807		GSVIVT01002111001
GSVIVT01024263001		1.48501	5.74981	81.9483	1.39696e-19	1.11463e-17		GSVIVT01024263001
GSVIVT01006154001	PTHR31953:SF17 - ACID BETA-FRUCTOFURANOSIDASE 3, VACUOLAR-RELATED (1 of 2)	1.48792	4.91	47.786	4.75371e-12	1.34703e-10		GSVIVT01006154001
GSVIVT01011868001		1.4898	4.23698	47.9137	4.454e-12	1.27401e-10		GSVIVT01011868001
GSVIVT01035317001	PTHR33172:SF2 - EMB (1 of 2)	1.49113	2.66866	22.6401	1.95366e-06	1.87551e-05		GSVIVT01035317001
GSVIVT01022117001	PTHR24361:SF334 - MITOGEN-ACTIVATED PROTEIN KINASE KINASE KINASE 19-RELATED (1 of 4)	1.4935	2.68419	12.1445	0.000492319	0.00259076		GSVIVT01022117001
GSVIVT01012625001		1.49442	5.6808	55.5823	8.96275e-14	3.2741e-12		GSVIVT01012625001
GSVIVT01034148001	PTHR31221:SF42 - WRKY TRANSCRIPTION FACTOR 49-RELATED (1 of 1)	1.49582	2.7129	17.2559	3.26676e-05	0.000236297		GSVIVT01034148001
GSVIVT01001811001	PTHR27001:SF120 - PROTEIN LYK2 (1 of 1)	1.49632	2.92581	50.5618	1.15474e-12	3.5787e-11		GSVIVT01001811001
GSVIVT01008025001	PTHR23042:SF51 - TRANSCRIPTION FACTOR BHLH47 (1 of 2)	1.50563	1.49316	16.4552	4.98125e-05	0.000343513		GSVIVT01008025001
GSVIVT01003940001	K01568 - pyruvate decarboxylase (E4.1.1.1, pdc) (1 of 3)	1.50831	8.12492	76.4763	2.22871e-18	1.5715e-16		GSVIVT01003940001
GSVIVT01011354001	PTHR11802//PTHR11802:SF84 - SERINE PROTEASE FAMILY S10 SERINE CARBOXYPEPTIDASE // SUBFAMILY NOT NAMED (1 of 2)	1.50837	1.07312	10.5921	0.00113573	0.00530453		GSVIVT01011354001
GSVIVT01006205001		1.50967	0.759698	10.5113	0.00118644	0.00550746		GSVIVT01006205001
GSVIVT01016258001	PTHR10774:SF62 - SYNAPTOTAGMIN-3 (1 of 7)	1.50982	4.45752	52.7768	3.73681e-13	1.24506e-11		GSVIVT01016258001
GSVIVT01011858001	PF02485 - Core-2/I-Branching enzyme (Branch) (1 of 26)	1.51132	1.94253	21.4971	3.54372e-06	3.20893e-05		GSVIVT01011858001
GSVIVT01004464001	PTHR10641:SF519 - TRANSCRIPTION FACTOR RAX2 (1 of 3)	1.51164	3.77119	29.1066	6.85037e-08	9.11645e-07		GSVIVT01004464001
GSVIVT01007987001	PF01357//PF03330 - Pollen allergen (Pollen_allerg_1) // Rare lipoprotein A (RlpA)-like double-psi beta-barrel (DPBB_1) (1 of 27)	1.51179	5.75031	30.8932	2.7263e-08	3.95195e-07		GSVIVT01007987001
GSVIVT01020827001	PF00249 - Myb-like DNA-binding domain (Myb_DNA-binding) (1 of 232)	1.51424	4.43001	32.4538	1.22058e-08	1.89461e-07		GSVIVT01020827001
GSVIVT01006526001	PTHR27002:SF84 - ATP BINDING / PROTEIN KINASE-RELATED (1 of 17)	1.5144	2.39668	25.808	3.77121e-07	4.30671e-06		GSVIVT01006526001
GSVIVT01024781001	K15401 - fatty acid omega-hydroxylase (CYP86A1) (1 of 1)	1.51492	7.58622	29.7279	4.97153e-08	6.8421e-07		GSVIVT01024781001
GSVIVT01022902001	PF00190 - Cupin (Cupin_1) (1 of 19)	1.51654	6.95748	28.2733	1.05338e-07	1.34761e-06		GSVIVT01022902001
GSVIVT01029136001	PTHR11206//PTHR11206:SF137 - MULTIDRUG RESISTANCE PROTEIN // SUBFAMILY NOT NAMED (1 of 7)	1.51773	0.727339	12.1976	0.000478517	0.00253205		GSVIVT01029136001
GSVIVT01012193001	K17732 - mitochondrial-processing peptidase subunit beta [EC:3.4.24.64] (PMPCB, MAS1) (1 of 2)	1.51919	1.79077	27.2	1.83461e-07	2.24749e-06		GSVIVT01012193001
GSVIVT01011198001	PTHR24177:SF39 - ANKYRIN REPEAT-CONTAINING PROTEIN-RELATED (1 of 9)	1.52115	7.11331	56.913	4.55535e-14	1.75574e-12		GSVIVT01011198001
GSVIVT01033177001	K00306 - sarcosine oxidase / L-pipecolate oxidase (PIPOX) (1 of 1)	1.52235	3.30217	19.0718	1.2589e-05	9.96165e-05		GSVIVT01033177001
GSVIVT01016679001	PF04570 - zinc-finger of the FCS-type, C2-C2 (zf-FLZ) (1 of 11)	1.52251	1.98939	14.8358	0.000117287	0.000736264		GSVIVT01016679001
GSVIVT01015269001	3.4.19.13 - Glutathione hydrolase / Glutathionase (1 of 1)	1.52421	6.06277	30.0347	4.24393e-08	5.90709e-07		GSVIVT01015269001
GSVIVT01011616001	PTHR22849//PTHR22849:SF9 - WDSAM1 PROTEIN // SUBFAMILY NOT NAMED (1 of 1)	1.52432	2.70748	8.70044	0.00318134	0.0128013		GSVIVT01011616001
GSVIVT01023641001	PTHR19375:SF229 - HEAT SHOCK 70 KDA PROTEIN 5 (1 of 1)	1.52572	8.94119	16.1797	5.76083e-05	0.000390903		GSVIVT01023641001
GSVIVT01015449001	PTHR31734:SF34 - AUXIN-RESPONSIVE PROTEIN IAA15 (1 of 2)	1.52789	4.36436	56.5169	5.57174e-14	2.1161e-12		GSVIVT01015449001
GSVIVT01007681001	PTHR31268:SF2 - GALACTINOL--SUCROSE GALACTOSYLTRANSFERASE 5-RELATED (1 of 2)	1.53175	3.81276	33.7011	6.42655e-09	1.04014e-07		GSVIVT01007681001
GSVIVT01034176001	PTHR13832:SF228 - PROTEIN PHOSPHATASE 2C 36-RELATED (1 of 2)	1.53291	2.50407	11.0497	0.000886994	0.00430414		GSVIVT01034176001
GSVIVT01032809001	1.14.11.19 - Leucocyanidin oxygenase / Leucoanthocyanidin dioxygenase (1 of 2)	1.53389	2.35034	25.1883	5.19977e-07	5.73646e-06		GSVIVT01032809001
GSVIVT01017325001	PTHR10332:SF35 - EQUILIBRATIVE NUCLEOTIDE TRANSPORTER 8 (1 of 3)	1.53438	1.56617	20.4378	6.15994e-06	5.25125e-05		GSVIVT01017325001
GSVIVT01021829001		1.53904	4.47411	18.9563	1.33745e-05	0.000105055		GSVIVT01021829001
GSVIVT01022735001		1.5392	1.16989	8.83488	0.00295526	0.01203		GSVIVT01022735001
GSVIVT01023703001	PTHR11922:SF42 - CLASS I GLUTAMINE AMIDOTRANSFERASE DOMAIN-CONTAINING PROTEIN-RELATED (1 of 2)	1.53982	0.864408	8.68208	0.00321354	0.0129052		GSVIVT01023703001
GSVIVT01009480001	PTHR21493//PTHR21493:SF104 - CGI-141-RELATED/LIPASE CONTAINING PROTEIN // SUBFAMILY NOT NAMED (1 of 1)	1.53996	2.10069	11.5574	0.000674816	0.00341386		GSVIVT01009480001
GSVIVT01012201001	PF01535//PF13041 - PPR repeat (PPR) // PPR repeat family (PPR_2) (1 of 160)	1.54258	0.905416	12.7224	0.000361304	0.00197798		GSVIVT01012201001
GSVIVT01031125001	PTHR19375:SF219 - MEDIATOR OF RNA POLYMERASE II TRANSCRIPTION SUBUNIT 37A-RELATED (1 of 1)	1.54583	4.02904	39.6722	3.00377e-10	6.23086e-09		GSVIVT01031125001
GSVIVT01009730001		1.54705	6.85623	69.0089	9.80202e-17	5.62518e-15		GSVIVT01009730001
GSVIVT01022913001	PF00190 - Cupin (Cupin_1) (1 of 19)	1.54741	0.714496	13.5366	0.000233952	0.00134642		GSVIVT01022913001
GSVIVT01031881001	PTHR10218:SF222 - EXTRA-LARGE GUANINE NUCLEOTIDE-BINDING PROTEIN 1 (1 of 2)	1.54895	7.07724	69.1301	9.21769e-17	5.32344e-15		GSVIVT01031881001
GSVIVT01011938001	PTHR22950:SF327 - LYSINE HISTIDINE TRANSPORTER-LIKE 6 (1 of 1)	1.55279	0.653801	14.1246	0.00017109	0.00102994		GSVIVT01011938001
GSVIVT01006265001	PTHR22298:SF36 - ENDOGLUCANASE 21-RELATED (1 of 2)	1.55454	4.59687	30.8569	2.77777e-08	4.01695e-07		GSVIVT01006265001
GSVIVT01009032001	PTHR10641:SF609 - MYB TRANSCRIPTION FACTOR (1 of 1)	1.55723	3.48501	27.7328	1.39283e-07	1.73908e-06		GSVIVT01009032001
GSVIVT01021135001	PTHR11746//PTHR11746:SF78 - O-METHYLTRANSFERASE // SUBFAMILY NOT NAMED (1 of 1)	1.56065	3.81876	16.8312	4.08562e-05	0.000287861		GSVIVT01021135001
GSVIVT01024610001	PTHR31147:SF9 - HXXXD-TYPE ACYL-TRANSFERASE FAMILY PROTEIN-RELATED (1 of 1)	1.56115	5.01994	15.096	0.000102178	0.000653594		GSVIVT01024610001
GSVIVT01031648001	PTHR11732//PTHR11732:SF226 - ALDO/KETO REDUCTASE // SUBFAMILY NOT NAMED (1 of 4)	1.56183	3.00131	41.4439	1.21304e-10	2.70106e-09		GSVIVT01031648001
GSVIVT01009450001	PTHR12864//PTHR12864:SF23 - RAN BINDING PROTEIN 9-RELATED // SUBFAMILY NOT NAMED (1 of 1)	1.56184	4.09496	74.8459	5.08914e-18	3.36661e-16		GSVIVT01009450001
GSVIVT01021549001		1.56195	3.14043	14.0919	0.000174096	0.00104595		GSVIVT01021549001
GSVIVT01023922001		1.56397	8.21545	34.3507	4.60246e-09	7.66037e-08		GSVIVT01023922001
GSVIVT01026418001	PF00139//PF07714 - Legume lectin domain (Lectin_legB) // Protein tyrosine kinase (Pkinase_Tyr) (1 of 9)	1.56655	3.81756	45.8178	1.29779e-11	3.41177e-10		GSVIVT01026418001
GSVIVT01028256001	PTHR24221:SF205 - ABC TRANSPORTER B FAMILY MEMBER 11-RELATED (1 of 2)	1.56684	5.93024	71.6363	2.5875e-17	1.59726e-15		GSVIVT01028256001
GSVIVT01035038001		1.57181	5.54178	26.338	2.866e-07	3.35079e-06		GSVIVT01035038001
GSVIVT01015042001	PTHR33077:SF13 - PROTEIN TIFY 10A-RELATED (1 of 1)	1.577	7.08303	59.1498	1.46113e-14	6.12463e-13		GSVIVT01015042001
GSVIVT01008868001	PTHR22835//PTHR22835:SF239 - ZINC FINGER FYVE DOMAIN CONTAINING PROTEIN // SUBFAMILY NOT NAMED (1 of 5)	1.57708	7.34973	27.2797	1.76051e-07	2.16546e-06		GSVIVT01008868001
GSVIVT01000070001	PTHR31238:SF42 - GERMIN-LIKE PROTEIN SUBFAMILY 1 MEMBER 10-RELATED (1 of 25)	1.57824	7.17662	20.0364	7.59819e-06	6.33194e-05		GSVIVT01000070001
GSVIVT01030509001	K18045 - tyrosine-protein phosphatase SIW14 [EC:3.1.3.48] (SIW14, OCA3) (1 of 3)	1.57925	7.32197	40.8061	1.68105e-10	3.64501e-09		GSVIVT01030509001
GSVIVT01026871001	PTHR12203:SF28 - DOWNSTREAM TARGET OF AGL15 2 (1 of 2)	1.58009	3.93278	26.8386	2.21173e-07	2.65058e-06		GSVIVT01026871001
GSVIVT01018663001	PTHR12652:SF17 - PEROXISOMAL MEMBRANE PROTEIN 11B (1 of 1)	1.58075	2.07204	19.6252	9.42199e-06	7.69322e-05		GSVIVT01018663001
GSVIVT01022200001	PTHR22952:SF180 - TRANSCRIPTION FACTOR TGA1-RELATED (1 of 2)	1.58104	4.58092	68.3582	1.3634e-16	7.6317e-15		GSVIVT01022200001
GSVIVT01011584001	PTHR11732:SF239 - ALDO/KETO REDUCTASE-RELATED (1 of 8)	1.58486	5.6245	65.9893	4.53382e-16	2.32992e-14		GSVIVT01011584001
GSVIVT01018760001	PTHR12231:SF112 - RHODANESE-LIKE DOMAIN-CONTAINING PROTEIN 14, CHLOROPLASTIC (1 of 3)	1.58533	0.778691	9.1515	0.00248515	0.0103931		GSVIVT01018760001
GSVIVT01011637001	PTHR31009:SF7 - S-ADENOSYL-L-METHIONINE:SALICYLIC ACID CARBOXYL METHYLTRANSFERASE, 41514-39166-RELATED (1 of 7)	1.58536	4.83179	41.6152	1.11123e-10	2.50192e-09		GSVIVT01011637001
GSVIVT01030043001	PF00651//PF03000 - BTB/POZ domain (BTB) // NPH3 family (NPH3) (1 of 17)	1.58858	1.8079	13.7317	0.000210871	0.00123309		GSVIVT01030043001
GSVIVT01012682001	PF03106 - WRKY DNA -binding domain (WRKY) (1 of 59)	1.59095	6.91721	63.2874	1.78646e-15	8.48547e-14		GSVIVT01012682001
GSVIVT01021297001	PTHR27006:SF8 - LEUCINE-RICH REPEAT TRANSMEMBRANE PROTEIN KINASE (1 of 5)	1.59324	2.22276	22.3647	2.25483e-06	2.13201e-05		GSVIVT01021297001
GSVIVT01016607001		1.59435	0.808578	14.7017	0.00012593	0.00078564		GSVIVT01016607001
GSVIVT01014490001	PF00954//PF01453//PF07714//PF08276 - S-locus glycoprotein domain (S_locus_glycop) // D-mannose binding lectin (B_lectin) // Protein tyrosine kinase (Pkinase_Tyr) // PAN-like domain (PAN_2) (1 of 8)	1.59495	5.10877	23.0977	1.53971e-06	1.51244e-05		GSVIVT01014490001
GSVIVT01021734001	PTHR32448:SF25 - FAD-BINDING BERBERINE FAMILY PROTEIN-RELATED (1 of 3)	1.5961	5.44012	17.5749	2.76205e-05	0.000203348		GSVIVT01021734001
GSVIVT01019879001	PTHR18896//PTHR18896:SF15 - PHOSPHOLIPASE D // SUBFAMILY NOT NAMED (1 of 1)	1.59617	4.46431	34.13	5.15494e-09	8.50987e-08		GSVIVT01019879001
GSVIVT01014491001	PF07714//PF11883 - Protein tyrosine kinase (Pkinase_Tyr) // Domain of unknown function (DUF3403) (DUF3403) (1 of 7)	1.5962	3.83173	21.3417	3.84279e-06	3.45869e-05		GSVIVT01014491001
GSVIVT01035359001	PTHR11034:SF23 - N-MYC DOWNREGULATED-LIKE 3 PROTEIN (1 of 2)	1.59749	5.90474	84.977	3.01851e-20	2.57806e-18		GSVIVT01035359001
GSVIVT01027110001	PTHR11668:SF259 - SERINE/THREONINE-PROTEIN PHOSPHATASE PP1 ISOZYME 2-RELATED (1 of 6)	1.59801	0.593674	13.995	0.000183294	0.00109041		GSVIVT01027110001
GSVIVT01011168001	PTHR10032:SF215 - TRIHELIX TRANSCRIPTION FACTOR GT-3A-RELATED (1 of 1)	1.5993	1.119	14.0503	0.000177986	0.00106406		GSVIVT01011168001
GSVIVT01016594001		1.60053	2.26436	22.0678	2.63188e-06	2.44907e-05		GSVIVT01016594001
GSVIVT01021182001	PTHR14209 - ISOAMYL ACETATE-HYDROLYZING ESTERASE 1 (1 of 4)	1.60189	2.51028	26.633	2.46008e-07	2.927e-06		GSVIVT01021182001
GSVIVT01011914001		1.60225	3.59938	30.2894	3.72161e-08	5.24021e-07		GSVIVT01011914001
GSVIVT01038031001	PTHR11260//PTHR11260:SF230 - GLUTATHIONE S-TRANSFERASE, GST, SUPERFAMILY, GST DOMAIN CONTAINING // SUBFAMILY NOT NAMED (1 of 15)	1.60267	4.15239	10.2097	0.00139701	0.00632514		GSVIVT01038031001
GSVIVT01022259001	PTHR31221:SF17 - WRKY TRANSCRIPTION FACTOR 13-RELATED (1 of 1)	1.60406	3.79413	24.135	8.98113e-07	9.34696e-06		GSVIVT01022259001
GSVIVT01036712001	PTHR10641//PTHR10641:SF487 - MYB-LIKE DNA-BINDING PROTEIN MYB // SUBFAMILY NOT NAMED (1 of 2)	1.60659	4.24883	25.1759	5.23317e-07	5.76981e-06		GSVIVT01036712001
GSVIVT01031480001	PTHR21576//PTHR21576:SF29 - UNCHARACTERIZED NODULIN-LIKE PROTEIN // SUBFAMILY NOT NAMED (1 of 1)	1.60662	2.95882	30.6336	3.11656e-08	4.47486e-07		GSVIVT01031480001
GSVIVT01005138001	PF01190 - Pollen proteins Ole e I like (Pollen_Ole_e_I) (1 of 18)	1.60749	5.44565	29.8508	4.66604e-08	6.46494e-07		GSVIVT01005138001
GSVIVT01013238001	PTHR31388:SF47 - PEROXIDASE 20 (1 of 1)	1.60773	3.48095	32.1741	1.40954e-08	2.15301e-07		GSVIVT01013238001
GSVIVT01022901001	PF00190 - Cupin (Cupin_1) (1 of 19)	1.61076	6.57093	25.1074	5.42257e-07	5.95337e-06		GSVIVT01022901001
GSVIVT01006303001	PTHR11695:SF497 - CINNAMYL ALCOHOL DEHYDROGENASE 6-RELATED (1 of 9)	1.61345	1.57571	17.8812	2.35134e-05	0.000176104		GSVIVT01006303001
GSVIVT01019779001	2.4.2.26 - Protein xylosyltransferase / Uridine diphosphoxylose-protein xylosyltransferase (1 of 7)	1.616	5.16379	96.355	9.60256e-23	1.09868e-20		GSVIVT01019779001
GSVIVT01000967001	PTHR33077:SF6 - PROTEIN TIFY 9 (1 of 1)	1.61806	4.8652	39.5619	3.17822e-10	6.55535e-09		GSVIVT01000967001
GSVIVT01000579001	KOG0265//KOG0294//KOG0315 - U5 snRNP-specific protein-like factor and related proteins // WD40 repeat-containing protein // G-protein beta subunit-like protein (contains WD40 repeats) (1 of 1)	1.61831	0.853609	19.1429	1.21289e-05	9.63114e-05		GSVIVT01000579001
GSVIVT01033522001	PTHR27001:SF8 - PROTEIN STRUBBELIG-RECEPTOR FAMILY 2 (1 of 1)	1.61942	0.511992	13.7426	0.00020964	0.00122748		GSVIVT01033522001
GSVIVT01015077001	2.7.11.1 - Non-specific serine/threonine protein kinase / Threonine-specific protein kinase (1 of 1143)	1.62098	5.05688	29.0541	7.03841e-08	9.33257e-07		GSVIVT01015077001
GSVIVT01002607001	1.14.13.89 - Isoflavone 2-hydroxylase / Isoflavone 2-monooxygenase (1 of 16)	1.62118	4.05684	42.3762	7.53007e-11	1.75175e-09		GSVIVT01002607001
GSVIVT01031854001	KOG0156 - Cytochrome P450 CYP2 subfamily (1 of 97)	1.6214	3.45658	55.7053	8.41912e-14	3.10042e-12		GSVIVT01031854001
GSVIVT01015859001	PTHR11926:SF374 - UDP-GLYCOSYLTRANSFERASE 71C4 (1 of 1)	1.62371	3.68357	16.2499	5.55126e-05	0.00037781		GSVIVT01015859001
GSVIVT01016721001	K13464 - jasmonate ZIM domain-containing protein (JAZ) (1 of 6)	1.62397	7.62145	121.886	2.44535e-28	6.35513e-26		GSVIVT01016721001
GSVIVT01011216001	PF12796//PF13961//PF13962 - Ankyrin repeats (3 copies) (Ank_2) // Domain of unknown function (DUF4219) (DUF4219) // Domain of unknown function (PGG) (1 of 3)	1.62399	5.34209	37.4492	9.38254e-10	1.77245e-08		GSVIVT01011216001
GSVIVT01033746001	PTHR21654:SF0 - LD26007P (1 of 1)	1.62453	6.37511	48.4965	3.30873e-12	9.68453e-11		GSVIVT01033746001
GSVIVT01008649001	PF00847 - AP2 domain (AP2) (1 of 97)	1.62844	3.57485	19.6884	9.11542e-06	7.46299e-05		GSVIVT01008649001
GSVIVT01016428001	PTHR11527:SF158 - 17.6 KDA CLASS I HEAT SHOCK PROTEIN 1-RELATED (1 of 11)	1.62886	4.33732	19.3565	1.08448e-05	8.71805e-05		GSVIVT01016428001
GSVIVT01007670001	PTHR10641//PTHR10641:SF466 - MYB-LIKE DNA-BINDING PROTEIN MYB // SUBFAMILY NOT NAMED (1 of 1)	1.63377	2.68937	27.8276	1.32621e-07	1.66045e-06		GSVIVT01007670001
GSVIVT01023807001	2.1.1.159 - Theobromine synthase / MXMT (1 of 5)	1.63593	0.938701	7.20712	0.00726148	0.0255465		GSVIVT01023807001
GSVIVT01026742001	PTHR23155//PTHR23155:SF634 - LEUCINE-RICH REPEAT-CONTAINING PROTEIN // SUBFAMILY NOT NAMED (1 of 22)	1.63772	0.659007	9.13335	0.00250992	0.0104798		GSVIVT01026742001
GSVIVT01014542001	PTHR16223:SF46 - TRANSCRIPTION FACTOR BHLH123 (1 of 1)	1.63783	0.949363	7.01981	0.00806126	0.0277905		GSVIVT01014542001
GSVIVT01024656001	PTHR11926:SF176 - UDP-GLYCOSYLTRANSFERASE 87A2 (1 of 8)	1.63845	3.54286	18.6769	1.54844e-05	0.000120278		GSVIVT01024656001
GSVIVT01017339001	K00507 - stearoyl-CoA desaturase (delta-9 desaturase) (SCD, desC) (1 of 1)	1.64279	3.05097	39.0237	4.18697e-10	8.38869e-09		GSVIVT01017339001
GSVIVT01014933001	PF00954//PF07714//PF08276//PF11883 - S-locus glycoprotein domain (S_locus_glycop) // Protein tyrosine kinase (Pkinase_Tyr) // PAN-like domain (PAN_2) // Domain of unknown function (DUF3403) (DUF3403) (1 of 7)	1.64353	3.61255	28.796	8.04185e-08	1.05391e-06		GSVIVT01014933001
GSVIVT01031408001	PTHR22950:SF319 - GABA TRANSPORTER 1 (1 of 1)	1.64363	4.45211	43.8734	3.50324e-11	8.57753e-10		GSVIVT01031408001
GSVIVT01030286001		1.64761	3.87442	51.5793	6.87639e-13	2.218e-11		GSVIVT01030286001
GSVIVT01009274001	K09338 - homeobox-leucine zipper protein (HD-ZIP) (1 of 29)	1.65439	3.16896	52.781	3.729e-13	1.24473e-11		GSVIVT01009274001
GSVIVT01025049001	PTHR22814//PTHR22814:SF82 - COPPER TRANSPORT PROTEIN ATOX1-RELATED // SUBFAMILY NOT NAMED (1 of 1)	1.65465	2.18328	24.4839	7.49328e-07	7.92545e-06		GSVIVT01025049001
GSVIVT01001985001		1.65588	2.0658	12.7136	0.000363	0.00198548		GSVIVT01001985001
GSVIVT01038410001	2.3.1.84 - Alcohol O-acetyltransferase / AATASE (1 of 20)	1.65796	2.91022	6.70476	0.0096156	0.0321792		GSVIVT01038410001
GSVIVT01008869001	PTHR22835//PTHR22835:SF239 - ZINC FINGER FYVE DOMAIN CONTAINING PROTEIN // SUBFAMILY NOT NAMED (1 of 5)	1.65835	6.06798	34.4962	4.27087e-09	7.17411e-08		GSVIVT01008869001
GSVIVT01027860001	K13347 - peroxisomal membrane protein 2 (PXMP2, PMP22) (1 of 3)	1.6627	2.89517	30.7216	2.97833e-08	4.28654e-07		GSVIVT01027860001
GSVIVT01034945001	PTHR10209:SF160 - GIBBERELLIN 2-BETA-DIOXYGENASE 4 (1 of 1)	1.66284	3.3432	46.3977	9.65296e-12	2.58245e-10		GSVIVT01034945001
GSVIVT01032163001	PTHR10742:SF273 - POLYAMINE OXIDASE 1 (1 of 1)	1.66438	3.87081	51.3828	7.60021e-13	2.44281e-11		GSVIVT01032163001
GSVIVT01008812001	PTHR11785//PTHR11785:SF370 - AMINO ACID TRANSPORTER // SUBFAMILY NOT NAMED (1 of 2)	1.66873	1.59745	14.3616	0.000150848	0.000920356		GSVIVT01008812001
GSVIVT01032714001	PTHR31301:SF2 - LOB DOMAIN-CONTAINING PROTEIN 15 (1 of 2)	1.66965	3.82061	58.5113	2.0213e-14	8.33822e-13		GSVIVT01032714001
GSVIVT01021285001	PTHR27006:SF3 - LRR RECEPTOR-LIKE SERINE/THREONINE-PROTEIN KINASE RFK1-RELATED (1 of 5)	1.66974	1.85421	17.2751	3.23401e-05	0.000234208		GSVIVT01021285001
GSVIVT01033018001	PTHR23032:SF2 - ENDOSOMAL TARGETING BRO1-LIKE DOMAIN-CONTAINING PROTEIN (1 of 1)	1.67183	3.03919	50.5686	1.15071e-12	3.57231e-11		GSVIVT01033018001
GSVIVT01001564001	PTHR23155:SF478 - LEUCINE-RICH REPEAT-CONTAINING PROTEIN SOG2 (1 of 10)	1.67273	1.55025	22.1382	2.53706e-06	2.3681e-05		GSVIVT01001564001
GSVIVT01025160001	PTHR31942:SF12 - MLO-LIKE PROTEIN 3 (1 of 1)	1.6732	2.79024	7.31898	0.00682302	0.0242383		GSVIVT01025160001
GSVIVT01024773001	PF13432 - Tetratricopeptide repeat (TPR_16) (1 of 4)	1.674	5.99128	61.3812	4.70274e-15	2.11763e-13		GSVIVT01024773001
GSVIVT01000512001		1.67469	0.563131	10.8222	0.00100288	0.00477603		GSVIVT01000512001
GSVIVT01019405001	PTHR31339:SF7 - POLYGALACTURONASE-RELATED (1 of 3)	1.6749	5.361	18.4361	1.75702e-05	0.000135096		GSVIVT01019405001
GSVIVT01009673001	PTHR24282:SF45 - CYTOCHROME P450, FAMILY 721, SUBFAMILY A, POLYPEPTIDE 1 (1 of 3)	1.67846	1.28791	15.7377	7.27591e-05	0.000480273		GSVIVT01009673001
GSVIVT01008484001	PTHR10641:SF665 - MYB TRANSCRIPTION FACTOR (1 of 1)	1.68367	2.9404	29.2303	6.42662e-08	8.60287e-07		GSVIVT01008484001
GSVIVT01024795001	PTHR11709:SF103 - LACCASE-16 (1 of 4)	1.68371	3.5512	35.9429	2.03187e-09	3.65569e-08		GSVIVT01024795001
GSVIVT01017223001	PTHR11453:SF48 - BORON TRANSPORTER 4-RELATED (1 of 1)	1.68403	1.71031	20.7305	5.28677e-06	4.59221e-05		GSVIVT01017223001
GSVIVT01030985001	PF14368 - Probable lipid transfer (LTP_2) (1 of 35)	1.6843	3.111	34.4492	4.37528e-09	7.32246e-08		GSVIVT01030985001
GSVIVT01016879001	PTHR24223:SF108 - ABC TRANSPORTER C FAMILY MEMBER 8 (1 of 2)	1.68446	4.74813	48.3945	3.48546e-12	1.01128e-10		GSVIVT01016879001
GSVIVT01016790001	PTHR12632:SF12 - NUCLEAR TRANSCRIPTION FACTOR Y SUBUNIT A-3-RELATED (1 of 1)	1.68792	5.64811	87.2127	9.74543e-21	9.04535e-19		GSVIVT01016790001
GSVIVT01003965001	PTHR21461:SF10 - C3H4 TYPE ZINC FINGER PROTEIN-RELATED (1 of 1)	1.68933	4.06421	59.6741	1.11937e-14	4.76901e-13		GSVIVT01003965001
GSVIVT01002378001	PF00067 - Cytochrome P450 (p450) (1 of 321)	1.69052	5.90221	55.4622	9.5274e-14	3.45264e-12		GSVIVT01002378001
GSVIVT01013057001	2.4.1.12//2.4.2.24 - Cellulose synthase (UDP-forming) / UDP-glucose-cellulose glucosyltransferase (1 of 1)	1.69629	4.54109	45.011	1.95932e-11	4.99215e-10		GSVIVT01013057001
GSVIVT01031940001	PF10950 - Protein of unknown function (DUF2775) (DUF2775) (1 of 4)	1.69805	0.676991	11.2925	0.00077819	0.00386271		GSVIVT01031940001
GSVIVT01037686001	PF03106 - WRKY DNA -binding domain (WRKY) (1 of 59)	1.69915	6.40452	33.8483	5.95822e-09	9.72124e-08		GSVIVT01037686001
GSVIVT01035177001	PTHR10641:SF537 - F21H2.9 PROTEIN-RELATED (1 of 3)	1.70036	1.31067	11.2937	0.000777699	0.00386132		GSVIVT01035177001
GSVIVT01009107001	K00430 - peroxidase (E1.11.1.7) (1 of 56)	1.70092	3.20002	20.4429	6.14382e-06	5.23997e-05		GSVIVT01009107001
GSVIVT01029182001	6.2.1.34 - Trans-feruloyl-CoA synthase / Trans-feruloyl-CoA synthetase (1 of 2)	1.70283	5.06297	33.4315	7.38177e-09	1.18005e-07		GSVIVT01029182001
GSVIVT01016487001	PTHR24322:SF630 - NAD(P)-BINDING ROSSMANN-FOLD SUPERFAMILY PROTEIN (1 of 3)	1.70422	6.99965	84.3825	4.0774e-20	3.45005e-18		GSVIVT01016487001
GSVIVT01006001001	PTHR33076:SF4 - NON-SPECIFIC LIPID-TRANSFER PROTEIN 8 (1 of 1)	1.70583	5.65167	10.4613	0.00121901	0.00563346		GSVIVT01006001001
GSVIVT01014492001	PTHR27002:SF95 - G-TYPE LECTIN S-RECEPTOR-LIKE SERINE/THREONINE-PROTEIN KINASE B120 (1 of 17)	1.70672	2.32139	12.9707	0.000316404	0.00175864		GSVIVT01014492001
GSVIVT01021514001	PTHR33077:SF17 - PROTEIN TIFY 5A-RELATED (1 of 5)	1.7128	2.17033	27.7628	1.37135e-07	1.71343e-06		GSVIVT01021514001
GSVIVT01021187001		1.7128	1.11925	16.5676	4.6945e-05	0.000326309		GSVIVT01021187001
GSVIVT01021208001	PTHR22814:SF107 - F28N24.19 PROTEIN (1 of 1)	1.71281	1.95138	14.274	0.000158029	0.000959248		GSVIVT01021208001
GSVIVT01021739001	PTHR32448:SF25 - FAD-BINDING BERBERINE FAMILY PROTEIN-RELATED (1 of 3)	1.71391	2.93747	13.2967	0.000265878	0.00150916		GSVIVT01021739001
GSVIVT01016899001	PTHR23244//PTHR23244:SF320 - KELCH REPEAT DOMAIN // SUBFAMILY NOT NAMED (1 of 2)	1.71582	2.25436	28.7124	8.39625e-08	1.09416e-06		GSVIVT01016899001
GSVIVT01019583001	PTHR13301:SF51 - CELLULOSE SYNTHASE-LIKE PROTEIN G1-RELATED (1 of 15)	1.72583	0.478413	8.2152	0.00415409	0.0160149		GSVIVT01019583001
GSVIVT01001180001		1.72623	1.42376	16.1401	5.88262e-05	0.000397831		GSVIVT01001180001
GSVIVT01002189001		1.74145	2.30081	12.785	0.000349407	0.00192211		GSVIVT01002189001
GSVIVT01014637001	1.14.13.121 - Premnaspirodiene oxygenase / Hyoscymus muticus premnaspirodiene oxygenase (1 of 9)	1.74758	2.37192	31.1387	2.40232e-08	3.53012e-07		GSVIVT01014637001
GSVIVT01009108001	1.11.1.7 - Peroxidase / Lactoperoxidase (1 of 79)	1.74779	3.11488	19.7936	8.62719e-06	7.08879e-05		GSVIVT01009108001
GSVIVT01011005001	PTHR23023:SF135 - INDOLE-3-PYRUVATE MONOOXYGENASE YUCCA10-RELATED (1 of 1)	1.74824	5.26814	28.9185	7.54877e-08	9.97293e-07		GSVIVT01011005001
GSVIVT01014782001	PTHR24078 - DNAJ HOMOLOG SUBFAMILY C MEMBER (1 of 79)	1.74854	5.2573	97.281	6.01557e-23	7.19968e-21		GSVIVT01014782001
GSVIVT01015561001	PF02298 - Plastocyanin-like domain (Cu_bind_like) (1 of 39)	1.74972	3.00295	10.7386	0.00104926	0.00495923		GSVIVT01015561001
GSVIVT01009421001	PF00069//PF00954//PF01453 - Protein kinase domain (Pkinase) // S-locus glycoprotein domain (S_locus_glycop) // D-mannose binding lectin (B_lectin) (1 of 8)	1.75152	2.21216	14.0586	0.000177199	0.00106067		GSVIVT01009421001
GSVIVT01017201001	PTHR19241:SF219 - ABC TRANSPORTER G FAMILY MEMBER 38 (1 of 30)	1.7528	6.8732	12.3793	0.00043411	0.00232759		GSVIVT01017201001
GSVIVT01022268001	PTHR24056//PTHR24056:SF193 - CELL DIVISION PROTEIN KINASE // SUBFAMILY NOT NAMED (1 of 1)	1.75399	3.40308	26.5091	2.62294e-07	3.09847e-06		GSVIVT01022268001
GSVIVT01038347001	PF01453//PF07714//PF08276 - D-mannose binding lectin (B_lectin) // Protein tyrosine kinase (Pkinase_Tyr) // PAN-like domain (PAN_2) (1 of 2)	1.75428	1.55566	19.0645	1.26374e-05	9.99567e-05		GSVIVT01038347001
GSVIVT01026965001	PTHR32096:SF31 - WRKY TRANSCRIPTION FACTOR 22 (1 of 1)	1.75583	4.02641	61.0646	5.52323e-15	2.46271e-13		GSVIVT01026965001
GSVIVT01035847001		1.7586	3.17432	13.6389	0.000221549	0.00128768		GSVIVT01035847001
GSVIVT01013255001	4.2.1.78 - (S)-norcoclaurine synthase / (S)-norlaudanosoline synthase (1 of 11)	1.76054	6.08643	125.097	4.84698e-29	1.39962e-26		GSVIVT01013255001
GSVIVT01009615001	2.7.11.1 - Non-specific serine/threonine protein kinase / Threonine-specific protein kinase (1 of 1143)	1.76419	3.75239	43.8141	3.61092e-11	8.81743e-10		GSVIVT01009615001
GSVIVT01026835001	K15095 - (+)-neomenthol dehydrogenase (E1.1.1.208) (1 of 11)	1.7651	1.95584	23.9839	9.71424e-07	1.00012e-05		GSVIVT01026835001
GSVIVT01028231001	PTHR21562:SF12 - PECTINACETYLESTERASE FAMILY PROTEIN (1 of 2)	1.76592	3.12913	38.245	6.23958e-10	1.21923e-08		GSVIVT01028231001
GSVIVT01030218001	PTHR11879//PTHR11879:SF14 - ASPARTATE AMINOTRANSFERASE // SUBFAMILY NOT NAMED (1 of 1)	1.76603	3.80307	48.7037	2.97702e-12	8.77761e-11		GSVIVT01030218001
GSVIVT01016930001	PTHR36328:SF1 - CRYPTDIN PROTEIN-LIKE PROTEIN (1 of 2)	1.76666	7.29941	11.1792	0.000827198	0.00406274		GSVIVT01016930001
GSVIVT01011504001	PTHR11468:SF8 - ALPHA-GLUCAN PHOSPHORYLASE 1 (1 of 1)	1.76682	7.87876	83.294	7.0714e-20	5.8474e-18		GSVIVT01011504001
GSVIVT01018505001	PTHR31371:SF4 - SIMILARITY TO UNKNOWN PROTEIN (1 of 1)	1.76856	3.25251	34.5793	4.09242e-09	6.91908e-08		GSVIVT01018505001
GSVIVT01025304001	K08857 - NIMA (never in mitosis gene a)-related kinase [EC:2.7.11.1] (NEK) (1 of 5)	1.77007	2.72088	41.1639	1.39983e-10	3.07928e-09		GSVIVT01025304001
GSVIVT01003474001	PF03000 - NPH3 family (NPH3) (1 of 26)	1.77025	5.09342	99.3774	2.08694e-23	2.61832e-21		GSVIVT01003474001
GSVIVT01010274001	PTHR33147:SF9 - DEFENSIN-LIKE PROTEIN 1-RELATED (1 of 1)	1.77114	7.89597	102.386	4.56879e-24	6.59647e-22		GSVIVT01010274001
GSVIVT01006972001	PTHR10795:SF423 - SUBTILASE FAMILY PROTEIN-RELATED (1 of 8)	1.77161	2.0394	23.3791	1.33014e-06	1.32301e-05		GSVIVT01006972001
GSVIVT01027420001	PF16594 - Putative AtpZ or ATP-synthase-associated (ATP-synt_Z) (1 of 1)	1.77362	3.2773	52.8194	3.65664e-13	1.22508e-11		GSVIVT01027420001
GSVIVT01009309001	PTHR33285:SF3 - PHYTOSULFOKINES 2-RELATED (1 of 2)	1.77435	4.30775	48.4052	3.46649e-12	1.00739e-10		GSVIVT01009309001
GSVIVT01011690001	PTHR15907:SF43 - PROTEIN PLANT CADMIUM RESISTANCE 2-RELATED (1 of 4)	1.77663	3.26199	31.3983	2.10164e-08	3.11344e-07		GSVIVT01011690001
GSVIVT01014557001	K15803 - (-)-germacrene D synthase (GERD) (1 of 10)	1.7768	0.927283	10.225	0.00138553	0.00628255		GSVIVT01014557001
GSVIVT01031834001	PTHR10209//PTHR10209:SF98 - OXIDOREDUCTASE, 2OG-FE II OXYGENASE FAMILY PROTEIN // SUBFAMILY NOT NAMED (1 of 11)	1.77777	3.07784	29.4723	5.67209e-08	7.68902e-07		GSVIVT01031834001
GSVIVT01017324001		1.78159	6.81431	104.228	1.80297e-24	2.6885e-22		GSVIVT01017324001
GSVIVT01009062001	PTHR11926//PTHR11926:SF302 - GLUCOSYL/GLUCURONOSYL TRANSFERASES // SUBFAMILY NOT NAMED (1 of 4)	1.79002	2.70757	22.6718	1.92163e-06	1.85311e-05		GSVIVT01009062001
GSVIVT01024204001	PF00643 - B-box zinc finger (zf-B_box) (1 of 13)	1.79117	0.666556	20.1808	7.04558e-06	5.91033e-05		GSVIVT01024204001
GSVIVT01026977001	PTHR31852:SF6 - LATE EMBRYOGENESIS ABUNDANT HYDROXYPROLINE-RICH GLYCOPROTEIN (1 of 1)	1.79731	1.09523	9.8603	0.00168884	0.00745711		GSVIVT01026977001
GSVIVT01023134001	PTHR11527//PTHR11527:SF170 - SMALL HEAT-SHOCK PROTEIN HSP20 FAMILY // SUBFAMILY NOT NAMED (1 of 1)	1.80039	6.40125	19.7177	8.97638e-06	7.35909e-05		GSVIVT01023134001
GSVIVT01022723001	K13035 - beta-cyano-L-alanine hydratase/nitrilase (NIT4) (1 of 6)	1.80096	3.37119	16.9823	3.77306e-05	0.000268123		GSVIVT01022723001
GSVIVT01031135001	PTHR11991 - TRANSLATIONALLY CONTROLLED TUMOR PROTEIN-RELATED (1 of 2)	1.80706	4.61811	56.6286	5.26409e-14	2.01186e-12		GSVIVT01031135001
GSVIVT01026527001	PF04720 - PDDEXK-like family of unknown function (PDDEXK_6) (1 of 10)	1.80828	3.87375	34.7081	3.83033e-09	6.51228e-08		GSVIVT01026527001
[truncated: 373 more rows]
