# Supplementary material for: Transcriptome analyses suggest that changes in fungal endophyte lifestyle could be involved in grapevine bud necrosis
Source: Sci Rep. 2020 Jun 11;10:9514. doi: 10.1038/s41598-020-66500-0 (PMC7290027; doi:10.1038/s41598-020-66500-0)
Supplement: Supplementary file 3 — Supplementary Table 2. [file 41598_2020_66500_MOESM3_ESM.xlsx]

## Sheet: DE_NN2_x_NE2
ID	Description	logFC	logCPM	LR	PValue	FDR	DOWN	UP
GSVIVT01003954001	K03322 - manganese transport protein (mntH) (1 of 1)	-8.07708	1.76454	57.7168	3.02711e-14	2.15958e-12	GSVIVT01003954001
GSVIVT01018908001	K08241 - jasmonate O-methyltransferase (E2.1.1.141) (1 of 7)	-5.24769	1.28162	59.315	1.34348e-14	1.02692e-12	GSVIVT01018908001
GSVIVT01016071001	PTHR11863:SF2 - PROTEIN ECERIFERUM 3 (1 of 3)	-5.11902	1.01336	40.0052	2.53285e-10	7.57854e-09	GSVIVT01016071001
GSVIVT01018910001	2.1.1.274 - Salicylate carboxymethyltransferase / Salicylate O-methyltransferase (1 of 14)	-4.96797	3.56664	42.6906	6.4121e-11	2.16417e-09	GSVIVT01018910001
GSVIVT01027022001	K01183 - chitinase (E3.2.1.14) (1 of 20)	-4.62427	3.49529	9.6991	0.00184358	0.00936564	GSVIVT01027022001
GSVIVT01018906001	2.1.1.273//2.1.1.274 - Salicylate carboxymethyltransferase / Salicylate O-methyltransferase (1 of 2)	-4.48768	2.00428	57.193	3.95078e-14	2.72245e-12	GSVIVT01018906001
GSVIVT01027795001		-4.40793	2.09872	17.0188	3.70121e-05	0.00033185	GSVIVT01027795001
GSVIVT01038172001	1.14.19.2 - Stearoyl-[acyl-carrier-protein] 9-desaturase / Stearyl-ACP desaturase (1 of 10)	-4.37923	1.52869	65.6316	5.43615e-16	5.43376e-14	GSVIVT01038172001
GSVIVT01018904001	K08241 - jasmonate O-methyltransferase (E2.1.1.141) (1 of 7)	-4.16074	3.3067	47.4451	5.6565e-12	2.35476e-10	GSVIVT01018904001
GSVIVT01000959001		-3.90752	0.840789	42.5276	6.96914e-11	2.34783e-09	GSVIVT01000959001
GSVIVT01015767001	PTHR19241//PTHR19241:SF301 - ATP-BINDING CASSETTE TRANSPORTER // SUBFAMILY NOT NAMED (1 of 2)	-3.83782	5.30242	375.168	1.40242e-83	1.27564e-79	GSVIVT01015767001
GSVIVT01016853001		-3.63657	1.53929	40.8863	1.61349e-10	4.98346e-09	GSVIVT01016853001
GSVIVT01016761001	PTHR31238:SF21 - GERMIN-LIKE PROTEIN SUBFAMILY 3 MEMBER 3 (1 of 3)	-3.6287	3.26634	136.736	1.37755e-31	1.13911e-28	GSVIVT01016761001
GSVIVT01027512001	PTHR24286:SF11 - CYTOCHROME P450, FAMILY 87, SUBFAMILY A, POLYPEPTIDE 2 (1 of 5)	-3.58138	1.33834	24.9438	5.90264e-07	8.40226e-06	GSVIVT01027512001
GSVIVT01020561001	PTHR13935:SF53 - BASIC HELIX-LOOP-HELIX DOMAIN-CONTAINING PROTEIN (1 of 1)	-3.55529	2.05457	47.1104	6.71003e-12	2.7493e-10	GSVIVT01020561001
GSVIVT01006754001	PF13962 - Domain of unknown function (PGG) (1 of 124)	-3.53622	1.16901	47.5009	5.49787e-12	2.30455e-10	GSVIVT01006754001
GSVIVT01006127001		-3.52226	3.91957	54.8231	1.31882e-13	8.05098e-12	GSVIVT01006127001
GSVIVT01002607001	1.14.13.89 - Isoflavone 2-hydroxylase / Isoflavone 2-monooxygenase (1 of 16)	-3.46177	4.05684	123.631	1.01443e-28	5.95305e-26	GSVIVT01002607001
GSVIVT01018980001	PTHR14255//PTHR14255:SF11 - ATP-DEPENDENT PROTEASE CEREBLON // SUBFAMILY NOT NAMED (1 of 1)	-3.4097	2.54293	24.5489	7.24491e-07	1.00687e-05	GSVIVT01018980001
GSVIVT01010593001		-3.38727	2.43992	35.5697	2.46088e-09	6.08266e-08	GSVIVT01010593001
GSVIVT01014569001	K15803 - (-)-germacrene D synthase (GERD) (1 of 10)	-3.38052	1.62083	7.41756	0.00645902	0.0265303	GSVIVT01014569001
GSVIVT01032014001	3.2.1.149//3.2.1.21 - Beta-glucosidase / Gentobiase (1 of 7)	-3.32564	2.99791	61.8017	3.79849e-15	3.25954e-13	GSVIVT01032014001
GSVIVT01030214001	K12382 - saposin (PSAP, SGP1) (1 of 1)	-3.2896	2.51261	26.9512	2.08657e-07	3.32098e-06	GSVIVT01030214001
GSVIVT01005087001	PF02362 - B3 DNA binding domain (B3) (1 of 47)	-3.26015	0.826431	27.49	1.57909e-07	2.60443e-06	GSVIVT01005087001
GSVIVT01014750001	PF00069//PF08263//PF13855 - Protein kinase domain (Pkinase) // Leucine rich repeat N-terminal domain (LRRNT_2) // Leucine rich repeat (LRR_8) (1 of 20)	-3.21435	2.54401	56.7229	5.01753e-14	3.39327e-12	GSVIVT01014750001
GSVIVT01016112001	3.1.3.2 - Acid phosphatase / Phosphomonoesterase (1 of 23)	-3.2051	0.585447	15.5842	7.89097e-05	0.000642293	GSVIVT01016112001
GSVIVT01002378001	PF00067 - Cytochrome P450 (p450) (1 of 321)	-3.09789	5.90221	151.327	8.89145e-35	1.01096e-31	GSVIVT01002378001
GSVIVT01009472001	PTHR10795//PTHR10795:SF394 - PROPROTEIN CONVERTASE SUBTILISIN/KEXIN // SUBFAMILY NOT NAMED (1 of 1)	-3.06973	2.36608	56.7237	5.01555e-14	3.39327e-12	GSVIVT01009472001
GSVIVT01029266001	PTHR31752:SF4 - AUXIN EFFLUX CARRIER COMPONENT 2 (1 of 1)	-3.06841	0.58111	32.5599	1.15576e-08	2.4707e-07	GSVIVT01029266001
GSVIVT01003136001	PTHR11730//PTHR11730:SF52 - AMMONIUM TRANSPORTER // SUBFAMILY NOT NAMED (1 of 1)	-3.0425	2.61299	60.5575	7.14596e-15	5.88232e-13	GSVIVT01003136001
GSVIVT01026066001	PTHR11654//PTHR11654:SF116 - OLIGOPEPTIDE TRANSPORTER-RELATED // SUBFAMILY NOT NAMED (1 of 9)	-3.03215	0.665799	28.5396	9.18032e-08	1.59812e-06	GSVIVT01026066001
GSVIVT01016971001	PTHR19443//PTHR19443:SF26 - HEXOKINASE // SUBFAMILY NOT NAMED (1 of 2)	-2.98616	1.53725	34.617	4.01388e-09	9.44638e-08	GSVIVT01016971001
GSVIVT01027451001	PTHR11746//PTHR11746:SF103 - O-METHYLTRANSFERASE // SUBFAMILY NOT NAMED (1 of 4)	-2.98024	3.13286	50.5677	1.15124e-12	5.58872e-11	GSVIVT01027451001
GSVIVT01038125001	PTHR22595//PTHR22595:SF60 - CHITINASE-RELATED // SUBFAMILY NOT NAMED (1 of 1)	-2.96061	3.60331	50.5246	1.17678e-12	5.66351e-11	GSVIVT01038125001
GSVIVT01021569001	4.1.1.28 - Aromatic-L-amino-acid decarboxylase / Tryptophan decarboxylase (1 of 3)	-2.92469	1.95858	38.8489	4.5792e-10	1.28955e-08	GSVIVT01021569001
GSVIVT01036612001	PTHR11783//PTHR11783:SF72 - SULFOTRANSFERASE SULT // SUBFAMILY NOT NAMED (1 of 3)	-2.91762	0.559901	20.5585	5.78375e-06	6.49895e-05	GSVIVT01036612001
GSVIVT01020673001	PTHR22835//PTHR22835:SF211 - ZINC FINGER FYVE DOMAIN CONTAINING PROTEIN // SUBFAMILY NOT NAMED (1 of 2)	-2.91669	2.27418	56.0969	6.89847e-14	4.56707e-12	GSVIVT01020673001
GSVIVT01036243001	PF12796//PF13962 - Ankyrin repeats (3 copies) (Ank_2) // Domain of unknown function (PGG) (1 of 47)	-2.91629	5.85965	155.183	1.2772e-35	1.93623e-32	GSVIVT01036243001
GSVIVT01030554001		-2.909	4.05114	111.927	3.70674e-26	1.56821e-23	GSVIVT01030554001
GSVIVT01000450001	PTHR10641//PTHR10641:SF541 - MYB-LIKE DNA-BINDING PROTEIN MYB // SUBFAMILY NOT NAMED (1 of 2)	-2.90607	3.25188	55.0043	1.20269e-13	7.37387e-12	GSVIVT01000450001
GSVIVT01008531001	PTHR24296:SF5 - CYTOCHROME P450 94B1-RELATED (1 of 1)	-2.89048	0.79232	30.8699	2.75925e-08	5.36284e-07	GSVIVT01008531001
GSVIVT01026843001	PTHR22814:SF106 - HEAVY-METAL-ASSOCIATED DOMAIN-CONTAINING PROTEIN (1 of 4)	-2.88999	1.8512	29.8784	4.60013e-08	8.51328e-07	GSVIVT01026843001
GSVIVT01001645001	PF12796//PF13962 - Ankyrin repeats (3 copies) (Ank_2) // Domain of unknown function (PGG) (1 of 47)	-2.88372	0.480551	30.4497	3.42629e-08	6.51317e-07	GSVIVT01001645001
GSVIVT01024607001	PTHR21576:SF11 - MAJOR FACILITATOR PROTEIN (1 of 1)	-2.84336	1.97605	28.0033	1.21107e-07	2.03434e-06	GSVIVT01024607001
GSVIVT01038015001		-2.79893	0.828083	17.3435	3.11965e-05	0.000287938	GSVIVT01038015001
GSVIVT01016950001	PTHR22835//PTHR22835:SF170 - ZINC FINGER FYVE DOMAIN CONTAINING PROTEIN // SUBFAMILY NOT NAMED (1 of 3)	-2.79735	1.60795	30.1901	3.917e-08	7.35377e-07	GSVIVT01016950001
GSVIVT01012636001	K03146 - thiamine thiazole synthase (THI4, THI1) (1 of 1)	-2.79555	4.82243	70.1567	5.47744e-17	6.64304e-15	GSVIVT01012636001
GSVIVT01036456001		-2.78997	5.80596	31.1605	2.37551e-08	4.70243e-07	GSVIVT01036456001
GSVIVT01017701001	PTHR13683//PTHR13683:SF301 - ASPARTYL PROTEASES // SUBFAMILY NOT NAMED (1 of 1)	-2.78673	2.15679	37.1801	1.07708e-09	2.83565e-08	GSVIVT01017701001
GSVIVT01031598001		-2.77975	5.43919	88.0905	6.2528e-21	1.40433e-18	GSVIVT01031598001
GSVIVT01033759001	KOG0156 - Cytochrome P450 CYP2 subfamily (1 of 97)	-2.77751	0.45359	25.3253	4.84324e-07	7.05995e-06	GSVIVT01033759001
GSVIVT01008261001	KOG0156 - Cytochrome P450 CYP2 subfamily (1 of 97)	-2.77436	2.58182	44.8246	2.15497e-11	7.90387e-10	GSVIVT01008261001
GSVIVT01038162001	1.14.19.2 - Stearoyl-[acyl-carrier-protein] 9-desaturase / Stearyl-ACP desaturase (1 of 10)	-2.72626	4.39111	78.9452	6.38561e-19	1.06575e-16	GSVIVT01038162001
GSVIVT01030990001	3.5.1.94 - Gamma-glutamyl-gamma-aminobutyrate hydrolase / Gamma-glutamyl-GABA hydrolase (1 of 2)	-2.69484	1.89458	39.3999	3.45312e-10	1.00511e-08	GSVIVT01030990001
GSVIVT01032005001	3.2.1.149//3.2.1.21 - Beta-glucosidase / Gentobiase (1 of 7)	-2.69212	1.6229	29.9247	4.49158e-08	8.36345e-07	GSVIVT01032005001
GSVIVT01013357001	K07437 - cytochrome P450, family 26, subfamily A (CYP26A) (1 of 6)	-2.69014	9.40579	80.3795	3.08979e-19	5.25323e-17	GSVIVT01013357001
GSVIVT01035272001	KOG1176 - Acyl-CoA synthetase (1 of 17)	-2.6838	3.33166	65.5369	5.70371e-16	5.67005e-14	GSVIVT01035272001
GSVIVT01016691001	PTHR22835//PTHR22835:SF183 - ZINC FINGER FYVE DOMAIN CONTAINING PROTEIN // SUBFAMILY NOT NAMED (1 of 7)	-2.67514	2.39144	21.2345	4.06392e-06	4.74524e-05	GSVIVT01016691001
GSVIVT01000403001	4.2.3.27 - Isoprene synthase / ISPS (1 of 2)	-2.67405	3.09602	45.4349	1.57796e-11	6.01807e-10	GSVIVT01000403001
GSVIVT01029488001	K15813 - beta-amyrin synthase (LUP4) (1 of 9)	-2.65002	5.16641	101.147	8.54237e-24	2.72637e-21	GSVIVT01029488001
GSVIVT01025974001	K07437 - cytochrome P450, family 26, subfamily A (CYP26A) (1 of 6)	-2.64936	2.61183	52.4085	4.50772e-13	2.44789e-11	GSVIVT01025974001
GSVIVT01028485001	PTHR22835:SF160 - GDSL ESTERASE/LIPASE LTL1 (1 of 5)	-2.64555	3.79621	97.396	5.6762e-23	1.63907e-20	GSVIVT01028485001
GSVIVT01011259001	K01025 - uncharacterized protein (E2.8.2.-) (1 of 2)	-2.62831	4.28336	95.6263	1.38751e-22	3.88332e-20	GSVIVT01011259001
GSVIVT01032712001		-2.61232	4.50585	102.043	5.43176e-24	1.79663e-21	GSVIVT01032712001
GSVIVT01031975001	PTHR24078:SF177 - PROTEIN DNJ-23-RELATED (1 of 5)	-2.60638	2.28453	25.9075	3.58172e-07	5.39392e-06	GSVIVT01031975001
GSVIVT01029748001	PTHR31235:SF16 - PEROXIDASE 13-RELATED (1 of 1)	-2.59276	2.80458	56.2247	6.46428e-14	4.30763e-12	GSVIVT01029748001
GSVIVT01015037001	PTHR31985:SF19 - ETHYLENE-RESPONSIVE TRANSCRIPTION FACTOR ERF017 (1 of 1)	-2.58724	2.1446	12.3051	0.000451712	0.00287729	GSVIVT01015037001
GSVIVT01036247001	PF12796 - Ankyrin repeats (3 copies) (Ank_2) (1 of 140)	-2.57914	2.6646	59.7991	1.05051e-14	8.09781e-13	GSVIVT01036247001
GSVIVT01024076001	PTHR23201:SF16 - PROLINE-RICH PROTEIN 4 (1 of 3)	-2.56265	7.08762	102.248	4.8991e-24	1.70976e-21	GSVIVT01024076001
GSVIVT01014798001	PTHR22814:SF34 - COPPER TRANSPORT PROTEIN-RELATED (1 of 4)	-2.56104	2.97499	74.1379	7.2848e-18	1.01164e-15	GSVIVT01014798001
GSVIVT01002807001	PF13962 - Domain of unknown function (PGG) (1 of 124)	-2.54677	5.29518	137.29	1.04226e-31	9.02891e-29	GSVIVT01002807001
GSVIVT01031591001		-2.53718	1.99898	25.3633	4.74872e-07	6.94442e-06	GSVIVT01031591001
GSVIVT01033761001	PF00067 - Cytochrome P450 (p450) (1 of 321)	-2.51151	2.08103	53.276	2.8982e-13	1.65799e-11	GSVIVT01033761001
GSVIVT01001185001	PF00190 - Cupin (Cupin_1) (1 of 19)	-2.50289	0.752007	17.9038	2.32351e-05	0.000222119	GSVIVT01001185001
GSVIVT01024741001	K07300 - Ca2+:H+ antiporter (chaA, CAX) (1 of 4)	-2.50266	3.80634	50.3501	1.28622e-12	6.14147e-11	GSVIVT01024741001
GSVIVT01036241001	KOG0502 - Integral membrane ankyrin-repeat protein Kidins220 (protein kinase D substrate) (1 of 12)	-2.49548	5.11769	131.929	1.55036e-30	1.1181e-27	GSVIVT01036241001
GSVIVT01027142001	2.3.1.20//2.3.1.75 - Diacylglycerol O-acyltransferase / Diglyceride acyltransferase // Long-chain-alcohol O-fatty-acyltransferase / Wax synthase (1 of 7)	-2.48924	4.69356	72.9163	1.35268e-17	1.74525e-15	GSVIVT01027142001
GSVIVT01037975001	1.14.13.121 - Premnaspirodiene oxygenase / Hyoscymus muticus premnaspirodiene oxygenase (1 of 9)	-2.48355	6.12575	132.66	1.07308e-30	8.13396e-28	GSVIVT01037975001
GSVIVT01008262001	KOG0156 - Cytochrome P450 CYP2 subfamily (1 of 97)	-2.48118	4.16953	76.7507	1.93955e-18	2.94036e-16	GSVIVT01008262001
GSVIVT01019835001	PF00314 - Thaumatin family (Thaumatin) (1 of 24)	-2.47439	6.31357	45.0099	1.96042e-11	7.27838e-10	GSVIVT01019835001
GSVIVT01027793001		-2.46512	2.51977	7.93204	0.00485669	0.0209169	GSVIVT01027793001
GSVIVT01038152001	K03921 - acyl- (DESA1) (1 of 2)	-2.46057	5.31506	102.19	5.04546e-24	1.70976e-21	GSVIVT01038152001
GSVIVT01007208001		-2.46028	0.764406	17.9319	2.28953e-05	0.000219216	GSVIVT01007208001
GSVIVT01034532001	PTHR24286:SF66 - CYTOCHROME P450 FAMILY PROTEIN-RELATED (1 of 3)	-2.45278	3.57893	67.2271	2.41963e-16	2.60461e-14	GSVIVT01034532001
GSVIVT01011855001	K00227 - lathosterol oxidase (SC5DL, ERG3) (1 of 3)	-2.44628	3.26265	31.1573	2.37942e-08	4.70503e-07	GSVIVT01011855001
GSVIVT01004698001	PF13962 - Domain of unknown function (PGG) (1 of 124)	-2.44138	2.29182	40.3876	2.08258e-10	6.30388e-09	GSVIVT01004698001
GSVIVT01023946001	PTHR23023//PTHR23023:SF100 - DIMETHYLANILINE MONOOXYGENASE // SUBFAMILY NOT NAMED (1 of 4)	-2.44022	2.00169	29.9255	4.48981e-08	8.36345e-07	GSVIVT01023946001
GSVIVT01038174001	1.14.19.2 - Stearoyl-[acyl-carrier-protein] 9-desaturase / Stearyl-ACP desaturase (1 of 10)	-2.43527	3.35188	73.1502	1.20149e-17	1.57248e-15	GSVIVT01038174001
GSVIVT01010933001		-2.43257	0.740093	16.3721	5.20455e-05	0.000448089	GSVIVT01010933001
GSVIVT01009962001	PTHR22835:SF184 - GDSL ESTERASE/LIPASE EXL1-RELATED (1 of 7)	-2.42447	7.62196	107.262	3.89988e-25	1.5095e-22	GSVIVT01009962001
GSVIVT01023306001	PTHR20961//PTHR20961:SF33 - GLYCOSYLTRANSFERASE // SUBFAMILY NOT NAMED (1 of 2)	-2.42196	2.00483	28.3318	1.02201e-07	1.75235e-06	GSVIVT01023306001
GSVIVT01019840001	PF00314 - Thaumatin family (Thaumatin) (1 of 24)	-2.42032	6.29963	47.9429	4.38808e-12	1.88273e-10	GSVIVT01019840001
GSVIVT01032015001	3.2.1.149//3.2.1.21 - Beta-glucosidase / Gentobiase (1 of 7)	-2.39955	2.46244	45.5861	1.46074e-11	5.60628e-10	GSVIVT01032015001
GSVIVT01019860001	PTHR31839:SF0 - DEHYDRATION-RESPONSIVE ELEMENT-BINDING PROTEIN 1E-RELATED (1 of 3)	-2.39461	0.954322	7.16339	0.00744064	0.0297495	GSVIVT01019860001
GSVIVT01005126001		-2.37253	1.53451	41.0557	1.47951e-10	4.60878e-09	GSVIVT01005126001
GSVIVT01028051001	PTHR10795:SF424 - SUBTILASE FAMILY PROTEIN-RELATED (1 of 2)	-2.36981	1.17605	16.9991	3.73971e-05	0.000334972	GSVIVT01028051001
GSVIVT01007839001	PTHR12346 - SIN3B-RELATED (1 of 3)	-2.34575	0.515915	17.197	3.36975e-05	0.00030682	GSVIVT01007839001
GSVIVT01029311001	PF00010 - Helix-loop-helix DNA-binding domain (HLH) (1 of 102)	-2.34382	4.95032	126.428	2.47828e-29	1.55465e-26	GSVIVT01029311001
GSVIVT01020616001	PTHR32077:SF6 - FASCICLIN-LIKE ARABINOGALACTAN PROTEIN 13-RELATED (1 of 1)	-2.34377	9.6088	63.551	1.56266e-15	1.4504e-13	GSVIVT01020616001
GSVIVT01008767001		-2.34242	1.12993	23.5126	1.24096e-06	1.62531e-05	GSVIVT01008767001
GSVIVT01023948001	PTHR23023//PTHR23023:SF98 - DIMETHYLANILINE MONOOXYGENASE // SUBFAMILY NOT NAMED (1 of 2)	-2.33337	3.15187	57.334	3.67748e-14	2.55346e-12	GSVIVT01023948001
GSVIVT01012168001	K13457 - disease resistance protein RPM1 (RPM1, RPS3) (1 of 15)	-2.32648	3.96656	58.0832	2.51262e-14	1.79959e-12	GSVIVT01012168001
GSVIVT01001966001	PTHR10209:SF90 - GIBBERELLIN 2-BETA-DIOXYGENASE 7-RELATED (1 of 3)	-2.32298	0.571756	17.6404	2.66854e-05	0.000251079	GSVIVT01001966001
GSVIVT01031329001	PTHR13683:SF296 - ASPARTYL PROTEASE FAMILY PROTEIN (1 of 1)	-2.3201	3.72439	34.9466	3.38872e-09	8.07963e-08	GSVIVT01031329001
GSVIVT01013757001	K17609 - nucleoredoxin [EC:1.8.1.8] (NXN) (1 of 6)	-2.317	5.36282	77.1948	1.54901e-18	2.3881e-16	GSVIVT01013757001
GSVIVT01033890001	PTHR19919//PTHR19919:SF4 - WD REPEAT CONTAINING PROTEIN // SUBFAMILY NOT NAMED (1 of 1)	-2.31462	6.15768	229.379	8.14291e-52	2.96272e-48	GSVIVT01033890001
GSVIVT01010649001	PTHR11552:SF141 - GLUCOSE-METHANOL-CHOLINE (GMC) OXIDOREDUCTASE FAMILY PROTEIN (1 of 4)	-2.29543	2.73985	36.2909	1.69954e-09	4.31817e-08	GSVIVT01010649001
GSVIVT01030982001	PF14368 - Probable lipid transfer (LTP_2) (1 of 35)	-2.28759	7.11948	115.081	7.55515e-27	3.71468e-24	GSVIVT01030982001
GSVIVT01031747001	PF00847//PF07821 - AP2 domain (AP2) // Alpha-amylase C-terminal beta-sheet domain (Alpha-amyl_C2) (1 of 1)	-2.28047	1.45853	7.05698	0.00789572	0.0312462	GSVIVT01031747001
GSVIVT01018703001	PTHR19271 - CYTOCHROME B (1 of 3)	-2.27941	1.39271	16.7139	4.34615e-05	0.000383067	GSVIVT01018703001
GSVIVT01003495001	PTHR22814:SF117 - METAL ION BINDING PROTEIN-RELATED (1 of 8)	-2.2753	1.62729	27.1777	1.85582e-07	2.99833e-06	GSVIVT01003495001
GSVIVT01012635001	PTHR31062:SF1 - XYLOGLUCAN ENDOTRANSGLUCOSYLASE/HYDROLASE PROTEIN 8-RELATED (1 of 1)	-2.27278	1.58392	26.5489	2.5695e-07	4.02622e-06	GSVIVT01012635001
GSVIVT01010612001	PTHR24298:SF122 - CYTOCHROME P450 MONOOXYGENASE-LIKE PROTEIN (1 of 1)	-2.26802	4.59792	81.4328	1.81319e-19	3.20249e-17	GSVIVT01010612001
GSVIVT01009646001	PTHR31048:SF10 - PATHOGENESIS-RELATED PROTEIN 5-RELATED (1 of 1)	-2.26523	6.01547	120	6.32546e-28	3.48705e-25	GSVIVT01009646001
GSVIVT01036560001	PTHR13593:SF46 - F21F23.12 PROTEIN (1 of 2)	-2.26092	3.71299	55.4492	9.59042e-14	6.01617e-12	GSVIVT01036560001
GSVIVT01026453001	4.2.3.19 - Ent-kaurene synthase / Ent-kaurene synthetase B (1 of 4)	-2.2467	0.523364	17.2054	3.35484e-05	0.000305615	GSVIVT01026453001
GSVIVT01026050001		-2.24153	4.18214	86.9447	1.11599e-20	2.36071e-18	GSVIVT01026050001
GSVIVT01031660001	PTHR23177:SF19 - CRIB DOMAIN-CONTAINING PROTEIN RIC2 (1 of 1)	-2.23607	4.55372	88.4412	5.23685e-21	1.22859e-18	GSVIVT01031660001
GSVIVT01022239001	PTHR24296:SF1 - ALKANE HYDROXYLASE CYP96A15-RELATED (1 of 6)	-2.23312	4.19364	58.5928	1.93924e-14	1.41115e-12	GSVIVT01022239001
GSVIVT01014243001	PTHR10891//PTHR10891:SF633 - EF-HAND CALCIUM-BINDING DOMAIN CONTAINING PROTEIN // SUBFAMILY NOT NAMED (1 of 2)	-2.23147	3.88377	57.1544	4.02912e-14	2.76595e-12	GSVIVT01014243001
GSVIVT01012309001	PTHR12483:SF24 - COPPER TRANSPORTER 1-RELATED (1 of 2)	-2.23072	1.24145	11.7015	0.000624507	0.00376942	GSVIVT01012309001
GSVIVT01000402001	4.2.3.105//4.2.3.106 - (E)-beta-ocimene synthase / Beta-ocimene synthase (1 of 1)	-2.23069	3.64036	51.7733	6.22947e-13	3.25651e-11	GSVIVT01000402001
GSVIVT01030086001	PTHR23429:SF1 - GLUCOSE-6-PHOSPHATE 1-DEHYDROGENASE 1, CHLOROPLASTIC (1 of 1)	-2.23012	2.97472	38.306	6.04775e-10	1.66698e-08	GSVIVT01030086001
GSVIVT01010039001	PF04720 - PDDEXK-like family of unknown function (PDDEXK_6) (1 of 10)	-2.21568	1.44925	18.5045	1.69502e-05	0.000168318	GSVIVT01010039001
GSVIVT01017542001	PTHR31677:SF3 - ETHYLENE-RESPONSIVE TRANSCRIPTION FACTOR 14-RELATED (1 of 1)	-2.2146	1.38389	29.998	4.3249e-08	8.07788e-07	GSVIVT01017542001
GSVIVT01000512001		-2.21314	0.563131	9.64188	0.0019019	0.00961094	GSVIVT01000512001
GSVIVT01002490001	PTHR22814:SF117 - METAL ION BINDING PROTEIN-RELATED (1 of 8)	-2.213	6.761	137.406	9.82947e-32	8.94089e-29	GSVIVT01002490001
GSVIVT01010648001	PTHR11552:SF141 - GLUCOSE-METHANOL-CHOLINE (GMC) OXIDOREDUCTASE FAMILY PROTEIN (1 of 4)	-2.19939	2.62001	45.8693	1.26414e-11	4.94563e-10	GSVIVT01010648001
GSVIVT01021149001	PTHR22835//PTHR22835:SF218 - ZINC FINGER FYVE DOMAIN CONTAINING PROTEIN // SUBFAMILY NOT NAMED (1 of 1)	-2.19478	3.57232	48.6083	3.12539e-12	1.38676e-10	GSVIVT01021149001
GSVIVT01008426001	PTHR11588:SF97 - TUBULIN BETA-4 CHAIN-RELATED (1 of 2)	-2.19468	2.06775	28.2594	1.06096e-07	1.81229e-06	GSVIVT01008426001
GSVIVT01023944001	PTHR23023//PTHR23023:SF100 - DIMETHYLANILINE MONOOXYGENASE // SUBFAMILY NOT NAMED (1 of 4)	-2.19255	1.22074	19.959	7.91212e-06	8.58814e-05	GSVIVT01023944001
GSVIVT01016929001	K00469 - inositol oxygenase (MIOX) (1 of 2)	-2.1924	5.59635	62.2639	3.00383e-15	2.6527e-13	GSVIVT01016929001
GSVIVT01014271001	PTHR11926:SF376 - UDP-GLYCOSYLTRANSFERASE 79B10-RELATED (1 of 6)	-2.1898	1.09131	19.7344	8.89838e-06	9.51672e-05	GSVIVT01014271001
GSVIVT01035639001	PTHR22844//PTHR22844:SF213 - F-BOX AND WD40 DOMAIN PROTEIN // SUBFAMILY NOT NAMED (1 of 1)	-2.18541	0.947437	12.8344	0.000340312	0.00224799	GSVIVT01035639001
GSVIVT01025722001	PF08137 - DVL family (DVL) (1 of 1)	-2.18462	0.711999	20.4211	6.21422e-06	6.95259e-05	GSVIVT01025722001
GSVIVT01021600001		-2.17572	1.61648	11.7037	0.000623763	0.00376743	GSVIVT01021600001
GSVIVT01025671001	PTHR32077:SF7 - FASCICLIN-LIKE ARABINOGALACTAN PROTEIN 11 (1 of 7)	-2.15577	7.12431	49.8291	1.67738e-12	7.80431e-11	GSVIVT01025671001
GSVIVT01019758001	PTHR11588//PTHR11588:SF124 - TUBULIN // SUBFAMILY NOT NAMED (1 of 1)	-2.14434	7.19066	67.4747	2.13408e-16	2.32475e-14	GSVIVT01019758001
GSVIVT01030441001	PTHR11709//PTHR11709:SF106 - MULTI-COPPER OXIDASE // SUBFAMILY NOT NAMED (1 of 1)	-2.14369	5.79497	113.002	2.15587e-26	9.56575e-24	GSVIVT01030441001
GSVIVT01018816001		-2.14337	5.29695	73.847	8.44113e-18	1.13749e-15	GSVIVT01018816001
GSVIVT01024056001	PTHR23315:SF101 - ARMADILLO REPEAT ONLY 1 PROTEIN (1 of 1)	-2.13653	3.52336	74.9328	4.87008e-18	7.03147e-16	GSVIVT01024056001
GSVIVT01027428001	1.1.3.37 - D-arabinono-1,4-lactone oxidase / D-arabinono-gamma-lactone oxidase (1 of 2)	-2.12477	4.97077	74.4445	6.23684e-18	8.7954e-16	GSVIVT01027428001
GSVIVT01003153001	PTHR11695:SF574 - CINNAMYL ALCOHOL DEHYDROGENASE 4-RELATED (1 of 3)	-2.1244	4.11484	61.3735	4.72128e-15	4.01353e-13	GSVIVT01003153001
GSVIVT01015958001	PTHR23091//PTHR23091:SF195 - N-TERMINAL ACETYLTRANSFERASE // SUBFAMILY NOT NAMED (1 of 1)	-2.12077	4.12446	39.3902	3.47038e-10	1.00579e-08	GSVIVT01015958001
GSVIVT01030620001	PF03040 - CemA family (CemA) (1 of 5)	-2.11863	0.686242	6.22095	0.0126247	0.045443	GSVIVT01030620001
GSVIVT01031765001	PTHR10265:SF25 - CYCLIN-DEPENDENT KINASE INHIBITOR 6 (1 of 2)	-2.10963	3.5387	42.0998	8.67321e-11	2.85839e-09	GSVIVT01031765001
GSVIVT01000600001	K10251 - 17beta-estradiol 17-dehydrogenase / very-long-chain 3-oxoacyl-CoA reductase (HSD17B12, KAR, IFA38) (1 of 4)	-2.1057	4.23859	30.4392	3.44494e-08	6.5418e-07	GSVIVT01000600001
GSVIVT01000449001	PTHR10641//PTHR10641:SF541 - MYB-LIKE DNA-BINDING PROTEIN MYB // SUBFAMILY NOT NAMED (1 of 2)	-2.10383	0.454851	18.6242	1.59183e-05	0.000159551	GSVIVT01000449001
GSVIVT01025401001		-2.10217	0.659687	23.5148	1.23954e-06	1.62462e-05	GSVIVT01025401001
GSVIVT01028091001	PTHR10641:SF595 - MYB TRANSCRIPTION FACTOR (1 of 2)	-2.09931	2.37709	32.8468	9.97129e-09	2.15181e-07	GSVIVT01028091001
GSVIVT01023942001	PTHR23023//PTHR23023:SF100 - DIMETHYLANILINE MONOOXYGENASE // SUBFAMILY NOT NAMED (1 of 4)	-2.09663	2.84191	49.8767	1.63714e-12	7.69582e-11	GSVIVT01023942001
GSVIVT01006794001	1.10.3.1 - Catechol oxidase / Tyrosinase (1 of 1)	-2.09021	5.74786	77.5953	1.26471e-18	1.98342e-16	GSVIVT01006794001
GSVIVT01018702001	K00412 - ubiquinol-cytochrome c reductase cytochrome b subunit (CYTB, petB) (1 of 1)	-2.08896	1.26517	13.358	0.000257316	0.00176778	GSVIVT01018702001
GSVIVT01032095001	PTHR33791:SF4 - CHAPERONIN-LIKE RBCX PROTEIN (1 of 2)	-2.0799	0.628536	14.5044	0.000139834	0.00105818	GSVIVT01032095001
GSVIVT01011991001		-2.07383	2.26048	31.3765	2.1254e-08	4.25361e-07	GSVIVT01011991001
GSVIVT01023676001	2.7.11.1 - Non-specific serine/threonine protein kinase / Threonine-specific protein kinase (1 of 1143)	-2.0726	2.70075	47.323	6.02009e-12	2.4947e-10	GSVIVT01023676001
GSVIVT01025952001	KOG0157 - Cytochrome P450 CYP4/CYP19/CYP26 subfamilies (1 of 105)	-2.0718	5.20916	76.1814	2.58762e-18	3.79628e-16	GSVIVT01025952001
GSVIVT01031312001	K00430 - peroxidase (E1.11.1.7) (1 of 56)	-2.06742	4.92226	49.7775	1.72211e-12	7.95142e-11	GSVIVT01031312001
GSVIVT01024176001	PTHR33676:SF3 - COLD REGULATED PROTEIN 27 (1 of 3)	-2.05817	2.91152	27.9091	1.27151e-07	2.12408e-06	GSVIVT01024176001
GSVIVT01025276001	PTHR11699//PTHR11699:SF192 - ALDEHYDE DEHYDROGENASE-RELATED // SUBFAMILY NOT NAMED (1 of 1)	-2.05403	6.68448	112.396	2.92678e-26	1.26771e-23	GSVIVT01025276001
GSVIVT01036312001	PTHR31225:SF15 - ALPHA-HUMULENE/(-)-(E)-BETA-CARYOPHYLLENE SYNTHASE (1 of 57)	-2.05104	1.39768	11.9966	0.000532974	0.00330241	GSVIVT01036312001
GSVIVT01013755001	K17609 - nucleoredoxin [EC:1.8.1.8] (NXN) (1 of 6)	-2.04679	10.3509	47.3111	6.05684e-12	2.50423e-10	GSVIVT01013755001
GSVIVT01000949001	PTHR27001:SF1 - BRASSINOSTEROID INSENSITIVE 1-ASSOCIATED RECEPTOR KINASE 1-RELATED (1 of 11)	-2.04255	2.94298	57.4099	3.53818e-14	2.46615e-12	GSVIVT01000949001
GSVIVT01026348001	PTHR22835//PTHR22835:SF164 - ZINC FINGER FYVE DOMAIN CONTAINING PROTEIN // SUBFAMILY NOT NAMED (1 of 1)	-2.04058	6.95278	44.5545	2.47373e-11	8.96455e-10	GSVIVT01026348001
GSVIVT01025812001		-2.03374	8.451	40.3433	2.13035e-10	6.4271e-09	GSVIVT01025812001
GSVIVT01031173001	PF04398 - Protein of unknown function, DUF538 (DUF538) (1 of 18)	-2.03347	0.788927	7.93666	0.00484431	0.0208818	GSVIVT01031173001
GSVIVT01026341001	PTHR22835:SF160 - GDSL ESTERASE/LIPASE LTL1 (1 of 5)	-2.0326	6.89125	99.4559	2.00585e-23	6.08174e-21	GSVIVT01026341001
GSVIVT01035882001	PTHR12526//PTHR12526:SF404 - GLYCOSYLTRANSFERASE // SUBFAMILY NOT NAMED (1 of 1)	-2.02806	2.78725	35.0463	3.21958e-09	7.71682e-08	GSVIVT01035882001
GSVIVT01032018001	3.2.1.149//3.2.1.21 - Beta-glucosidase / Gentobiase (1 of 7)	-2.02604	7.44296	58.3918	2.14788e-14	1.55057e-12	GSVIVT01032018001
GSVIVT01029923001	K05572 - NAD(P)H-quinone oxidoreductase subunit 1 (ndhA) (1 of 1)	-2.02305	0.711491	11.3074	0.00077198	0.00450268	GSVIVT01029923001
GSVIVT01009336001	PTHR12542//PTHR12542:SF32 - EXOCYST COMPLEX PROTEIN EXO70 // SUBFAMILY NOT NAMED (1 of 1)	-2.02255	1.92985	22.9046	1.70246e-06	2.16581e-05	GSVIVT01009336001
GSVIVT01015489001	2.7.11.1 - Non-specific serine/threonine protein kinase / Threonine-specific protein kinase (1 of 1143)	-2.01784	1.0946	24.3792	7.91165e-07	1.08954e-05	GSVIVT01015489001
GSVIVT01005227001	PTHR31851:SF16 - MEMBRANE PROTEIN OF ER BODY 2 (1 of 5)	-2.01423	3.31696	35.1619	3.03396e-09	7.35918e-08	GSVIVT01005227001
GSVIVT01003675001	PTHR10641:SF586 - MYB TRANSCRIPTION FACTOR-RELATED (1 of 3)	-2.00298	5.2366	114.133	1.21844e-26	5.68355e-24	GSVIVT01003675001
GSVIVT01010884001		-1.99978	1.58578	16.6381	4.52322e-05	0.000396886	GSVIVT01010884001
GSVIVT01031667001	PTHR31707:SF29 - PECTINESTERASE/PECTINESTERASE INHIBITOR 16-RELATED (1 of 1)	-1.99975	4.83171	115.126	7.38448e-27	3.71468e-24	GSVIVT01031667001
GSVIVT01013606001		-1.99536	4.46221	39.0729	4.08279e-10	1.16235e-08	GSVIVT01013606001
GSVIVT01028990001	PTHR13140//PTHR13140:SF486 - MYOSIN // SUBFAMILY NOT NAMED (1 of 3)	-1.99402	3.37695	62.5849	2.55197e-15	2.28697e-13	GSVIVT01028990001
GSVIVT01012313001	PTHR12483:SF24 - COPPER TRANSPORTER 1-RELATED (1 of 2)	-1.99356	0.62636	7.67127	0.00561068	0.0235726	GSVIVT01012313001
GSVIVT01016948001	PF07714//PF12819//PF13855 - Protein tyrosine kinase (Pkinase_Tyr) // Carbohydrate-binding protein of the ER (Malectin_like) // Leucine rich repeat (LRR_8) (1 of 4)	-1.98936	3.23528	51.6037	6.79124e-13	3.48018e-11	GSVIVT01016948001
GSVIVT01022142001	PTHR31722:SF5 - EMB (1 of 1)	-1.98666	3.93941	35.5321	2.50886e-09	6.18445e-08	GSVIVT01022142001
GSVIVT01005124001	PTHR22814:SF117 - METAL ION BINDING PROTEIN-RELATED (1 of 8)	-1.98165	4.9029	127.361	1.54886e-29	1.00632e-26	GSVIVT01005124001
GSVIVT01004962001		-1.9807	0.528477	9.28799	0.00230661	0.0113012	GSVIVT01004962001
GSVIVT01019666001	PTHR31071:SF10 - PROTEIN BRANCHLESS TRICHOME (1 of 1)	-1.97704	3.3406	45.4988	1.52736e-11	5.83733e-10	GSVIVT01019666001
GSVIVT01018166001	PTHR15615:SF15 - CYCLIN-U2-1-RELATED (1 of 1)	-1.97531	4.73635	100.44	1.22059e-23	3.76354e-21	GSVIVT01018166001
GSVIVT01009807001	KOG1542 - Cysteine proteinase Cathepsin F (1 of 1)	-1.97454	0.834212	10.5086	0.0011882	0.00644518	GSVIVT01009807001
GSVIVT01037793001	K16296 - serine carboxypeptidase-like clade I [EC:3.4.16.-] (SCPL-I) (1 of 15)	-1.97445	6.06576	118.485	1.35762e-27	7.0565e-25	GSVIVT01037793001
GSVIVT01020183001	PTHR31907:SF1 - MLP-LIKE PROTEIN 423-RELATED (1 of 1)	-1.97348	6.44541	147.585	5.84502e-34	6.25485e-31	GSVIVT01020183001
GSVIVT01036919001	PTHR21576:SF7 - MAJOR FACILITATOR PROTEIN-RELATED (1 of 2)	-1.9709	6.2354	60.5032	7.34594e-15	5.9927e-13	GSVIVT01036919001
GSVIVT01013695001	PTHR11709//PTHR11709:SF118 - MULTI-COPPER OXIDASE // SUBFAMILY NOT NAMED (1 of 10)	-1.96996	1.76084	12.3383	0.000443758	0.00283457	GSVIVT01013695001
GSVIVT01003498001	PTHR22814:SF117 - METAL ION BINDING PROTEIN-RELATED (1 of 8)	-1.96955	5.75227	120.996	3.82947e-28	2.17705e-25	GSVIVT01003498001
GSVIVT01018423001	K15404 - aldehyde decarbonylase (K15404, CER1) (1 of 6)	-1.96898	0.889205	8.48348	0.00358387	0.0162547	GSVIVT01018423001
GSVIVT01036524001	PTHR22835//PTHR22835:SF195 - ZINC FINGER FYVE DOMAIN CONTAINING PROTEIN // SUBFAMILY NOT NAMED (1 of 2)	-1.96549	4.37101	74.0626	7.56798e-18	1.03516e-15	GSVIVT01036524001
GSVIVT01019657001	1.1.3.9 - Galactose oxidase / Beta-galactose oxidase (1 of 4)	-1.96453	2.52119	35.4893	2.56459e-09	6.29622e-08	GSVIVT01019657001
GSVIVT01037882001		-1.94932	10.0853	33.3462	7.71269e-09	1.70692e-07	GSVIVT01037882001
GSVIVT01012332001	PTHR11709//PTHR11709:SF118 - MULTI-COPPER OXIDASE // SUBFAMILY NOT NAMED (1 of 10)	-1.94905	2.0546	13.0933	0.000296348	0.00198972	GSVIVT01012332001
GSVIVT01027454001	PTHR10209:SF196 - F3H7.17 PROTEIN (1 of 3)	-1.94682	8.48838	17.98	2.23244e-05	0.000214314	GSVIVT01027454001
GSVIVT01013506001	PF00646//PF08268 - F-box domain (F-box) // F-box associated domain (FBA_3) (1 of 2)	-1.94259	0.676275	14.6775	0.000127562	0.00097957	GSVIVT01013506001
GSVIVT01016134001		-1.93808	1.85692	24.1112	9.0932e-07	1.24192e-05	GSVIVT01016134001
GSVIVT01024754001	PTHR24298:SF144 - BIFUNCTIONAL DIHYDROCAMALEXATE SYNTHASE/CAMALEXIN SYNTHASE-RELATED (1 of 6)	-1.93566	3.86615	45.2753	1.71193e-11	6.44791e-10	GSVIVT01024754001
GSVIVT01024384001	PTHR21234//PTHR21234:SF30 - PURINE NUCLEOSIDE PHOSPHORYLASE // SUBFAMILY NOT NAMED (1 of 1)	-1.93249	3.75548	46.31	1.00945e-11	4.02718e-10	GSVIVT01024384001
GSVIVT01036535001	PTHR31741:SF17 - O-FUCOSYLTRANSFERASE-LIKE PROTEIN (1 of 1)	-1.9317	4.82762	84.7155	3.44537e-20	6.73958e-18	GSVIVT01036535001
GSVIVT01023557001	PF00931//PF01084 - NB-ARC domain (NB-ARC) // Ribosomal protein S18 (Ribosomal_S18) (1 of 1)	-1.92747	7.58356	38.5267	5.40108e-10	1.50239e-08	GSVIVT01023557001
GSVIVT01003955001	PTHR11624//PTHR11624:SF83 - DEHYDROGENASE RELATED // SUBFAMILY NOT NAMED (1 of 2)	-1.92731	3.958	49.847	1.66212e-12	7.77309e-11	GSVIVT01003955001
GSVIVT01036857001		-1.92609	12.8013	24.6206	6.98014e-07	9.77542e-06	GSVIVT01036857001
GSVIVT01012003001		-1.92359	5.5897	32.1516	1.42603e-08	2.9853e-07	GSVIVT01012003001
GSVIVT01038159001	1.14.19.2 - Stearoyl-[acyl-carrier-protein] 9-desaturase / Stearyl-ACP desaturase (1 of 10)	-1.9216	2.33796	39.3099	3.6161e-10	1.03597e-08	GSVIVT01038159001
GSVIVT01013856001	PTHR23321:SF31 - RIBULOSE BISPHOSPHATE CARBOXYLASE LARGE CHAIN-RELATED (1 of 1)	-1.92083	2.62576	18.8918	1.38343e-05	0.000140882	GSVIVT01013856001
GSVIVT01023002001	PF02298 - Plastocyanin-like domain (Cu_bind_like) (1 of 39)	-1.91671	6.67566	174.868	6.39816e-40	1.45494e-36	GSVIVT01023002001
GSVIVT01011652001	K12116 - flavin-binding kelch repeat F-box protein 1 (FKF1) (1 of 1)	-1.91616	6.06515	38.3479	5.9193e-10	1.63405e-08	GSVIVT01011652001
GSVIVT01035640001	PTHR19139//PTHR19139:SF165 - AQUAPORIN TRANSPORTER // SUBFAMILY NOT NAMED (1 of 1)	-1.91555	2.52746	12.8126	0.000344297	0.00226608	GSVIVT01035640001
GSVIVT01034162001	PTHR31867:SF9 - EXPANSIN-A6 (1 of 3)	-1.91487	6.59313	48.4195	3.44126e-12	1.51216e-10	GSVIVT01034162001
GSVIVT01000955001	K02262 - cytochrome c oxidase subunit 3 (COX3) (1 of 2)	-1.91279	1.87778	13.3031	0.000264965	0.00181076	GSVIVT01000955001
GSVIVT01032110001	PTHR10543:SF37 - CAROTENOID 9,10(9,10)-CLEAVAGE DIOXYGENASE 1 (1 of 2)	-1.91267	2.34221	39.8524	2.73904e-10	8.14194e-09	GSVIVT01032110001
GSVIVT01022403001	PTHR23321//PTHR23321:SF33 - RIBOSOMAL PROTEIN S15, BACTERIAL AND ORGANELLAR // SUBFAMILY NOT NAMED (1 of 1)	-1.91025	3.93745	21.7085	3.17383e-06	3.79358e-05	GSVIVT01022403001
GSVIVT01000190001		-1.9087	2.38607	16.3164	5.35987e-05	0.000460155	GSVIVT01000190001
GSVIVT01035461001	PTHR10641//PTHR10641:SF613 - MYB-LIKE DNA-BINDING PROTEIN MYB // SUBFAMILY NOT NAMED (1 of 3)	-1.90848	2.62223	24.049	9.39158e-07	1.27979e-05	GSVIVT01035461001
GSVIVT01004700001		-1.90821	2.54695	36.514	1.51575e-09	3.86739e-08	GSVIVT01004700001
GSVIVT01010993001	PTHR10791//PTHR10791:SF49 - RAG1-ACTIVATING PROTEIN 1 // SUBFAMILY NOT NAMED (1 of 1)	-1.90643	3.6205	22.3387	2.28552e-06	2.82461e-05	GSVIVT01010993001
GSVIVT01000023001		-1.90623	1.21405	14.3276	0.0001536	0.00114708	GSVIVT01000023001
GSVIVT01001992001	PF00226 - DnaJ domain (DnaJ) (1 of 70)	-1.90611	3.17723	61.0632	5.52721e-15	4.61243e-13	GSVIVT01001992001
GSVIVT01006669001	PTHR11831:SF12 - RIBOSOMAL PROTEIN S4, MITOCHONDRIAL (1 of 1)	-1.90031	2.81632	22.0671	2.63286e-06	3.20382e-05	GSVIVT01006669001
GSVIVT01010650001	PTHR11552:SF141 - GLUCOSE-METHANOL-CHOLINE (GMC) OXIDOREDUCTASE FAMILY PROTEIN (1 of 4)	-1.89981	4.50794	57.5135	3.3566e-14	2.37601e-12	GSVIVT01010650001
GSVIVT01010468001	K13272 - flavonoid O-methyltransferase (AOMT, CROMT2) (1 of 3)	-1.895	3.86035	68.4256	1.31758e-16	1.50751e-14	GSVIVT01010468001
GSVIVT01000720001	K14484 - auxin-responsive protein IAA (IAA) (1 of 20)	-1.89266	3.1504	29.6021	5.30478e-08	9.66011e-07	GSVIVT01000720001
GSVIVT01006662001	K02705 - photosystem II CP43 chlorophyll apoprotein (psbC) (1 of 1)	-1.88977	2.80093	29.6435	5.19275e-08	9.49413e-07	GSVIVT01006662001
GSVIVT01033829001	PTHR11362:SF13 - PROTEIN TERMINAL FLOWER 1 (1 of 2)	-1.88649	0.462367	9.55858	0.00199017	0.0099574	GSVIVT01033829001
GSVIVT01013694001	PTHR11709//PTHR11709:SF118 - MULTI-COPPER OXIDASE // SUBFAMILY NOT NAMED (1 of 10)	-1.87759	3.76443	15.8738	6.77083e-05	0.000563988	GSVIVT01013694001
GSVIVT01024725001	K10257 - omega-3 fatty acid desaturase (delta-15 desaturase) (FAD8, desB) (1 of 4)	-1.87662	2.0971	28.0774	1.16557e-07	1.96749e-06	GSVIVT01024725001
GSVIVT01029119001	PF05695 - Plant protein of unknown function (DUF825) (DUF825) (1 of 4)	-1.8764	1.94101	17.5061	2.86392e-05	0.000267182	GSVIVT01029119001
GSVIVT01007600001		-1.87634	4.19583	67.2947	2.33809e-16	2.53182e-14	GSVIVT01007600001
GSVIVT01006204001		-1.86604	0.930448	11.1385	0.00084554	0.00485239	GSVIVT01006204001
GSVIVT01031464001		-1.86253	6.50649	50.0428	1.50432e-12	7.1453e-11	GSVIVT01031464001
GSVIVT01018625001	K01193 - beta-fructofuranosidase (E3.2.1.26, sacA) (1 of 6)	-1.86218	6.79819	55.016	1.19553e-13	7.37387e-12	GSVIVT01018625001
GSVIVT01030619001	PF02392 - Ycf4 (Ycf4) (1 of 1)	-1.86153	2.51185	17.001	3.73598e-05	0.000334803	GSVIVT01030619001
GSVIVT01017242001	PTHR12446//PTHR12446:SF27 - TESMIN/TSO1-RELATED // SUBFAMILY NOT NAMED (1 of 2)	-1.8563	0.63058	10.8965	0.000963477	0.00541476	GSVIVT01017242001
GSVIVT01027145001	2.3.1.20//2.3.1.75 - Diacylglycerol O-acyltransferase / Diglyceride acyltransferase // Long-chain-alcohol O-fatty-acyltransferase / Wax synthase (1 of 7)	-1.85482	9.1866	52.0442	5.42647e-13	2.89497e-11	GSVIVT01027145001
GSVIVT01020785001	PTHR32285:SF71 - PROTEIN TRICHOME BIREFRINGENCE-LIKE 39-RELATED (1 of 2)	-1.85462	5.66669	94.7785	2.12929e-22	5.86911e-20	GSVIVT01020785001
GSVIVT01033471001	PTHR11562:SF45 - METAL TOLERANCE PROTEIN C3-RELATED (1 of 2)	-1.8541	0.604445	8.83434	0.00295615	0.0138998	GSVIVT01033471001
GSVIVT01000901001	PTHR12876 - N4BP1-RELATED (1 of 1)	-1.85318	4.29319	27.9945	1.21661e-07	2.04174e-06	GSVIVT01000901001
GSVIVT01001146001	PTHR32241:SF5 - INACTIVE PATATIN-LIKE PROTEIN 9-RELATED (1 of 1)	-1.85215	3.80129	60.5039	7.34345e-15	5.9927e-13	GSVIVT01001146001
GSVIVT01015159001	PTHR24356:SF206 - AGC (CAMP-DEPENDENT, CGMP-DEPENDENT AND PROTEIN KINASE C) KINASE FAMILY PROTEIN (1 of 3)	-1.85115	1.75011	34.973	3.34304e-09	7.98119e-08	GSVIVT01015159001
GSVIVT01029765001	PTHR22814:SF16 - CHLOROPLAST-TARGETED COPPER CHAPERONE PROTEIN (1 of 2)	-1.85037	5.23871	115.023	7.77749e-27	3.72337e-24	GSVIVT01029765001
GSVIVT01023805001	PTHR22572:SF111 - GLUCOSE-1-PHOSPHATE ADENYLYLTRANSFERASE LARGE SUBUNIT 3, CHLOROPLASTIC-RELATED (1 of 1)	-1.8494	8.07162	60.4295	7.62625e-15	6.11175e-13	GSVIVT01023805001
GSVIVT01020261001	K15015 - solute carrier family 32 (vesicular inhibitory amino acid transporter) (SLC32A, VGAT) (1 of 13)	-1.84557	2.9041	45.294	1.6957e-11	6.40003e-10	GSVIVT01020261001
GSVIVT01019668001	PF13178 - Protein of unknown function (DUF4005) (DUF4005) (1 of 14)	-1.83414	2.19769	14.287	0.000156945	0.00116727	GSVIVT01019668001
GSVIVT01021681001		-1.83352	0.980823	19.7625	8.76847e-06	9.42361e-05	GSVIVT01021681001
GSVIVT01010469001	K13272 - flavonoid O-methyltransferase (AOMT, CROMT2) (1 of 3)	-1.83244	4.45576	73.6481	9.33638e-18	1.24888e-15	GSVIVT01010469001
GSVIVT01026494001		-1.83121	2.2437	13.819	0.000201286	0.00143713	GSVIVT01026494001
GSVIVT01030203001	PTHR34945:SF2 - 2-OXOGLUTARATE (2OG) AND FE(II)-DEPENDENT OXYGENASE SUPERFAMILY PROTEIN (1 of 1)	-1.83047	3.29938	41.5822	1.13016e-10	3.62062e-09	GSVIVT01030203001
GSVIVT01035396001	1.14.19.3 - Acyl-CoA 6-desaturase / Long-chain fatty acid Delta(6)-desaturase (1 of 1)	-1.83044	6.14617	93.3205	4.44757e-22	1.17786e-19	GSVIVT01035396001
GSVIVT01030433001	PTHR11695//PTHR11695:SF598 - ALCOHOL DEHYDROGENASE RELATED // SUBFAMILY NOT NAMED (1 of 2)	-1.82679	4.85513	84.7894	3.31901e-20	6.63509e-18	GSVIVT01030433001
GSVIVT01031529001	PTHR19241//PTHR19241:SF247 - ATP-BINDING CASSETTE TRANSPORTER // SUBFAMILY NOT NAMED (1 of 2)	-1.82476	8.14132	91.1958	1.30135e-21	3.28808e-19	GSVIVT01031529001
GSVIVT01037093001	PTHR10217//PTHR10217:SF519 - VOLTAGE AND LIGAND GATED POTASSIUM CHANNEL // SUBFAMILY NOT NAMED (1 of 1)	-1.82165	4.83443	84.7666	3.35749e-20	6.63907e-18	GSVIVT01037093001
GSVIVT01009099001	PTHR10209//PTHR10209:SF167 - OXIDOREDUCTASE, 2OG-FE II OXYGENASE FAMILY PROTEIN // SUBFAMILY NOT NAMED (1 of 6)	-1.82134	0.49265	6.37318	0.0115858	0.0423995	GSVIVT01009099001
GSVIVT01003959001	PTHR11926//PTHR11926:SF367 - GLUCOSYL/GLUCURONOSYL TRANSFERASES // SUBFAMILY NOT NAMED (1 of 2)	-1.81834	1.81199	18.4081	1.78294e-05	0.000176088	GSVIVT01003959001
GSVIVT01015704001	PF02458 - Transferase family (Transferase) (1 of 68)	-1.81705	2.29846	36.9287	1.2253e-09	3.18439e-08	GSVIVT01015704001
GSVIVT01019775001	2.4.2.1 - Purine-nucleoside phosphorylase / PNPase (1 of 9)	-1.81074	6.73227	56.8338	4.74254e-14	3.24347e-12	GSVIVT01019775001
GSVIVT01006663001	K03878 - NADH-ubiquinone oxidoreductase chain 1 (ND1) (1 of 1)	-1.8105	0.587469	7.36664	0.00664449	0.0271497	GSVIVT01006663001
GSVIVT01037336001	3.6.1.23 - dUTP diphosphatase / dUTPase (1 of 2)	-1.80804	3.30181	25.5007	4.42233e-07	6.52483e-06	GSVIVT01037336001
GSVIVT01021485001	PTHR11764:SF18 - AMYRIN SYNTHASE LUP2-RELATED (1 of 20)	-1.80749	4.9361	31.5013	1.99306e-08	4.02417e-07	GSVIVT01021485001
GSVIVT01024193001	PTHR24298:SF60 - CYTOCHROME P450 84A1-RELATED (1 of 2)	-1.80745	0.844077	15.2978	9.1822e-05	0.000737495	GSVIVT01024193001
GSVIVT01023423001	K02126 - F-type H+-transporting ATPase subunit a (ATPeF0A, MTATP6, ATP6) (1 of 1)	-1.80504	1.48394	9.79703	0.00174794	0.00895228	GSVIVT01023423001
GSVIVT01017484001		-1.80446	1.5039	16.0583	6.14203e-05	0.000517775	GSVIVT01017484001
GSVIVT01029225001	K16296 - serine carboxypeptidase-like clade I [EC:3.4.16.-] (SCPL-I) (1 of 15)	-1.80254	1.76248	6.21971	0.0126336	0.0454569	GSVIVT01029225001
GSVIVT01015000001	PTHR31707:SF39 - PECTINESTERASE/PECTINESTERASE INHIBITOR 12-RELATED (1 of 1)	-1.80058	4.87156	59.0429	1.5427e-14	1.15493e-12	GSVIVT01015000001
GSVIVT01023899001	K04730 - interleukin-1 receptor-associated kinase 1 (IRAK1) (1 of 7)	-1.79927	3.87067	55.596	8.90027e-14	5.64159e-12	GSVIVT01023899001
GSVIVT01032059001		-1.79352	3.89206	54.2588	1.75748e-13	1.04827e-11	GSVIVT01032059001
GSVIVT01029251001		-1.79117	0.591361	10.0525	0.00152139	0.00795778	GSVIVT01029251001
GSVIVT01028061001	PF00407 - Pathogenesis-related protein Bet v I family (Bet_v_1) (1 of 25)	-1.79023	1.09779	12.826	0.000341837	0.00225479	GSVIVT01028061001
GSVIVT01019774001	K07375 - tubulin beta (TUBB) (1 of 7)	-1.7859	5.7223	52.5055	4.29041e-13	2.34143e-11	GSVIVT01019774001
GSVIVT01007646001	PTHR23257//PTHR23257:SF473 - SERINE-THREONINE PROTEIN KINASE // SUBFAMILY NOT NAMED (1 of 2)	-1.78505	1.28315	14.0421	0.000178763	0.00130104	GSVIVT01007646001
GSVIVT01008782001	4.2.3.19 - Ent-kaurene synthase / Ent-kaurene synthetase B (1 of 4)	-1.78434	1.82649	32.9456	9.47732e-09	2.05742e-07	GSVIVT01008782001
GSVIVT01033767001	2.4.1.32 - Glucomannan 4-beta-mannosyltransferase / Glucomannan-synthase (1 of 4)	-1.78222	8.04802	98.4641	3.30968e-23	9.87044e-21	GSVIVT01033767001
GSVIVT01024081001	PTHR23201:SF16 - PROLINE-RICH PROTEIN 4 (1 of 3)	-1.78035	8.14091	46.4456	9.41975e-12	3.79124e-10	GSVIVT01024081001
GSVIVT01035029001	PTHR22595:SF42 - CHITINASE-LIKE PROTEIN 1 (1 of 2)	-1.77929	9.15198	37.8473	7.65024e-10	2.07721e-08	GSVIVT01035029001
GSVIVT01033337001		-1.776	5.06316	41.7076	1.05995e-10	3.41892e-09	GSVIVT01033337001
GSVIVT01012377001	K11292 - transcription elongation factor SPT6 (SUPT6H, SPT6) (1 of 2)	-1.77293	1.59675	13.8369	0.000199378	0.00142574	GSVIVT01012377001
GSVIVT01021195001	PTHR12411//PTHR12411:SF370 - CYSTEINE PROTEASE FAMILY C1-RELATED // SUBFAMILY NOT NAMED (1 of 6)	-1.76616	2.21825	7.31289	0.00684618	0.027788	GSVIVT01021195001
GSVIVT01023124001	PTHR11649:SF5 - GTP-BINDING PROTEIN (1 of 3)	-1.76504	6.32406	39.3778	3.49248e-10	1.0101e-08	GSVIVT01023124001
GSVIVT01028406001	PTHR14449:SF2 - FANCONI ANEMIA GROUP F PROTEIN (1 of 1)	-1.76326	0.610724	14.9238	0.00011194	0.000874747	GSVIVT01028406001
GSVIVT01035118001	PF00630 - Filamin/ABP280 repeat (Filamin) (1 of 2)	-1.76175	3.7213	69.3786	8.12671e-17	9.79081e-15	GSVIVT01035118001
GSVIVT01004010001	3.2.1.52 - Beta-N-acetylhexosaminidase / N-acetyl-beta-glucosaminidase (1 of 5)	-1.76169	4.15587	49.8301	1.67651e-12	7.80431e-11	GSVIVT01004010001
GSVIVT01016261001	PF00651//PF03000 - BTB/POZ domain (BTB) // NPH3 family (NPH3) (1 of 17)	-1.76063	0.556563	9.72109	0.00182166	0.009275	GSVIVT01016261001
GSVIVT01004978001	PF00510 - Cytochrome c oxidase subunit III (COX3) (1 of 1)	-1.75724	2.38366	12.7939	0.000347745	0.00228547	GSVIVT01004978001
GSVIVT01035123001	PTHR33059:SF10 - GB (1 of 1)	-1.75675	5.91329	62.159	3.1681e-15	2.75762e-13	GSVIVT01035123001
GSVIVT01020400001	PF01464 - Transglycosylase SLT domain (SLT) (1 of 1)	-1.74977	4.18939	68.6434	1.17978e-16	1.37581e-14	GSVIVT01020400001
GSVIVT01036891001	PTHR10668:SF80 - LONG-CHAIN-ALCOHOL OXIDASE FAO4A (1 of 1)	-1.74958	5.39334	68.5304	1.24935e-16	1.44766e-14	GSVIVT01036891001
GSVIVT01036091001	PTHR31989:SF4 - NAC DOMAIN-CONTAINING PROTEIN 61-RELATED (1 of 2)	-1.74841	1.97307	6.27904	0.0122174	0.0442659	GSVIVT01036091001
GSVIVT01021316001	PTHR11081:SF8 - EXONUCLEASE 1 (1 of 1)	-1.74721	0.719257	12.6879	0.000368033	0.00240404	GSVIVT01021316001
GSVIVT01010284001	PTHR10593//PTHR10593:SF50 - SERINE/THREONINE-PROTEIN KINASE RIO // SUBFAMILY NOT NAMED (1 of 2)	-1.74499	1.55127	15.0941	0.000102282	0.000808383	GSVIVT01010284001
GSVIVT01024152001	K14488 - SAUR family protein (SAUR) (1 of 35)	-1.74273	4.76398	56.5884	5.37284e-14	3.60674e-12	GSVIVT01024152001
GSVIVT01024043001	PTHR11913:SF16 - ACTIN-DEPOLYMERIZING FACTOR 5-RELATED (1 of 1)	-1.738	4.80256	47.3701	5.8772e-12	2.44105e-10	GSVIVT01024043001
GSVIVT01025342001	K00454 - lipoxygenase (LOX2S) (1 of 8)	-1.73673	3.54314	37.6756	8.35442e-10	2.24496e-08	GSVIVT01025342001
GSVIVT01029226001	K16296 - serine carboxypeptidase-like clade I [EC:3.4.16.-] (SCPL-I) (1 of 15)	-1.73559	2.38763	12.605	0.000384718	0.00250046	GSVIVT01029226001
GSVIVT01010932001	PF02386 - Cation transport protein (TrkH) (1 of 6)	-1.73174	1.18167	8.9401	0.00278978	0.0132204	GSVIVT01010932001
GSVIVT01014267001	PTHR11926:SF376 - UDP-GLYCOSYLTRANSFERASE 79B10-RELATED (1 of 6)	-1.73096	1.36816	16.2884	5.43961e-05	0.00046656	GSVIVT01014267001
GSVIVT01025052001	PTHR31561:SF24 - 3-KETOACYL-COA SYNTHASE 12-RELATED (1 of 3)	-1.72724	6.876	65.0151	7.43266e-16	7.19228e-14	GSVIVT01025052001
GSVIVT01021573001	4.1.1.28 - Aromatic-L-amino-acid decarboxylase / Tryptophan decarboxylase (1 of 3)	-1.72351	4.24757	72.0685	2.07854e-17	2.64425e-15	GSVIVT01021573001
GSVIVT01003610001	PTHR10177:SF234 - CYCLIN-D2-1 (1 of 1)	-1.72243	1.39676	12.2359	0.000468785	0.00295911	GSVIVT01003610001
GSVIVT01034904001		-1.71945	3.31141	31.7354	1.76672e-08	3.61939e-07	GSVIVT01034904001
GSVIVT01006653001	PTHR31589:SF19 - CARBOXYL-TERMINAL PEPTIDASE-RELATED (1 of 1)	-1.71941	2.33465	26.479	2.66419e-07	4.1531e-06	GSVIVT01006653001
GSVIVT01009363001		-1.71341	6.81491	80.8593	2.4237e-19	4.23961e-17	GSVIVT01009363001
GSVIVT01011491001	PTHR33349:SF1 - CALMODULIN-BINDING PROTEIN-LIKE PROTEIN (1 of 1)	-1.71338	6.34558	102.178	5.07514e-24	1.70976e-21	GSVIVT01011491001
GSVIVT01016957001	3.1.3.2 - Acid phosphatase / Phosphomonoesterase (1 of 23)	-1.71255	2.35096	17.4841	2.89726e-05	0.000270015	GSVIVT01016957001
GSVIVT01016615001	PTHR19139//PTHR19139:SF55 - AQUAPORIN TRANSPORTER // SUBFAMILY NOT NAMED (1 of 2)	-1.71091	7.06998	23.8101	1.06323e-06	1.42118e-05	GSVIVT01016615001
GSVIVT01023424001		-1.70724	1.65105	9.02362	0.00266513	0.0127556	GSVIVT01023424001
GSVIVT01021978001	1.1.1.25 - Shikimate dehydrogenase / Shikimate:NADP(+) oxidoreductase (1 of 4)	-1.70522	5.72734	66.7269	3.11852e-16	3.28252e-14	GSVIVT01021978001
GSVIVT01029992001		-1.70453	4.37508	27.3157	1.72806e-07	2.81945e-06	GSVIVT01029992001
GSVIVT01009773001	PTHR31898:SF1 - TRANSMEMBRANE PROTEIN 136 (1 of 1)	-1.70366	2.94097	35.8561	2.12442e-09	5.30143e-08	GSVIVT01009773001
GSVIVT01023733001	K02689 - photosystem I P700 chlorophyll a apoprotein A1 (psaA) (1 of 1)	-1.70276	1.30509	10.631	0.00111209	0.00609556	GSVIVT01023733001
GSVIVT01034613001	3.2.1.186 - Protodioscin 26-O-beta-D-glucosidase / Torvosidase (1 of 1)	-1.701	3.35278	46.3526	9.87747e-12	3.95795e-10	GSVIVT01034613001
GSVIVT01030190001	PTHR33076:SF20 - BIFUNCTIONAL INHIBITOR/LIPID-TRANSFER PROTEIN/SEED STORAGE 2S ALBUMIN SUPERFAMILY PROTEIN-RELATED (1 of 1)	-1.69877	11.1599	31.2283	2.29397e-08	4.55588e-07	GSVIVT01030190001
GSVIVT01008021001	PTHR33781:SF3 - PROTEIN PHYTOCHROME KINASE SUBSTRATE 3 (1 of 1)	-1.69763	0.659222	14.3989	0.00014789	0.0011099	GSVIVT01008021001
GSVIVT01024077001		-1.69762	5.64047	102.98	3.38596e-24	1.25709e-21	GSVIVT01024077001
GSVIVT01029112001	PTHR11624//PTHR11624:SF84 - DEHYDROGENASE RELATED // SUBFAMILY NOT NAMED (1 of 3)	-1.69704	4.54867	44.4459	2.61487e-11	9.40111e-10	GSVIVT01029112001
GSVIVT01002189001		-1.68945	2.30081	9.54261	0.00200756	0.0100288	GSVIVT01002189001
GSVIVT01035650001	1.1.3.37 - D-arabinono-1,4-lactone oxidase / D-arabinono-gamma-lactone oxidase (1 of 2)	-1.68575	1.70322	17.6436	2.66413e-05	0.000250988	GSVIVT01035650001
GSVIVT01016968001		-1.68529	1.09328	16.0893	6.04257e-05	0.000511118	GSVIVT01016968001
GSVIVT01011958001	1.17.1.3 - Leucoanthocyanidin reductase / Leucocyanidin reductase (1 of 2)	-1.68363	7.84971	39.3892	3.47205e-10	1.00579e-08	GSVIVT01011958001
GSVIVT01002752001	K02950 - small subunit ribosomal protein S12 (RP-S12, MRPS12, rpsL) (1 of 1)	-1.68316	3.68871	18.7538	1.48726e-05	0.000150062	GSVIVT01002752001
GSVIVT01014656001	PTHR11040//PTHR11040:SF23 - ZINC/IRON TRANSPORTER // SUBFAMILY NOT NAMED (1 of 5)	-1.68261	2.55061	40.3958	2.07387e-10	6.28797e-09	GSVIVT01014656001
GSVIVT01018535001		-1.68212	0.706947	8.54685	0.0034612	0.0158087	GSVIVT01018535001
GSVIVT01005997001	PF06136 - Domain of unknown function (DUF966) (DUF966) (1 of 6)	-1.68184	2.20976	28.1832	1.1036e-07	1.87983e-06	GSVIVT01005997001
GSVIVT01012329001	PTHR11709:SF94 - LACCASE-15 (1 of 6)	-1.68132	2.8335	22.2711	2.36744e-06	2.91594e-05	GSVIVT01012329001
GSVIVT01029122001	2.4.1.115//2.4.1.91 - Anthocyanidin 3-O-glucosyltransferase / Uridine diphosphoglucose-anthocyanidin 3-O-glucosyltransferase // Flavonol 3-O-glucosyltransferase / UDP-glucose flavonol 3-O-glucosyltransferase (1 of 8)	-1.68128	5.37807	39.5642	3.17452e-10	9.32971e-09	GSVIVT01029122001
GSVIVT01016856001	K15403 - fatty acid omega-hydroxy dehydrogenase (ACE, HTH) (1 of 1)	-1.68035	7.11594	53.2602	2.92172e-13	1.66418e-11	GSVIVT01016856001
GSVIVT01012277001	K02256 - cytochrome c oxidase subunit 1 (COX1) (1 of 2)	-1.6782	2.37411	11.4021	0.000733619	0.00432416	GSVIVT01012277001
GSVIVT01036248001	KOG4214 - Myotrophin and similar proteins (1 of 14)	-1.67793	3.46029	44.4818	2.56738e-11	9.24866e-10	GSVIVT01036248001
GSVIVT01034719001	PTHR32044:SF21 - MANNAN SYNTHASE 7-RELATED (1 of 1)	-1.67457	6.67851	48.1667	3.91483e-12	1.69568e-10	GSVIVT01034719001
GSVIVT01010605001	PTHR24286:SF11 - CYTOCHROME P450, FAMILY 87, SUBFAMILY A, POLYPEPTIDE 2 (1 of 5)	-1.67417	2.23682	22.0565	2.64747e-06	3.21944e-05	GSVIVT01010605001
GSVIVT01027361001	PTHR10209:SF111 - DOWNY MILDEW RESISTANCE 6 PROTEIN / OXIDOREDUCTASE (1 of 2)	-1.67337	4.02166	36.9511	1.21127e-09	3.16148e-08	GSVIVT01027361001
GSVIVT01031327001	PTHR13683//PTHR13683:SF312 - ASPARTYL PROTEASES // SUBFAMILY NOT NAMED (1 of 2)	-1.67306	2.11518	19.0203	1.29338e-05	0.00013331	GSVIVT01031327001
GSVIVT01018422001	K15404 - aldehyde decarbonylase (K15404, CER1) (1 of 6)	-1.67264	4.44249	36.7188	1.36459e-09	3.51624e-08	GSVIVT01018422001
GSVIVT01022030001	K08145 - MFS transporter, SP family, solute carrier family 2 (facilitated glucose transporter), member 8 (SLC2A8, GLUT8) (1 of 9)	-1.67217	5.3784	73.3874	1.06543e-17	1.40452e-15	GSVIVT01022030001
GSVIVT01021518001	PTHR33077:SF17 - PROTEIN TIFY 5A-RELATED (1 of 5)	-1.6696	3.05872	13.628	0.000222834	0.00156276	GSVIVT01021518001
GSVIVT01013483001	PTHR23086:SF29 - PHOSPHATIDYLINOSITOL 4-PHOSPHATE 5-KINASE 6 (1 of 2)	-1.66943	1.08705	15.0176	0.000106512	0.000836464	GSVIVT01013483001
GSVIVT01019696001	PTHR10209:SF196 - F3H7.17 PROTEIN (1 of 3)	-1.66802	0.55497	13.6107	0.000224895	0.00157478	GSVIVT01019696001
GSVIVT01004701001	PF13962 - Domain of unknown function (PGG) (1 of 124)	-1.6676	3.23455	41.4533	1.20719e-10	3.84609e-09	GSVIVT01004701001
GSVIVT01006876001	PTHR13683:SF267 - ASPARTYL PROTEASE FAMILY PROTEIN-RELATED (1 of 2)	-1.66396	6.07032	52.9362	3.44559e-13	1.94062e-11	GSVIVT01006876001
GSVIVT01011949001	PTHR13778:SF4 - GALACTURONOSYLTRANSFERASE-LIKE 3-RELATED (1 of 1)	-1.66224	4.08238	76.2577	2.48957e-18	3.68214e-16	GSVIVT01011949001
GSVIVT01009384001	PTHR23201:SF10 - GIBBERELLIN-REGULATED GASA/GAST/SNAKIN FAMILY PROTEIN-RELATED (1 of 1)	-1.65981	7.53759	56.0954	6.90382e-14	4.56707e-12	GSVIVT01009384001
GSVIVT01006784001	PTHR27002:SF84 - ATP BINDING / PROTEIN KINASE-RELATED (1 of 17)	-1.65701	2.02514	22.5076	2.09317e-06	2.6171e-05	GSVIVT01006784001
GSVIVT01032720001		-1.65166	1.53802	18.5454	1.65902e-05	0.000165375	GSVIVT01032720001
GSVIVT01011437001	PF01357//PF03330 - Pollen allergen (Pollen_allerg_1) // Rare lipoprotein A (RlpA)-like double-psi beta-barrel (DPBB_1) (1 of 27)	-1.64071	6.08269	57.4748	3.42343e-14	2.4046e-12	GSVIVT01011437001
GSVIVT01025127001	PTHR11934:SF7 - RIBOSE-5-PHOSPHATE ISOMERASE 1-RELATED (1 of 1)	-1.6381	1.04197	15.7415	7.26138e-05	0.000598112	GSVIVT01025127001
GSVIVT01011042001	PF00560//PF08263//PF13855 - Leucine Rich Repeat (LRR_1) // Leucine rich repeat N-terminal domain (LRRNT_2) // Leucine rich repeat (LRR_8) (1 of 41)	-1.63778	4.63284	44.6932	2.30458e-11	8.38497e-10	GSVIVT01011042001
GSVIVT01010694001		-1.63687	9.86007	23.2799	1.40056e-06	1.81474e-05	GSVIVT01010694001
GSVIVT01008305001	PTHR31945:SF6 - TRANSCRIPTION FACTOR BHLH61-RELATED (1 of 1)	-1.63637	2.16534	14.2021	0.000164184	0.00121219	GSVIVT01008305001
GSVIVT01009522001	K02604 - origin recognition complex subunit 2 (ORC2) (1 of 1)	-1.63512	0.684368	12.3472	0.000441651	0.00282341	GSVIVT01009522001
GSVIVT01024079001	PTHR23201:SF16 - PROLINE-RICH PROTEIN 4 (1 of 3)	-1.63327	1.20198	13.8502	0.000197978	0.00141778	GSVIVT01024079001
GSVIVT01034984001	K00430 - peroxidase (E1.11.1.7) (1 of 56)	-1.63267	2.69527	17.3694	3.07734e-05	0.000284611	GSVIVT01034984001
GSVIVT01012279001	PTHR19271 - CYTOCHROME B (1 of 3)	-1.63129	2.67858	13.9462	0.000188118	0.00135857	GSVIVT01012279001
GSVIVT01037808001		-1.63083	3.59565	27.2841	1.75646e-07	2.85768e-06	GSVIVT01037808001
GSVIVT01022033001	PTHR23500:SF62 - SUGAR TRANSPORTER ERD6-LIKE 14-RELATED (1 of 15)	-1.63056	2.7161	22.3758	2.24183e-06	2.78385e-05	GSVIVT01022033001
GSVIVT01012194001	PTHR11468//PTHR11468:SF14 - GLYCOGEN PHOSPHORYLASE // SUBFAMILY NOT NAMED (1 of 1)	-1.6232	3.6557	48.0202	4.21845e-12	1.82285e-10	GSVIVT01012194001
GSVIVT01010463001	PF00892//PF13578 - EamA-like transporter family (EamA) // Methyltransferase domain (Methyltransf_24) (1 of 1)	-1.62221	2.26664	21.7604	3.08918e-06	3.70214e-05	GSVIVT01010463001
GSVIVT01026054001	PTHR11926//PTHR11926:SF325 - GLUCOSYL/GLUCURONOSYL TRANSFERASES // SUBFAMILY NOT NAMED (1 of 1)	-1.62189	5.48739	59.302	1.3524e-14	1.02941e-12	GSVIVT01026054001
GSVIVT01016949001	PTHR22835//PTHR22835:SF170 - ZINC FINGER FYVE DOMAIN CONTAINING PROTEIN // SUBFAMILY NOT NAMED (1 of 3)	-1.62022	8.11122	64.855	8.0616e-16	7.75961e-14	GSVIVT01016949001
GSVIVT01030418001		-1.6195	7.85723	44.3864	2.69547e-11	9.65275e-10	GSVIVT01030418001
GSVIVT01023156001	PTHR11689//PTHR11689:SF87 - CHLORIDE CHANNEL // SUBFAMILY NOT NAMED (1 of 1)	-1.61706	2.19155	26.2983	2.92552e-07	4.4991e-06	GSVIVT01023156001
GSVIVT01008122001	PTHR24298:SF112 - CYTOCHROME P450 78A5-RELATED (1 of 2)	-1.61669	4.6822	37.1161	1.11301e-09	2.92598e-08	GSVIVT01008122001
GSVIVT01016441001	K02703 - photosystem II P680 reaction center D1 protein (psbA) (1 of 1)	-1.61486	6.22871	13.8624	0.000196691	0.00141041	GSVIVT01016441001
GSVIVT01011377001	PTHR24326:SF176 - HOMEOBOX-LEUCINE ZIPPER PROTEIN ATHB-13-RELATED (1 of 2)	-1.6109	1.72925	7.74745	0.00537884	0.0227788	GSVIVT01011377001
GSVIVT01007278001	1.14.13.132 - Squalene monooxygenase / Squalene epoxidase (1 of 5)	-1.61039	1.51087	14.7267	0.000124274	0.00095675	GSVIVT01007278001
GSVIVT01037651001	PTHR14155:SF71 - RING-H2 FINGER PROTEIN ATL67-RELATED (1 of 2)	-1.61031	2.26973	13.5713	0.000229672	0.00160391	GSVIVT01037651001
GSVIVT01003253001	K02542 - DNA replication licensing factor MCM6 (MCM6) (1 of 1)	-1.60921	3.83045	29.8811	4.59379e-08	8.51021e-07	GSVIVT01003253001
GSVIVT01035883001	PTHR10774:SF91 - SYNAPTOTAGMIN-5 (1 of 2)	-1.60865	0.982241	11.8799	0.000567418	0.00348048	GSVIVT01035883001
GSVIVT01027863001		-1.60236	5.53606	34.0698	5.31714e-09	1.21826e-07	GSVIVT01027863001
GSVIVT01009753001	2.1.1.141 - Jasmonate O-methyltransferase / Jasmonic acid carboxyl methyltransferase (1 of 5)	-1.6011	2.44053	23.3073	1.38077e-06	1.79165e-05	GSVIVT01009753001
GSVIVT01014189001	PTHR27001:SF83 - LRR RECEPTOR-LIKE SERINE/THREONINE-PROTEIN KINASE MRH1-RELATED (1 of 3)	-1.60063	1.52651	17.7756	2.48557e-05	0.000235508	GSVIVT01014189001
GSVIVT01004470001		-1.60057	1.75987	19.6344	9.37644e-06	9.96356e-05	GSVIVT01004470001
GSVIVT01028118001	K02210 - DNA replication licensing factor MCM7 (MCM7, CDC47) (1 of 1)	-1.59973	3.98365	32.0931	1.46959e-08	3.06591e-07	GSVIVT01028118001
GSVIVT01028062001	PTHR24115:SF457 - CALPONIN HOMOLOGY AND KINESIN MOTOR DOMAIN-CONTAINING PROTEIN-RELATED (1 of 6)	-1.59594	6.81925	54.5248	1.53502e-13	9.24671e-12	GSVIVT01028062001
GSVIVT01009961001	PTHR22835:SF184 - GDSL ESTERASE/LIPASE EXL1-RELATED (1 of 7)	-1.59507	7.61705	61.9882	3.45516e-15	2.99315e-13	GSVIVT01009961001
GSVIVT01036387001		-1.59249	7.29426	80.7847	2.51697e-19	4.36084e-17	GSVIVT01036387001
GSVIVT01017711001	PTHR31734:SF3 - AUXIN-RESPONSIVE PROTEIN IAA31 (1 of 1)	-1.5918	5.68052	118.635	1.25861e-27	6.73432e-25	GSVIVT01017711001
GSVIVT01015046001	PTHR27008:SF16 - LEUCINE-RICH REPEAT PROTEIN KINASE-LIKE PROTEIN-RELATED (1 of 2)	-1.59035	0.754123	9.90442	0.00164883	0.00852628	GSVIVT01015046001
GSVIVT01037005001	K13449 - pathogenesis-related protein 1 (PR1) (1 of 6)	-1.58583	9.54469	6.62747	0.0100418	0.037924	GSVIVT01037005001
GSVIVT01014413001		-1.58478	2.12777	22.2107	2.44312e-06	2.99698e-05	GSVIVT01014413001
GSVIVT01016452001	PTHR10795//PTHR10795:SF348 - PROPROTEIN CONVERTASE SUBTILISIN/KEXIN // SUBFAMILY NOT NAMED (1 of 13)	-1.58171	7.206	42.2546	8.01331e-11	2.67974e-09	GSVIVT01016452001
GSVIVT01030375001	PTHR31692:SF5 - EXPANSIN-B1-RELATED (1 of 1)	-1.5816	7.12434	88.8515	4.25587e-21	1.01872e-18	GSVIVT01030375001
GSVIVT01014802001	PTHR22814:SF34 - COPPER TRANSPORT PROTEIN-RELATED (1 of 4)	-1.58078	0.921325	13.4395	0.000246381	0.00170295	GSVIVT01014802001
GSVIVT01026515001	PTHR32285:SF34 - PROTEIN TRICHOME BEREFRINGENCE-LIKE 7 (1 of 1)	-1.5775	1.57002	21.3822	3.7624e-06	4.43014e-05	GSVIVT01026515001
GSVIVT01024185001		-1.57702	6.33745	33.3822	7.57121e-09	1.68003e-07	GSVIVT01024185001
GSVIVT01032466001	PTHR11002:SF7 - CARBONIC ANHYDRASE 2, CHLOROPLASTIC-RELATED (1 of 1)	-1.57602	3.96338	45.3669	1.63374e-11	6.20482e-10	GSVIVT01032466001
GSVIVT01028792001	3.6.4.3 - Microtubule-severing ATPase / Katanin (1 of 6)	-1.57567	1.44466	7.07641	0.00781053	0.0309562	GSVIVT01028792001
GSVIVT01013668001	PTHR21087//PTHR21087:SF5 - SHIKIMATE KINASE // SUBFAMILY NOT NAMED (1 of 1)	-1.57523	5.25829	62.7006	2.40645e-15	2.16724e-13	GSVIVT01013668001
GSVIVT01011900001	PTHR31561:SF5 - 3-KETOACYL-COA SYNTHASE 5-RELATED (1 of 3)	-1.57447	5.5288	60.4936	7.38173e-15	5.99502e-13	GSVIVT01011900001
GSVIVT01010506001		-1.57398	1.31114	15.4382	8.52454e-05	0.00068832	GSVIVT01010506001
GSVIVT01037797001	K16296 - serine carboxypeptidase-like clade I [EC:3.4.16.-] (SCPL-I) (1 of 15)	-1.57396	1.09338	8.44499	0.0036605	0.0165693	GSVIVT01037797001
GSVIVT01025367001	PF04755 - PAP_fibrillin (PAP_fibrillin) (1 of 11)	-1.5732	1.75075	22.6779	1.91561e-06	2.41167e-05	GSVIVT01025367001
GSVIVT01034065001	PF14368 - Probable lipid transfer (LTP_2) (1 of 35)	-1.57284	3.44432	18.6348	1.58308e-05	0.000158761	GSVIVT01034065001
GSVIVT01000472001	PTHR31625:SF2 - COUMAROYL-COA:ANTHOCYANIDIN 3-O-GLUCOSIDE-6-O-COUMAROYLTRANSFERASE 1-RELATED (1 of 6)	-1.57119	2.44604	14.0744	0.000175721	0.0012857	GSVIVT01000472001
GSVIVT01029993001		-1.57069	3.78508	30.7595	2.9207e-08	5.61983e-07	GSVIVT01029993001
GSVIVT01004130001	K17361 - acyl-coenzyme A thioesterase 9 [EC:3.1.2.-] (ACOT9) (1 of 3)	-1.56993	0.77067	11.7162	0.000619598	0.00374849	GSVIVT01004130001
GSVIVT01035682001	PTHR31236:SF2 - DEHYDRATION-RESPONSIVE PROTEIN RD22 (1 of 12)	-1.56635	9.09385	60.226	8.45676e-15	6.65998e-13	GSVIVT01035682001
GSVIVT01028152001	PTHR15486:SF18 - GLYCEROL-3-PHOSPHATE ACYLTRANSFERASE 2-RELATED (1 of 1)	-1.56312	4.60801	39.8045	2.80702e-10	8.33041e-09	GSVIVT01028152001
GSVIVT01035573001	PF13668 - Ferritin-like domain (Ferritin_2) (1 of 3)	-1.5576	8.2607	74.1607	7.20105e-18	1.0077e-15	GSVIVT01035573001
GSVIVT01018700001	K02954 - small subunit ribosomal protein S14 (RP-S14, MRPS14, rpsN) (1 of 1)	-1.5543	3.47256	13.2429	0.000273616	0.00186351	GSVIVT01018700001
GSVIVT01023992001	PF04783 - Protein of unknown function (DUF630) (DUF630) (1 of 11)	-1.55257	3.18261	16.0642	6.12297e-05	0.000516407	GSVIVT01023992001
GSVIVT01030573001	2.1.2.5 - Glutamate formimidoyltransferase / Glutamate formyltransferase (1 of 2)	-1.5523	2.13601	18.7737	1.47183e-05	0.000148671	GSVIVT01030573001
GSVIVT01031342001	PTHR21562:SF5 - PECTINACETYLESTERASE FAMILY PROTEIN (1 of 2)	-1.54794	5.86672	45.554	1.48485e-11	5.68682e-10	GSVIVT01031342001
GSVIVT01012863001	PF07647 - SAM domain (Sterile alpha motif) (SAM_2) (1 of 3)	-1.5453	4.51858	46.1923	1.07197e-11	4.23021e-10	GSVIVT01012863001
GSVIVT01025645001		-1.54315	4.32259	51.9124	5.80322e-13	3.06006e-11	GSVIVT01025645001
GSVIVT01031887001	K01723 - hydroperoxide dehydratase (AOS) (1 of 4)	-1.54101	4.73424	33.9443	5.67136e-09	1.29452e-07	GSVIVT01031887001
GSVIVT01037411001	2.4.1.115//2.4.1.91 - Anthocyanidin 3-O-glucosyltransferase / Uridine diphosphoglucose-anthocyanidin 3-O-glucosyltransferase // Flavonol 3-O-glucosyltransferase / UDP-glucose flavonol 3-O-glucosyltransferase (1 of 8)	-1.54003	3.70008	27.3191	1.72501e-07	2.817e-06	GSVIVT01037411001
GSVIVT01014614001	PF13962 - Domain of unknown function (PGG) (1 of 124)	-1.53926	1.21374	10.7965	0.00101691	0.0056591	GSVIVT01014614001
GSVIVT01017217001	PTHR12505:SF19 - BROMO-ADJACENT HOMOLOGY (BAH) DOMAIN-CONTAINING PROTEIN-RELATED (1 of 2)	-1.53824	2.9986	27.4033	1.65146e-07	2.7115e-06	GSVIVT01017217001
GSVIVT01027060001	PTHR32285:SF9 - PROTEIN TRICHOME BIREFRINGENCE-LIKE 25-RELATED (1 of 1)	-1.53619	2.48943	23.7797	1.08014e-06	1.44167e-05	GSVIVT01027060001
GSVIVT01011713001	K05929 - phosphoethanolamine N-methyltransferase (E2.1.1.103, NMT) (1 of 3)	-1.53438	3.16405	18.2301	1.95763e-05	0.000190649	GSVIVT01011713001
GSVIVT01031579001	PTHR34461:SF2 - GENOMIC DNA, CHROMOSOME 3, P1 CLONE: MYM9 (1 of 1)	-1.53149	1.67832	8.69675	0.00318778	0.0148015	GSVIVT01031579001
GSVIVT01029996001		-1.52916	5.37826	33.549	6.94916e-09	1.55689e-07	GSVIVT01029996001
GSVIVT01007817001	PTHR23201//PTHR23201:SF18 - EXTENSIN, PROLINE-RICH PROTEIN // SUBFAMILY NOT NAMED (1 of 2)	-1.52887	7.97859	46.2055	1.06477e-11	4.21093e-10	GSVIVT01007817001
GSVIVT01037945001	KOG0513 - Ca2+-independent phospholipase A2 (1 of 22)	-1.52679	3.92794	28.8477	7.83004e-08	1.37894e-06	GSVIVT01037945001
GSVIVT01014576001		-1.52627	3.00919	26.8268	2.22533e-07	3.52641e-06	GSVIVT01014576001
GSVIVT01015550001	PTHR26312:SF75 - F18B13.21 PROTEIN-RELATED (1 of 1)	-1.52461	1.76278	21.5154	3.50996e-06	4.15711e-05	GSVIVT01015550001
GSVIVT01024772001	K02213 - cell division control protein 6 (CDC6) (1 of 1)	-1.52432	2.19362	21.9533	2.79365e-06	3.37688e-05	GSVIVT01024772001
GSVIVT01021497001	PF12507 - Human Cytomegalovirus UL139 protein (HCMV_UL139) (1 of 1)	-1.5234	0.620344	11.2246	0.000807198	0.00467809	GSVIVT01021497001
GSVIVT01004409001	KOG1319 - bHLHZip transcription factor BIGMAX (1 of 1)	-1.52158	0.737654	9.41604	0.00215095	0.0106332	GSVIVT01004409001
GSVIVT01028388001	K10683 - BRCA1-associated RING domain protein 1 [EC:6.3.2.19] (BARD1) (1 of 2)	-1.52128	0.503058	10.4277	0.00124143	0.00670348	GSVIVT01028388001
GSVIVT01004963001	PTHR22773:SF89 - NADH-UBIQUINONE OXIDOREDUCTASE CHAIN 2-RELATED (1 of 2)	-1.51955	1.9278	8.46745	0.00361558	0.0163863	GSVIVT01004963001
GSVIVT01002264001	PTHR11132//PTHR11132:SF34 - SOLUTE CARRIER FAMILY 35 // SUBFAMILY NOT NAMED (1 of 3)	-1.5176	2.58597	17.6255	2.68957e-05	0.000252339	GSVIVT01002264001
GSVIVT01029912001	PTHR11206:SF102 - MATE EFFLUX FAMILY PROTEIN (1 of 4)	-1.5149	0.650281	9.85379	0.00169482	0.00872443	GSVIVT01029912001
GSVIVT01021583001	PF01535//PF07983//PF12854//PF13041 - PPR repeat (PPR) // X8 domain (X8) // PPR repeat (PPR_1) // PPR repeat family (PPR_2) (1 of 1)	-1.51464	2.38141	12.5389	0.000398564	0.00258123	GSVIVT01021583001
GSVIVT01009829001	PTHR27000:SF26 - F10A5.16 (1 of 2)	-1.51426	1.96027	8.75312	0.00309072	0.0144244	GSVIVT01009829001
GSVIVT01018539001	K15397 - 3-ketoacyl-CoA synthase (KCS) (1 of 14)	-1.51363	5.90729	50.5601	1.15571e-12	5.58872e-11	GSVIVT01018539001
GSVIVT01013602001	PF01824 - MatK/TrnK amino terminal region (MatK_N) (1 of 3)	-1.51337	0.711135	6.16863	0.0130036	0.04643	GSVIVT01013602001
GSVIVT01004782001	PF04640 - PLATZ transcription factor (PLATZ) (1 of 13)	-1.51159	0.935517	15.3064	9.14053e-05	0.000734472	GSVIVT01004782001
GSVIVT01018675001	K15356 - GDP-mannose transporter (VRG4, GONST1) (1 of 3)	-1.51093	4.33034	67.0483	2.64939e-16	2.83515e-14	GSVIVT01018675001
GSVIVT01020676001	PTHR10422:SF18 - CYTOCHROME C OXIDASE SUBUNIT 1 (1 of 1)	-1.5107	2.74528	8.5506	0.00345409	0.0157921	GSVIVT01020676001
GSVIVT01024323001		-1.50951	4.55722	52.2391	4.9137e-13	2.65252e-11	GSVIVT01024323001
GSVIVT01035074001	PF00407 - Pathogenesis-related protein Bet v I family (Bet_v_1) (1 of 25)	-1.50937	4.29522	61.1562	5.27213e-15	4.4403e-13	GSVIVT01035074001
GSVIVT01019974001	KOG1642 - Ribonuclease, T2 family (1 of 1)	-1.50908	2.53618	23.9587	9.84244e-07	1.32731e-05	GSVIVT01019974001
GSVIVT01036145001	PTHR11362:SF13 - PROTEIN TERMINAL FLOWER 1 (1 of 2)	-1.50853	1.24016	8.51685	0.00351874	0.0160313	GSVIVT01036145001
GSVIVT01018421001	K15404 - aldehyde decarbonylase (K15404, CER1) (1 of 6)	-1.50781	5.80426	46.818	7.78946e-12	3.16308e-10	GSVIVT01018421001
GSVIVT01022829001	KOG1947//KOG4658 - Leucine rich repeat proteins, some proteins contain F-box // Apoptotic ATPase (1 of 1)	-1.50722	0.707466	12.5105	0.000404668	0.00261332	GSVIVT01022829001
GSVIVT01014083001	K11380 - NuA3 HAT complex component NTO1 (NTO1) (1 of 1)	-1.50493	0.862347	9.44799	0.0021138	0.0104752	GSVIVT01014083001
GSVIVT01014272001	PTHR11926:SF376 - UDP-GLYCOSYLTRANSFERASE 79B10-RELATED (1 of 6)	-1.50387	4.80409	35.4517	2.61449e-09	6.40146e-08	GSVIVT01014272001
GSVIVT01019945001	PTHR10641//PTHR10641:SF626 - MYB-LIKE DNA-BINDING PROTEIN MYB // SUBFAMILY NOT NAMED (1 of 1)	-1.50377	5.77346	47.8192	4.674e-12	1.996e-10	GSVIVT01019945001
GSVIVT01027597001	K15277 - solute carrier family 35 (adenosine 3-phospho 5-phosphosulfate transporter), member B3 (SLC35B3, PAPST2) (1 of 2)	-1.50291	2.44168	15.1182	0.000100983	0.000799771	GSVIVT01027597001
GSVIVT01033557001	PTHR23196:SF8 - N-ACETYLTRANSFERASE (1 of 1)	-1.50223	0.894843	13.3276	0.000261529	0.00179131	GSVIVT01033557001
GSVIVT01033934001	PTHR31223:SF20 - CYTOKININ RIBOSIDE 5-MONOPHOSPHATE PHOSPHORIBOHYDROLASE LOG7 (1 of 1)	-1.50102	1.25817	10.7222	0.00105859	0.00584991	GSVIVT01033934001
GSVIVT01024475001	K00261 - glutamate dehydrogenase (NAD(P)+) (GLUD1_2, gdhA) (1 of 3)	-1.50051	2.60367	24.5734	7.15306e-07	9.97918e-06	GSVIVT01024475001
GSVIVT01018750001	PF06911 - Senescence-associated protein (Senescence) (1 of 3)	-1.50002	0.622013	10.3142	0.00132012	0.00706342	GSVIVT01018750001
GSVIVT01003354001	PF02298 - Plastocyanin-like domain (Cu_bind_like) (1 of 39)	-1.49942	6.52911	43.0093	5.44792e-11	1.85945e-09	GSVIVT01003354001
GSVIVT01018419001	PTHR11863:SF41 - PROTEIN ECERIFERUM 1 (1 of 13)	-1.49748	4.12069	32.9233	9.58671e-09	2.07621e-07	GSVIVT01018419001
GSVIVT01001639001	PF13962 - Domain of unknown function (PGG) (1 of 124)	-1.496	2.6711	26.438	2.72136e-07	4.22414e-06	GSVIVT01001639001
GSVIVT01007933001	PTHR23023:SF86 - FLAVIN-CONTAINING MONOOXYGENASE FMO GS-OX-LIKE 8-RELATED (1 of 2)	-1.49586	2.08218	16.769	4.22171e-05	0.000373911	GSVIVT01007933001
GSVIVT01009438001	PTHR13902//PTHR13902:SF64 - SERINE/THREONINE-PROTEIN KINASE WNK WITH NO LYSINE -RELATED // SUBFAMILY NOT NAMED (1 of 1)	-1.49506	3.596	30.8852	2.73748e-08	5.33193e-07	GSVIVT01009438001
GSVIVT01013758001	K17609 - nucleoredoxin [EC:1.8.1.8] (NXN) (1 of 6)	-1.49393	5.77931	101.393	7.54359e-24	2.45059e-21	GSVIVT01013758001
GSVIVT01004977001	K02262 - cytochrome c oxidase subunit 3 (COX3) (1 of 2)	-1.49244	4.89181	29.9061	4.53472e-08	8.42653e-07	GSVIVT01004977001
GSVIVT01024890001	K08081 - Tropinone reductase 1 (TR1) (1 of 13)	-1.48841	2.59858	23.167	1.48528e-06	1.91497e-05	GSVIVT01024890001
GSVIVT01032439001	K00766 - anthranilate phosphoribosyltransferase (trpD) (1 of 2)	-1.48587	5.91206	70.7218	4.11314e-17	5.12509e-15	GSVIVT01032439001
GSVIVT01027015001	1.14.19.4 - Delta(8)-fatty-acid desaturase / SLD (1 of 1)	-1.48356	5.69089	77.1672	1.57083e-18	2.40139e-16	GSVIVT01027015001
GSVIVT01009752001	2.1.1.141 - Jasmonate O-methyltransferase / Jasmonic acid carboxyl methyltransferase (1 of 5)	-1.48309	2.0215	21.6575	3.25939e-06	3.87801e-05	GSVIVT01009752001
GSVIVT01015045001	PTHR21649//PTHR21649:SF5 - CHLOROPHYLL A/B BINDING PROTEIN // SUBFAMILY NOT NAMED (1 of 1)	-1.48086	0.930321	14.4129	0.000146794	0.0011035	GSVIVT01015045001
GSVIVT01022026001	PTHR23500:SF62 - SUGAR TRANSPORTER ERD6-LIKE 14-RELATED (1 of 15)	-1.48072	5.15681	62.2642	3.00334e-15	2.6527e-13	GSVIVT01022026001
GSVIVT01026869001	PF03766 - Remorin, N-terminal region (Remorin_N) (1 of 3)	-1.47964	5.93027	45.8162	1.29884e-11	5.04882e-10	GSVIVT01026869001
GSVIVT01021204001	PTHR21371:SF1 - KETOL-ACID REDUCTOISOMERASE, MITOCHONDRIAL (1 of 2)	-1.47887	2.80303	23.318	1.37307e-06	1.78548e-05	GSVIVT01021204001
GSVIVT01037077001	PTHR10366//PTHR10366:SF352 - NAD DEPENDENT EPIMERASE/DEHYDRATASE // SUBFAMILY NOT NAMED (1 of 5)	-1.4782	2.57331	19.1776	1.19106e-05	0.000123957	GSVIVT01037077001
GSVIVT01031578001	PTHR31062:SF34 - XYLOGLUCAN ENDOTRANSGLUCOSYLASE/HYDROLASE PROTEIN 15-RELATED (1 of 4)	-1.47649	6.92145	44.8786	2.09635e-11	7.73566e-10	GSVIVT01031578001
GSVIVT01035750001		-1.47538	0.580904	8.72646	0.00313626	0.0145995	GSVIVT01035750001
GSVIVT01017806001		-1.47465	4.77324	24.9572	5.8618e-07	8.35228e-06	GSVIVT01017806001
GSVIVT01021494001	K15813 - beta-amyrin synthase (LUP4) (1 of 9)	-1.47454	4.60335	26.0171	3.38413e-07	5.13034e-06	GSVIVT01021494001
GSVIVT01018101001	PTHR31734:SF30 - AUXIN-RESPONSIVE PROTEIN IAA14-RELATED (1 of 1)	-1.47422	4.02109	10.0846	0.00149514	0.0078453	GSVIVT01018101001
GSVIVT01007650001		-1.47158	1.95133	19.0328	1.28493e-05	0.000132739	GSVIVT01007650001
GSVIVT01014615001		-1.46836	1.78472	14.5341	0.000137643	0.00104508	GSVIVT01014615001
GSVIVT01028522001		-1.46815	8.74856	40.3721	2.09916e-10	6.34351e-09	GSVIVT01028522001
GSVIVT01035885001	PTHR31429:SF13 - WRKY TRANSCRIPTION FACTOR 18-RELATED (1 of 1)	-1.46366	7.43879	45.6959	1.38114e-11	5.33453e-10	GSVIVT01035885001
GSVIVT01017082001	K11273 - chromosome transmission fidelity protein 1 [EC:3.6.4.13] (DDX11, CHL1, CTF1) (1 of 1)	-1.46315	1.0792	10.1344	0.00145529	0.00768047	GSVIVT01017082001
GSVIVT01031888001	K01723 - hydroperoxide dehydratase (AOS) (1 of 4)	-1.46091	2.86899	33.143	8.56245e-09	1.88126e-07	GSVIVT01031888001
GSVIVT01019436001	3.2.1.4 - Cellulase / Endoglucanase (1 of 28)	-1.45825	2.99651	18.4069	1.78411e-05	0.000176107	GSVIVT01019436001
GSVIVT01015426001	PTHR10992//PTHR10992:SF841 - ALPHA/BETA HYDROLASE FOLD-CONTAINING PROTEIN // SUBFAMILY NOT NAMED (1 of 2)	-1.4564	3.57145	18.2008	1.988e-05	0.00019318	GSVIVT01015426001
GSVIVT01034498001	PTHR11746//PTHR11746:SF112 - O-METHYLTRANSFERASE // SUBFAMILY NOT NAMED (1 of 1)	-1.4559	2.71165	19.9739	7.85065e-06	8.5367e-05	GSVIVT01034498001
GSVIVT01011321001	PTHR23155:SF410 - LEUCINE-RICH REPEAT (LRR) FAMILY PROTEIN-RELATED (1 of 2)	-1.45524	0.978363	8.06362	0.00451629	0.0196674	GSVIVT01011321001
GSVIVT01033091001		-1.45524	5.11013	46.3129	1.008e-11	4.02718e-10	GSVIVT01033091001
GSVIVT01000017001	PTHR27001:SF92 - PROTEIN KINASE DOMAIN-CONTAINING PROTEIN (1 of 1)	-1.45295	5.50383	84.5553	3.73613e-20	7.15449e-18	GSVIVT01000017001
GSVIVT01037717001	PTHR22835//PTHR22835:SF229 - ZINC FINGER FYVE DOMAIN CONTAINING PROTEIN // SUBFAMILY NOT NAMED (1 of 1)	-1.45083	5.74557	39.9913	2.55099e-10	7.6203e-09	GSVIVT01037717001
GSVIVT01031263001	PF04398 - Protein of unknown function, DUF538 (DUF538) (1 of 18)	-1.44891	8.65628	50.8537	9.95123e-13	4.94625e-11	GSVIVT01031263001
GSVIVT01036593001	PTHR14155:SF157 - RING-H2 FINGER PROTEIN ATL69-RELATED (1 of 4)	-1.4486	2.2892	16.8259	4.09703e-05	0.000363932	GSVIVT01036593001
GSVIVT01009810001	K01373 - cathepsin F (CTSF) (1 of 5)	-1.4485	0.934624	6.3154	0.0119694	0.0435842	GSVIVT01009810001
GSVIVT01021473001	K15813 - beta-amyrin synthase (LUP4) (1 of 9)	-1.44794	4.30118	21.7251	3.14654e-06	3.76343e-05	GSVIVT01021473001
GSVIVT01009571001		-1.44696	1.19386	8.14776	0.00431145	0.0189536	GSVIVT01009571001
GSVIVT01024683001	PTHR27001:SF60 - LEUCINE-RICH REPEAT PROTEIN KINASE-LIKE PROTEIN-RELATED (1 of 2)	-1.44472	2.67532	17.6306	2.68244e-05	0.00025193	GSVIVT01024683001
GSVIVT01033109001	2.1.1.190 - 23S rRNA (uracil(1939)-C(5))-methyltransferase / RNA uridine methyltransferase A (1 of 2)	-1.44292	3.82417	43.5547	4.12269e-11	1.43403e-09	GSVIVT01033109001
GSVIVT01009106001	K00430 - peroxidase (E1.11.1.7) (1 of 56)	-1.44116	4.7581	31.6678	1.8293e-08	3.73078e-07	GSVIVT01009106001
GSVIVT01037059001	K16296 - serine carboxypeptidase-like clade I [EC:3.4.16.-] (SCPL-I) (1 of 15)	-1.44097	7.71318	51.6389	6.67064e-13	3.42803e-11	GSVIVT01037059001
GSVIVT01032094001		-1.44068	1.2349	10.7748	0.0010289	0.00571183	GSVIVT01032094001
GSVIVT01028041001	PTHR31707:SF25 - PECTINESTERASE/PECTINESTERASE INHIBITOR 39-RELATED (1 of 1)	-1.43956	6.77917	84.6669	3.53118e-20	6.83396e-18	GSVIVT01028041001
GSVIVT01003658001		-1.43851	2.00935	11.3039	0.000773445	0.00450978	GSVIVT01003658001
GSVIVT01034903001	4.1.1.22 - Histidine decarboxylase / L-histidine carboxy-lyase (1 of 1)	-1.43703	7.45966	36.5806	1.46481e-09	3.74795e-08	GSVIVT01034903001
GSVIVT01030491001	2.7.1.90 - Diphosphate--fructose-6-phosphate 1-phosphotransferase / Pyrophosphate-dependent 6-phosphofructose-1-kinase (1 of 3)	-1.43426	0.567867	9.19785	0.00242299	0.0117764	GSVIVT01030491001
GSVIVT01038149001	1.14.19.2 - Stearoyl-[acyl-carrier-protein] 9-desaturase / Stearyl-ACP desaturase (1 of 10)	-1.43322	2.25215	14.4033	0.000147541	0.00110775	GSVIVT01038149001
GSVIVT01002448001	K02132 - F-type H+-transporting ATPase subunit alpha (ATPeF1A, ATP5A1, ATP1) (1 of 1)	-1.42861	5.34353	19.4658	1.02419e-05	0.000107513	GSVIVT01002448001
GSVIVT01000819001	PF00560//PF07714//PF08263//PF13855 - Leucine Rich Repeat (LRR_1) // Protein tyrosine kinase (Pkinase_Tyr) // Leucine rich repeat N-terminal domain (LRRNT_2) // Leucine rich repeat (LRR_8) (1 of 16)	-1.4238	2.8213	27.9835	1.22353e-07	2.05147e-06	GSVIVT01000819001
GSVIVT01014106001	PF13839//PF14416 - GDSL/SGNH-like Acyl-Esterase family found in Pmr5 and Cas1p (PC-Esterase) // PMR5 N terminal Domain (PMR5N) (1 of 35)	-1.42123	3.99687	16.3898	5.15616e-05	0.000444765	GSVIVT01014106001
GSVIVT01031435001	PTHR11010:SF47 - PROLYLCARBOXYPEPTIDASE-LIKE PROTEIN-RELATED (1 of 4)	-1.41934	5.90499	50.4476	1.22387e-12	5.87455e-11	GSVIVT01031435001
GSVIVT01020565001	PF03007//PF06974 - Wax ester synthase-like Acyl-CoA acyltransferase domain (WES_acyltransf) // Protein of unknown function (DUF1298) (DUF1298) (1 of 7)	-1.41916	7.12915	59.9205	9.87665e-15	7.71142e-13	GSVIVT01020565001
GSVIVT01012727001	PTHR31235:SF69 - PEROXIDASE 42 (1 of 1)	-1.41686	11.3608	32.8944	9.73035e-09	2.10481e-07	GSVIVT01012727001
GSVIVT01003703001	PTHR24115:SF478 - KINESIN-LIKE PROTEIN (1 of 1)	-1.41468	4.86075	52.198	5.01773e-13	2.70066e-11	GSVIVT01003703001
GSVIVT01002724001		-1.4134	2.66758	9.18586	0.00243891	0.0118317	GSVIVT01002724001
GSVIVT01023966001	PF01535//PF12854//PF13041 - PPR repeat (PPR) // PPR repeat (PPR_1) // PPR repeat family (PPR_2) (1 of 30)	-1.41298	0.494474	9.99751	0.00156752	0.00816387	GSVIVT01023966001
GSVIVT01036971001	1.14.13.132 - Squalene monooxygenase / Squalene epoxidase (1 of 5)	-1.41144	6.57032	68.2275	1.45682e-16	1.6564e-14	GSVIVT01036971001
GSVIVT01030497001	PTHR11119:SF46 - NUCLEOBASE-ASCORBATE TRANSPORTER 1 (1 of 1)	-1.40856	3.55535	36.6541	1.41063e-09	3.62973e-08	GSVIVT01030497001
GSVIVT01028303001	PTHR28637:SF1 - DNA REPLICATION FACTOR CDT1 (1 of 1)	-1.40809	2.70241	19.9658	7.88409e-06	8.56282e-05	GSVIVT01028303001
GSVIVT01016451001	PTHR10795//PTHR10795:SF348 - PROPROTEIN CONVERTASE SUBTILISIN/KEXIN // SUBFAMILY NOT NAMED (1 of 13)	-1.40805	7.37585	46.6197	8.61885e-12	3.47659e-10	GSVIVT01016451001
GSVIVT01033092001		-1.4075	4.16791	41.9439	9.39291e-11	3.08133e-09	GSVIVT01033092001
GSVIVT01018058001	K01537 - Ca2+-transporting ATPase (E3.6.3.8) (1 of 16)	-1.40727	4.99063	54.1637	1.84461e-13	1.09307e-11	GSVIVT01018058001
GSVIVT01030646001	4.2.3.106 - (E)-beta-ocimene synthase / Beta-ocimene synthase (1 of 4)	-1.4069	4.35211	18.1772	2.01274e-05	0.00019518	GSVIVT01030646001
GSVIVT01033709001	KOG0963 - Transcription factor/CCAAT displacement protein CDP1 (1 of 1)	-1.40628	3.35203	24.9568	5.86294e-07	8.35228e-06	GSVIVT01033709001
GSVIVT01037773001	PTHR13902:SF44 - SERINE/THREONINE-PROTEIN KINASE WNK11-RELATED (1 of 1)	-1.40434	2.37024	24.8051	6.34307e-07	8.97303e-06	GSVIVT01037773001
GSVIVT01029875001	PF03040 - CemA family (CemA) (1 of 5)	-1.40262	1.26931	6.38767	0.0114916	0.0421311	GSVIVT01029875001
GSVIVT01037740001	PF07172 - Glycine rich protein family (GRP) (1 of 5)	-1.4024	11.3219	21.1687	4.20574e-06	4.8764e-05	GSVIVT01037740001
GSVIVT01023919001	PTHR31692:SF4 - EXPANSIN-LIKE A1-RELATED (1 of 1)	-1.40159	3.99158	13.3319	0.000260934	0.00178859	GSVIVT01023919001
GSVIVT01008279001	PTHR33734:SF3 - LYSM DOMAIN-CONTAINING GPI-ANCHORED PROTEIN 2 (1 of 1)	-1.39898	4.6531	38.4873	5.51111e-10	1.526e-08	GSVIVT01008279001
GSVIVT01018420001	PTHR11863:SF41 - PROTEIN ECERIFERUM 1 (1 of 13)	-1.39828	3.90412	32.0709	1.48646e-08	3.09401e-07	GSVIVT01018420001
GSVIVT01012613001	K05579 - NAD(P)H-quinone oxidoreductase subunit H (ndhH) (1 of 1)	-1.3979	2.41548	15.2545	9.39537e-05	0.000752623	GSVIVT01012613001
GSVIVT01024030001	K10736 - minichromosome maintenance protein 10 (MCM10) (1 of 1)	-1.39717	0.592941	7.57126	0.00593064	0.0247001	GSVIVT01024030001
GSVIVT01022060001	3.1.3.67 - Phosphatidylinositol-3,4,5-trisphosphate 3-phosphatase / Phosphatidylinositol-3,4,5-trisphosphate 3-phosphohydrolase (1 of 3)	-1.39405	1.7357	12.7932	0.00034789	0.00228559	GSVIVT01022060001
GSVIVT01032703001	PTHR13489:SF0 - MINI-CHROMOSOME MAINTENANCE COMPLEX-BINDING PROTEIN (1 of 1)	-1.39226	4.22066	24.4482	7.63331e-07	1.05281e-05	GSVIVT01032703001
GSVIVT01037074001	PTHR11802//PTHR11802:SF48 - SERINE PROTEASE FAMILY S10 SERINE CARBOXYPEPTIDASE // SUBFAMILY NOT NAMED (1 of 4)	-1.39044	1.2178	13.6182	0.000224009	0.00156918	GSVIVT01037074001
GSVIVT01008925001		-1.39004	4.09545	33.4961	7.14084e-09	1.59786e-07	GSVIVT01008925001
GSVIVT01015591001	K11138 - telomere-associated protein RIF1 (RIF1) (1 of 1)	-1.38953	1.38823	15.8471	6.8671e-05	0.000571223	GSVIVT01015591001
GSVIVT01003748001	PTHR31642:SF40 - DUAL TRANSCRIPTION UNIT AND ALTERNATIVE SPLICING PROTEIN GLAUCE (1 of 1)	-1.38811	6.54449	56.0264	7.15028e-14	4.69595e-12	GSVIVT01003748001
GSVIVT01028525001		-1.38728	6.63192	16.6375	4.52474e-05	0.000396886	GSVIVT01028525001
GSVIVT01000948001	PTHR27001:SF1 - BRASSINOSTEROID INSENSITIVE 1-ASSOCIATED RECEPTOR KINASE 1-RELATED (1 of 11)	-1.38581	5.85104	62.1871	3.12322e-15	2.7422e-13	GSVIVT01000948001
GSVIVT01000538001	K16285 - RING/U-box domain-containing protein (XERICO) (1 of 2)	-1.38445	4.60412	51.6487	6.63732e-13	3.42057e-11	GSVIVT01000538001
GSVIVT01009881001	PTHR22298:SF57 - ENDOGLUCANASE 10-RELATED (1 of 1)	-1.38419	7.43191	50.3622	1.2783e-12	6.11968e-11	GSVIVT01009881001
GSVIVT01027186001	PTHR31086:SF4 - ALUMINUM-ACTIVATED MALATE TRANSPORTER 10 (1 of 2)	-1.38348	2.43934	21.9816	2.75278e-06	3.33412e-05	GSVIVT01027186001
GSVIVT01008707001	PTHR11709:SF64 - MULTI-COPPER OXIDASE TYPE I FAMILY PROTEIN-RELATED (1 of 2)	-1.38204	8.35474	51.1292	8.64808e-13	4.34849e-11	GSVIVT01008707001
GSVIVT01035471001	K15082 - DNA repair protein RAD7 (RAD7) (1 of 2)	-1.37988	4.94269	39.4292	3.40169e-10	9.91725e-09	GSVIVT01035471001
GSVIVT01031228001	PF00582 - Universal stress protein family (Usp) (1 of 36)	-1.37864	6.24185	42.0149	9.05785e-11	2.97976e-09	GSVIVT01031228001
GSVIVT01019518001	K02684 - DNA primase small subunit (PRI1) (1 of 1)	-1.3778	2.48369	11.9372	0.00055025	0.00339788	GSVIVT01019518001
GSVIVT01029904001	PTHR10641:SF641 - MYB FAMILY TRANSCRIPTION FACTOR (1 of 2)	-1.37541	4.25058	44.838	2.14024e-11	7.8657e-10	GSVIVT01029904001
GSVIVT01021144001	PF00046 - Homeobox domain (Homeobox) (1 of 52)	-1.37513	3.07221	29.5164	5.54449e-08	1.00664e-06	GSVIVT01021144001
GSVIVT01004077001	PTHR11206:SF79 - MATE EFFLUX FAMILY PROTEIN (1 of 3)	-1.37436	5.97255	45.8545	1.27369e-11	4.9723e-10	GSVIVT01004077001
GSVIVT01033625001		-1.37284	0.497976	6.80796	0.00907525	0.0349905	GSVIVT01033625001
GSVIVT01014613001	PTHR24177:SF52 - ANKYRIN REPEAT FAMILY PROTEIN-RELATED (1 of 16)	-1.3716	3.66765	34.0826	5.28223e-09	1.21178e-07	GSVIVT01014613001
GSVIVT01031207001	PTHR24078 - DNAJ HOMOLOG SUBFAMILY C MEMBER (1 of 79)	-1.37093	8.23199	51.4602	7.30632e-13	3.73361e-11	GSVIVT01031207001
GSVIVT01031863001		-1.36995	0.985025	7.56669	0.00594569	0.0247458	GSVIVT01031863001
GSVIVT01030042001	K00857 - thymidine kinase (tdk, TK) (1 of 1)	-1.3687	3.95675	27.3341	1.71167e-07	2.80112e-06	GSVIVT01030042001
GSVIVT01019719001	PTHR10108:SF801 - METHYLTRANSFERASE PMT18-RELATED (1 of 1)	-1.36792	1.92858	15.5699	7.95109e-05	0.000646608	GSVIVT01019719001
GSVIVT01023740001	PTHR11863:SF2 - PROTEIN ECERIFERUM 3 (1 of 3)	-1.36542	8.60695	44.6491	2.35705e-11	8.55877e-10	GSVIVT01023740001
GSVIVT01008043001	PTHR32295:SF14 - PROTEIN IQ-DOMAIN 31-RELATED (1 of 3)	-1.35976	5.16971	46.9088	7.43678e-12	3.02662e-10	GSVIVT01008043001
GSVIVT01030567001	PF01535 - PPR repeat (PPR) (1 of 413)	-1.3563	2.9987	32.7701	1.03726e-08	2.22784e-07	GSVIVT01030567001
GSVIVT01000230001	PTHR33147:SF3 - DEFENSIN-LIKE PROTEIN 6 (1 of 2)	-1.35478	6.86563	25.244	5.05156e-07	7.34009e-06	GSVIVT01000230001
GSVIVT01015095001	PF08879//PF08880 - WRC (WRC) // QLQ (QLQ) (1 of 8)	-1.35374	3.76823	15.7853	7.0951e-05	0.0005867	GSVIVT01015095001
GSVIVT01015146001	K10357 - myosin V (MYO5) (1 of 9)	-1.35201	6.27617	82.4411	1.08869e-19	2.02097e-17	GSVIVT01015146001
GSVIVT01029582001	PTHR33163:SF3 - MEMBRANE PROTEIN YCF1-RELATED (1 of 3)	-1.35152	1.84694	8.80391	0.00300585	0.0141007	GSVIVT01029582001
GSVIVT01015456001	PTHR19241:SF280 - ABC TRANSPORTER G FAMILY MEMBER 32 (1 of 1)	-1.35119	7.50534	55.1678	1.10665e-13	6.89456e-12	GSVIVT01015456001
GSVIVT01003998001	3.2.1.21 - Beta-glucosidase / Gentobiase (1 of 33)	-1.34876	4.67833	51.0379	9.06007e-13	4.54052e-11	GSVIVT01003998001
GSVIVT01026858001	PF03140 - Plant protein of unknown function (DUF247) (1 of 16)	-1.34852	1.70025	15.5625	7.98202e-05	0.000648254	GSVIVT01026858001
GSVIVT01015280001	K05759 - profilin (PFN) (1 of 4)	-1.34842	2.38019	11.2581	0.000792768	0.00460915	GSVIVT01015280001
GSVIVT01007649001	PTHR11206//PTHR11206:SF159 - MULTIDRUG RESISTANCE PROTEIN // SUBFAMILY NOT NAMED (1 of 4)	-1.34762	6.12669	58.9406	1.62502e-14	1.21157e-12	GSVIVT01007649001
GSVIVT01013607001		-1.34628	9.04644	18.8118	1.44273e-05	0.000145974	GSVIVT01013607001
GSVIVT01024195001	PTHR10795//PTHR10795:SF360 - PROPROTEIN CONVERTASE SUBTILISIN/KEXIN // SUBFAMILY NOT NAMED (1 of 1)	-1.34473	2.55471	23.5995	1.18618e-06	1.56483e-05	GSVIVT01024195001
GSVIVT01028077001	PTHR14241//PTHR14241:SF18 - INTERFERON-INDUCED PROTEIN 44 // SUBFAMILY NOT NAMED (1 of 1)	-1.34464	2.76503	19.0342	1.28398e-05	0.000132717	GSVIVT01028077001
GSVIVT01001124001	PTHR31062:SF15 - XYLOGLUCAN ENDOTRANSGLUCOSYLASE/HYDROLASE PROTEIN 4-RELATED (1 of 2)	-1.34459	6.52937	25.433	4.58015e-07	6.73037e-06	GSVIVT01001124001
GSVIVT01015517001	K14684 - solute carrier family 25 (mitochondrial phosphate transporter), member 23/24/25/41 (SLC25A23S) (1 of 9)	-1.34446	3.12095	16.7042	4.3685e-05	0.000384293	GSVIVT01015517001
GSVIVT01020783001	PTHR11527:SF134 - HEAT SHOCK PROTEIN 42 (1 of 1)	-1.34192	6.57578	29.0007	7.23506e-08	1.28661e-06	GSVIVT01020783001
GSVIVT01029055001	PTHR23257//PTHR23257:SF478 - SERINE-THREONINE PROTEIN KINASE // SUBFAMILY NOT NAMED (1 of 1)	-1.33867	3.98504	48.3393	3.5849e-12	1.56394e-10	GSVIVT01029055001
GSVIVT01033678001	PF13912 - C2H2-type zinc finger (zf-C2H2_6) (1 of 17)	-1.33853	2.30594	23.488	1.25694e-06	1.64387e-05	GSVIVT01033678001
GSVIVT01007203001	PTHR22773:SF89 - NADH-UBIQUINONE OXIDOREDUCTASE CHAIN 2-RELATED (1 of 2)	-1.33746	4.13501	19.313	1.10949e-05	0.000115799	GSVIVT01007203001
GSVIVT01031661001	PF00069//PF00560//PF08263 - Protein kinase domain (Pkinase) // Leucine Rich Repeat (LRR_1) // Leucine rich repeat N-terminal domain (LRRNT_2) (1 of 14)	-1.33739	4.06594	30.9483	2.64992e-08	5.17802e-07	GSVIVT01031661001
GSVIVT01033746001	PTHR21654:SF0 - LD26007P (1 of 1)	-1.33648	6.37511	31.7552	1.74881e-08	3.58963e-07	GSVIVT01033746001
GSVIVT01014405001	PF02365 - No apical meristem (NAM) protein (NAM) (1 of 71)	-1.33648	2.91982	24.6242	6.96705e-07	9.7646e-06	GSVIVT01014405001
GSVIVT01012699001	K15083 - DNA repair protein RAD16 (RAD16) (1 of 4)	-1.33633	0.692074	8.3569	0.00384225	0.0172844	GSVIVT01012699001
GSVIVT01011654001	PTHR11566:SF80 - DYNAMIN-RELATED PROTEIN 1C (1 of 2)	-1.33586	0.728805	7.54032	0.00603333	0.0250532	GSVIVT01011654001
GSVIVT01022085001	PTHR31580:SF3 - FILAMENT-LIKE PLANT PROTEIN 7 (1 of 2)	-1.33446	3.50349	30.8157	2.83739e-08	5.48651e-07	GSVIVT01022085001
GSVIVT01031167001	PTHR10992:SF907 - ALPHA/BETA-HYDROLASES SUPERFAMILY PROTEIN (1 of 1)	-1.33362	5.35171	66.1562	4.16562e-16	4.25736e-14	GSVIVT01031167001
GSVIVT01004265001	PTHR13683//PTHR13683:SF371 - ASPARTYL PROTEASES // SUBFAMILY NOT NAMED (1 of 1)	-1.33314	6.5444	42.7054	6.36352e-11	2.15177e-09	GSVIVT01004265001
GSVIVT01038628001	PTHR27000:SF72 - PIRIFORMOSPORA INDICA-INSENSITIVE PROTEIN 2 (1 of 1)	-1.33156	1.5955	14.0043	0.000182391	0.00132299	GSVIVT01038628001
GSVIVT01015407001	PTHR11361:SF31 - DNA MISMATCH REPAIR PROTEIN MSH6 (1 of 1)	-1.33009	2.85076	13.704	0.000213997	0.00151186	GSVIVT01015407001
GSVIVT01033503001	PTHR33493:SF2 - LATE EMBRYOGENESIS ABUNDANT PROTEIN 4-5 (1 of 3)	-1.32848	2.89079	17.4128	3.00787e-05	0.000278611	GSVIVT01033503001
GSVIVT01033624001	PTHR23086:SF37 - PHOSPHATIDYLINOSITOL 4-PHOSPHATE 5-KINASE 4-RELATED (1 of 1)	-1.32843	3.8291	17.9063	2.32049e-05	0.000221947	GSVIVT01033624001
GSVIVT01020552001		-1.32834	2.34928	13.3802	0.000254299	0.00175037	GSVIVT01020552001
GSVIVT01033502001	PF00487 - Fatty acid desaturase (FA_desaturase) (1 of 11)	-1.32806	9.48072	54.6231	1.46006e-13	8.85379e-12	GSVIVT01033502001
GSVIVT01030528001	PTHR22835//PTHR22835:SF276 - ZINC FINGER FYVE DOMAIN CONTAINING PROTEIN // SUBFAMILY NOT NAMED (1 of 1)	-1.3258	6.23441	77.7173	1.18898e-18	1.88086e-16	GSVIVT01030528001
GSVIVT01034550001	PF02496 - ABA/WDS induced protein (ABA_WDS) (1 of 1)	-1.32578	10.6163	17.0958	3.55404e-05	0.00032071	GSVIVT01034550001
GSVIVT01035894001	PTHR23315:SF59 - ARMADILLO/BETA-CATENIN-LIKE REPEAT-CONTAINING PROTEIN-RELATED (1 of 1)	-1.32484	6.29391	37.6782	8.34315e-10	2.24496e-08	GSVIVT01035894001
GSVIVT01013669001		-1.32314	0.991055	6.49605	0.0108114	0.0401228	GSVIVT01013669001
GSVIVT01036818001	PTHR22835//PTHR22835:SF230 - ZINC FINGER FYVE DOMAIN CONTAINING PROTEIN // SUBFAMILY NOT NAMED (1 of 1)	-1.32144	7.22231	66.6759	3.20025e-16	3.3079e-14	GSVIVT01036818001
GSVIVT01034136001	PTHR13683:SF347 - CYSTEINE-RICH PEPTIDE FAMILY PROTEIN (1 of 1)	-1.32141	1.44881	10.5003	0.00119353	0.00646786	GSVIVT01034136001
GSVIVT01032594001	KOG1887 - Ubiquitin carboxyl-terminal hydrolase (1 of 1)	-1.32069	1.11259	8.8391	0.00294845	0.0138743	GSVIVT01032594001
GSVIVT01022832001		-1.3206	1.4809	15.5153	8.18411e-05	0.000662891	GSVIVT01022832001
GSVIVT01011436001	PTHR10641:SF578 - MYB DOMAIN PROTEIN 89 (1 of 1)	-1.31933	1.51707	13.9766	0.0001851	0.0013405	GSVIVT01011436001
GSVIVT01009295001	PTHR30128//PTHR30128:SF13 - OUTER MEMBRANE PROTEIN, OMPA-RELATED // SUBFAMILY NOT NAMED (1 of 1)	-1.31835	2.32832	7.21449	0.00723172	0.0290482	GSVIVT01009295001
GSVIVT01029994001	PF12609 - Wound-induced protein (DUF3774) (1 of 4)	-1.31657	6.74527	22.1379	2.53744e-06	3.10014e-05	GSVIVT01029994001
GSVIVT01023115001	PTHR19308:SF14 - PROTEIN T28D6.7 (1 of 1)	-1.31639	3.68086	18.7192	1.51447e-05	0.000152301	GSVIVT01023115001
GSVIVT01014587001	PTHR10438:SF242 - THIOREDOXIN-LIKE PROTEIN CXXS1 (1 of 2)	-1.31616	2.89551	17.1669	3.42349e-05	0.000310935	GSVIVT01014587001
GSVIVT01022475001		-1.31614	0.533659	6.59591	0.0102213	0.0384663	GSVIVT01022475001
GSVIVT01024370001	K10733 - GINS complex subunit 2 (GINS2, PSF2) (1 of 1)	-1.31582	0.909636	7.34741	0.00671595	0.027357	GSVIVT01024370001
GSVIVT01024228001	PTHR19241//PTHR19241:SF271 - ATP-BINDING CASSETTE TRANSPORTER // SUBFAMILY NOT NAMED (1 of 1)	-1.31421	8.02081	41.4415	1.21449e-10	3.86226e-09	GSVIVT01024228001
GSVIVT01028891001	PTHR31896:SF4 - BAHD ACYLTRANSFERASE DCR (1 of 2)	-1.31025	8.53087	30.8153	2.83795e-08	5.48651e-07	GSVIVT01028891001
GSVIVT01016845001	K12638 - 3-epi-6-deoxocathasterone 23-monooxygenase (CYP90D1) (1 of 1)	-1.30811	3.90968	22.9951	1.62412e-06	2.0705e-05	GSVIVT01016845001
GSVIVT01008128001	PTHR31673:SF3 - COBRA-LIKE EXTRACELLULAR GLYCOSYL-PHOSPHATIDYL INOSITOL-ANCHORED FAMILY PROTEIN-RELATED (1 of 2)	-1.30806	7.43064	42.9409	5.64199e-11	1.91849e-09	GSVIVT01008128001
GSVIVT01013459001	PF04784//PF14389 - Protein of unknown function, DUF547 (DUF547) // Leucine-zipper of ternary complex factor MIP1 (Lzipper-MIP1) (1 of 12)	-1.30685	3.49167	17.6988	2.58795e-05	0.00024419	GSVIVT01013459001
GSVIVT01026631001	PTHR11695//PTHR11695:SF567 - ALCOHOL DEHYDROGENASE RELATED // SUBFAMILY NOT NAMED (1 of 1)	-1.30483	4.74224	25.721	3.94515e-07	5.89246e-06	GSVIVT01026631001
GSVIVT01024828001	PTHR23012//PTHR23012:SF83 - MEMBRANE ASSOCIATED RING FINGER // SUBFAMILY NOT NAMED (1 of 1)	-1.30458	2.06912	16.0309	6.23155e-05	0.000524592	GSVIVT01024828001
GSVIVT01029445001		-1.30346	2.24474	14.2641	0.000158868	0.00117868	GSVIVT01029445001
GSVIVT01016550001	PTHR11937//PTHR11937:SF255 - ACTIN // SUBFAMILY NOT NAMED (1 of 2)	-1.30224	4.23097	31.0557	2.50725e-08	4.91508e-07	GSVIVT01016550001
GSVIVT01024789001	K03147 - phosphomethylpyrimidine synthase (thiC) (1 of 1)	-1.30151	4.26445	23.5711	1.20379e-06	1.58233e-05	GSVIVT01024789001
GSVIVT01003690001		-1.30063	1.0891	9.45199	0.0021092	0.0104609	GSVIVT01003690001
GSVIVT01021426001	K02541 - DNA replication licensing factor MCM3 (MCM3) (1 of 2)	-1.30021	4.19824	28.0133	1.20484e-07	2.02574e-06	GSVIVT01021426001
GSVIVT01013810001	PF14365 - Domain of unknown function (DUF4409) (DUF4409) (1 of 20)	-1.29981	3.15206	31.3497	2.15492e-08	4.30795e-07	GSVIVT01013810001
GSVIVT01030403001	PF07172 - Glycine rich protein family (GRP) (1 of 5)	-1.29875	9.71099	18.257	1.93015e-05	0.000188376	GSVIVT01030403001
GSVIVT01021205001	1.1.1.86 - Ketol-acid reductoisomerase (NADP(+)) / Dihydroxyisovalerate dehydrogenase (isomerizing) (1 of 5)	-1.29735	1.71308	9.39828	0.00217189	0.010725	GSVIVT01021205001
GSVIVT01019570001	PTHR13301:SF51 - CELLULOSE SYNTHASE-LIKE PROTEIN G1-RELATED (1 of 15)	-1.29662	1.74239	10.9172	0.000952745	0.0053727	GSVIVT01019570001
GSVIVT01025548001	K09284 - AP2-like factor, euAP2 lineage (AP2) (1 of 4)	-1.29651	3.08148	23.0282	1.59646e-06	2.04095e-05	GSVIVT01025548001
GSVIVT01011932001	PTHR13683:SF274 - ASPARTYL PROTEASE FAMILY PROTEIN (1 of 1)	-1.2965	5.19183	34.8736	3.51823e-09	8.34467e-08	GSVIVT01011932001
GSVIVT01028757001	K03155 - timeless (TIMELESS) (1 of 1)	-1.2947	3.3979	21.3505	3.82522e-06	4.49537e-05	GSVIVT01028757001
GSVIVT01007190001	PTHR22595//PTHR22595:SF41 - CHITINASE-RELATED // SUBFAMILY NOT NAMED (1 of 2)	-1.29457	7.27818	36.9289	1.22518e-09	3.18439e-08	GSVIVT01007190001
GSVIVT01011715001	K05929 - phosphoethanolamine N-methyltransferase (E2.1.1.103, NMT) (1 of 3)	-1.29281	7.18978	25.4453	4.5511e-07	6.6931e-06	GSVIVT01011715001
GSVIVT01009186001	PTHR31642:SF12 - PROTEIN ECERIFERUM 1 (1 of 1)	-1.29281	5.29481	34.557	4.13944e-09	9.69172e-08	GSVIVT01009186001
GSVIVT01000598001	K10251 - 17beta-estradiol 17-dehydrogenase / very-long-chain 3-oxoacyl-CoA reductase (HSD17B12, KAR, IFA38) (1 of 4)	-1.29187	4.37644	32.0082	1.53524e-08	3.19191e-07	GSVIVT01000598001
GSVIVT01004930001	PTHR12565:SF90 - TRANSCRIPTION FACTOR BHLH137 (1 of 2)	-1.29144	2.97784	19.4672	1.02344e-05	0.000107496	GSVIVT01004930001
GSVIVT01022491001	PTHR23024:SF102 - CARBOXYLESTERASE 15-RELATED (1 of 3)	-1.29132	2.21056	15.7306	7.30329e-05	0.000601032	GSVIVT01022491001
GSVIVT01022062001	PF03140 - Plant protein of unknown function (DUF247) (1 of 16)	-1.29127	4.50033	51.7205	6.39898e-13	3.32601e-11	GSVIVT01022062001
GSVIVT01017108001	K11136 - regulator of telomere elongation helicase 1 [EC:3.6.4.12] (RTEL1) (1 of 1)	-1.2903	1.36591	12.2577	0.000463343	0.00293494	GSVIVT01017108001
GSVIVT01021186001	PTHR22835//PTHR22835:SF211 - ZINC FINGER FYVE DOMAIN CONTAINING PROTEIN // SUBFAMILY NOT NAMED (1 of 2)	-1.29028	2.08801	20.0544	7.52718e-06	8.25647e-05	GSVIVT01021186001
GSVIVT01027182001	PTHR10641//PTHR10641:SF613 - MYB-LIKE DNA-BINDING PROTEIN MYB // SUBFAMILY NOT NAMED (1 of 3)	-1.28861	8.49798	36.9481	1.21318e-09	3.16191e-08	GSVIVT01027182001
GSVIVT01018247001	PTHR24326:SF140 - HOMEOBOX-LEUCINE ZIPPER PROTEIN HAT1-RELATED (1 of 2)	-1.28836	4.87048	64.7746	8.39766e-16	8.04054e-14	GSVIVT01018247001
GSVIVT01032163001	PTHR10742:SF273 - POLYAMINE OXIDASE 1 (1 of 1)	-1.28821	3.87081	25.4716	4.48934e-07	6.61297e-06	GSVIVT01032163001
GSVIVT01027555001	1.14.13.152 - Geraniol 8-hydroxylase / G10H (1 of 14)	-1.28506	4.97016	42.1656	8.38626e-11	2.76884e-09	GSVIVT01027555001
GSVIVT01010940001	PTHR11260:SF263 - GLUTATHIONE S-TRANSFERASE F13 (1 of 3)	-1.28445	3.25657	13.3185	0.0002628	0.00179844	GSVIVT01010940001
GSVIVT01009914001	K07375 - tubulin beta (TUBB) (1 of 7)	-1.28444	4.14512	23.7904	1.07419e-06	1.43477e-05	GSVIVT01009914001
GSVIVT01009338001	PTHR24206:SF35 - TRANSCRIPTION FACTOR-RELATED (1 of 1)	-1.28211	5.67927	76.3139	2.41972e-18	3.60816e-16	GSVIVT01009338001
GSVIVT01030442001		-1.28058	3.00186	17.32	3.15851e-05	0.000290054	GSVIVT01030442001
GSVIVT01031336001		-1.28017	6.57057	68.6938	1.15003e-16	1.34976e-14	GSVIVT01031336001
GSVIVT01017284001	PTHR10374//PTHR10374:SF15 - LACTOYLGLUTATHIONE LYASE GLYOXALASE I // SUBFAMILY NOT NAMED (1 of 3)	-1.27917	1.93715	7.52262	0.0060929	0.0252545	GSVIVT01017284001
GSVIVT01007772001	PTHR13935//PTHR13935:SF59 - ACHAETE-SCUTE TRANSCRIPTION FACTOR-RELATED // SUBFAMILY NOT NAMED (1 of 1)	-1.27905	3.08938	25.184	5.21127e-07	7.53006e-06	GSVIVT01007772001
GSVIVT01006303001	PTHR11695:SF497 - CINNAMYL ALCOHOL DEHYDROGENASE 6-RELATED (1 of 9)	-1.27829	1.57571	10.6853	0.00107987	0.00594764	GSVIVT01006303001
GSVIVT01006503001	K02704 - photosystem II CP47 chlorophyll apoprotein (psbB) (1 of 2)	-1.27818	2.48972	11.5357	0.000682735	0.00406424	GSVIVT01006503001
GSVIVT01017483001	PTHR30128:SF4 - PHOTOSYSTEM I P700 CHLOROPHYLL A APOPROTEIN A2 (1 of 1)	-1.27738	3.01068	8.66475	0.00324424	0.0150291	GSVIVT01017483001
GSVIVT01029126001	2.4.1.115//2.4.1.91 - Anthocyanidin 3-O-glucosyltransferase / Uridine diphosphoglucose-anthocyanidin 3-O-glucosyltransferase // Flavonol 3-O-glucosyltransferase / UDP-glucose flavonol 3-O-glucosyltransferase (1 of 8)	-1.27737	2.85008	18.3317	1.85594e-05	0.000182603	GSVIVT01029126001
GSVIVT01018852001	PTHR10438:SF274 - THIOREDOXIN H1 (1 of 3)	-1.2773	7.29911	87.4307	8.72857e-21	1.89036e-18	GSVIVT01018852001
GSVIVT01002111001	PTHR11662:SF232 - GLYCEROL-3-PHOSPHATE TRANSPORTER 4-RELATED (1 of 1)	-1.27665	2.35562	10.8181	0.00100511	0.00560372	GSVIVT01002111001
GSVIVT01001119001	K02540 - DNA replication licensing factor MCM2 (MCM2) (1 of 1)	-1.27601	5.29224	31.596	1.89824e-08	3.84981e-07	GSVIVT01001119001
GSVIVT01034704001	PTHR24298:SF47 - CYTOCHROME P450 77A4-RELATED (1 of 1)	-1.27596	6.89937	49.2323	2.27381e-12	1.03413e-10	GSVIVT01034704001
GSVIVT01032613001	PTHR31561:SF24 - 3-KETOACYL-COA SYNTHASE 12-RELATED (1 of 3)	-1.27548	6.62993	85.4984	2.31892e-20	4.79385e-18	GSVIVT01032613001
GSVIVT01022524001	PTHR24349:SF81 - CALCIUM-DEPENDENT PROTEIN KINASE 20 (1 of 1)	-1.27544	4.17261	34.8908	3.48727e-09	8.28203e-08	GSVIVT01022524001
GSVIVT01021495001	5.4.99.39 - Beta-amyrin synthase / 2,3-oxidosqualene beta-amyrin cyclase (1 of 33)	-1.27214	3.66687	18.9293	1.35654e-05	0.000138563	GSVIVT01021495001
GSVIVT01029919001	PTHR11206:SF154 - MATE EFFLUX FAMILY PROTEIN (1 of 7)	-1.27141	1.3096	13.4364	0.000246792	0.00170515	GSVIVT01029919001
GSVIVT01018466001	PTHR10795:SF322 - SUBTILISIN SERINE PROTEASE-RELATED (1 of 1)	-1.26884	6.56725	45.8444	1.28028e-11	4.98733e-10	GSVIVT01018466001
GSVIVT01005452001		-1.268	3.03335	18.3202	1.86719e-05	0.000183412	GSVIVT01005452001
GSVIVT01031892001	PTHR24096:SF134 - LONG CHAIN ACYL-COA SYNTHETASE 2 (1 of 1)	-1.26741	6.72585	63.8589	1.33655e-15	1.25333e-13	GSVIVT01031892001
GSVIVT01029270001	PTHR11695:SF504 - ALLYL ALCOHOL DEHYDROGENASE-LIKE PROTEIN-RELATED (1 of 3)	-1.26695	1.43705	13.2342	0.000274894	0.00187018	GSVIVT01029270001
GSVIVT01028230001	PTHR21562:SF12 - PECTINACETYLESTERASE FAMILY PROTEIN (1 of 2)	-1.26371	5.06037	30.8662	2.76442e-08	5.36716e-07	GSVIVT01028230001
GSVIVT01007347001		-1.26324	0.72165	7.90176	0.00493867	0.0212297	GSVIVT01007347001
GSVIVT01003999001	KOG0626 - Beta-glucosidase, lactase phlorizinhydrolase, and related proteins (1 of 2)	-1.26271	6.45958	66.7166	3.1348e-16	3.28252e-14	GSVIVT01003999001
GSVIVT01000226001	PTHR10177:SF216 - CYCLIN-D3-2-RELATED (1 of 2)	-1.25981	5.36988	23.6416	1.16054e-06	1.53546e-05	GSVIVT01000226001
GSVIVT01031722001	PF01636 - Phosphotransferase enzyme family (APH) (1 of 9)	-1.25969	4.12753	34.0929	5.25424e-09	1.20688e-07	GSVIVT01031722001
GSVIVT01013601001		-1.25888	10.4272	13.4542	0.000244452	0.00169348	GSVIVT01013601001
GSVIVT01009025001	PTHR14791 - BOMB/KIRA PROTEINS (1 of 2)	-1.25778	5.43736	37.969	7.18784e-10	1.95458e-08	GSVIVT01009025001
GSVIVT01035858001	PTHR31356:SF4 - L-ASCORBATE PEROXIDASE 6-RELATED (1 of 1)	-1.2576	2.74033	26.7591	2.30465e-07	3.63627e-06	GSVIVT01035858001
GSVIVT01029995001		-1.25755	2.48452	11.9956	0.000533276	0.00330315	GSVIVT01029995001
GSVIVT01029179001	PTHR11615//PTHR11615:SF161 - NITRATE, FROMATE, IRON DEHYDROGENASE // SUBFAMILY NOT NAMED (1 of 1)	-1.25749	4.71147	31.6283	1.86686e-08	3.79462e-07	GSVIVT01029179001
GSVIVT01033922001		-1.25589	2.63562	12.0828	0.000508878	0.00318127	GSVIVT01033922001
GSVIVT01009754001	2.1.1.141 - Jasmonate O-methyltransferase / Jasmonic acid carboxyl methyltransferase (1 of 5)	-1.25502	2.29686	14.5455	0.000136813	0.00104007	GSVIVT01009754001
GSVIVT01012698001	PTHR10799//PTHR10799:SF763 - SWI/SNF-RELATED MATRIX-ASSOCIATED ACTIN-DEPENDENT REGULATOR OF CHROMATIN SUBFAMILY-RELATED // SUBFAMILY NOT NAMED (1 of 7)	-1.25297	0.567525	7.55443	0.00598626	0.0248862	GSVIVT01012698001
GSVIVT01028807001	PTHR11926//PTHR11926:SF118 - GLUCOSYL/GLUCURONOSYL TRANSFERASES // SUBFAMILY NOT NAMED (1 of 5)	-1.25276	3.77336	35.881	2.09741e-09	5.2629e-08	GSVIVT01028807001
GSVIVT01021581001	K02110 - F-type H+-transporting ATPase subunit c (ATPF0C, atpE) (1 of 1)	-1.25234	1.32777	6.43805	0.0111701	0.0411267	GSVIVT01021581001
GSVIVT01021108001		-1.25068	9.71461	23.7548	1.09423e-06	1.45726e-05	GSVIVT01021108001
GSVIVT01035852001	PTHR31194:SF13 - ETHYLENE-RESPONSIVE TRANSCRIPTION FACTOR SHINE 2-RELATED (1 of 2)	-1.24876	3.90992	33.3549	7.67823e-09	1.70137e-07	GSVIVT01035852001
GSVIVT01018842001	PTHR11699:SF117 - ALDEHYDE DEHYDROGENASE FAMILY 3 MEMBER F1 (1 of 1)	-1.24688	8.41182	30.4687	3.39298e-08	6.4566e-07	GSVIVT01018842001
GSVIVT01018853001	PTHR23421:SF79 - BETA-GALACTOSIDASE 3 (1 of 1)	-1.24474	6.91127	45.9457	1.21577e-11	4.77694e-10	GSVIVT01018853001
GSVIVT01037458001	K02712 - photosystem II PsbK protein (psbK) (1 of 1)	-1.24435	2.2388	9.50985	0.00204371	0.0101805	GSVIVT01037458001
GSVIVT01004861001	PTHR24056:SF227 - CYCLIN-DEPENDENT KINASE C-2 (1 of 4)	-1.24433	1.49215	12.9393	0.000321754	0.00213938	GSVIVT01004861001
GSVIVT01026649001	PTHR32002:SF13 - PROTEIN RKD5 (1 of 1)	-1.24362	1.88319	14.8796	0.000114593	0.000892359	GSVIVT01026649001
GSVIVT01025491001	PF03106 - WRKY DNA -binding domain (WRKY) (1 of 59)	-1.24325	2.48669	24.6878	6.74104e-07	9.48438e-06	GSVIVT01025491001
GSVIVT01027931001	PTHR11361:SF82 - DNA MISMATCH REPAIR PROTEIN MSH1, MITOCHONDRIAL (1 of 1)	-1.24157	3.75038	32.2931	1.32585e-08	2.79813e-07	GSVIVT01027931001
GSVIVT01016933001	PTHR27003:SF44 - LRR RECEPTOR-LIKE SERINE/THREONINE-PROTEIN KINASE MEE39-RELATED (1 of 4)	-1.2414	5.98762	68.959	1.00532e-16	1.19534e-14	GSVIVT01016933001
GSVIVT01021669001	PF04998 - RNA polymerase Rpb1, domain 5 (RNA_pol_Rpb1_5) (1 of 8)	-1.24123	2.72588	11.5416	0.000680542	0.00405251	GSVIVT01021669001
GSVIVT01007580001	PTHR11669:SF3 - PROTEIN STICHEL-LIKE 2 (1 of 1)	-1.24075	3.87859	34.6669	3.9122e-09	9.23097e-08	GSVIVT01007580001
GSVIVT01030001001	PF12609 - Wound-induced protein (DUF3774) (1 of 4)	-1.24065	5.10201	42.2307	8.11153e-11	2.70266e-09	GSVIVT01030001001
GSVIVT01007950001		-1.23832	1.9718	14.1751	0.000166556	0.00122671	GSVIVT01007950001
GSVIVT01026067001	PTHR11654//PTHR11654:SF116 - OLIGOPEPTIDE TRANSPORTER-RELATED // SUBFAMILY NOT NAMED (1 of 9)	-1.23779	0.946008	6.3136	0.0119816	0.0436198	GSVIVT01026067001
GSVIVT01014577001		-1.23662	0.619436	6.27353	0.0122554	0.044386	GSVIVT01014577001
GSVIVT01024658001	PTHR11926:SF176 - UDP-GLYCOSYLTRANSFERASE 87A2 (1 of 8)	-1.23635	1.18626	12.8194	0.000343048	0.00225898	GSVIVT01024658001
GSVIVT01021147001	PTHR22835//PTHR22835:SF261 - ZINC FINGER FYVE DOMAIN CONTAINING PROTEIN // SUBFAMILY NOT NAMED (1 of 1)	-1.23544	1.39901	10.7513	0.00104207	0.0057709	GSVIVT01021147001
GSVIVT01020567001	PTHR33021:SF45 - EARLY NODULIN-LIKE PROTEIN 3-RELATED (1 of 2)	-1.23336	3.77007	16.7167	4.33969e-05	0.000382683	GSVIVT01020567001
GSVIVT01035860001	PF10358 - N-terminal C2 in EEIG1 and EHBP1 proteins (NT-C2) (1 of 11)	-1.23297	0.970258	6.18945	0.0128514	0.0460238	GSVIVT01035860001
GSVIVT01009913001	PTHR11588:SF106 - TUBULIN BETA-6 CHAIN (1 of 2)	-1.23198	6.18068	42.1673	8.37893e-11	2.76884e-09	GSVIVT01009913001
GSVIVT01036053001	PTHR13683//PTHR13683:SF225 - ASPARTYL PROTEASES // SUBFAMILY NOT NAMED (1 of 2)	-1.23175	4.11484	36.5749	1.46908e-09	3.75358e-08	GSVIVT01036053001
GSVIVT01020059001	PTHR13780:SF47 - SNF1-RELATED PROTEIN KINASE REGULATORY SUBUNIT GAMMA-1-LIKE (1 of 1)	-1.23072	0.476307	7.0128	0.00809289	0.0319085	GSVIVT01020059001
GSVIVT01005518001	2.4.2.7 - Adenine phosphoribosyltransferase / Transphosphoribosidase (1 of 4)	-1.23071	1.49558	11.1297	0.00084957	0.00487091	GSVIVT01005518001
GSVIVT01001106001	PTHR11654:SF112 - PROTEIN NRT1/ PTR FAMILY 6.1 (1 of 1)	-1.23071	6.21614	62.3575	2.86443e-15	2.55439e-13	GSVIVT01001106001
GSVIVT01021823001	2.3.1.99 - Quinate O-hydroxycinnamoyltransferase / Hydroxycinnamoyl coenzyme A-quinate transferase (1 of 6)	-1.22964	5.80496	55.0058	1.20172e-13	7.37387e-12	GSVIVT01021823001
GSVIVT01031882001	PTHR22844//PTHR22844:SF145 - F-BOX AND WD40 DOMAIN PROTEIN // SUBFAMILY NOT NAMED (1 of 2)	-1.22827	3.44122	12.8461	0.000338183	0.00223555	GSVIVT01031882001
GSVIVT01018781001	K00475 - naringenin 3-dioxygenase (E1.14.11.9) (1 of 2)	-1.22676	9.2318	28.1689	1.11177e-07	1.89151e-06	GSVIVT01018781001
GSVIVT01036009001	PTHR31235:SF9 - PEROXIDASE 18-RELATED (1 of 1)	-1.22641	5.39865	68.1578	1.50922e-16	1.70533e-14	GSVIVT01036009001
GSVIVT01001132001	K10532 - heparan-alpha-glucosaminide N-acetyltransferase (HGSNAT) (1 of 3)	-1.22562	0.863449	7.38539	0.00657559	0.0269118	GSVIVT01001132001
GSVIVT01022526001	PTHR19241//PTHR19241:SF286 - ATP-BINDING CASSETTE TRANSPORTER // SUBFAMILY NOT NAMED (1 of 2)	-1.22373	6.16129	59.0823	1.51213e-14	1.13672e-12	GSVIVT01022526001
GSVIVT01027404001	PTHR24298:SF46 - CYTOCHROME P450 78A6-RELATED (1 of 2)	-1.22338	2.8262	18.3501	1.83814e-05	0.000180949	GSVIVT01027404001
GSVIVT01037887001	PTHR23201:SF15 - GIBBERELLIN-REGULATED PROTEIN 7 (1 of 2)	-1.22047	3.07905	12.7117	0.00036337	0.00237741	GSVIVT01037887001
GSVIVT01031436001	KOG2183 - Prolylcarboxypeptidase (angiotensinase C) (1 of 2)	-1.22033	3.47306	18.9624	1.33321e-05	0.000136564	GSVIVT01031436001
GSVIVT01016126001	PTHR27000:SF185 - LEUCINE-RICH REPEAT RECEPTOR-LIKE PROTEIN KINASE PEPR1-RELATED (1 of 1)	-1.21931	1.71237	11.2871	0.000780478	0.00454641	GSVIVT01016126001
GSVIVT01025777001	PTHR11588//PTHR11588:SF122 - TUBULIN // SUBFAMILY NOT NAMED (1 of 12)	-1.21825	6.97143	49.0898	2.44513e-12	1.10103e-10	GSVIVT01025777001
GSVIVT01037795001	PTHR15598 - AUTOANTIGEN RCD8 (1 of 5)	-1.21737	1.32614	11.3378	0.000759456	0.00444246	GSVIVT01037795001
GSVIVT01013547001	PTHR23181 - RHO GTPASE ACTIVATING PROTEIN (1 of 1)	-1.2167	4.34623	35.9768	1.99685e-09	5.0314e-08	GSVIVT01013547001
GSVIVT01006222001	K03935 - NADH dehydrogenase (ubiquinone) Fe-S protein 2 (NDUFS2) (1 of 3)	-1.2167	2.23191	8.93219	0.00280189	0.013267	GSVIVT01006222001
GSVIVT01009658001	PTHR11926:SF381 - UDP-GLYCOSYLTRANSFERASE 72B1 (1 of 1)	-1.21598	2.17113	9.16309	0.00246946	0.0119448	GSVIVT01009658001
GSVIVT01033724001	PTHR24012:SF455 - POLYADENYLATE-BINDING PROTEIN 7 (1 of 2)	-1.21509	3.7002	24.8962	6.05003e-07	8.5785e-06	GSVIVT01033724001
GSVIVT01017233001	PF04862 - Protein of unknown function (DUF642) (DUF642) (1 of 5)	-1.21464	5.60124	47.9153	4.45027e-12	1.90492e-10	GSVIVT01017233001
GSVIVT01017721001	PTHR32468:SF20 - CATION/H(+) ANTIPORTER 19 (1 of 1)	-1.21175	0.901916	6.26327	0.0123267	0.0445996	GSVIVT01017721001
GSVIVT01033168001	PTHR32044:SF13 - XYLOGLUCAN GLYCOSYLTRANSFERASE 5-RELATED (1 of 2)	-1.2104	5.07175	28.5475	9.14301e-08	1.59472e-06	GSVIVT01033168001
GSVIVT01000134001	PTHR21314:SF0 - UPF0553 PROTEIN C9ORF64 (1 of 1)	-1.20958	4.31719	35.8848	2.09331e-09	5.25988e-08	GSVIVT01000134001
GSVIVT01018122001	PF06886 - Targeting protein for Xklp2 (TPX2) (TPX2) (1 of 12)	-1.20847	5.70323	60.4743	7.45462e-15	6.02731e-13	GSVIVT01018122001
GSVIVT01013055001	PTHR31062:SF16 - XYLOGLUCAN ENDOTRANSGLUCOSYLASE/HYDROLASE PROTEIN 29-RELATED (1 of 1)	-1.20741	8.17594	35.3224	2.794e-09	6.83178e-08	GSVIVT01013055001
GSVIVT01032779001	PTHR31301:SF24 - LOB DOMAIN-CONTAINING PROTEIN 21 (1 of 1)	-1.20739	1.86695	11.0285	0.000897224	0.00510231	GSVIVT01032779001
GSVIVT01017521001	K10268 - F-box and leucine-rich repeat protein 2/20 (FBXL2_20) (1 of 11)	-1.20675	4.20626	33.8913	5.82777e-09	1.32211e-07	GSVIVT01017521001
GSVIVT01030549001	PTHR11746:SF111 - O-METHYLTRANSFERASE FAMILY PROTEIN (1 of 3)	-1.20658	5.52384	25.6014	4.19732e-07	6.21298e-06	GSVIVT01030549001
GSVIVT01011870001	5.3.1.8 - Mannose-6-phosphate isomerase / Phosphomannose isomerase (1 of 2)	-1.20596	1.08502	7.42554	0.00643044	0.0264389	GSVIVT01011870001
GSVIVT01025914001	PTHR22835//PTHR22835:SF143 - ZINC FINGER FYVE DOMAIN CONTAINING PROTEIN // SUBFAMILY NOT NAMED (1 of 1)	-1.2035	7.30291	27.4296	1.62915e-07	2.6797e-06	GSVIVT01025914001
GSVIVT01028102001	PTHR13561//PTHR13561:SF5 - DNA REPLICATION REGULATOR DPB11-RELATED // SUBFAMILY NOT NAMED (1 of 1)	-1.20301	1.85003	15.6161	7.75908e-05	0.000633542	GSVIVT01028102001
GSVIVT01029396001	PTHR24326:SF236 - HOMEOBOX-LEUCINE ZIPPER PROTEIN HDG12 (1 of 1)	-1.19946	5.69254	63.5634	1.5529e-15	1.44873e-13	GSVIVT01029396001
GSVIVT01006628001	PTHR33109:SF3 - EPIDERMAL PATTERNING FACTOR-LIKE PROTEIN 1 (1 of 1)	-1.19914	1.14945	7.48254	0.00623	0.0257219	GSVIVT01006628001
GSVIVT01013190001	PTHR31747:SF1 - PROTEIN LOL1 (1 of 1)	-1.19859	2.88203	16.7109	4.35291e-05	0.000383292	GSVIVT01013190001
GSVIVT01028811001	PTHR11926//PTHR11926:SF118 - GLUCOSYL/GLUCURONOSYL TRANSFERASES // SUBFAMILY NOT NAMED (1 of 5)	-1.19639	1.84626	10.9556	0.000933217	0.0052773	GSVIVT01028811001
GSVIVT01029202001	PTHR23070:SF17 - MITOCHONDRIAL CHAPERONE BCS1 (1 of 1)	-1.19627	5.21772	36.6337	1.42546e-09	3.6627e-08	GSVIVT01029202001
GSVIVT01002002001		-1.19381	3.46745	21.804	3.01975e-06	3.62131e-05	GSVIVT01002002001
GSVIVT01011905001		-1.19345	6.57916	49.7632	1.73469e-12	7.98923e-11	GSVIVT01011905001
GSVIVT01022113001	K02320 - DNA polymerase alpha subunit A (POLA1) (1 of 1)	-1.19335	4.82684	23.2648	1.41163e-06	1.82519e-05	GSVIVT01022113001
GSVIVT01000128001	PTHR32227:SF98 - GB (1 of 2)	-1.19299	4.03729	12.8639	0.000334987	0.00221764	GSVIVT01000128001
GSVIVT01030419001	PTHR10980//PTHR10980:SF19 - RHO GDP-DISSOCIATION INHIBITOR // SUBFAMILY NOT NAMED (1 of 1)	-1.19239	1.36261	13.1025	0.0002949	0.00198477	GSVIVT01030419001
GSVIVT01001129001	PTHR13832//PTHR13832:SF227 - PROTEIN PHOSPHATASE 2C // SUBFAMILY NOT NAMED (1 of 1)	-1.19189	4.34057	27.2416	1.79554e-07	2.90608e-06	GSVIVT01001129001
GSVIVT01016767001	PTHR10641//PTHR10641:SF535 - MYB-LIKE DNA-BINDING PROTEIN MYB // SUBFAMILY NOT NAMED (1 of 1)	-1.19168	2.70439	10.8779	0.000973199	0.00545928	GSVIVT01016767001
GSVIVT01025512001	PTHR24115:SF391 - KINESIN MOTOR PROTEIN-RELATED (1 of 1)	-1.19002	2.53913	13.4572	0.000244068	0.00169146	GSVIVT01025512001
GSVIVT01028155001	PTHR24096:SF111 - LONG CHAIN ACYL-COA SYNTHETASE 1 (1 of 1)	-1.18898	7.47151	43.2997	4.6965e-11	1.60902e-09	GSVIVT01028155001
GSVIVT01035126001	K10895 - fanconi anemia group I protein (FANCI) (1 of 1)	-1.18816	2.30701	14.2268	0.000162047	0.00119982	GSVIVT01035126001
GSVIVT01009003001	PTHR30620:SF8 - BETA-D-XYLOSIDASE 7-RELATED (1 of 1)	-1.18659	7.77163	41.9423	9.40049e-11	3.08133e-09	GSVIVT01009003001
GSVIVT01017094001	K03046 - DNA-directed RNA polymerase subunit beta (rpoC) (1 of 1)	-1.18589	1.65129	7.40838	0.00649209	0.026648	GSVIVT01017094001
GSVIVT01004966001	K03935 - NADH dehydrogenase (ubiquinone) Fe-S protein 2 (NDUFS2) (1 of 3)	-1.1854	2.869	12.3789	0.000434221	0.00278146	GSVIVT01004966001
GSVIVT01021474001	K15813 - beta-amyrin synthase (LUP4) (1 of 9)	-1.18396	3.89077	17.9111	2.31465e-05	0.000221505	GSVIVT01021474001
GSVIVT01029468001	PF00432//PF13249 - Prenyltransferase and squalene oxidase repeat (Prenyltrans) // Squalene-hopene cyclase N-terminal domain (SQHop_cyclase_N) (1 of 2)	-1.18319	1.64623	9.85389	0.00169473	0.00872443	GSVIVT01029468001
GSVIVT01008109001	PTHR31072:SF24 - TRANSCRIPTION FACTOR TCP17-RELATED (1 of 1)	-1.18235	1.88367	13.5155	0.000236606	0.00164665	GSVIVT01008109001
GSVIVT01031226001	PF00582 - Universal stress protein family (Usp) (1 of 36)	-1.18136	6.55137	43.3658	4.54057e-11	1.56148e-09	GSVIVT01031226001
GSVIVT01015098001	K03026 - DNA-directed RNA polymerase III subunit RPC4 (RPC4, POLR3D) (1 of 2)	-1.1812	1.45559	10.9183	0.000952174	0.00537115	GSVIVT01015098001
GSVIVT01033797001	PF14309 - Domain of unknown function (DUF4378) (DUF4378) (1 of 16)	-1.18118	4.40381	26.7491	2.31655e-07	3.65188e-06	GSVIVT01033797001
GSVIVT01004437001	PTHR33285:SF3 - PHYTOSULFOKINES 2-RELATED (1 of 2)	-1.17923	4.47964	49.3069	2.18894e-12	1.00053e-10	GSVIVT01004437001
GSVIVT01018979001	K19001 - ATP-dependent DNA helicase (HELLS, DDM1) (1 of 1)	-1.17561	4.0243	17.2755	3.23321e-05	0.000296315	GSVIVT01018979001
GSVIVT01024811001		-1.17523	6.80475	24.0475	9.39878e-07	1.27981e-05	GSVIVT01024811001
GSVIVT01013841001	PTHR31773:SF11 - METACASPASE-2 (1 of 3)	-1.17502	3.60267	28.8242	7.92538e-08	1.39438e-06	GSVIVT01013841001
GSVIVT01030410001	PF07172 - Glycine rich protein family (GRP) (1 of 5)	-1.17436	4.90373	28.5565	9.10053e-08	1.59024e-06	GSVIVT01030410001
GSVIVT01028889001	PTHR31896:SF4 - BAHD ACYLTRANSFERASE DCR (1 of 2)	-1.17415	1.38213	7.86932	0.00502806	0.0215377	GSVIVT01028889001
GSVIVT01027777001		-1.17389	9.01148	21.2828	3.96274e-06	4.639e-05	GSVIVT01027777001
GSVIVT01001528001	PTHR31791:SF8 - ZIP4-LIKE PROTEIN (1 of 1)	-1.17351	2.05993	9.38669	0.00218567	0.0107755	GSVIVT01001528001
GSVIVT01028246001	PF12708 - Pectate lyase superfamily protein (Pectate_lyase_3) (1 of 26)	-1.17241	4.86701	65.7425	5.13868e-16	5.1648e-14	GSVIVT01028246001
GSVIVT01023135001	PTHR31707:SF10 - PECTINESTERASE/PECTINESTERASE INHIBITOR 32-RELATED (1 of 1)	-1.17222	5.42972	17.832	2.41289e-05	0.000229578	GSVIVT01023135001
GSVIVT01016880001	PTHR24223:SF108 - ABC TRANSPORTER C FAMILY MEMBER 8 (1 of 2)	-1.16768	3.92173	17.3543	3.10192e-05	0.000286593	GSVIVT01016880001
GSVIVT01033667001	PTHR21576//PTHR21576:SF40 - UNCHARACTERIZED NODULIN-LIKE PROTEIN // SUBFAMILY NOT NAMED (1 of 4)	-1.16723	4.90533	11.8528	0.000575756	0.00352665	GSVIVT01033667001
GSVIVT01037542001	PTHR30620:SF51 - BETA-D-GLUCAN EXOHYDROLASE-LIKE PROTEIN-RELATED (1 of 1)	-1.16671	6.48396	33.6408	6.62879e-09	1.48878e-07	GSVIVT01037542001
GSVIVT01006351001	PF00954//PF01453//PF07714//PF08276//PF11883 - S-locus glycoprotein domain (S_locus_glycop) // D-mannose binding lectin (B_lectin) // Protein tyrosine kinase (Pkinase_Tyr) // PAN-like domain (PAN_2) // Domain of unknown function (DUF3403) (DUF3403) (1 of 3)	-1.16577	3.13925	21.1615	4.22155e-06	4.8885e-05	GSVIVT01006351001
GSVIVT01025036001	K10703 - very-long-chain (3R)-3-hydroxyacyl-CoA dehydratase (PHS1, PAS2) (1 of 2)	-1.16128	2.37071	21.0441	4.48837e-06	5.17443e-05	GSVIVT01025036001
GSVIVT01001154001	PTHR28039:SF7 - FATTY-ACID-BINDING PROTEIN 1 (1 of 1)	-1.15914	3.39648	21.3069	3.91318e-06	4.5869e-05	GSVIVT01001154001
GSVIVT01018986001	PF06708 - Protein of unknown function (DUF1195) (DUF1195) (1 of 2)	-1.15868	4.95544	34.5605	4.13209e-09	9.68698e-08	GSVIVT01018986001
GSVIVT01016135001	PTHR32044:SF13 - XYLOGLUCAN GLYCOSYLTRANSFERASE 5-RELATED (1 of 2)	-1.15672	4.74988	44.0304	3.23307e-11	1.14875e-09	GSVIVT01016135001
GSVIVT01033207001	PTHR24095:SF122 - ACYL-ACTIVATING ENZYME 10-RELATED (1 of 1)	-1.15653	0.874104	8.11722	0.00438467	0.0192114	GSVIVT01033207001
GSVIVT01011129001	PTHR23315:SF84 - ANKYRIN AND ARMADILLO REPEAT-CONTAINING PROTEIN (1 of 2)	-1.15293	2.11199	7.51498	0.0061188	0.0253446	GSVIVT01011129001
GSVIVT01019838001	PF00314 - Thaumatin family (Thaumatin) (1 of 24)	-1.15292	3.04995	7.02106	0.00805564	0.0317892	GSVIVT01019838001
GSVIVT01027618001	PTHR19321:SF7 - 65-KDA MICROTUBULE-ASSOCIATED PROTEIN 3-RELATED (1 of 3)	-1.15285	2.40881	15.0385	0.000105343	0.000829993	GSVIVT01027618001
GSVIVT01024163001	K12345 - 3-oxo-5-alpha-steroid 4-dehydrogenase 3 (SRD5A3) (1 of 2)	-1.15206	2.90105	18.2409	1.9465e-05	0.000189667	GSVIVT01024163001
GSVIVT01016399001	PTHR11527:SF158 - 17.6 KDA CLASS I HEAT SHOCK PROTEIN 1-RELATED (1 of 11)	-1.15121	0.992777	8.40623	0.00373938	0.016882	GSVIVT01016399001
GSVIVT01030628001	PTHR31717:SF13 - CCT MOTIF FAMILY PROTEIN-RELATED (1 of 2)	-1.14859	1.99538	9.43832	0.00212498	0.010522	GSVIVT01030628001
GSVIVT01033593001	K17969 - mitochondrial fission 1 protein (FIS1, TTC11, MDV2) (1 of 3)	-1.14855	1.4907	8.87827	0.00288585	0.0135938	GSVIVT01033593001
GSVIVT01033494001	PTHR11937//PTHR11937:SF210 - ACTIN // SUBFAMILY NOT NAMED (1 of 1)	-1.14839	3.68035	15.9527	6.49447e-05	0.000543957	GSVIVT01033494001
GSVIVT01018051001	K10872 - meiotic recombination protein DMC1 (DMC1) (1 of 1)	-1.14808	0.867953	6.33905	0.0118108	0.0430759	GSVIVT01018051001
GSVIVT01024684001	PTHR27001:SF60 - LEUCINE-RICH REPEAT PROTEIN KINASE-LIKE PROTEIN-RELATED (1 of 2)	-1.1479	4.35314	18.1436	2.04856e-05	0.000198336	GSVIVT01024684001
GSVIVT01032851001	PTHR11236:SF20 - ANTHRANILATE SYNTHASE COMPONENT I-LIKE PROTEIN (1 of 1)	-1.14715	5.37838	41.7311	1.04728e-10	3.39005e-09	GSVIVT01032851001
GSVIVT01009069001		-1.14385	4.57537	26.0037	3.40763e-07	5.15308e-06	GSVIVT01009069001
GSVIVT01006396001	K08695 - anthocyanidin reductase (ANR) (1 of 1)	-1.14249	8.75922	30.8001	2.86022e-08	5.51917e-07	GSVIVT01006396001
GSVIVT01030187001		-1.14224	1.80159	8.55657	0.00344278	0.0157562	GSVIVT01030187001
GSVIVT01031528001	PTHR19241//PTHR19241:SF247 - ATP-BINDING CASSETTE TRANSPORTER // SUBFAMILY NOT NAMED (1 of 2)	-1.14189	7.34661	41.2648	1.32944e-10	4.18763e-09	GSVIVT01031528001
GSVIVT01006484001	PTHR11452//PTHR11452:SF36 - ALPHA-GALACTOSIDASE/ALPHA-N-ACETYLGALACTOSAMINIDASE // SUBFAMILY NOT NAMED (1 of 1)	-1.14122	5.19753	27.0438	1.98896e-07	3.18233e-06	GSVIVT01006484001
GSVIVT01034360001	PF03097 - BRO1-like domain (BRO1) (1 of 5)	-1.14064	2.3644	11.2159	0.000810985	0.00469074	GSVIVT01034360001
GSVIVT01038639001		-1.13966	2.87889	15.2835	9.25231e-05	0.00074247	GSVIVT01038639001
GSVIVT01033681001	K07910 - Ras-related protein Rab-18 (RAB18) (1 of 3)	-1.13938	3.43747	19.0012	1.30633e-05	0.000134265	GSVIVT01033681001
GSVIVT01005275001	PF04398 - Protein of unknown function, DUF538 (DUF538) (1 of 18)	-1.13855	0.810183	7.9499	0.00480899	0.0207705	GSVIVT01005275001
GSVIVT01014302001	PTHR31251:SF9 - SQUAMOSA PROMOTER-BINDING-LIKE PROTEIN 4-RELATED (1 of 2)	-1.1382	3.25896	13.5873	0.000227726	0.00159155	GSVIVT01014302001
GSVIVT01033872001	PF01535//PF13041//PF14432 - PPR repeat (PPR) // PPR repeat family (PPR_2) // DYW family of nucleic acid deaminases (DYW_deaminase) (1 of 100)	-1.13746	1.3019	8.45207	0.00364627	0.0165172	GSVIVT01033872001
GSVIVT01021808001	PTHR11732//PTHR11732:SF216 - ALDO/KETO REDUCTASE // SUBFAMILY NOT NAMED (1 of 7)	-1.13659	0.633711	6.57151	0.0103624	0.0388767	GSVIVT01021808001
GSVIVT01009640001		-1.13631	2.4673	10.4808	0.00120619	0.00652679	GSVIVT01009640001
GSVIVT01028812001	PTHR11926//PTHR11926:SF118 - GLUCOSYL/GLUCURONOSYL TRANSFERASES // SUBFAMILY NOT NAMED (1 of 5)	-1.13552	3.83815	30.2032	3.89057e-08	7.3117e-07	GSVIVT01028812001
GSVIVT01036914001	PTHR21562:SF4 - PECTINACETYLESTERASE FAMILY PROTEIN (1 of 1)	-1.13549	9.03284	45.6385	1.42217e-11	5.48139e-10	GSVIVT01036914001
GSVIVT01028698001	PTHR13832//PTHR13832:SF326 - PROTEIN PHOSPHATASE 2C // SUBFAMILY NOT NAMED (1 of 1)	-1.13544	7.41216	26.2936	2.93258e-07	4.50587e-06	GSVIVT01028698001
GSVIVT01008144001	PTHR11783//PTHR11783:SF65 - SULFOTRANSFERASE SULT // SUBFAMILY NOT NAMED (1 of 8)	-1.13531	1.59921	8.1427	0.00432348	0.0189936	GSVIVT01008144001
GSVIVT01006908001		-1.13481	2.87946	9.42256	0.00214332	0.0106012	GSVIVT01006908001
GSVIVT01007781001	PTHR11926:SF250 - UDP-GLYCOSYLTRANSFERASE 90A1-RELATED (1 of 2)	-1.13478	1.85012	8.55984	0.0034366	0.0157359	GSVIVT01007781001
GSVIVT01009757001		-1.13373	1.94919	14.6805	0.00012736	0.000978435	GSVIVT01009757001
GSVIVT01002003001		-1.13292	3.13174	19.5549	9.77495e-06	0.000103267	GSVIVT01002003001
GSVIVT01033396001	PTHR12537:SF13 - SUPPRESSOR PROTEIN MPT5 (1 of 2)	-1.13282	2.86779	26.7364	2.33193e-07	3.66976e-06	GSVIVT01033396001
GSVIVT01037733001	PTHR10504:SF73 - PROTEIN C05C9.1 (1 of 2)	-1.13228	3.09076	15.0198	0.000106388	0.000836033	GSVIVT01037733001
GSVIVT01029594001		-1.13145	5.64182	41.7212	1.05261e-10	3.40127e-09	GSVIVT01029594001
GSVIVT01021613001	PTHR24365//PTHR24365:SF274 - TOLL-LIKE RECEPTOR // SUBFAMILY NOT NAMED (1 of 1)	-1.12991	7.12881	74.5789	5.82621e-18	8.28051e-16	GSVIVT01021613001
GSVIVT01000793001		-1.12947	8.95125	23.8939	1.01794e-06	1.36869e-05	GSVIVT01000793001
GSVIVT01017936001	PF02298 - Plastocyanin-like domain (Cu_bind_like) (1 of 39)	-1.12909	4.96527	27.3208	1.72351e-07	2.817e-06	GSVIVT01017936001
GSVIVT01024113001	PTHR19139//PTHR19139:SF162 - AQUAPORIN TRANSPORTER // SUBFAMILY NOT NAMED (1 of 2)	-1.12896	2.11304	17.3172	3.16304e-05	0.000290323	GSVIVT01024113001
GSVIVT01025317001	PTHR22850:SF94 - WD40 DOMAIN-CONTAINING PROTEIN (1 of 1)	-1.12823	1.36171	8.31172	0.003939	0.0176194	GSVIVT01025317001
GSVIVT01005849001	PTHR23421//PTHR23421:SF72 - BETA-GALACTOSIDASE RELATED // SUBFAMILY NOT NAMED (1 of 2)	-1.12812	1.10882	7.01002	0.00810547	0.0319512	GSVIVT01005849001
GSVIVT01015202001		-1.12729	0.785946	6.51665	0.0106869	0.0397661	GSVIVT01015202001
GSVIVT01010030001	PF13839//PF14416 - GDSL/SGNH-like Acyl-Esterase family found in Pmr5 and Cas1p (PC-Esterase) // PMR5 N terminal Domain (PMR5N) (1 of 35)	-1.12691	4.38233	32.165	1.41619e-08	2.97155e-07	GSVIVT01010030001
GSVIVT01008583001	PTHR31096:SF22 - ACR6 (1 of 1)	-1.12148	2.93436	23.5176	1.23775e-06	1.62344e-05	GSVIVT01008583001
GSVIVT01032968001	2.3.1.74 - Naringenin-chalcone synthase / Flavonone synthase (1 of 2)	-1.12111	9.43765	18.266	1.92107e-05	0.000187591	GSVIVT01032968001
GSVIVT01029998001	PF12609 - Wound-induced protein (DUF3774) (1 of 4)	-1.11985	3.17786	13.6698	0.000217937	0.00153433	GSVIVT01029998001
GSVIVT01036094001	PTHR33083:SF5 - POLLEN OLE E 1 ALLERGEN AND EXTENSIN FAMILY PROTEIN (1 of 1)	-1.11891	9.54773	25.0728	5.52072e-07	7.92683e-06	GSVIVT01036094001
GSVIVT01000423001		-1.11821	4.71036	8.26011	0.00405258	0.0180211	GSVIVT01000423001
GSVIVT01010629001	PF00847 - AP2 domain (AP2) (1 of 97)	-1.1181	2.52341	8.32019	0.00392069	0.0175587	GSVIVT01010629001
GSVIVT01032822001	K10734 - GINS complex subunit 3 (GINS3) (1 of 1)	-1.11786	1.07043	6.1738	0.0129656	0.0463216	GSVIVT01032822001
GSVIVT01009639001	PTHR13778:SF6 - GALACTURONOSYLTRANSFERASE-LIKE 1-RELATED (1 of 2)	-1.11755	4.66502	21.9585	2.78607e-06	3.36996e-05	GSVIVT01009639001
GSVIVT01008401001	PTHR10641//PTHR10641:SF673 - MYB-LIKE DNA-BINDING PROTEIN MYB // SUBFAMILY NOT NAMED (1 of 1)	-1.11718	3.72654	14.7346	0.000123754	0.000953806	GSVIVT01008401001
GSVIVT01016947001	PTHR27003:SF105 - LEUCINE-RICH REPEAT PROTEIN KINASE-RELATED (1 of 16)	-1.1166	0.606143	9.62905	0.00191524	0.00966308	GSVIVT01016947001
GSVIVT01025778001	PTHR11588:SF106 - TUBULIN BETA-6 CHAIN (1 of 2)	-1.1153	6.9558	41.0101	1.51443e-10	4.70949e-09	GSVIVT01025778001
GSVIVT01013554001		-1.11477	0.543263	6.02286	0.0141217	0.0496141	GSVIVT01013554001
GSVIVT01026222001	PTHR33492:SF2 - HOMEODOMAIN-LIKE SUPERFAMILY PROTEIN-RELATED (1 of 1)	-1.11428	3.75073	14.5631	0.000135546	0.00103217	GSVIVT01026222001
GSVIVT01027499001	3.1.1.23 - Acylglycerol lipase / Monoacylglycerol lipase (1 of 8)	-1.11382	4.30925	19.7124	9.00175e-06	9.61596e-05	GSVIVT01027499001
GSVIVT01030558001	PTHR31901:SF10 - AUXIN-RESPONSIVE GH3 FAMILY PROTEIN (1 of 1)	-1.11225	3.44859	21.0212	4.54222e-06	5.23319e-05	GSVIVT01030558001
GSVIVT01018180001	PTHR10071:SF207 - GATA TRANSCRIPTION FACTOR 4 (1 of 1)	-1.11073	4.05881	18.0992	2.09684e-05	0.000202596	GSVIVT01018180001
GSVIVT01016652001	PTHR24093:SF355 - ATPASE 1, PLASMA MEMBRANE-TYPE-RELATED (1 of 3)	-1.11066	7.72714	45.3566	1.64236e-11	6.22455e-10	GSVIVT01016652001
GSVIVT01011473001	PTHR33404:SF2 - CELL DIVISION TOPOLOGICAL SPECIFICITY FACTOR HOMOLOG, CHLOROPLASTIC (1 of 2)	-1.1095	2.11274	9.27247	0.00232624	0.0113789	GSVIVT01011473001
GSVIVT01030085001	PTHR32382:SF4 - FASCICLIN-LIKE ARABINOGALACTAN PROTEIN 1 (1 of 2)	-1.10906	7.59266	40.574	1.89309e-10	5.76868e-09	GSVIVT01030085001
GSVIVT01019512001	K07020 - uncharacterized protein (K07020) (1 of 1)	-1.10864	1.47009	8.36108	0.00383343	0.0172533	GSVIVT01019512001
GSVIVT01017347001	PF01535//PF13041//PF14432 - PPR repeat (PPR) // PPR repeat family (PPR_2) // DYW family of nucleic acid deaminases (DYW_deaminase) (1 of 100)	-1.10749	0.96639	7.76887	0.00531542	0.0225456	GSVIVT01017347001
GSVIVT01024207001	K02212 - DNA replication licensing factor MCM4 (MCM4, CDC54) (1 of 1)	-1.10527	4.51176	14.3403	0.000152566	0.00114077	GSVIVT01024207001
GSVIVT01017159001	PTHR31734:SF34 - AUXIN-RESPONSIVE PROTEIN IAA15 (1 of 2)	-1.105	2.8818	13.8972	0.000193091	0.00139283	GSVIVT01017159001
GSVIVT01015027001	K03564 - peroxiredoxin Q/BCP (BCP, PRXQ, DOT5) (1 of 1)	-1.10394	3.32543	17.628	2.68603e-05	0.000252138	GSVIVT01015027001
GSVIVT01018536001	PF00069//PF00560//PF13855 - Protein kinase domain (Pkinase) // Leucine Rich Repeat (LRR_1) // Leucine rich repeat (LRR_8) (1 of 14)	-1.10153	4.14042	8.26385	0.00404424	0.0180059	GSVIVT01018536001
GSVIVT01010600001	PTHR24326:SF258 - HOMEOBOX-LEUCINE ZIPPER PROTEIN ANTHOCYANINLESS 2-RELATED (1 of 1)	-1.09951	3.54272	26.3904	2.7893e-07	4.31488e-06	GSVIVT01010600001
GSVIVT01026433001	KOG2722 - Predicted membrane protein (1 of 8)	-1.09951	6.31629	55.9917	7.27782e-14	4.76252e-12	GSVIVT01026433001
GSVIVT01018453001	PTHR10209:SF140 - GIBBERELLIN 20 OXIDASE 1-RELATED (1 of 1)	-1.09902	1.23033	7.23856	0.00713542	0.0287376	GSVIVT01018453001
GSVIVT01031213001	PTHR13710:SF70 - BLOOM SYNDROME PROTEIN (1 of 1)	-1.09737	3.05311	20.715	5.32974e-06	6.02602e-05	GSVIVT01031213001
GSVIVT01020751001		-1.0969	3.34438	12.0241	0.000525172	0.00325962	GSVIVT01020751001
GSVIVT01031864001	PF00067 - Cytochrome P450 (p450) (1 of 321)	-1.09688	1.35884	6.90931	0.00857481	0.0334605	GSVIVT01031864001
GSVIVT01030512001	PTHR22891:SF35 - PROTEIN ARGONAUTE 6 (1 of 1)	-1.09554	3.99935	29.0827	6.93524e-08	1.23813e-06	GSVIVT01030512001
GSVIVT01014107001	PTHR32285:SF58 - PROTEIN TRICHOME BIREFRINGENCE-LIKE 41 (1 of 1)	-1.09427	1.71818	6.73012	0.00947985	0.0362686	GSVIVT01014107001
GSVIVT01001870001	PTHR37226:SF1 - GENOMIC DNA, CHROMOSOME 3, BAC CLONE:F14O13 (1 of 1)	-1.09419	4.71406	26.1869	3.09925e-07	4.73677e-06	GSVIVT01001870001
GSVIVT01022645001	PTHR31499:SF5 - HOMEODOMAIN-LIKE SUPERFAMILY PROTEIN (1 of 1)	-1.09365	3.21199	16.5001	4.86468e-05	0.000423234	GSVIVT01022645001
GSVIVT01006926001	1.14.13.132 - Squalene monooxygenase / Squalene epoxidase (1 of 5)	-1.09356	3.15081	15.2372	9.48173e-05	0.000758546	GSVIVT01006926001
GSVIVT01001407001	PTHR27004:SF3 - RECEPTOR LIKE PROTEIN 54 (1 of 9)	-1.09355	2.27498	13.0957	0.000295971	0.00198903	GSVIVT01001407001
GSVIVT01012449001		-1.09208	5.48705	34.5428	4.16976e-09	9.75017e-08	GSVIVT01012449001
GSVIVT01022545001	PTHR32499:SF3 - FASCICLIN-LIKE ARABINOGALACTAN PROTEIN 15-RELATED (1 of 2)	-1.09208	8.68311	24.5991	7.0586e-07	9.87011e-06	GSVIVT01022545001
GSVIVT01035111001	PTHR10992:SF811 - ALPHA/BETA-HYDROLASES SUPERFAMILY PROTEIN (1 of 3)	-1.09175	5.40577	52.5017	4.2988e-13	2.34143e-11	GSVIVT01035111001
GSVIVT01032670001	PTHR27000:SF197 - INFLORESCENCE AND ROOT APICES RECEPTOR-LIKE KINASE (1 of 1)	-1.09143	5.79057	44.3686	2.72021e-11	9.72221e-10	GSVIVT01032670001
GSVIVT01020018001	K10436 - microtubule-associated protein, RP/EB family (MAPRE) (1 of 2)	-1.091	4.39232	33.9116	5.76724e-09	1.31147e-07	GSVIVT01020018001
GSVIVT01028072001	PTHR13778:SF8 - GALACTURONOSYLTRANSFERASE-LIKE 6-RELATED (1 of 1)	-1.08924	5.12245	45.8936	1.2485e-11	4.89499e-10	GSVIVT01028072001
GSVIVT01011460001	PF09366 - Protein of unknown function (DUF1997) (DUF1997) (1 of 3)	-1.08917	2.80463	19.7038	9.04207e-06	9.65029e-05	GSVIVT01011460001
GSVIVT01003940001	K01568 - pyruvate decarboxylase (E4.1.1.1, pdc) (1 of 3)	-1.08823	8.12492	39.9019	2.67038e-10	7.95082e-09	GSVIVT01003940001
GSVIVT01009960001	PTHR22835:SF184 - GDSL ESTERASE/LIPASE EXL1-RELATED (1 of 7)	-1.08818	6.61941	40.4577	2.00924e-10	6.10218e-09	GSVIVT01009960001
GSVIVT01036216001		-1.08798	1.02164	8.60927	0.00334457	0.0154076	GSVIVT01036216001
GSVIVT01006317001	PF00069//PF07714//PF08276 - Protein kinase domain (Pkinase) // Protein tyrosine kinase (Pkinase_Tyr) // PAN-like domain (PAN_2) (1 of 1)	-1.08761	3.71307	22.4256	2.18447e-06	2.72378e-05	GSVIVT01006317001
GSVIVT01011320001	KOG4629 - Predicted mechanosensitive ion channel (1 of 2)	-1.08755	5.22964	52.6731	3.93946e-13	2.17832e-11	GSVIVT01011320001
GSVIVT01001046001	K02209 - DNA replication licensing factor MCM5 (MCM5, CDC46) (1 of 1)	-1.0873	4.10049	15.6869	7.47403e-05	0.000613572	GSVIVT01001046001
GSVIVT01022171001		-1.08576	2.65741	9.20567	0.00241266	0.0117325	GSVIVT01022171001
GSVIVT01016690001	PTHR22835//PTHR22835:SF183 - ZINC FINGER FYVE DOMAIN CONTAINING PROTEIN // SUBFAMILY NOT NAMED (1 of 7)	-1.08364	2.13279	10.0621	0.00151354	0.00792582	GSVIVT01016690001
GSVIVT01028185001	PTHR22835//PTHR22835:SF137 - ZINC FINGER FYVE DOMAIN CONTAINING PROTEIN // SUBFAMILY NOT NAMED (1 of 1)	-1.08363	1.47294	10.4908	0.00119968	0.00649348	GSVIVT01028185001
GSVIVT01028961001	PTHR11926//PTHR11926:SF118 - GLUCOSYL/GLUCURONOSYL TRANSFERASES // SUBFAMILY NOT NAMED (1 of 5)	-1.08106	1.9009	11.2487	0.000796778	0.00462508	GSVIVT01028961001
GSVIVT01004911001	K06980 - uncharacterized protein (K06980) (1 of 1)	-1.08088	3.30167	19.9839	7.8098e-06	8.50754e-05	GSVIVT01004911001
GSVIVT01007202001		-1.08074	2.316	7.84755	0.00508896	0.0217576	GSVIVT01007202001
GSVIVT01025408001	PTHR33044:SF28 - BIFUNCTIONAL INHIBITOR/LIPID-TRANSFER PROTEIN/SEED STORAGE 2S ALBUMIN SUPERFAMILY PROTEIN (1 of 2)	-1.08008	6.74438	18.5269	1.67527e-05	0.000166629	GSVIVT01025408001
GSVIVT01005931001	K10703 - very-long-chain (3R)-3-hydroxyacyl-CoA dehydratase (PHS1, PAS2) (1 of 2)	-1.07998	6.98337	57.6037	3.20614e-14	2.27836e-12	GSVIVT01005931001
GSVIVT01030645001	PF01535//PF13041 - PPR repeat (PPR) // PPR repeat family (PPR_2) (1 of 160)	-1.07928	2.07603	14.5446	0.00013688	0.00104015	GSVIVT01030645001
GSVIVT01023528001	6.1.1.1 - Tyrosine--tRNA ligase / Tyrosyl-tRNA synthetase (1 of 2)	-1.07914	2.44756	13.1316	0.00029035	0.00196067	GSVIVT01023528001
GSVIVT01020540001	PTHR31533:SF2 - GPI-ANCHORED PROTEIN LORELEI-RELATED (1 of 1)	-1.07711	6.84062	65.1349	6.9944e-16	6.84097e-14	GSVIVT01020540001
GSVIVT01024916001	PF00249 - Myb-like DNA-binding domain (Myb_DNA-binding) (1 of 232)	-1.07707	2.6935	13.1068	0.00029423	0.00198099	GSVIVT01024916001
GSVIVT01033108001	PTHR11689:SF67 - CHLORIDE CHANNEL PROTEIN CLC-A-RELATED (1 of 1)	-1.07651	1.99501	6.80733	0.00907844	0.0349905	GSVIVT01033108001
GSVIVT01011171001	PTHR32100:SF17 - OMEGA-3 FATTY ACID DESATURASE, ENDOPLASMIC RETICULUM (1 of 2)	-1.07592	5.17094	60.4556	7.52577e-15	6.05791e-13	GSVIVT01011171001
GSVIVT01009021001	PTHR10502:SF98 - ANNEXIN D1-RELATED (1 of 1)	-1.07576	6.89879	28.8974	7.63169e-08	1.34923e-06	GSVIVT01009021001
GSVIVT01032831001	PTHR14209:SF8 - GDSL ESTERASE/LIPASE CPRD49 (1 of 2)	-1.07494	5.914	61.8474	3.71141e-15	3.1999e-13	GSVIVT01032831001
GSVIVT01017493001	PF07647 - SAM domain (Sterile alpha motif) (SAM_2) (1 of 3)	-1.07491	3.95605	33.9166	5.75252e-09	1.30976e-07	GSVIVT01017493001
GSVIVT01033359001	PTHR31375:SF3 - POLYGALACTURONASE ADPG1-RELATED (1 of 5)	-1.07407	7.62534	10.2871	0.00133967	0.00714909	GSVIVT01033359001
GSVIVT01032038001	PTHR12585:SF36 - SISTER CHROMATID COHESION 1 PROTEIN 3 (1 of 1)	-1.07403	1.65594	8.2626	0.004047	0.0180059	GSVIVT01032038001
GSVIVT01013414001	PF00083//PF07690 - Sugar (and other) transporter (Sugar_tr) // Major Facilitator Superfamily (MFS_1) (1 of 5)	-1.07393	8.38023	31.7852	1.72197e-08	3.55172e-07	GSVIVT01013414001
GSVIVT01035957001	PTHR23213:SF190 - FORMIN-LIKE PROTEIN 17-RELATED (1 of 2)	-1.07319	3.68926	23.6543	1.15287e-06	1.52754e-05	GSVIVT01035957001
GSVIVT01033017001	PTHR31717:SF3 - ZINC FINGER PROTEIN CONSTANS-LIKE 14-RELATED (1 of 2)	-1.07291	4.00552	14.5598	0.000135778	0.00103351	GSVIVT01033017001
GSVIVT01017760001	K08238 - xyloglucan 6-xylosyltransferase [EC:2.4.2.39] Xyl a1-6 Glc (XXT) (1 of 1)	-1.07273	4.45979	42.2085	8.20432e-11	2.72359e-09	GSVIVT01017760001
GSVIVT01012171001	PTHR10516:SF302 - PEPTIDYL-PROLYL CIS-TRANS ISOMERASE FKBP13, CHLOROPLASTIC (1 of 1)	-1.07019	2.18062	14.3438	0.00015228	0.00113909	GSVIVT01012171001
GSVIVT01015201001	K12259 - spermine oxidase (SMOX, PAO5) (1 of 1)	-1.06962	4.89422	43.4404	4.37066e-11	1.50875e-09	GSVIVT01015201001
GSVIVT01025266001	PTHR11206:SF128 - MATE EFFLUX FAMILY PROTEIN 1 (1 of 2)	-1.06951	5.59923	48.5282	3.25576e-12	1.43759e-10	GSVIVT01025266001
GSVIVT01024519001	K03654 - ATP-dependent DNA helicase RecQ (recQ) (1 of 1)	-1.06904	2.13931	10.8879	0.000967946	0.00543484	GSVIVT01024519001
GSVIVT01028220001	PTHR31238:SF39 - GERMIN-LIKE PROTEIN SUBFAMILY 2 MEMBER 1-RELATED (1 of 3)	-1.06898	2.24824	6.69341	0.00967699	0.0368755	GSVIVT01028220001
GSVIVT01009490001	PTHR33676:SF3 - COLD REGULATED PROTEIN 27 (1 of 3)	-1.0683	2.1019	8.51508	0.00352216	0.0160388	GSVIVT01009490001
GSVIVT01030360001	PTHR24177:SF52 - ANKYRIN REPEAT FAMILY PROTEIN-RELATED (1 of 16)	-1.06821	0.885854	6.80135	0.00910889	0.0350929	GSVIVT01030360001
GSVIVT01027562001	PF02298 - Plastocyanin-like domain (Cu_bind_like) (1 of 39)	-1.06492	3.74392	29.5874	5.34524e-08	9.72407e-07	GSVIVT01027562001
GSVIVT01020594001	2.6.1.80 - Nicotianamine aminotransferase / Nicotianamine transaminase (1 of 6)	-1.06434	4.39495	43.5977	4.03315e-11	1.40827e-09	GSVIVT01020594001
GSVIVT01029878001	PF00651//PF03000 - BTB/POZ domain (BTB) // NPH3 family (NPH3) (1 of 17)	-1.0642	3.92285	17.5376	2.81682e-05	0.000263058	GSVIVT01029878001
GSVIVT01035859001	PTHR27002:SF31 - G-TYPE LECTIN S-RECEPTOR-LIKE SERINE/THREONINE-PROTEIN KINASE SD2-5 (1 of 2)	-1.0639	3.5584	25.6649	4.06142e-07	6.03146e-06	GSVIVT01035859001
GSVIVT01018480001		-1.06269	4.88615	23.365	1.33998e-06	1.74745e-05	GSVIVT01018480001
GSVIVT01020566001	4.2.1.109 - Methylthioribulose 1-phosphate dehydratase / 1-PMT-ribulose dehydratase (1 of 2)	-1.06173	4.41689	44.1226	3.08438e-11	1.10022e-09	GSVIVT01020566001
GSVIVT01005137001	PTHR20863:SF32 - ACYL CARRIER PROTEIN 3, MITOCHONDRIAL (1 of 1)	-1.06122	2.85062	13.1688	0.000284651	0.0019272	GSVIVT01005137001
GSVIVT01024892001	K08081 - Tropinone reductase 1 (TR1) (1 of 13)	-1.06077	4.14094	19.4707	1.02156e-05	0.000107361	GSVIVT01024892001
GSVIVT01033813001		-1.06072	6.22167	51.1415	8.59422e-13	4.34295e-11	GSVIVT01033813001
GSVIVT01013423001	PTHR34661:SF1 - F9H16.15 PROTEIN (1 of 1)	-1.06033	2.4324	14.4339	0.000145168	0.00109264	GSVIVT01013423001
GSVIVT01031445001	PTHR11802//PTHR11802:SF65 - SERINE PROTEASE FAMILY S10 SERINE CARBOXYPEPTIDASE // SUBFAMILY NOT NAMED (1 of 1)	-1.06022	4.80973	27.1121	1.91994e-07	3.08274e-06	GSVIVT01031445001
GSVIVT01005996001	PF06075 - Plant protein of unknown function (DUF936) (DUF936) (1 of 6)	-1.05998	2.16544	6.70002	0.00964117	0.036793	GSVIVT01005996001
GSVIVT01031376001	PF02238 - Cytochrome c oxidase subunit VIIa (COX7a) (1 of 1)	-1.05981	2.18528	12.3197	0.000448196	0.00285789	GSVIVT01031376001
GSVIVT01038501001	3.4.11.10 - Bacterial leucyl aminopeptidase / Aeromonas proteolytica aminopeptidase (1 of 3)	-1.05882	2.67505	10.7618	0.00103618	0.00574525	GSVIVT01038501001
GSVIVT01007771001	PF03181 - BURP domain (BURP) (1 of 7)	-1.05751	4.0547	24.8275	6.26958e-07	8.87597e-06	GSVIVT01007771001
GSVIVT01024693001	PTHR12329:SF15 - BAG FAMILY MOLECULAR CHAPERONE REGULATOR 4 (1 of 2)	-1.05661	5.18751	30.3283	3.64767e-08	6.87652e-07	GSVIVT01024693001
GSVIVT01009180001		-1.05606	1.50053	9.61293	0.00193213	0.00972048	GSVIVT01009180001
GSVIVT01018989001	PTHR33057:SF28 - OVATE FAMILY PROTEIN 7 (1 of 2)	-1.05605	4.12658	18.512	1.6884e-05	0.000167844	GSVIVT01018989001
GSVIVT01028429001		-1.05368	1.39761	9.86398	0.00168546	0.00868122	GSVIVT01028429001
GSVIVT01000391001	4.1.1.15 - Glutamate decarboxylase / L-glutamate 1-carboxy-lyase (1 of 4)	-1.05321	7.75626	41.9149	9.5335e-11	3.11371e-09	GSVIVT01000391001
GSVIVT01002019001	PTHR19282//PTHR19282:SF221 - TETRASPANIN // SUBFAMILY NOT NAMED (1 of 1)	-1.05303	2.07653	13.0845	0.000297755	0.00199513	GSVIVT01002019001
GSVIVT01006403001	PF03000 - NPH3 family (NPH3) (1 of 26)	-1.05294	2.69294	13.5873	0.00022772	0.00159155	GSVIVT01006403001
GSVIVT01020014001	PTHR22870//PTHR22870:SF187 - REGULATOR OF CHROMOSOME CONDENSATION // SUBFAMILY NOT NAMED (1 of 2)	-1.05284	3.40852	28.5305	9.22364e-08	1.60111e-06	GSVIVT01020014001
GSVIVT01014291001	PF00847 - AP2 domain (AP2) (1 of 97)	-1.05271	6.56942	18.9958	1.31007e-05	0.000134496	GSVIVT01014291001
GSVIVT01035360001	3.1.3.75 - Phosphoethanolamine/phosphocholine phosphatase / PHOSPHO1 (1 of 3)	-1.05246	0.902094	6.53515	0.0105763	0.0394419	GSVIVT01035360001
GSVIVT01032155001	K00559 - sterol 24-C-methyltransferase (E2.1.1.41, SMT1, ERG6) (1 of 2)	-1.05177	4.2011	18.3945	1.79574e-05	0.000177063	GSVIVT01032155001
GSVIVT01019494001		-1.05064	1.38416	9.28751	0.00230721	0.0113012	GSVIVT01019494001
GSVIVT01006462001	PTHR11695:SF497 - CINNAMYL ALCOHOL DEHYDROGENASE 6-RELATED (1 of 9)	-1.04941	3.36635	12.4374	0.000420819	0.00270897	GSVIVT01006462001
GSVIVT01022086001	PTHR31580:SF3 - FILAMENT-LIKE PLANT PROTEIN 7 (1 of 2)	-1.04822	3.41879	19.414	1.05234e-05	0.000110221	GSVIVT01022086001
GSVIVT01024581001	PTHR31161:SF9 - MYB FAMILY TRANSCRIPTION FACTOR-RELATED (1 of 1)	-1.04806	1.73397	7.83982	0.00511077	0.0218303	GSVIVT01024581001
GSVIVT01031042001	PTHR31561:SF5 - 3-KETOACYL-COA SYNTHASE 5-RELATED (1 of 3)	-1.04803	7.06007	45.2256	1.75595e-11	6.58643e-10	GSVIVT01031042001
GSVIVT01017647001	PTHR11453:SF44 - BORON TRANSPORTER 1-RELATED (1 of 2)	-1.04652	5.80488	24.5123	7.38375e-07	1.02226e-05	GSVIVT01017647001
GSVIVT01015060001	PTHR10426//PTHR10426:SF35 - STRICTOSIDINE SYNTHASE-RELATED // SUBFAMILY NOT NAMED (1 of 3)	-1.04562	1.78329	8.71683	0.00315286	0.0146594	GSVIVT01015060001
GSVIVT01019871001	PTHR11552:SF141 - GLUCOSE-METHANOL-CHOLINE (GMC) OXIDOREDUCTASE FAMILY PROTEIN (1 of 4)	-1.04402	7.18915	44.8122	2.1687e-11	7.93822e-10	GSVIVT01019871001
GSVIVT01017089001	PTHR24089:SF270 - SOLUTE CARRIER FAMILY 25 MEMBER 48 (1 of 1)	-1.04277	2.85656	17.9611	2.25464e-05	0.000216217	GSVIVT01017089001
GSVIVT01032060001	PTHR15107 - RETINOBLASTOMA BINDING PROTEIN 8 (1 of 1)	-1.04217	0.855508	6.72787	0.00949176	0.0363066	GSVIVT01032060001
GSVIVT01030562001		-1.04173	2.2612	8.55888	0.00343841	0.0157402	GSVIVT01030562001
GSVIVT01035803001	PF04862 - Protein of unknown function (DUF642) (DUF642) (1 of 5)	-1.04091	4.21937	9.54245	0.00200774	0.0100288	GSVIVT01035803001
GSVIVT01018757001	K08472 - mlo protein (MLO) (1 of 17)	-1.04037	2.83247	14.2223	0.000162432	0.00120218	GSVIVT01018757001
GSVIVT01037405001	K07375 - tubulin beta (TUBB) (1 of 7)	-1.03993	7.42893	39.7152	2.93829e-10	8.69161e-09	GSVIVT01037405001
GSVIVT01033962001	PTHR31503:SF1 - VACUOLAR CATION/PROTON EXCHANGER 1-RELATED (1 of 1)	-1.03981	6.96939	28.6022	8.888e-08	1.55472e-06	GSVIVT01033962001
GSVIVT01000724001	KOG1947//KOG4341 - Leucine rich repeat proteins, some proteins contain F-box // F-box protein containing LRR (1 of 3)	-1.0395	3.28351	8.14062	0.00432845	0.0190063	GSVIVT01000724001
GSVIVT01037791001	K16296 - serine carboxypeptidase-like clade I [EC:3.4.16.-] (SCPL-I) (1 of 15)	-1.03872	7.15653	16.0528	6.15989e-05	0.00051904	GSVIVT01037791001
GSVIVT01007670001	PTHR10641//PTHR10641:SF466 - MYB-LIKE DNA-BINDING PROTEIN MYB // SUBFAMILY NOT NAMED (1 of 1)	-1.03847	2.68937	8.53303	0.00348759	0.0159093	GSVIVT01007670001
GSVIVT01010184001	K09828 - delta24-sterol reductase (DHCR24) (1 of 1)	-1.03825	5.86514	33.2416	8.13892e-09	1.79253e-07	GSVIVT01010184001
GSVIVT01028050001	PTHR31190:SF27 - ETHYLENE-RESPONSIVE TRANSCRIPTION FACTOR CRF1-RELATED (1 of 1)	-1.03796	5.86413	26.4646	2.68413e-07	4.17705e-06	GSVIVT01028050001
GSVIVT01014847001	PTHR32472:SF12 - P-LOOP CONTAINING NUCLEOSIDE TRIPHOSPHATE HYDROLASES SUPERFAMILY PROTEIN (1 of 2)	-1.03737	2.00118	7.67351	0.00560372	0.0235597	GSVIVT01014847001
GSVIVT01029247001	2.5.1.115 - Homogentisate phytyltransferase / HPT (1 of 1)	-1.0367	6.82674	63.0882	1.97654e-15	1.80657e-13	GSVIVT01029247001
GSVIVT01008642001	K01191 - alpha-mannosidase (E3.2.1.24) (1 of 5)	-1.03664	5.30865	50.6378	1.11082e-12	5.43228e-11	GSVIVT01008642001
GSVIVT01030259001	PTHR11615//PTHR11615:SF144 - NITRATE, FROMATE, IRON DEHYDROGENASE // SUBFAMILY NOT NAMED (1 of 1)	-1.03532	5.11633	39.3923	3.46656e-10	1.00579e-08	GSVIVT01030259001
GSVIVT01029552001	PTHR10759//PTHR10759:SF4 - 60S RIBOSOMAL PROTEIN L34 // SUBFAMILY NOT NAMED (1 of 1)	-1.035	3.81921	16.2927	5.42713e-05	0.00046571	GSVIVT01029552001
GSVIVT01022317001	PTHR13533:SF5 - PROTEIN TRICHOME BIREFRINGENCE-LIKE 14-RELATED (1 of 2)	-1.03469	1.73994	8.6115	0.00334047	0.0153972	GSVIVT01022317001
GSVIVT01022118001	PTHR33136:SF7 - PROTEIN RALF-LIKE 26-RELATED (1 of 1)	-1.03437	5.33392	26.2747	2.96144e-07	4.54637e-06	GSVIVT01022118001
GSVIVT01031685001	PTHR22595:SF42 - CHITINASE-LIKE PROTEIN 1 (1 of 2)	-1.03369	9.50599	26.97	2.06642e-07	3.29236e-06	GSVIVT01031685001
GSVIVT01013268001	PTHR16166:SF105 - PLECKSTRIN HOMOLOGY (PH) DOMAIN-CONTAINING PROTEIN (1 of 2)	-1.03359	4.42877	15.2066	9.63683e-05	0.000768918	GSVIVT01013268001
GSVIVT01006043001	PTHR11926//PTHR11926:SF218 - GLUCOSYL/GLUCURONOSYL TRANSFERASES // SUBFAMILY NOT NAMED (1 of 1)	-1.0323	6.08012	65.5039	5.79983e-16	5.73427e-14	GSVIVT01006043001
GSVIVT01035398001		-1.0321	4.24776	21.4665	3.60059e-06	4.25337e-05	GSVIVT01035398001
GSVIVT01038732001	PTHR12537:SF64 - PUMILIO HOMOLOG 11-RELATED (1 of 2)	-1.03165	3.38011	19.6215	9.44034e-06	0.000100256	GSVIVT01038732001
GSVIVT01014704001		-1.03151	0.700161	6.53435	0.0105811	0.0394449	GSVIVT01014704001
GSVIVT01033633001	K13083 - flavonoid 3,5-hydroxylase (CYP75A) (1 of 1)	-1.02985	3.45871	15.8431	6.88158e-05	0.000571642	GSVIVT01033633001
GSVIVT01021129001	2.1.1.231 - Flavonoid 4-O-methyltransferase / Isoflavone O-methyltransferase (1 of 1)	-1.02903	4.22204	20.8707	4.91352e-06	5.61474e-05	GSVIVT01021129001
GSVIVT01011434001		-1.02888	2.08127	9.14551	0.00249329	0.0120405	GSVIVT01011434001
GSVIVT01007554001	PTHR22835//PTHR22835:SF231 - ZINC FINGER FYVE DOMAIN CONTAINING PROTEIN // SUBFAMILY NOT NAMED (1 of 2)	-1.02846	7.56912	41.8333	9.93945e-11	3.2289e-09	GSVIVT01007554001
GSVIVT01025185001	2.7.11.1 - Non-specific serine/threonine protein kinase / Threonine-specific protein kinase (1 of 1143)	-1.02826	5.27274	40.1762	2.32053e-10	6.9777e-09	GSVIVT01025185001
GSVIVT01035386001		-1.02555	6.15015	42.2439	8.0571e-11	2.68945e-09	GSVIVT01035386001
GSVIVT01012529001	KOG1041 - Translation initiation factor 2C (eIF-2C) and related proteins (1 of 1)	-1.02549	2.3577	9.69849	0.0018442	0.00936617	GSVIVT01012529001
GSVIVT01025362001	PTHR12741:SF21 - CALLOSE SYNTHASE 3 (1 of 2)	-1.02513	8.04931	36.7374	1.35163e-09	3.48777e-08	GSVIVT01025362001
GSVIVT01011447001	PTHR10641//PTHR10641:SF546 - MYB-LIKE DNA-BINDING PROTEIN MYB // SUBFAMILY NOT NAMED (1 of 2)	-1.02408	6.73181	39.2082	3.8093e-10	1.08789e-08	GSVIVT01011447001
GSVIVT01031477001	1.1.1.208 - (+)-neomenthol dehydrogenase / Monoterpenoid dehydrogenase (1 of 8)	-1.02251	5.36045	34.4007	4.48567e-09	1.04352e-07	GSVIVT01031477001
GSVIVT01008083001	PTHR21576:SF33 - F14D16.8-RELATED (1 of 2)	-1.02166	3.32702	24.7825	6.41791e-07	9.05777e-06	GSVIVT01008083001
GSVIVT01008645001	K11511 - centromere protein S (APITD1, CENPS, MHF1) (1 of 1)	-1.02165	1.60252	6.44022	0.0111565	0.0410847	GSVIVT01008645001
GSVIVT01000544001	PF05910 - Plant protein of unknown function (DUF868) (DUF868) (1 of 7)	-1.02043	2.61068	12.0531	0.000517076	0.00321815	GSVIVT01000544001
GSVIVT01018797001	PTHR31580:SF4 - FILAMENT-LIKE PLANT PROTEIN 4-RELATED (1 of 2)	-1.0183	4.16648	24.262	8.40837e-07	1.15271e-05	GSVIVT01018797001
GSVIVT01008477001	K02607 - origin recognition complex subunit 5 (ORC5) (1 of 1)	-1.01803	1.18103	7.72101	0.00545818	0.0230354	GSVIVT01008477001
GSVIVT01020259001	K15015 - solute carrier family 32 (vesicular inhibitory amino acid transporter) (SLC32A, VGAT) (1 of 13)	-1.01691	5.83398	22.3008	2.33106e-06	2.87697e-05	GSVIVT01020259001
GSVIVT01034741001	PTHR19241//PTHR19241:SF283 - ATP-BINDING CASSETTE TRANSPORTER // SUBFAMILY NOT NAMED (1 of 4)	-1.01688	7.24275	57.4796	3.41507e-14	2.4046e-12	GSVIVT01034741001
GSVIVT01033164001	PTHR24423:SF475 - HISTIDINE KINASE 5 (1 of 1)	-1.01458	4.357	25.7438	3.89869e-07	5.84225e-06	GSVIVT01033164001
GSVIVT01019449001	PTHR12608:SF6 - GDT1-LIKE PROTEIN 1, CHLOROPLASTIC (1 of 1)	-1.01411	2.21134	12.4152	0.000425849	0.00273725	GSVIVT01019449001
GSVIVT01012210001	PTHR11132//PTHR11132:SF124 - SOLUTE CARRIER FAMILY 35 // SUBFAMILY NOT NAMED (1 of 2)	-1.0135	3.61066	15.9203	6.60662e-05	0.000551572	GSVIVT01012210001
GSVIVT01013454001	PF13704 - Glycosyl transferase family 2 (Glyco_tranf_2_4) (1 of 4)	-1.01294	6.72941	26.9696	2.06678e-07	3.29236e-06	GSVIVT01013454001
GSVIVT01024609001	K00827 - alanine-glyoxylate transaminase / (R)-3-amino-2-methylpropionate-pyruvate transaminase (AGXT2) (1 of 3)	-1.01275	4.08416	25.6902	4.00851e-07	5.97211e-06	GSVIVT01024609001
GSVIVT01013389001	K15362 - fanconi anemia group J protein (BRIP1, BACH1, FANCJ) (1 of 1)	-1.01232	2.26157	11.6037	0.000658224	0.00394154	GSVIVT01013389001
GSVIVT01012065001	PF01535//PF13041 - PPR repeat (PPR) // PPR repeat family (PPR_2) (1 of 160)	-1.01189	0.912722	6.01169	0.0142114	0.0498811	GSVIVT01012065001
GSVIVT01017666001	K11188 - peroxiredoxin 6, 1-Cys peroxiredoxin (PRDX6) (1 of 2)	-1.0114	2.00528	8.68468	0.00320897	0.0148846	GSVIVT01017666001
GSVIVT01030590001	PTHR11206:SF88 - MATE EFFLUX FAMILY PROTEIN (1 of 5)	-1.01106	4.79445	19.6371	9.3634e-06	9.95552e-05	GSVIVT01030590001
GSVIVT01037855001		-1.01077	1.86213	9.91711	0.00163749	0.00847842	GSVIVT01037855001
GSVIVT01018878001	PF00257 - Dehydrin (Dehydrin) (1 of 2)	-1.01073	11.5932	8.09541	0.00443775	0.0193833	GSVIVT01018878001
GSVIVT01009890001	PTHR12081:SF51 - TRANSCRIPTION FACTOR E2FC (1 of 1)	-1.00987	1.68065	9.58469	0.00196207	0.00985203	GSVIVT01009890001
GSVIVT01029042001	PF14868 - Domain of unknown function (DUF4487) (DUF4487) (1 of 1)	-1.00882	1.59316	8.08607	0.00446069	0.0194648	GSVIVT01029042001
GSVIVT01036277001	K02721 - photosystem II PsbW protein (psbW) (1 of 2)	-1.00788	3.73143	22.0719	2.6262e-06	3.19785e-05	GSVIVT01036277001
GSVIVT01021192001	PTHR32285:SF15 - PROTEIN TRICHOME BIREFRINGENCE-LIKE 37-RELATED (1 of 1)	-1.00507	4.79998	12.134	0.000495116	0.00310806	GSVIVT01021192001
GSVIVT01034186001		-1.00283	2.74855	17.6219	2.69463e-05	0.000252684	GSVIVT01034186001
GSVIVT01027921001	PTHR31734:SF6 - AUXIN-RESPONSIVE PROTEIN IAA10-RELATED (1 of 2)	-1.00219	5.0347	35.1291	3.08551e-09	7.44452e-08	GSVIVT01027921001
GSVIVT01028623001	PTHR35301:SF1 - CLAVATA3/ESR (CLE)-RELATED PROTEIN 41-RELATED (1 of 1)	1.0001	5.83096	46.9785	7.17715e-12	2.9275e-10		GSVIVT01028623001
GSVIVT01012650001	PTHR10353:SF27 - BETA-GLUCOSIDASE 45-RELATED (1 of 1)	1.00126	4.58579	13.5066	0.000237725	0.00165317		GSVIVT01012650001
GSVIVT01020603001	K00588 - caffeoyl-CoA O-methyltransferase (E2.1.1.104) (1 of 5)	1.00171	5.35517	14.5677	0.000135216	0.00103009		GSVIVT01020603001
GSVIVT01038271001	PTHR24414:SF34 - F-BOX/KELCH-REPEAT PROTEIN SKIP20 (1 of 1)	1.00187	6.18797	50.8869	9.78432e-13	4.87661e-11		GSVIVT01038271001
GSVIVT01038347001	PF01453//PF07714//PF08276 - D-mannose binding lectin (B_lectin) // Protein tyrosine kinase (Pkinase_Tyr) // PAN-like domain (PAN_2) (1 of 2)	1.00232	1.55566	8.67342	0.00322885	0.0149692		GSVIVT01038347001
GSVIVT01000961001	PTHR31373:SF0 - EMB (1 of 2)	1.00271	1.85982	9.70592	0.00183675	0.00933648		GSVIVT01000961001
GSVIVT01020781001	PTHR10015//PTHR10015:SF172 - HEAT SHOCK TRANSCRIPTION FACTOR // SUBFAMILY NOT NAMED (1 of 1)	1.00301	5.60736	44.8067	2.17477e-11	7.94446e-10		GSVIVT01020781001
GSVIVT01022978001		1.00316	3.63997	24.7829	6.41651e-07	9.05777e-06		GSVIVT01022978001
GSVIVT01030065001	PF00560//PF08263//PF13855 - Leucine Rich Repeat (LRR_1) // Leucine rich repeat N-terminal domain (LRRNT_2) // Leucine rich repeat (LRR_8) (1 of 41)	1.00338	1.73323	11.6755	0.000633274	0.00381474		GSVIVT01030065001
GSVIVT01013612001	PF00560//PF07714//PF11721 - Leucine Rich Repeat (LRR_1) // Protein tyrosine kinase (Pkinase_Tyr) // Di-glucose binding within endoplasmic reticulum (Malectin) (1 of 6)	1.0036	3.54348	23.6487	1.15625e-06	1.5309e-05		GSVIVT01013612001
GSVIVT01033481001	K09338 - homeobox-leucine zipper protein (HD-ZIP) (1 of 29)	1.00366	3.76963	18.4718	1.72441e-05	0.000171049		GSVIVT01033481001
GSVIVT01022452001		1.00393	1.79799	7.79935	0.0052265	0.0222255		GSVIVT01022452001
GSVIVT01009417001	PF00069//PF01453 - Protein kinase domain (Pkinase) // D-mannose binding lectin (B_lectin) (1 of 9)	1.00464	4.21373	24.01	9.5839e-07	1.30307e-05		GSVIVT01009417001
GSVIVT01016673001		1.00467	4.51176	25.2716	4.97979e-07	7.24738e-06		GSVIVT01016673001
GSVIVT01035314001	PTHR27000:SF155 - LEUCINE-RICH REPEAT RECEPTOR-LIKE PROTEIN KINASE-RELATED (1 of 15)	1.00677	6.8532	18.3821	1.80745e-05	0.00017812		GSVIVT01035314001
GSVIVT01032809001	1.14.11.19 - Leucocyanidin oxygenase / Leucoanthocyanidin dioxygenase (1 of 2)	1.00765	2.35034	13.1411	0.000288885	0.0019515		GSVIVT01032809001
GSVIVT01032744001	PTHR11709:SF22 - LACCASE-12-RELATED (1 of 1)	1.00766	7.52512	20.785	5.13832e-06	5.83134e-05		GSVIVT01032744001
GSVIVT01037897001		1.00826	3.92458	32.0871	1.47413e-08	3.07185e-07		GSVIVT01037897001
GSVIVT01021355001	PTHR10209:SF168 - 2-OXOGLUTARATE (2OG) AND FE(II)-DEPENDENT OXYGENASE SUPERFAMILY PROTEIN-RELATED (1 of 16)	1.00848	1.19292	8.19574	0.00419889	0.0185584		GSVIVT01021355001
GSVIVT01001005001	PTHR32285:SF52 - PROTEIN TRICHOME BIREFRINGENCE-LIKE 36 (1 of 1)	1.00872	5.07505	16.6812	4.42169e-05	0.000388596		GSVIVT01001005001
GSVIVT01018184001	PTHR10992//PTHR10992:SF815 - ALPHA/BETA HYDROLASE FOLD-CONTAINING PROTEIN // SUBFAMILY NOT NAMED (1 of 3)	1.00936	3.87877	19.7888	8.6487e-06	9.3154e-05		GSVIVT01018184001
GSVIVT01019399001	PTHR11850:SF120 - HOMEOBOX PROTEIN BEL1 HOMOLOG (1 of 1)	1.00938	3.38159	25.5087	4.40397e-07	6.50829e-06		GSVIVT01019399001
GSVIVT01034132001	K09562 - hsp70-interacting protein (HSPBP1) (1 of 1)	1.01026	6.84028	32.2085	1.38482e-08	2.91582e-07		GSVIVT01034132001
GSVIVT01029833001		1.01054	4.05914	26.9738	2.06237e-07	3.29111e-06		GSVIVT01029833001
GSVIVT01003673001		1.01091	4.89842	31.8961	1.62643e-08	3.36227e-07		GSVIVT01003673001
GSVIVT01014482001	PTHR27002:SF95 - G-TYPE LECTIN S-RECEPTOR-LIKE SERINE/THREONINE-PROTEIN KINASE B120 (1 of 17)	1.01111	3.83136	13.9523	0.000187508	0.00135627		GSVIVT01014482001
GSVIVT01037507001	PTHR12266:SF2 - CATION/CALCIUM EXCHANGER 1 (1 of 2)	1.01112	5.19756	10.7717	0.00103066	0.00571987		GSVIVT01037507001
GSVIVT01036629001		1.01118	1.53241	9.84463	0.00170329	0.00875563		GSVIVT01036629001
GSVIVT01037431001	K04733 - interleukin-1 receptor-associated kinase 4 (IRAK4) (1 of 23)	1.01146	5.40231	22.2526	2.39035e-06	2.93423e-05		GSVIVT01037431001
GSVIVT01029943001	PTHR31089:SF4 - CYCLIC DOF FACTOR 2-RELATED (1 of 2)	1.01179	3.0757	18.7425	1.49609e-05	0.000150703		GSVIVT01029943001
GSVIVT01021297001	PTHR27006:SF8 - LEUCINE-RICH REPEAT TRANSMEMBRANE PROTEIN KINASE (1 of 5)	1.01198	2.22276	10.7672	0.00103313	0.0057301		GSVIVT01021297001
GSVIVT01017151001	PF01344 - Kelch motif (Kelch_1) (1 of 29)	1.01199	4.29993	45.2512	1.73314e-11	6.51431e-10		GSVIVT01017151001
GSVIVT01011579001	1.1.1.365 - D-galacturonate reductase / GalUR (1 of 3)	1.01219	1.70787	11.4403	0.000718666	0.00424342		GSVIVT01011579001
GSVIVT01003119001	PTHR10593:SF20 - INDETERMINATE-DOMAIN 12 PROTEIN (1 of 1)	1.01266	4.32037	32.3735	1.27208e-08	2.70032e-07		GSVIVT01003119001
GSVIVT01020478001	PTHR31744:SF5 - NAC DOMAIN-CONTAINING PROTEIN 21/22-RELATED (1 of 1)	1.01421	4.12366	11.6769	0.000632823	0.00381329		GSVIVT01020478001
GSVIVT01019506001	PTHR22950:SF229 - GABA TRANSPORTER 2-RELATED (1 of 1)	1.01453	3.91603	24.5211	7.35001e-07	1.01837e-05		GSVIVT01019506001
GSVIVT01032859001	PF13432 - Tetratricopeptide repeat (TPR_16) (1 of 4)	1.01571	3.69752	26.1744	3.11926e-07	4.75256e-06		GSVIVT01032859001
GSVIVT01024337001	PTHR12510 - TROPONIN C-AKIN-1 PROTEIN (1 of 1)	1.01593	3.3027	19.2549	1.14374e-05	0.000119169		GSVIVT01024337001
GSVIVT01038236001	1.1.1.54//1.3.1.102//1.3.1.74 - 2-alkenal reductase (NADP(+)) / NADPH-dependent alkenal/one oxidoreductase // 2-alkenal reductase (NAD(P)(+)) / NADPH:2-alkenal alpha,beta-hydrogenase (1 of 7)	1.01917	6.35305	26.6431	2.4472e-07	3.84784e-06		GSVIVT01038236001
GSVIVT01009159001		1.01974	4.15041	31.7536	1.75022e-08	3.58963e-07		GSVIVT01009159001
GSVIVT01025038001	PTHR19139//PTHR19139:SF55 - AQUAPORIN TRANSPORTER // SUBFAMILY NOT NAMED (1 of 2)	1.02049	4.21109	6.27978	0.0122124	0.0442564		GSVIVT01025038001
GSVIVT01009160001		1.02119	3.89156	32.5499	1.16172e-08	2.48051e-07		GSVIVT01009160001
GSVIVT01037467001	1.1.1.208 - (+)-neomenthol dehydrogenase / Monoterpenoid dehydrogenase (1 of 8)	1.02144	3.86308	20.2572	6.7698e-06	7.48794e-05		GSVIVT01037467001
GSVIVT01007880001	K03695 - ATP-dependent Clp protease ATP-binding subunit ClpB (clpB) (1 of 3)	1.02292	9.80265	8.88609	0.00287352	0.0135533		GSVIVT01007880001
GSVIVT01034209001	PTHR32468:SF10 - CATION/H(+) ANTIPORTER 20 (1 of 2)	1.02315	6.09184	29.2177	6.46862e-08	1.15938e-06		GSVIVT01034209001
GSVIVT01028956001	PF00560//PF08263 - Leucine Rich Repeat (LRR_1) // Leucine rich repeat N-terminal domain (LRRNT_2) (1 of 9)	1.02554	1.03803	7.94231	0.00482921	0.0208281		GSVIVT01028956001
GSVIVT01002472001	PF07714//PF08276 - Protein tyrosine kinase (Pkinase_Tyr) // PAN-like domain (PAN_2) (1 of 5)	1.02652	2.71991	14.2317	0.000161628	0.00119769		GSVIVT01002472001
GSVIVT01009067001	PF04674 - Phosphate-induced protein 1 conserved region (Phi_1) (1 of 9)	1.02666	2.94156	6.93175	0.00846789	0.0331286		GSVIVT01009067001
GSVIVT01027064001	K08237 - hydroquinone glucosyltransferase [EC:2.4.1.218] Glc b1- hydroquinone (E2.4.1.218) (1 of 2)	1.02692	7.85173	43.4956	4.24914e-11	1.46959e-09		GSVIVT01027064001
GSVIVT01033177001	K00306 - sarcosine oxidase / L-pipecolate oxidase (PIPOX) (1 of 1)	1.02734	3.30217	9.73611	0.00180683	0.00920722		GSVIVT01033177001
GSVIVT01026474001		1.0275	1.13258	6.57706	0.0103302	0.0387797		GSVIVT01026474001
GSVIVT01022799001	PF00324//PF13520 - Amino acid permease (AA_permease) // Amino acid permease (AA_permease_2) (1 of 1)	1.02751	2.1002	14.1736	0.000166696	0.00122725		GSVIVT01022799001
GSVIVT01022929001		1.02876	2.84032	22.5079	2.09276e-06	2.6171e-05		GSVIVT01022929001
GSVIVT01015178001		1.02877	2.93362	9.74371	0.00179938	0.00917697		GSVIVT01015178001
GSVIVT01020832001	PTHR11260//PTHR11260:SF287 - GLUTATHIONE S-TRANSFERASE, GST, SUPERFAMILY, GST DOMAIN CONTAINING // SUBFAMILY NOT NAMED (1 of 3)	1.02902	2.30276	7.76109	0.00533838	0.0226324		GSVIVT01020832001
GSVIVT01001679001	PF00069//PF01453 - Protein kinase domain (Pkinase) // D-mannose binding lectin (B_lectin) (1 of 9)	1.02921	2.05214	8.79477	0.00302095	0.0141569		GSVIVT01001679001
GSVIVT01011849001	PTHR27005:SF28 - PROTEIN KINASE-LIKE PROTEIN (1 of 4)	1.03159	4.48291	32.9891	9.26761e-09	2.01429e-07		GSVIVT01011849001
GSVIVT01028004001	PTHR10353:SF29 - BETA-GLUCOSIDASE 1-RELATED (1 of 5)	1.03168	1.37852	9.62889	0.00191541	0.00966308		GSVIVT01028004001
GSVIVT01008816001		1.03326	2.55439	11.9195	0.000555482	0.00342438		GSVIVT01008816001
GSVIVT01013874001	PTHR33021:SF70 - UCLACYANIN I-RELATED (1 of 1)	1.03391	5.84114	16.0949	6.02473e-05	0.000510013		GSVIVT01013874001
GSVIVT01020353001	PTHR31301:SF15 - LOB DOMAIN-CONTAINING PROTEIN 4 (1 of 2)	1.03555	0.743091	7.36633	0.00664564	0.0271497		GSVIVT01020353001
GSVIVT01026196001	PF00069//PF00560//PF13855 - Protein kinase domain (Pkinase) // Leucine Rich Repeat (LRR_1) // Leucine rich repeat (LRR_8) (1 of 14)	1.03818	1.19318	7.0259	0.00803391	0.0317172		GSVIVT01026196001
GSVIVT01033648001	PTHR10641//PTHR10641:SF506 - MYB-LIKE DNA-BINDING PROTEIN MYB // SUBFAMILY NOT NAMED (1 of 2)	1.03885	4.80726	21.6791	3.22285e-06	3.8446e-05		GSVIVT01033648001
GSVIVT01027754001	1.14.11.20 - Deacetoxyvindoline 4-hydroxylase / Desacetyoxyvindoline-17-hydroxylase (1 of 20)	1.03975	4.92388	45.7399	1.35044e-11	5.22706e-10		GSVIVT01027754001
GSVIVT01022335001	PTHR22950:SF205 - AMINO ACID PERMEASE 3-RELATED (1 of 8)	1.04126	1.31175	10.1996	0.00140468	0.00745231		GSVIVT01022335001
GSVIVT01026170001		1.04153	2.07409	7.9361	0.00484583	0.0208818		GSVIVT01026170001
GSVIVT01019832001	PF04535 - Domain of unknown function (DUF588) (DUF588) (1 of 29)	1.04218	6.81599	36.3351	1.66145e-09	4.2273e-08		GSVIVT01019832001
GSVIVT01017568001	K04733 - interleukin-1 receptor-associated kinase 4 (IRAK4) (1 of 23)	1.04228	4.0286	18.8467	1.41658e-05	0.000143808		GSVIVT01017568001
GSVIVT01035304001	PTHR27000:SF155 - LEUCINE-RICH REPEAT RECEPTOR-LIKE PROTEIN KINASE-RELATED (1 of 15)	1.04239	6.86626	13.6035	0.000225765	0.00158026		GSVIVT01035304001
GSVIVT01011397001	PTHR23076:SF54 - ATP-DEPENDENT ZINC METALLOPROTEASE FTSH 6, CHLOROPLASTIC (1 of 1)	1.04385	2.69957	13.9259	0.000190158	0.00137276		GSVIVT01011397001
GSVIVT01037157001	PF00560//PF13855 - Leucine Rich Repeat (LRR_1) // Leucine rich repeat (LRR_8) (1 of 45)	1.04413	2.62288	12.6372	0.000378137	0.00246121		GSVIVT01037157001
GSVIVT01035363001	PTHR12374//PTHR12374:SF19 - TRANSCRIPTIONAL ADAPTOR 2 ADA2 -RELATED // SUBFAMILY NOT NAMED (1 of 3)	1.04669	4.26468	34.9312	3.41558e-09	8.13301e-08		GSVIVT01035363001
GSVIVT01015478001	PTHR11453//PTHR11453:SF31 - ANION EXCHANGE PROTEIN // SUBFAMILY NOT NAMED (1 of 1)	1.04698	0.804199	7.27528	0.00699102	0.0282938		GSVIVT01015478001
GSVIVT01028662001	PF00069//PF11721//PF13855 - Protein kinase domain (Pkinase) // Di-glucose binding within endoplasmic reticulum (Malectin) // Leucine rich repeat (LRR_8) (1 of 3)	1.04727	3.35767	12.1349	0.00049488	0.00310806		GSVIVT01028662001
GSVIVT01011538001	1.14.13.152 - Geraniol 8-hydroxylase / G10H (1 of 14)	1.04857	6.55018	30.0092	4.29991e-08	8.04773e-07		GSVIVT01011538001
GSVIVT01033978001	K01988 - lactosylceramide 4-alpha-galactosyltransferase (A4GALT) (1 of 2)	1.049	3.6766	15.8747	6.76772e-05	0.000563988		GSVIVT01033978001
GSVIVT01012682001	PF03106 - WRKY DNA -binding domain (WRKY) (1 of 59)	1.04904	6.91721	28.341	1.01717e-07	1.7457e-06		GSVIVT01012682001
GSVIVT01010805001	PTHR23155//PTHR23155:SF513 - LEUCINE-RICH REPEAT-CONTAINING PROTEIN // SUBFAMILY NOT NAMED (1 of 13)	1.04952	1.21611	6.87202	0.00875558	0.0340184		GSVIVT01010805001
GSVIVT01026205001	PF00069//PF00560//PF13855 - Protein kinase domain (Pkinase) // Leucine Rich Repeat (LRR_1) // Leucine rich repeat (LRR_8) (1 of 14)	1.05093	1.24916	9.66052	0.0018827	0.00953775		GSVIVT01026205001
GSVIVT01021530001	K08150 - MFS transporter, SP family, solute carrier family 2 (myo-inositol transporter), member 13 (SLC2A13, ITR) (1 of 3)	1.05126	8.04826	47.9538	4.36379e-12	1.87674e-10		GSVIVT01021530001
GSVIVT01007815001	2.4.1.195 - N-hydroxythioamide S-beta-glucosyltransferase / Uridine diphosphoglucose-thiohydroximate glucosyltransferase (1 of 2)	1.05147	5.34301	37.0411	1.15667e-09	3.03201e-08		GSVIVT01007815001
GSVIVT01011005001	PTHR23023:SF135 - INDOLE-3-PYRUVATE MONOOXYGENASE YUCCA10-RELATED (1 of 1)	1.0517	5.26814	11.0795	0.00087285	0.00498671		GSVIVT01011005001
GSVIVT01008484001	PTHR10641:SF665 - MYB TRANSCRIPTION FACTOR (1 of 1)	1.05178	2.9404	10.2471	0.00136899	0.00729274		GSVIVT01008484001
GSVIVT01031614001	PTHR11926:SF98 - UDP-GLYCOSYLTRANSFERASE 75B1-RELATED (1 of 4)	1.0545	4.22951	8.81945	0.00298036	0.0139955		GSVIVT01031614001
GSVIVT01011584001	PTHR11732:SF239 - ALDO/KETO REDUCTASE-RELATED (1 of 8)	1.05473	5.6245	29.6272	5.2364e-08	9.55473e-07		GSVIVT01011584001
GSVIVT01002221001	3.1.1.23 - Acylglycerol lipase / Monoacylglycerol lipase (1 of 8)	1.05486	0.787367	7.72445	0.0054478	0.0229999		GSVIVT01002221001
GSVIVT01022100001	PTHR10509//PTHR10509:SF19 - O-METHYLTRANSFERASE-RELATED // SUBFAMILY NOT NAMED (1 of 2)	1.05525	8.289	19.2616	1.13976e-05	0.000118823		GSVIVT01022100001
GSVIVT01011925001	PTHR23024:SF194 - CARBOXYLESTERASE 6-RELATED (1 of 1)	1.05565	2.32481	7.16845	0.0074197	0.0296853		GSVIVT01011925001
GSVIVT01018322001	PTHR24282//PTHR24282:SF26 - CYTOCHROME P450 FAMILY MEMBER // SUBFAMILY NOT NAMED (1 of 4)	1.05572	4.20149	23.4914	1.25476e-06	1.6422e-05		GSVIVT01018322001
GSVIVT01008291001	PTHR31744:SF3 - GENOMIC DNA, CHROMOSOME 3, P1 CLONE: MYF24 (1 of 1)	1.05755	6.11634	25.2647	4.99774e-07	7.2677e-06		GSVIVT01008291001
GSVIVT01020732001	PF00069//PF00560//PF08263//PF13855 - Protein kinase domain (Pkinase) // Leucine Rich Repeat (LRR_1) // Leucine rich repeat N-terminal domain (LRRNT_2) // Leucine rich repeat (LRR_8) (1 of 28)	1.05824	4.26511	35.6779	2.32785e-09	5.7774e-08		GSVIVT01020732001
GSVIVT01016395001	PTHR31300:SF2 - EMB (1 of 1)	1.05903	4.32839	34.0335	5.41714e-09	1.23961e-07		GSVIVT01016395001
GSVIVT01012026001	PF06880 - Protein of unknown function (DUF1262) (DUF1262) (1 of 2)	1.06172	7.80723	17.1405	3.47135e-05	0.000314496		GSVIVT01012026001
GSVIVT01005305001	K03809 - NAD(P)H dehydrogenase (quinone) (wrbA) (1 of 6)	1.0619	4.51506	7.23153	0.00716342	0.0288312		GSVIVT01005305001
GSVIVT01019953001	PTHR24296:SF8 - CYTOCHROME P450 704B1 (1 of 1)	1.06295	1.47751	10.6478	0.00110199	0.00605114		GSVIVT01019953001
GSVIVT01020544001	PTHR11615//PTHR11615:SF129 - NITRATE, FROMATE, IRON DEHYDROGENASE // SUBFAMILY NOT NAMED (1 of 1)	1.06368	4.92807	14.5016	0.00014004	0.00105885		GSVIVT01020544001
GSVIVT01005971001	PTHR11614:SF92 - ALPHA/BETA-HYDROLASES SUPERFAMILY PROTEIN-RELATED (1 of 1)	1.06409	5.97477	28.9496	7.4286e-08	1.31716e-06		GSVIVT01005971001
GSVIVT01020744001	PTHR32448:SF30 - BERBERINE BRIDGE ENZYME-LIKE PROTEIN-RELATED (1 of 2)	1.066	2.61234	11.617	0.00065352	0.00391854		GSVIVT01020744001
GSVIVT01016733001	PF07911 - Protein of unknown function (DUF1677) (DUF1677) (1 of 7)	1.06615	6.0388	26.4049	2.76844e-07	4.2899e-06		GSVIVT01016733001
GSVIVT01005054001	PTHR11709//PTHR11709:SF26 - MULTI-COPPER OXIDASE // SUBFAMILY NOT NAMED (1 of 2)	1.0669	4.48129	15.1581	9.88725e-05	0.000784426		GSVIVT01005054001
GSVIVT01021134001	2.1.1.240 - Trans-resveratrol di-O-methyltransferase / Resveratrol O-methyltransferase (1 of 17)	1.06738	4.84198	11.8798	0.000567453	0.00348048		GSVIVT01021134001
GSVIVT01008701001	PTHR11695//PTHR11695:SF490 - ALCOHOL DEHYDROGENASE RELATED // SUBFAMILY NOT NAMED (1 of 2)	1.07109	5.33882	40.9486	1.56284e-10	4.84348e-09		GSVIVT01008701001
GSVIVT01014485001	PF00954//PF07714//PF08276//PF11883 - S-locus glycoprotein domain (S_locus_glycop) // Protein tyrosine kinase (Pkinase_Tyr) // PAN-like domain (PAN_2) // Domain of unknown function (DUF3403) (DUF3403) (1 of 7)	1.07131	5.3205	18.9551	1.33829e-05	0.00013693		GSVIVT01014485001
GSVIVT01028006001	PTHR10353:SF29 - BETA-GLUCOSIDASE 1-RELATED (1 of 5)	1.07428	7.31657	39.0429	4.14593e-10	1.17848e-08		GSVIVT01028006001
GSVIVT01021285001	PTHR27006:SF3 - LRR RECEPTOR-LIKE SERINE/THREONINE-PROTEIN KINASE RFK1-RELATED (1 of 5)	1.07525	1.85421	9.19358	0.00242866	0.0117913		GSVIVT01021285001
GSVIVT01024803001	PTHR27003:SF63 - CALMODULIN-BINDING RECEPTOR-LIKE CYTOPLASMIC KINASE 1 (1 of 1)	1.07567	3.2349	26.484	2.65733e-07	4.14599e-06		GSVIVT01024803001
GSVIVT01019932001	PTHR31100:SF15 - AT-HOOK MOTIF NUCLEAR LOCALIZED PROTEIN 24-RELATED (1 of 1)	1.07573	1.29653	9.78913	0.00175547	0.00898557		GSVIVT01019932001
GSVIVT01019718001		1.07647	0.637665	7.1051	0.00768651	0.0305398		GSVIVT01019718001
GSVIVT01026071001	PTHR11654//PTHR11654:SF116 - OLIGOPEPTIDE TRANSPORTER-RELATED // SUBFAMILY NOT NAMED (1 of 9)	1.07683	5.47629	48.5985	3.14105e-12	1.39032e-10		GSVIVT01026071001
GSVIVT01004595001	PTHR31692:SF10 - EXPANSIN-LIKE B1 (1 of 4)	1.07702	4.31279	13.3372	0.000260186	0.00178481		GSVIVT01004595001
GSVIVT01032593001	PF04601 - Domain of unknown function (DUF569) (DUF569) (1 of 2)	1.07831	3.18707	13.1831	0.000282482	0.00191536		GSVIVT01032593001
GSVIVT01018137001	PF00280 - Potato inhibitor I family (potato_inhibit) (1 of 6)	1.07869	7.81306	11.8823	0.000566695	0.00347817		GSVIVT01018137001
GSVIVT01014203001	PTHR31165:SF9 - PROTEIN LIGHT-DEPENDENT SHORT HYPOCOTYLS 7-RELATED (1 of 1)	1.07911	5.22086	47.2509	6.24573e-12	2.57647e-10		GSVIVT01014203001
GSVIVT01024353001	PTHR10641:SF537 - F21H2.9 PROTEIN-RELATED (1 of 3)	1.07994	4.46055	17.132	3.48694e-05	0.000315751		GSVIVT01024353001
GSVIVT01028371001	K17756 - long-chain-alcohol oxidase (FAO3) (1 of 3)	1.08159	3.2478	15.1281	0.000100457	0.000795958		GSVIVT01028371001
GSVIVT01020132001	PTHR12374:SF26 - F25A4.19 PROTEIN (1 of 4)	1.08261	6.69046	39.4841	3.30742e-10	9.67342e-09		GSVIVT01020132001
GSVIVT01018950001	3.1.3.76 - Lipid-phosphate phosphatase / Soluble epoxide hydrolase (1 of 1)	1.08508	5.64238	21.9061	2.86323e-06	3.44797e-05		GSVIVT01018950001
GSVIVT01019429001	PTHR11972:SF69 - RESPIRATORY BURST OXIDASE HOMOLOG PROTEIN F-RELATED (1 of 2)	1.08536	6.09565	40.7091	1.76667e-10	5.41818e-09		GSVIVT01019429001
GSVIVT01029142001	PTHR11206//PTHR11206:SF137 - MULTIDRUG RESISTANCE PROTEIN // SUBFAMILY NOT NAMED (1 of 7)	1.08763	1.93941	9.86954	0.00168037	0.00866968		GSVIVT01029142001
GSVIVT01000940001	PF02365 - No apical meristem (NAM) protein (NAM) (1 of 71)	1.0895	8.34238	29.0737	6.96771e-08	1.24271e-06		GSVIVT01000940001
GSVIVT01005138001	PF01190 - Pollen proteins Ole e I like (Pollen_Ole_e_I) (1 of 18)	1.08962	5.44565	13.7736	0.000206213	0.00146483		GSVIVT01005138001
GSVIVT01037158001	PF00560//PF08263//PF13855 - Leucine Rich Repeat (LRR_1) // Leucine rich repeat N-terminal domain (LRRNT_2) // Leucine rich repeat (LRR_8) (1 of 41)	1.08975	4.28622	13.7714	0.000206456	0.00146567		GSVIVT01037158001
GSVIVT01006478001	PTHR27002:SF100 - G-TYPE LECTIN S-RECEPTOR-LIKE SERINE/THREONINE-PROTEIN KINASE RKS1 (1 of 13)	1.0903	0.671167	7.80966	0.00519678	0.0221198		GSVIVT01006478001
GSVIVT01030035001	PF03188//PF04526 - Eukaryotic cytochrome b561 (Cytochrom_B561) // Protein of unknown function (DUF568) (DUF568) (1 of 3)	1.09211	7.32243	33.13	8.62001e-09	1.88934e-07		GSVIVT01030035001
GSVIVT01018010001	PTHR33044:SF13 - BIFUNCTIONAL INHIBITOR/LIPID-TRANSFER PROTEIN/SEED STORAGE 2S ALBUMIN-LIKE PROTEIN-RELATED (1 of 1)	1.09276	5.43288	24.0168	9.54965e-07	1.29938e-05		GSVIVT01018010001
GSVIVT01017078001		1.09344	2.91013	6.996	0.00816922	0.0321607		GSVIVT01017078001
GSVIVT01013248001	2.1.1.125 - Histone-arginine N-methyltransferase / Protein-arginine N-methyltransferase (1 of 9)	1.09391	0.882056	8.22077	0.00414137	0.0183398		GSVIVT01013248001
GSVIVT01009501001	PTHR11183:SF44 - UDP-GLUCURONATE:XYLAN ALPHA-GLUCURONOSYLTRANSFERASE 2 (1 of 1)	1.09573	3.86118	10.802	0.00101388	0.00564743		GSVIVT01009501001
GSVIVT01017041001	PTHR23426//PTHR23426:SF27 - FERREDOXIN/ADRENODOXIN // SUBFAMILY NOT NAMED (1 of 1)	1.09786	5.96683	59.2204	1.40963e-14	1.0685e-12		GSVIVT01017041001
GSVIVT01036289001	PTHR13832:SF332 - PROTEIN PHOSPHATASE 1D MAGNESIUM-DEPENDENT, DELTA ISOFORM (1 of 1)	1.09906	2.2198	11.3917	0.00073773	0.00434005		GSVIVT01036289001
GSVIVT01022268001	PTHR24056//PTHR24056:SF193 - CELL DIVISION PROTEIN KINASE // SUBFAMILY NOT NAMED (1 of 1)	1.09932	3.40308	10.7456	0.0010453	0.00578524		GSVIVT01022268001
GSVIVT01026323001		1.09953	2.20136	14.7585	0.000122197	0.000943152		GSVIVT01026323001
GSVIVT01002947001	PTHR21477:SF12 - CF9 PROTEIN-RELATED (1 of 2)	1.09973	1.61839	9.39613	0.00217444	0.0107347		GSVIVT01002947001
GSVIVT01037625001	1.14.13.76 - Taxane 10-beta-hydroxylase / 5-alpha-taxadienol-10-beta-hydroxylase (1 of 1)	1.09987	4.1118	25.0384	5.61991e-07	8.05019e-06		GSVIVT01037625001
GSVIVT01008480001	K12236 - transcriptional repressor NF-X1 [EC:6.3.2.-] (NFX1) (1 of 1)	1.10117	4.85402	17.436	2.97141e-05	0.000276219		GSVIVT01008480001
GSVIVT01011370001	PF00069//PF01263//PF13855 - Protein kinase domain (Pkinase) // Aldose 1-epimerase (Aldose_epim) // Leucine rich repeat (LRR_8) (1 of 1)	1.10172	4.94125	63.8989	1.30974e-15	1.23454e-13		GSVIVT01011370001
GSVIVT01036668001		1.10272	4.93852	47.5721	5.3018e-12	2.23783e-10		GSVIVT01036668001
GSVIVT01003796001	PTHR10891:SF586 - CALMODULIN-LIKE PROTEIN 6-RELATED (1 of 2)	1.1041	1.69624	9.75246	0.00179083	0.00914107		GSVIVT01003796001
GSVIVT01010312001	PTHR31623:SF3 - F21J9.9 (1 of 2)	1.10557	4.90691	20.7855	5.13715e-06	5.83134e-05		GSVIVT01010312001
GSVIVT01032800001	PTHR32285:SF10 - PROTEIN ESKIMO 1 (1 of 1)	1.10716	4.69351	20.27	6.72453e-06	7.45023e-05		GSVIVT01032800001
GSVIVT01032830001	PTHR23155:SF402 - DISEASE RESISTANCE PROTEIN RPP13-RELATED (1 of 8)	1.10791	0.621119	7.46379	0.00629522	0.0259512		GSVIVT01032830001
GSVIVT01019779001	2.4.2.26 - Protein xylosyltransferase / Uridine diphosphoxylose-protein xylosyltransferase (1 of 7)	1.10812	5.16379	47.6309	5.14499e-12	2.17669e-10		GSVIVT01019779001
GSVIVT01012712001	K05907 - adenylyl-sulfate reductase (glutathione) (APR) (1 of 2)	1.10957	5.81784	51.9993	5.55218e-13	2.95337e-11		GSVIVT01012712001
GSVIVT01016605001	PF00646 - F-box domain (F-box) (1 of 71)	1.11034	2.50135	19.6658	9.22374e-06	9.82426e-05		GSVIVT01016605001
GSVIVT01001564001	PTHR23155:SF478 - LEUCINE-RICH REPEAT-CONTAINING PROTEIN SOG2 (1 of 10)	1.11145	1.55025	13	0.000311487	0.00207719		GSVIVT01001564001
GSVIVT01021460001		1.11246	0.474835	6.0908	0.0135887	0.0481508		GSVIVT01021460001
GSVIVT01006972001	PTHR10795:SF423 - SUBTILASE FAMILY PROTEIN-RELATED (1 of 8)	1.11298	2.0394	15.771	7.14901e-05	0.000590621		GSVIVT01006972001
GSVIVT01001036001	PTHR23500:SF12 - SUGAR TRANSPORT PROTEIN 7 (1 of 1)	1.11411	5.64742	82.3902	1.11708e-19	2.05271e-17		GSVIVT01001036001
GSVIVT01038595001	KOG3399 - Predicted Yippee-type zinc-binding protein (1 of 9)	1.11473	4.98371	30.9172	2.69281e-08	5.25055e-07		GSVIVT01038595001
GSVIVT01011760001	PTHR24078 - DNAJ HOMOLOG SUBFAMILY C MEMBER (1 of 79)	1.11678	4.89384	23.0106	1.61111e-06	2.05535e-05		GSVIVT01011760001
GSVIVT01007733001	PTHR11453//PTHR11453:SF51 - ANION EXCHANGE PROTEIN // SUBFAMILY NOT NAMED (1 of 1)	1.11791	5.94944	64.2688	1.08552e-15	1.02853e-13		GSVIVT01007733001
GSVIVT01033364001	PTHR31375:SF3 - POLYGALACTURONASE ADPG1-RELATED (1 of 5)	1.11813	6.68212	6.18063	0.0129156	0.0461886		GSVIVT01033364001
GSVIVT01021161001	PTHR18966//PTHR18966:SF246 - IONOTROPIC GLUTAMATE RECEPTOR // SUBFAMILY NOT NAMED (1 of 1)	1.11928	3.89713	26.3742	2.81275e-07	4.34376e-06		GSVIVT01021161001
GSVIVT01038631001	PTHR11527:SF167 - 25.3 KDA HEAT SHOCK PROTEIN, CHLOROPLASTIC (1 of 1)	1.12026	7.29986	8.35119	0.00385435	0.0173217		GSVIVT01038631001
GSVIVT01009621001	PF03350 - Uncharacterized protein family, UPF0114 (UPF0114) (1 of 3)	1.12258	1.72894	6.37837	0.0115519	0.0423098		GSVIVT01009621001
GSVIVT01027417001		1.12306	1.74954	11.2155	0.000811184	0.00469074		GSVIVT01027417001
GSVIVT01024610001	PTHR31147:SF9 - HXXXD-TYPE ACYL-TRANSFERASE FAMILY PROTEIN-RELATED (1 of 1)	1.12363	5.01994	7.9873	0.00471067	0.0204088		GSVIVT01024610001
GSVIVT01031930001	KOG0569 - Permease of the major facilitator superfamily (1 of 1)	1.12434	8.51373	35.2476	2.90345e-09	7.06144e-08		GSVIVT01031930001
GSVIVT01018057001	2.7.7.4 - Sulfate adenylyltransferase / Sulfurylase (1 of 2)	1.12856	7.12922	67.9789	1.65255e-16	1.83312e-14		GSVIVT01018057001
GSVIVT01001470001		1.12898	0.569885	8.60795	0.00334699	0.0154148		GSVIVT01001470001
GSVIVT01028785001	PF00069//PF00954 - Protein kinase domain (Pkinase) // S-locus glycoprotein domain (S_locus_glycop) (1 of 1)	1.12921	5.00987	41.4383	1.21651e-10	3.86226e-09		GSVIVT01028785001
GSVIVT01008013001	PTHR11260:SF221 - GLUTATHIONE S-TRANSFERASE U9 (1 of 4)	1.13007	1.91634	7.99467	0.00469154	0.0203356		GSVIVT01008013001
GSVIVT01019413001	PTHR22814//PTHR22814:SF127 - COPPER TRANSPORT PROTEIN ATOX1-RELATED // SUBFAMILY NOT NAMED (1 of 1)	1.13151	5.02593	11.8285	0.000583315	0.00356694		GSVIVT01019413001
GSVIVT01031471001	PF07795 - Protein of unknown function (DUF1635) (DUF1635) (1 of 4)	1.13273	4.59629	34.4573	4.35699e-09	1.01618e-07		GSVIVT01031471001
GSVIVT01005704001	PTHR27002:SF9 - CYSTEINE-RICH RECEPTOR-LIKE PROTEIN KINASE 27-RELATED (1 of 4)	1.13312	3.02749	27.0957	1.93631e-07	3.1063e-06		GSVIVT01005704001
GSVIVT01016780001	PTHR33541:SF5 - GENOMIC DNA, CHROMOSOME 3, P1 CLONE: MDC16-RELATED (1 of 2)	1.13518	4.96181	38.905	4.44939e-10	1.25688e-08		GSVIVT01016780001
GSVIVT01035315001	PTHR27000:SF155 - LEUCINE-RICH REPEAT RECEPTOR-LIKE PROTEIN KINASE-RELATED (1 of 15)	1.13604	7.10594	24.7886	6.39744e-07	9.04291e-06		GSVIVT01035315001
GSVIVT01017911001	PTHR22572:SF119 - GLUCOSE-1-PHOSPHATE ADENYLYLTRANSFERASE LARGE SUBUNIT 1, CHLOROPLASTIC (1 of 1)	1.13649	1.75412	12.7604	0.000354038	0.00232096		GSVIVT01017911001
GSVIVT01025225001		1.13673	3.02792	20.0223	7.65445e-06	8.36838e-05		GSVIVT01025225001
GSVIVT01024424001	KOG4579 - Leucine-rich repeat (LRR) protein associated with apoptosis in muscle tissue (1 of 20)	1.13725	4.97936	34.2348	4.88473e-09	1.13201e-07		GSVIVT01024424001
GSVIVT01002261001		1.13866	4.51302	46.2879	1.02092e-11	4.06404e-10		GSVIVT01002261001
GSVIVT01020735001	PF00069//PF00560//PF08263//PF13855 - Protein kinase domain (Pkinase) // Leucine Rich Repeat (LRR_1) // Leucine rich repeat N-terminal domain (LRRNT_2) // Leucine rich repeat (LRR_8) (1 of 28)	1.13884	5.6243	53.3223	2.8307e-13	1.62448e-11		GSVIVT01020735001
GSVIVT01010490001	2.8.1.9 - Molybdenum cofactor sulfurtransferase / Molybdenum cofactor sulfurase (1 of 8)	1.13957	0.652915	6.99349	0.00818066	0.0321987		GSVIVT01010490001
GSVIVT01031128001	PTHR11972:SF57 - RESPIRATORY BURST OXIDASE HOMOLOG PROTEIN B (1 of 1)	1.14038	4.79337	27.1539	1.87882e-07	3.02473e-06		GSVIVT01031128001
GSVIVT01020824001	PTHR12083//PTHR12083:SF11 - POLYNUCLEOTIDE KINASE- 3-PHOSPHATASE // SUBFAMILY NOT NAMED (1 of 1)	1.14091	5.05118	37.0513	1.15062e-09	3.0205e-08		GSVIVT01020824001
GSVIVT01026418001	PF00139//PF07714 - Legume lectin domain (Lectin_legB) // Protein tyrosine kinase (Pkinase_Tyr) (1 of 9)	1.14217	3.81756	24.7648	6.47709e-07	9.12712e-06		GSVIVT01026418001
GSVIVT01010873001	KOG2210 - Oxysterol-binding protein (1 of 1)	1.14479	5.55949	40.5516	1.91496e-10	5.82558e-09		GSVIVT01010873001
GSVIVT01005751001	PF00564 - PB1 domain (PB1) (1 of 22)	1.14542	5.9759	41.1566	1.40506e-10	4.40705e-09		GSVIVT01005751001
GSVIVT01023697001	K09285 - AP2-like factor, ANT lineage (OVM, ANT) (1 of 10)	1.14564	4.31847	18.9611	1.3341e-05	0.000136578		GSVIVT01023697001
GSVIVT01015023001	PTHR31374:SF22 - AUXIN-RESPONSIVE PROTEIN-LIKE PROTEIN-RELATED (1 of 1)	1.14787	0.775506	6.55031	0.0104866	0.0392063		GSVIVT01015023001
GSVIVT01024173001	PTHR31832:SF5 - B-BOX TYPE ZINC FINGER-CONTAINING PROTEIN (1 of 2)	1.14829	6.29741	53.7086	2.32544e-13	1.35591e-11		GSVIVT01024173001
GSVIVT01008344001	PTHR11005//PTHR11005:SF30 - LYSOSOMAL ACID LIPASE-RELATED // SUBFAMILY NOT NAMED (1 of 1)	1.14835	6.59684	30.3689	3.57205e-08	6.75497e-07		GSVIVT01008344001
GSVIVT01036966001	PF00069//PF00560 - Protein kinase domain (Pkinase) // Leucine Rich Repeat (LRR_1) (1 of 5)	1.15129	5.65066	25.4459	4.54973e-07	6.6931e-06		GSVIVT01036966001
GSVIVT01031658001	KOG0617 - Ras suppressor protein (contains leucine-rich repeats) (1 of 22)	1.15423	5.29313	49.9494	1.57765e-12	7.4354e-11		GSVIVT01031658001
GSVIVT01029545001	PTHR23070//PTHR23070:SF21 - BCS1 AAA-TYPE ATPASE // SUBFAMILY NOT NAMED (1 of 1)	1.15595	4.04483	10.1431	0.00144844	0.00764657		GSVIVT01029545001
GSVIVT01021499001	PTHR32227:SF85 - GLYCOSYL HYDROLASES FAMILY PROTEIN (1 of 1)	1.15691	1.02678	10.6468	0.00110262	0.00605196		GSVIVT01021499001
GSVIVT01024010001	PTHR19139:SF158 - AQUAPORIN PIP2-4-RELATED (1 of 2)	1.16019	9.79931	19.4987	1.00668e-05	0.000106227		GSVIVT01024010001
GSVIVT01032610001	PTHR27000:SF86 - LRR RECEPTOR-LIKE SERINE/THREONINE-PROTEIN KINASE GSO1-RELATED (1 of 3)	1.16055	2.23189	16.4798	4.91704e-05	0.000426973		GSVIVT01032610001
GSVIVT01001802001	PTHR27004:SF21 - DISEASE RESISTANCE-LIKE PROTEIN/LRR DOMAIN-CONTAINING PROTEIN (1 of 9)	1.16113	2.65407	14.0365	0.000179296	0.00130366		GSVIVT01001802001
GSVIVT01036018001	PTHR13683:SF246 - ASPARTYL PROTEASE FAMILY PROTEIN (1 of 4)	1.16158	1.68952	11.7449	0.000610115	0.00369815		GSVIVT01036018001
GSVIVT01007789001	PTHR10788:SF14 - ALPHA,ALPHA-TREHALOSE-PHOSPHATE SYNTHASE [UDP-FORMING] 10-RELATED (1 of 2)	1.16174	6.44137	22.4524	2.15415e-06	2.68782e-05		GSVIVT01007789001
GSVIVT01010166001	PTHR10285:SF76 - URIDINE KINASE (1 of 2)	1.16308	5.12834	33.1124	8.69837e-09	1.90193e-07		GSVIVT01010166001
GSVIVT01000697001		1.1639	2.89336	26.5526	2.56463e-07	4.02204e-06		GSVIVT01000697001
GSVIVT01005168001	PTHR27002:SF122 - CYSTEINE-RICH RECEPTOR-LIKE PROTEIN KINASE 28-RELATED (1 of 23)	1.16568	3.70655	18.8183	1.43782e-05	0.000145558		GSVIVT01005168001
GSVIVT01029124001	PTHR10334:SF204 - ALLERGEN V5/TPX-1-RELATED FAMILY PROTEIN-RELATED (1 of 2)	1.16576	1.37619	7.26175	0.00704388	0.0284381		GSVIVT01029124001
GSVIVT01005081001	PTHR22835//PTHR22835:SF147 - ZINC FINGER FYVE DOMAIN CONTAINING PROTEIN // SUBFAMILY NOT NAMED (1 of 1)	1.16625	7.19299	17.761	2.50463e-05	0.000236944		GSVIVT01005081001
GSVIVT01014357001	PTHR31263:SF0 - CELLULASE (GLYCOSYL HYDROLASE FAMILY 5) PROTEIN-RELATED (1 of 6)	1.16629	4.89414	35.874	2.10494e-09	5.26727e-08		GSVIVT01014357001
GSVIVT01025709001		1.17053	2.05973	16.5363	4.77283e-05	0.000416438		GSVIVT01025709001
GSVIVT01010024001	PTHR11695//PTHR11695:SF493 - ALCOHOL DEHYDROGENASE RELATED // SUBFAMILY NOT NAMED (1 of 1)	1.17061	6.63241	37.6384	8.51508e-10	2.28475e-08		GSVIVT01010024001
GSVIVT01005211001	PTHR27007:SF9 - L-TYPE LECTIN-DOMAIN CONTAINING RECEPTOR KINASE VII.1-RELATED (1 of 3)	1.17106	2.85061	11.8113	0.000588732	0.00359162		GSVIVT01005211001
GSVIVT01036712001	PTHR10641//PTHR10641:SF487 - MYB-LIKE DNA-BINDING PROTEIN MYB // SUBFAMILY NOT NAMED (1 of 2)	1.17239	4.24883	13.7402	0.000209909	0.00148471		GSVIVT01036712001
GSVIVT01030284001	PTHR32285:SF11 - PROTEIN TRICHOME BIREFRINGENCE-LIKE 34 (1 of 1)	1.17246	2.65106	6.88533	0.00869058	0.0337963		GSVIVT01030284001
GSVIVT01022847001		1.17315	0.603772	6.84354	0.00889625	0.0344635		GSVIVT01022847001
GSVIVT01016869001	PTHR31953:SF16 - BETA-FRUCTOFURANOSIDASE, INSOLUBLE ISOENZYME CWINV1-RELATED (1 of 1)	1.17345	5.692	8.3479	0.00386134	0.0173488		GSVIVT01016869001
GSVIVT01018760001	PTHR12231:SF112 - RHODANESE-LIKE DOMAIN-CONTAINING PROTEIN 14, CHLOROPLASTIC (1 of 3)	1.17349	0.778691	6.83701	0.00892882	0.0345529		GSVIVT01018760001
GSVIVT01018666001	PTHR11886//PTHR11886:SF56 - DYNEIN LIGHT CHAIN // SUBFAMILY NOT NAMED (1 of 1)	1.17426	3.16077	22.3947	2.21981e-06	2.76028e-05		GSVIVT01018666001
GSVIVT01028695001		1.17448	3.36785	41.5817	1.13045e-10	3.62062e-09		GSVIVT01028695001
GSVIVT01032256001	1.14.13.11 - Trans-cinnamate 4-monooxygenase / Cinnamic acid 4-monooxygenase (1 of 3)	1.1749	5.26991	21.3896	3.74802e-06	4.41892e-05		GSVIVT01032256001
GSVIVT01031419001	PTHR11440:SF54 - PHOSPHOLIPID:DIACYLGLYCEROL ACYLTRANSFERASE 2-RELATED (1 of 1)	1.17517	5.23257	27.4275	1.63092e-07	2.6802e-06		GSVIVT01031419001
GSVIVT01014533001	2.7.11.1 - Non-specific serine/threonine protein kinase / Threonine-specific protein kinase (1 of 1143)	1.17519	1.37123	6.14656	0.0131668	0.0469208		GSVIVT01014533001
GSVIVT01034812001	PTHR11017:SF169 - DISEASE RESISTANCE PROTEIN-RELATED (1 of 40)	1.17719	2.81475	13.8583	0.000197125	0.00141296		GSVIVT01034812001
GSVIVT01024887001	PTHR24322:SF641 - NAD(P)-BINDING ROSSMANN-FOLD SUPERFAMILY PROTEIN-RELATED (1 of 1)	1.17829	1.8454	7.5119	0.00612926	0.0253821		GSVIVT01024887001
GSVIVT01033542001	PTHR32227:SF49 - BETA-1,3-GLUCANASE 1-RELATED (1 of 4)	1.17995	3.13217	15.0479	0.000104819	0.000827272		GSVIVT01033542001
GSVIVT01016101001		1.18077	6.3267	39.0067	4.22355e-10	1.1968e-08		GSVIVT01016101001
GSVIVT01025797001	PTHR23024//PTHR23024:SF139 - MEMBER OF GDXG FAMILY OF LIPOLYTIC ENZYMES // SUBFAMILY NOT NAMED (1 of 1)	1.18205	1.0325	9.61139	0.00193374	0.00972593		GSVIVT01025797001
GSVIVT01034195001	PTHR19375//PTHR19375:SF200 - HEAT SHOCK PROTEIN 70KDA // SUBFAMILY NOT NAMED (1 of 1)	1.18337	7.50758	25.2306	5.0869e-07	7.37965e-06		GSVIVT01034195001
GSVIVT01031148001	PF05755 - Rubber elongation factor protein (REF) (REF) (1 of 3)	1.18565	7.73979	42.1957	8.25833e-11	2.73653e-09		GSVIVT01031148001
GSVIVT01032415001	PTHR31301:SF12 - LOB DOMAIN-CONTAINING PROTEIN 25 (1 of 1)	1.18739	5.77121	33.9254	5.72657e-09	1.30549e-07		GSVIVT01032415001
GSVIVT01021060001	PTHR31657:SF9 - ETHYLENE-RESPONSIVE TRANSCRIPTION FACTOR CRF5-RELATED (1 of 4)	1.18746	1.37476	12.8233	0.000342324	0.00225636		GSVIVT01021060001
GSVIVT01009287001	1.14.13.132 - Squalene monooxygenase / Squalene epoxidase (1 of 5)	1.18847	6.84068	49.7803	1.71959e-12	7.95142e-11		GSVIVT01009287001
GSVIVT01002253001	PF00069//PF13855 - Protein kinase domain (Pkinase) // Leucine rich repeat (LRR_8) (1 of 10)	1.18925	3.23278	33.3947	7.52281e-09	1.67509e-07		GSVIVT01002253001
GSVIVT01018780001	PF08284 - Retroviral aspartyl protease (RVP_2) (1 of 1)	1.18958	1.05015	11.3256	0.000764451	0.00446593		GSVIVT01018780001
GSVIVT01013544001		1.19019	9.71648	32.1591	1.42052e-08	2.97721e-07		GSVIVT01013544001
GSVIVT01027831001	K04730 - interleukin-1 receptor-associated kinase 1 (IRAK1) (1 of 7)	1.19083	3.71215	16.6284	4.54654e-05	0.000398606		GSVIVT01027831001
GSVIVT01024781001	K15401 - fatty acid omega-hydroxylase (CYP86A1) (1 of 1)	1.19198	7.58622	18.6095	1.60423e-05	0.000160529		GSVIVT01024781001
GSVIVT01024946001	PTHR31867:SF9 - EXPANSIN-A6 (1 of 3)	1.19299	7.22009	24.7709	6.45658e-07	9.10528e-06		GSVIVT01024946001
GSVIVT01013238001	PTHR31388:SF47 - PEROXIDASE 20 (1 of 1)	1.19338	3.48095	16.5843	4.65343e-05	0.000406996		GSVIVT01013238001
GSVIVT01025582001	PTHR19241:SF258 - ABC TRANSPORTER G FAMILY MEMBER 17-RELATED (1 of 1)	1.19396	7.35564	19.8012	8.5929e-06	9.27177e-05		GSVIVT01025582001
GSVIVT01018139001	PF00280 - Potato inhibitor I family (potato_inhibit) (1 of 6)	1.19535	7.2647	16.1274	5.92196e-05	0.000502952		GSVIVT01018139001
GSVIVT01010363001	KOG0502//KOG0508//KOG4214//KOG4412 - Integral membrane ankyrin-repeat protein Kidins220 (protein kinase D substrate) // Ankyrin repeat protein // Myotrophin and similar proteins // 26S proteasome regulatory complex, subunit PSMD10 (1 of 1)	1.19737	3.4419	13.4461	0.000245514	0.00169954		GSVIVT01010363001
GSVIVT01008066001	PF04982 - HPP family (HPP) (1 of 1)	1.19778	1.02378	10.0572	0.00151757	0.00794005		GSVIVT01008066001
GSVIVT01008315001		1.19992	1.52878	11.8333	0.000581813	0.00356015		GSVIVT01008315001
GSVIVT01036049001	K09503 - DnaJ homolog subfamily A member 2 (DNAJA2) (1 of 3)	1.20092	8.30555	53.1225	3.13375e-13	1.77599e-11		GSVIVT01036049001
GSVIVT01020224001	K00128 - aldehyde dehydrogenase (NAD+) (E1.2.1.3) (1 of 7)	1.20101	7.87934	31.7031	1.79634e-08	3.67181e-07		GSVIVT01020224001
GSVIVT01020864001	PTHR31221:SF37 - WRKY TRANSCRIPTION FACTOR 71-RELATED (1 of 1)	1.2015	5.86434	58.871	1.68353e-14	1.23924e-12		GSVIVT01020864001
GSVIVT01027420001	PF16594 - Putative AtpZ or ATP-synthase-associated (ATP-synt_Z) (1 of 1)	1.20317	3.2773	25.6667	4.0577e-07	6.03085e-06		GSVIVT01027420001
GSVIVT01012274001	PF00560//PF08263//PF13855 - Leucine Rich Repeat (LRR_1) // Leucine rich repeat N-terminal domain (LRRNT_2) // Leucine rich repeat (LRR_8) (1 of 41)	1.20403	4.9018	20.6752	5.44173e-06	6.14119e-05		GSVIVT01012274001
GSVIVT01021397001	PTHR31221:SF19 - WRKY TRANSCRIPTION FACTOR 28-RELATED (1 of 1)	1.20572	5.90774	63.2847	1.78886e-15	1.64358e-13		GSVIVT01021397001
GSVIVT01020876001	PF04450 - Peptidase of plants and bacteria (BSP) (1 of 3)	1.20583	0.876176	7.84869	0.00508577	0.021749		GSVIVT01020876001
GSVIVT01024382001	PTHR10694:SF33 - TRANSCRIPTION FACTOR JUMONJI (JMJ) FAMILY PROTEIN / ZINC FINGER (C5HC2 TYPE) FAMILY PROTEIN (1 of 2)	1.20645	1.96112	11.3674	0.000747434	0.00438066		GSVIVT01024382001
GSVIVT01008068001	PF00106//PF13561 - short chain dehydrogenase (adh_short) // Enoyl-(Acyl carrier protein) reductase (adh_short_C2) (1 of 1)	1.20675	6.95583	58.8653	1.68841e-14	1.23924e-12		GSVIVT01008068001
GSVIVT01031534001		1.2069	5.41746	67.8189	1.7922e-16	1.97598e-14		GSVIVT01031534001
GSVIVT01028262001	PTHR24078:SF255 - DNAJ HOMOLOG DNJ-5 (1 of 1)	1.20722	5.64084	29.9168	4.50988e-08	8.38892e-07		GSVIVT01028262001
GSVIVT01030205001	PTHR23315:SF63 - U-BOX DOMAIN-CONTAINING PROTEIN 16 (1 of 1)	1.20784	4.67929	32.3766	1.27009e-08	2.69923e-07		GSVIVT01030205001
GSVIVT01022076001	PTHR31729:SF0 - ETHYLENE-RESPONSIVE TRANSCRIPTION FACTOR ERF008-RELATED (1 of 1)	1.20859	4.79754	76.3899	2.32842e-18	3.50072e-16		GSVIVT01022076001
GSVIVT01031814001	PTHR10209//PTHR10209:SF98 - OXIDOREDUCTASE, 2OG-FE II OXYGENASE FAMILY PROTEIN // SUBFAMILY NOT NAMED (1 of 11)	1.21151	4.40293	39.0797	4.06853e-10	1.16011e-08		GSVIVT01031814001
GSVIVT01011268001	KOG2816 - Predicted transporter ADD1 (major facilitator superfamily) (1 of 3)	1.21251	4.53989	17.3424	3.1215e-05	0.000287963		GSVIVT01011268001
GSVIVT01020845001		1.21277	0.879819	6.63816	0.00998169	0.037752		GSVIVT01020845001
GSVIVT01026444001	K00021 - hydroxymethylglutaryl-CoA reductase (NADPH) (HMGCR) (1 of 2)	1.21334	4.97479	39.5754	3.15627e-10	9.29109e-09		GSVIVT01026444001
GSVIVT01000058001	PF07714//PF07883//PF08263//PF13855 - Protein tyrosine kinase (Pkinase_Tyr) // Cupin domain (Cupin_2) // Leucine rich repeat N-terminal domain (LRRNT_2) // Leucine rich repeat (LRR_8) (1 of 1)	1.21472	4.63637	44.9701	2.00066e-11	7.41264e-10		GSVIVT01000058001
GSVIVT01014358001	PTHR31263:SF0 - CELLULASE (GLYCOSYL HYDROLASE FAMILY 5) PROTEIN-RELATED (1 of 6)	1.21572	5.12752	42.8708	5.84776e-11	1.98475e-09		GSVIVT01014358001
GSVIVT01026638001	PTHR24326:SF275 - WUSCHEL-RELATED HOMEOBOX 10-RELATED (1 of 2)	1.2161	6.03179	55.1496	1.11696e-13	6.93508e-12		GSVIVT01026638001
GSVIVT01030062001	PF00560//PF12937//PF13855 - Leucine Rich Repeat (LRR_1) // F-box-like (F-box-like) // Leucine rich repeat (LRR_8) (1 of 1)	1.21978	3.15416	30.2649	3.76887e-08	7.09031e-07		GSVIVT01030062001
GSVIVT01017202001	PTHR19241:SF219 - ABC TRANSPORTER G FAMILY MEMBER 38 (1 of 30)	1.22033	4.38668	31.9517	1.58056e-08	3.2768e-07		GSVIVT01017202001
GSVIVT01005906001	PF13947 - Wall-associated receptor kinase galacturonan-binding (GUB_WAK_bind) (1 of 43)	1.22087	4.54041	40.7463	1.73329e-10	5.32635e-09		GSVIVT01005906001
GSVIVT01030815001	PTHR23180:SF253 - CALCIUM-DEPENDENT LIPID-BINDING DOMAIN-CONTAINING PROTEIN (1 of 1)	1.22141	5.09793	48.3681	3.5327e-12	1.54488e-10		GSVIVT01030815001
GSVIVT01001177001	PTHR33044:SF23 - BIFUNCTIONAL INHIBITOR/LIPID-TRANSFER PROTEIN/SEED STORAGE 2S ALBUMIN SUPERFAMILY PROTEIN-RELATED (1 of 2)	1.22354	5.27135	18.5896	1.62101e-05	0.000161941		GSVIVT01001177001
GSVIVT01032914001	PTHR31680:SF4 - PROTEIN LONGIFOLIA 1-RELATED (1 of 1)	1.22399	6.74208	49.8652	1.64678e-12	7.72118e-11		GSVIVT01032914001
GSVIVT01022200001	PTHR22952:SF180 - TRANSCRIPTION FACTOR TGA1-RELATED (1 of 2)	1.2243	4.58092	43.2429	4.83477e-11	1.65327e-09		GSVIVT01022200001
GSVIVT01023583001		1.22488	1.78182	13.7469	0.000209163	0.00148028		GSVIVT01023583001
GSVIVT01007944001	PF00069//PF00560//PF08263//PF13855 - Protein kinase domain (Pkinase) // Leucine Rich Repeat (LRR_1) // Leucine rich repeat N-terminal domain (LRRNT_2) // Leucine rich repeat (LRR_8) (1 of 28)	1.2303	3.95972	41.1601	1.40258e-10	4.40688e-09		GSVIVT01007944001
GSVIVT01005725001		1.23433	0.82459	11.8153	0.000587465	0.00358509		GSVIVT01005725001
GSVIVT01034405001	PF00954//PF08276 - S-locus glycoprotein domain (S_locus_glycop) // PAN-like domain (PAN_2) (1 of 7)	1.24123	2.82572	20.5116	5.92715e-06	6.64367e-05		GSVIVT01034405001
GSVIVT01023582001	K09287 - RAV-like factor (RAV) (1 of 3)	1.24168	1.33956	11.3155	0.000768648	0.00448756		GSVIVT01023582001
GSVIVT01028256001	PTHR24221:SF205 - ABC TRANSPORTER B FAMILY MEMBER 11-RELATED (1 of 2)	1.24363	5.93024	46.2403	1.04601e-11	4.14576e-10		GSVIVT01028256001
GSVIVT01008564001	PTHR31956:SF2 - NON-SPECIFIC PHOSPHOLIPASE C6 (1 of 2)	1.24649	2.87392	22.1486	2.52336e-06	3.08709e-05		GSVIVT01008564001
GSVIVT01018093001	2.7.11.1 - Non-specific serine/threonine protein kinase / Threonine-specific protein kinase (1 of 1143)	1.24675	5.66846	78.3356	8.69388e-19	1.41213e-16		GSVIVT01018093001
GSVIVT01031274001	K18819 - inositol 3-alpha-galactosyltransferase (GOLS) (1 of 6)	1.24742	4.94033	21.973	2.76508e-06	3.34679e-05		GSVIVT01031274001
GSVIVT01031781001	PTHR11802//PTHR11802:SF78 - SERINE PROTEASE FAMILY S10 SERINE CARBOXYPEPTIDASE // SUBFAMILY NOT NAMED (1 of 1)	1.24762	4.72687	35.2248	2.93753e-09	7.13479e-08		GSVIVT01031781001
GSVIVT01008228001	PTHR33203:SF4 - F27J15.22-RELATED (1 of 1)	1.24772	3.91594	39.3382	3.56406e-10	1.02591e-08		GSVIVT01008228001
GSVIVT01016609001	PF00646 - F-box domain (F-box) (1 of 71)	1.25011	3.26286	28.0212	1.19994e-07	2.01986e-06		GSVIVT01016609001
GSVIVT01010595001	PTHR10015:SF168 - HEAT STRESS TRANSCRIPTION FACTOR B-2A (1 of 1)	1.25043	5.16717	52.2653	4.84855e-13	2.62514e-11		GSVIVT01010595001
GSVIVT01011751001	K09645 - vitellogenic carboxypeptidase-like protein [EC:3.4.16.-] (CPVL) (1 of 2)	1.25118	4.32864	27.2455	1.79191e-07	2.9028e-06		GSVIVT01011751001
GSVIVT01034291001	PTHR27004:SF29 - RECEPTOR LIKE PROTEIN 13-RELATED (1 of 22)	1.25228	0.566165	8.53857	0.00347699	0.0158649		GSVIVT01034291001
GSVIVT01017162001		1.25436	3.33005	29.707	5.02521e-08	9.23421e-07		GSVIVT01017162001
GSVIVT01036426001	PF03101 - FAR1 DNA-binding domain (FAR1) (1 of 19)	1.25671	1.84481	19.4881	1.01226e-05	0.000106631		GSVIVT01036426001
GSVIVT01014943001	1.14.13.173 - 11-oxo-beta-amyrin 30-oxidase / CYP72A154 (1 of 17)	1.25766	7.04737	80.5788	2.79336e-19	4.79405e-17		GSVIVT01014943001
GSVIVT01035306001	PTHR27000:SF155 - LEUCINE-RICH REPEAT RECEPTOR-LIKE PROTEIN KINASE-RELATED (1 of 15)	1.25833	5.38835	18.9078	1.37192e-05	0.000139899		GSVIVT01035306001
GSVIVT01023641001	PTHR19375:SF229 - HEAT SHOCK 70 KDA PROTEIN 5 (1 of 1)	1.25835	8.94119	11.1391	0.00084525	0.00485225		GSVIVT01023641001
GSVIVT01021636001	PF00069//PF00560//PF13855 - Protein kinase domain (Pkinase) // Leucine Rich Repeat (LRR_1) // Leucine rich repeat (LRR_8) (1 of 14)	1.25972	2.87974	25.1874	5.20222e-07	7.52295e-06		GSVIVT01021636001
GSVIVT01032726001	PTHR31045:SF4 - (Z)-GAMMA-BISABOLENE SYNTHASE 1-RELATED (1 of 1)	1.26012	7.30163	72.2942	1.85387e-17	2.37504e-15		GSVIVT01032726001
GSVIVT01020060001	PTHR31429:SF1 - WRKY FAMILY TRANSCRIPTION FACTOR-RELATED (1 of 4)	1.26024	3.17307	19.8123	8.5432e-06	9.22909e-05		GSVIVT01020060001
GSVIVT01025320001	PTHR11926//PTHR11926:SF392 - GLUCOSYL/GLUCURONOSYL TRANSFERASES // SUBFAMILY NOT NAMED (1 of 1)	1.26163	1.34366	7.98285	0.00472225	0.0204486		GSVIVT01025320001
GSVIVT01035307001	PF00069//PF00119 - Protein kinase domain (Pkinase) // ATP synthase A chain (ATP-synt_A) (1 of 1)	1.26183	6.35607	19.6201	9.44714e-06	0.00010027		GSVIVT01035307001
GSVIVT01001661001	PTHR33143:SF6 - F16F4.1 PROTEIN-RELATED (1 of 1)	1.26195	1.67222	12.8265	0.000341739	0.00225479		GSVIVT01001661001
GSVIVT01011120001	PTHR32285:SF65 - PROTEIN TRICHOME BIREFRINGENCE-LIKE 10-RELATED (1 of 2)	1.26492	5.32819	36.7425	1.34808e-09	3.48356e-08		GSVIVT01011120001
GSVIVT01024655001	2.4.1.324 - 7-deoxyloganetin glucosyltransferase / UGT85A24 (1 of 14)	1.26538	3.38589	12.1909	0.000480231	0.00302616		GSVIVT01024655001
GSVIVT01001118001	PF00076//PF00168//PF05553 - RNA recognition motif. (a.k.a. RRM, RBD, or RNP domain) (RRM_1) // C2 domain (C2) // Cotton fibre expressed protein (DUF761) (1 of 1)	1.26655	2.94574	31.6578	1.8387e-08	3.74576e-07		GSVIVT01001118001
GSVIVT01035098001	K09286 - EREBP-like factor (EREBP) (1 of 24)	1.26777	5.43377	35.679	2.32663e-09	5.7774e-08		GSVIVT01035098001
GSVIVT01020359001		1.26948	4.04975	53.6026	2.4544e-13	1.42199e-11		GSVIVT01020359001
GSVIVT01014933001	PF00954//PF07714//PF08276//PF11883 - S-locus glycoprotein domain (S_locus_glycop) // Protein tyrosine kinase (Pkinase_Tyr) // PAN-like domain (PAN_2) // Domain of unknown function (DUF3403) (DUF3403) (1 of 7)	1.2712	3.61255	18.9965	1.30958e-05	0.000134496		GSVIVT01014933001
GSVIVT01031769001	PTHR23024//PTHR23024:SF138 - MEMBER OF GDXG FAMILY OF LIPOLYTIC ENZYMES // SUBFAMILY NOT NAMED (1 of 3)	1.27253	2.42114	23.034	1.59164e-06	2.03623e-05		GSVIVT01031769001
GSVIVT01001422001	PTHR11751:SF126 - TRYPTOPHAN AMINOTRANSFERASE-RELATED PROTEIN 3-RELATED (1 of 7)	1.2728	6.32606	50.017	1.52423e-12	7.22105e-11		GSVIVT01001422001
GSVIVT01001181001	PF14368 - Probable lipid transfer (LTP_2) (1 of 35)	1.27281	5.96363	24.2391	8.50882e-07	1.16561e-05		GSVIVT01001181001
GSVIVT01004317001	PTHR10641:SF674 - MYB DOMAIN PROTEIN 42 (1 of 1)	1.27478	4.62884	9.84275	0.00170502	0.00875714		GSVIVT01004317001
GSVIVT01033008001	K00654 - serine palmitoyltransferase (SPT) (1 of 3)	1.27539	5.20415	16.4821	4.91117e-05	0.000426667		GSVIVT01033008001
GSVIVT01013126001	PTHR10641//PTHR10641:SF534 - MYB-LIKE DNA-BINDING PROTEIN MYB // SUBFAMILY NOT NAMED (1 of 1)	1.27619	3.41883	23.6182	1.17472e-06	1.55084e-05		GSVIVT01013126001
GSVIVT01037055001	PTHR33285:SF1 - GROWTH FACTOR PROTEIN-RELATED (1 of 1)	1.27659	3.78974	13.5043	0.000238024	0.00165337		GSVIVT01037055001
GSVIVT01032090001		1.27758	0.795569	8.18829	0.00421617	0.0186121		GSVIVT01032090001
GSVIVT01017588001	K17961 - cytochrome P450, family 82, subfamily G, polypeptide 1 (CYP82G1) (1 of 1)	1.27785	0.489695	7.29382	0.00691923	0.0280587		GSVIVT01017588001
GSVIVT01002382001	PTHR11527:SF97 - 15.4 KDA CLASS V HEAT SHOCK PROTEIN (1 of 2)	1.27845	0.568987	11.2046	0.000815936	0.00471073		GSVIVT01002382001
GSVIVT01009450001	PTHR12864//PTHR12864:SF23 - RAN BINDING PROTEIN 9-RELATED // SUBFAMILY NOT NAMED (1 of 1)	1.27893	4.09496	51.3174	7.85746e-13	4.004e-11		GSVIVT01009450001
GSVIVT01029852001	PTHR10891:SF589 - CALCIUM-BINDING PROTEIN CML42-RELATED (1 of 1)	1.2791	6.37862	41.7982	1.01195e-10	3.28154e-09		GSVIVT01029852001
GSVIVT01006968001	PTHR10795:SF423 - SUBTILASE FAMILY PROTEIN-RELATED (1 of 8)	1.2811	6.85131	31.5966	1.89759e-08	3.84981e-07		GSVIVT01006968001
GSVIVT01009032001	PTHR10641:SF609 - MYB TRANSCRIPTION FACTOR (1 of 1)	1.28474	3.48501	18.8667	1.40177e-05	0.000142464		GSVIVT01009032001
GSVIVT01026477001	PTHR31339:SF4 - PECTIN LYASE-LIKE SUPERFAMILY PROTEIN (1 of 1)	1.28534	2.1549	14.0552	0.00017752	0.00129436		GSVIVT01026477001
GSVIVT01035671001	PF12796//PF13962 - Ankyrin repeats (3 copies) (Ank_2) // Domain of unknown function (PGG) (1 of 47)	1.28651	1.83655	23.6799	1.13765e-06	1.51177e-05		GSVIVT01035671001
GSVIVT01031576001	3.2.1.151 - Xyloglucan-specific endo-beta-1,4-glucanase / Xyloglucanendohydrolase (1 of 14)	1.289	5.04903	27.0575	1.97498e-07	3.16274e-06		GSVIVT01031576001
GSVIVT01027046001		1.29701	0.830584	8.34087	0.00387631	0.0174037		GSVIVT01027046001
GSVIVT01030509001	K18045 - tyrosine-protein phosphatase SIW14 [EC:3.1.3.48] (SIW14, OCA3) (1 of 3)	1.29706	7.32197	28.0833	1.16206e-07	1.96653e-06		GSVIVT01030509001
GSVIVT01033671001	PTHR31683:SF21 - PECTATE LYASE 12-RELATED (1 of 1)	1.29851	4.97493	13.5796	0.000228663	0.00159748		GSVIVT01033671001
GSVIVT01019884001	PTHR31750:SF4 - PROTEIN STAY-GREEN 1, CHLOROPLASTIC-RELATED (1 of 2)	1.29911	7.52993	66.3333	3.80776e-16	3.9136e-14		GSVIVT01019884001
GSVIVT01009677001	PTHR24282//PTHR24282:SF30 - CYTOCHROME P450 FAMILY MEMBER // SUBFAMILY NOT NAMED (1 of 3)	1.3001	0.512185	9.4374	0.00212605	0.0105244		GSVIVT01009677001
GSVIVT01012229001	PTHR10992:SF872 - METHYLESTERASE 13, CHLOROPLASTIC-RELATED (1 of 2)	1.30243	3.69548	26.1251	3.20003e-07	4.86341e-06		GSVIVT01012229001
GSVIVT01005412001	PF00067 - Cytochrome P450 (p450) (1 of 321)	1.30324	5.43814	54.1056	1.89997e-13	1.11858e-11		GSVIVT01005412001
GSVIVT01032684001	K19040 - E3 ubiquitin-protein ligase ATL10/75/76/77/78 [EC:6.3.2.19] (ATL76S) (1 of 1)	1.30504	1.80463	14.911	0.000112701	0.000879562		GSVIVT01032684001
GSVIVT01009083001	PTHR24326:SF196 - HOMEOBOX-LEUCINE ZIPPER PROTEIN ATHB-16-RELATED (1 of 2)	1.30628	4.98935	58.7958	1.7491e-14	1.2779e-12		GSVIVT01009083001
GSVIVT01005841001	PTHR33146:SF4 - ENDONUCLEASE 1 (1 of 1)	1.30703	3.39415	28.9807	7.31021e-08	1.29871e-06		GSVIVT01005841001
GSVIVT01013219001		1.31275	0.609421	8.51547	0.00352139	0.0160388		GSVIVT01013219001
GSVIVT01033199001	PTHR31852:SF1 - LATE EMBRYOGENESIS ABUNDANT (LEA) HYDROXYPROLINE-RICH GLYCOPROTEIN-RELATED (1 of 1)	1.31313	4.97841	17.8369	2.40676e-05	0.000229235		GSVIVT01033199001
GSVIVT01005030001	PTHR10209//PTHR10209:SF224 - OXIDOREDUCTASE, 2OG-FE II OXYGENASE FAMILY PROTEIN // SUBFAMILY NOT NAMED (1 of 1)	1.31442	2.68318	19.4957	1.00829e-05	0.000106273		GSVIVT01005030001
GSVIVT01037730001	2.1.1.278 - Indole-3-acetate O-methyltransferase / IAA carboxylmethyltransferase (1 of 1)	1.31461	2.97873	10.4191	0.0012472	0.00672867		GSVIVT01037730001
GSVIVT01037014001	PF00188//PF01625 - Cysteine-rich secretory protein family (CAP) // Peptide methionine sulfoxide reductase (PMSR) (1 of 1)	1.31827	6.43084	7.04385	0.00795378	0.0314282		GSVIVT01037014001
GSVIVT01024295001	PTHR10362//PTHR10362:SF17 - HISTIDINE AMMONIA-LYASE // SUBFAMILY NOT NAMED (1 of 10)	1.31845	0.783273	9.11676	0.00253279	0.0122122		GSVIVT01024295001
GSVIVT01018029001	PTHR32295:SF43 - PROTEIN IQ-DOMAIN 19 (1 of 1)	1.31988	3.54092	34.0943	5.25037e-09	1.20688e-07		GSVIVT01018029001
GSVIVT01025128001	PF03195 - Protein of unknown function DUF260 (DUF260) (1 of 44)	1.32036	4.36711	31.6362	1.85928e-08	3.78345e-07		GSVIVT01025128001
GSVIVT01011637001	PTHR31009:SF7 - S-ADENOSYL-L-METHIONINE:SALICYLIC ACID CARBOXYL METHYLTRANSFERASE, 41514-39166-RELATED (1 of 7)	1.32046	4.83179	30.7074	3.00024e-08	5.75135e-07		GSVIVT01011637001
GSVIVT01022459001	1.14.13.121 - Premnaspirodiene oxygenase / Hyoscymus muticus premnaspirodiene oxygenase (1 of 9)	1.32048	2.89774	12.4012	0.000429061	0.00275228		GSVIVT01022459001
GSVIVT01014520001	PF00954//PF01453//PF07714//PF08276 - S-locus glycoprotein domain (S_locus_glycop) // D-mannose binding lectin (B_lectin) // Protein tyrosine kinase (Pkinase_Tyr) // PAN-like domain (PAN_2) (1 of 8)	1.3209	5.18113	28.5421	9.16843e-08	1.59762e-06		GSVIVT01014520001
GSVIVT01031940001	PF10950 - Protein of unknown function (DUF2775) (DUF2775) (1 of 4)	1.32131	0.676991	6.46222	0.0110192	0.0407358		GSVIVT01031940001
GSVIVT01015025001	PTHR11972:SF44 - RESPIRATORY BURST OXIDASE HOMOLOG PROTEIN E (1 of 1)	1.32202	3.94538	16.6104	4.5898e-05	0.000402205		GSVIVT01015025001
GSVIVT01031772001	PTHR23024//PTHR23024:SF138 - MEMBER OF GDXG FAMILY OF LIPOLYTIC ENZYMES // SUBFAMILY NOT NAMED (1 of 3)	1.32423	1.6295	16.752	4.25968e-05	0.000376724		GSVIVT01031772001
GSVIVT01003973001	K12386 - cystinosin (CTNS) (1 of 2)	1.32661	3.47634	13.3682	0.000255921	0.00175886		GSVIVT01003973001
GSVIVT01034656001	PTHR11785//PTHR11785:SF331 - AMINO ACID TRANSPORTER // SUBFAMILY NOT NAMED (1 of 3)	1.32802	2.70049	19.9172	8.08712e-06	8.76241e-05		GSVIVT01034656001
GSVIVT01007754001	PTHR32263:SF6 - INACTIVE POLY [ADP-RIBOSE] POLYMERASE SRO4-RELATED (1 of 1)	1.32947	3.84058	41.5651	1.14011e-10	3.64514e-09		GSVIVT01007754001
GSVIVT01038047001	PTHR11260//PTHR11260:SF195 - GLUTATHIONE S-TRANSFERASE, GST, SUPERFAMILY, GST DOMAIN CONTAINING // SUBFAMILY NOT NAMED (1 of 3)	1.33093	3.06364	8.59678	0.00336758	0.0154822		GSVIVT01038047001
GSVIVT01022864001	PTHR23155//PTHR23155:SF414 - LEUCINE-RICH REPEAT-CONTAINING PROTEIN // SUBFAMILY NOT NAMED (1 of 39)	1.33156	2.67597	22.3667	2.25248e-06	2.79517e-05		GSVIVT01022864001
GSVIVT01037080001	PTHR27007:SF24 - L-TYPE LECTIN-DOMAIN CONTAINING RECEPTOR KINASE IX.1-RELATED (1 of 13)	1.33406	0.826567	12.0725	0.000511721	0.00319566		GSVIVT01037080001
GSVIVT01032487001	PTHR23257//PTHR23257:SF511 - SERINE-THREONINE PROTEIN KINASE // SUBFAMILY NOT NAMED (1 of 1)	1.33462	6.56096	68.7289	1.12973e-16	1.33455e-14		GSVIVT01032487001
GSVIVT01023123001	PF02365 - No apical meristem (NAM) protein (NAM) (1 of 71)	1.33605	1.82723	16.1525	5.84423e-05	0.000497279		GSVIVT01023123001
GSVIVT01027568001	PTHR23024:SF113 - CARBOXYLESTERASE 8-RELATED (1 of 3)	1.33667	2.40994	17.2172	3.33411e-05	0.000304031		GSVIVT01027568001
GSVIVT01035310001	PTHR27000:SF155 - LEUCINE-RICH REPEAT RECEPTOR-LIKE PROTEIN KINASE-RELATED (1 of 15)	1.33794	5.6815	13.5034	0.000238137	0.00165337		GSVIVT01035310001
GSVIVT01036409001	PF01582 - TIR domain (TIR) (1 of 13)	1.33883	0.888009	10.978	0.000921995	0.00522552		GSVIVT01036409001
GSVIVT01025304001	K08857 - NIMA (never in mitosis gene a)-related kinase [EC:2.7.11.1] (NEK) (1 of 5)	1.33949	2.72088	20.9193	4.79031e-06	5.49466e-05		GSVIVT01025304001
GSVIVT01022562001		1.33965	1.06768	10.0606	0.00151472	0.00792971		GSVIVT01022562001
GSVIVT01033804001	PTHR19241//PTHR19241:SF261 - ATP-BINDING CASSETTE TRANSPORTER // SUBFAMILY NOT NAMED (1 of 7)	1.34108	7.01632	55.64	8.70356e-14	5.53619e-12		GSVIVT01033804001
GSVIVT01008871001	PF05340 - Protein of unknown function (DUF740) (DUF740) (1 of 4)	1.34267	1.6686	14.2368	0.000161184	0.00119538		GSVIVT01008871001
GSVIVT01027746001	PTHR10209:SF122 - 1-AMINOCYCLOPROPANE-1-CARBOXYLATE OXIDASE HOMOLOG 10-RELATED (1 of 5)	1.34627	4.96514	37.4078	9.58382e-10	2.54524e-08		GSVIVT01027746001
GSVIVT01034194001	PTHR19375:SF232 - MEDIATOR OF RNA POLYMERASE II TRANSCRIPTION SUBUNIT 37E-RELATED (1 of 5)	1.34675	8.29869	27.2766	1.7633e-07	2.8641e-06		GSVIVT01034194001
GSVIVT01008575001	K10781 - fatty acyl-ACP thioesterase B (FATB) (1 of 2)	1.34731	4.90529	20.7397	5.26129e-06	5.95602e-05		GSVIVT01008575001
GSVIVT01023902001	PTHR11709:SF64 - MULTI-COPPER OXIDASE TYPE I FAMILY PROTEIN-RELATED (1 of 2)	1.34818	3.23528	6.22831	0.0125724	0.0453084		GSVIVT01023902001
GSVIVT01029171001	PTHR31062:SF20 - XYLOGLUCAN ENDOTRANSGLUCOSYLASE/HYDROLASE PROTEIN 14-RELATED (1 of 3)	1.35108	5.08932	19.1164	1.22987e-05	0.000127413		GSVIVT01029171001
GSVIVT01015900001	PTHR31499:SF2 - MYB FAMILY TRANSCRIPTION FACTOR APL (1 of 2)	1.35248	0.527455	9.62038	0.0019243	0.00968947		GSVIVT01015900001
GSVIVT01026871001	PTHR12203:SF28 - DOWNSTREAM TARGET OF AGL15 2 (1 of 2)	1.35283	3.93278	19.0216	1.2925e-05	0.000133295		GSVIVT01026871001
GSVIVT01024592001	PTHR31301:SF2 - LOB DOMAIN-CONTAINING PROTEIN 15 (1 of 2)	1.35422	5.65081	39.3299	3.57926e-10	1.02703e-08		GSVIVT01024592001
GSVIVT01015544001		1.35602	5.65399	60.3794	7.82266e-15	6.24166e-13		GSVIVT01015544001
GSVIVT01008852001	PTHR11014:SF62 - IAA-AMINO ACID HYDROLASE ILR1-LIKE 6 (1 of 1)	1.3566	5.47945	41.4214	1.22706e-10	3.88011e-09		GSVIVT01008852001
GSVIVT01026728001	K13457 - disease resistance protein RPM1 (RPM1, RPS3) (1 of 15)	1.35707	1.24186	12.2313	0.000469943	0.00296436		GSVIVT01026728001
GSVIVT01007071001	PTHR11206:SF122 - MATE EFFLUX FAMILY PROTEIN (1 of 1)	1.3576	1.30076	12.7114	0.000363434	0.00237741		GSVIVT01007071001
GSVIVT01027757001	1.14.11.20 - Deacetoxyvindoline 4-hydroxylase / Desacetyoxyvindoline-17-hydroxylase (1 of 20)	1.35864	6.21995	66.7136	3.13961e-16	3.28252e-14		GSVIVT01027757001
GSVIVT01000158001		1.35978	3.87989	49.5759	1.90843e-12	8.7672e-11		GSVIVT01000158001
GSVIVT01006787001		1.36155	0.857685	16.5153	4.82578e-05	0.000420453		GSVIVT01006787001
GSVIVT01013420001	3.4.22.6 - Chymopapain / Papaya proteinase II (1 of 2)	1.36227	2.45577	10.3199	0.00131603	0.00704776		GSVIVT01013420001
GSVIVT01004101001	PF00361//PF00931 - Proton-conducting membrane transporter (Proton_antipo_M) // NB-ARC domain (NB-ARC) (1 of 1)	1.36365	2.7853	29.8599	4.64408e-08	8.58588e-07		GSVIVT01004101001
GSVIVT01036105001		1.36878	0.631233	9.08433	0.00257809	0.0124076		GSVIVT01036105001
GSVIVT01007043001	PTHR13301//PTHR13301:SF67 - X-BOX TRANSCRIPTION FACTOR-RELATED // SUBFAMILY NOT NAMED (1 of 10)	1.36981	1.8497	15.5551	8.01368e-05	0.000650535		GSVIVT01007043001
GSVIVT01035013001	3.2.1.39 - Glucan endo-1,3-beta-D-glucosidase / Laminarinase (1 of 47)	1.37123	8.2858	12.4498	0.000418036	0.00269391		GSVIVT01035013001
GSVIVT01009872001		1.37259	1.08529	13.5471	0.000232652	0.00162161		GSVIVT01009872001
GSVIVT01026482001	PTHR31636:SF10 - SCARECROW-LIKE PROTEIN 1 (1 of 2)	1.37273	2.04455	23.5534	1.21495e-06	1.59469e-05		GSVIVT01026482001
GSVIVT01026092001	PTHR23155//PTHR23155:SF563 - LEUCINE-RICH REPEAT-CONTAINING PROTEIN // SUBFAMILY NOT NAMED (1 of 65)	1.37276	4.25848	74.6844	5.52302e-18	7.9114e-16		GSVIVT01026092001
GSVIVT01031280001	2.4.1.123 - Inositol 3-alpha-galactosyltransferase / UDP-alpha-D-galactose:myo-inositol 3-alpha-D-galactosyltransferase (1 of 12)	1.37361	2.3002	20.0568	7.5176e-06	8.25348e-05		GSVIVT01031280001
GSVIVT01023712001	PTHR33985:SF1 - FASCICLIN-LIKE ARABINOGALACTAN PROTEIN 21 (1 of 1)	1.37784	2.65911	24.3308	8.11317e-07	1.11308e-05		GSVIVT01023712001
GSVIVT01018118001	PTHR31153:SF3 - HISTONE H1FLK-LIKE PROTEIN-RELATED (1 of 3)	1.37802	0.788821	16.0768	6.08238e-05	0.000513698		GSVIVT01018118001
GSVIVT01030865001	PF14009 - Domain of unknown function (DUF4228) (DUF4228) (1 of 17)	1.37873	3.54985	27.3811	1.67058e-07	2.73998e-06		GSVIVT01030865001
GSVIVT01012625001		1.37936	5.6808	48.2926	3.67139e-12	1.59785e-10		GSVIVT01012625001
GSVIVT01026187001	PF00069//PF00560 - Protein kinase domain (Pkinase) // Leucine Rich Repeat (LRR_1) (1 of 5)	1.38191	0.868321	13.8744	0.000195439	0.00140475		GSVIVT01026187001
GSVIVT01011629001	KOG4473 - Uncharacterized membrane protein (1 of 6)	1.38283	3.2028	25.807	3.77319e-07	5.6682e-06		GSVIVT01011629001
GSVIVT01004867001	PF00931//PF07725//PF13676 - NB-ARC domain (NB-ARC) // Leucine Rich Repeat (LRR_3) // TIR domain (TIR_2) (1 of 3)	1.38399	1.4592	19.66	9.25197e-06	9.84856e-05		GSVIVT01004867001
GSVIVT01011564001	4.1.1.15 - Glutamate decarboxylase / L-glutamate 1-carboxy-lyase (1 of 4)	1.38533	2.42215	9.6735	0.00186945	0.00947857		GSVIVT01011564001
GSVIVT01019491001	PTHR23257:SF454 - SERINE/THREONINE-PROTEIN KINASE QKGA-RELATED (1 of 1)	1.38721	0.990627	13.8672	0.000196195	0.00140837		GSVIVT01019491001
GSVIVT01015141001	KOG4412 - 26S proteasome regulatory complex, subunit PSMD10 (1 of 64)	1.38746	0.963675	14.1754	0.000166532	0.00122671		GSVIVT01015141001
GSVIVT01000563001	1.14.13.68 - 4-hydroxyphenylacetaldehyde oxime monooxygenase / Cytochrome P450-II-dependent monooxygenase (1 of 4)	1.39086	2.4603	26.5224	2.60502e-07	4.07836e-06		GSVIVT01000563001
GSVIVT01021790001	PTHR22952:SF90 - BASIC LEUCINE ZIPPER 63 (1 of 1)	1.39348	5.77507	53.5426	2.5305e-13	1.46142e-11		GSVIVT01021790001
GSVIVT01015071001	PF00067 - Cytochrome P450 (p450) (1 of 321)	1.39431	2.51349	20.3131	6.57477e-06	7.30655e-05		GSVIVT01015071001
GSVIVT01008665001		1.3948	3.79276	40.8642	1.63181e-10	5.03151e-09		GSVIVT01008665001
GSVIVT01009973001	PF05055 - Protein of unknown function (DUF677) (DUF677) (1 of 3)	1.39852	0.849453	6.16792	0.0130087	0.0464393		GSVIVT01009973001
GSVIVT01025039001	PTHR33431:SF2 - GB (1 of 1)	1.39916	3.88936	35.0139	3.27367e-09	7.82582e-08		GSVIVT01025039001
GSVIVT01028075001		1.39945	4.0291	31.9001	1.62305e-08	3.35911e-07		GSVIVT01028075001
GSVIVT01001122001	PTHR11972:SF73 - RESPIRATORY BURST OXIDASE HOMOLOG PROTEIN D (1 of 2)	1.39955	3.1948	25.1515	5.29983e-07	7.64587e-06		GSVIVT01001122001
GSVIVT01005278001	K03809 - NAD(P)H dehydrogenase (quinone) (wrbA) (1 of 6)	1.40333	3.53526	19.1352	1.2178e-05	0.000126307		GSVIVT01005278001
GSVIVT01005167001	PTHR32099:SF4 - CYSTEINE-RICH REPEAT SECRETORY PROTEIN 1-RELATED (1 of 5)	1.40364	3.54675	35.687	2.3171e-09	5.76644e-08		GSVIVT01005167001
GSVIVT01010772001	PTHR33103:SF4 - EMB (1 of 3)	1.40637	2.51667	19.4121	1.05338e-05	0.00011026		GSVIVT01010772001
GSVIVT01021135001	PTHR11746//PTHR11746:SF78 - O-METHYLTRANSFERASE // SUBFAMILY NOT NAMED (1 of 1)	1.40647	3.81876	14.8453	0.0001167	0.000906103		GSVIVT01021135001
GSVIVT01024338001	PF04640 - PLATZ transcription factor (PLATZ) (1 of 13)	1.40898	7.01701	85.009	2.97013e-20	6.07109e-18		GSVIVT01024338001
GSVIVT01027876001	PTHR11654:SF73 - PROTEIN NRT1/ PTR FAMILY 5.2-RELATED (1 of 1)	1.40937	5.52715	41.4191	1.22853e-10	3.88011e-09		GSVIVT01027876001
GSVIVT01020151001	3.4.24.34 - Neutrophil collagenase / Matrix metalloproteinase 8 (1 of 2)	1.40981	5.11226	24.3472	8.04436e-07	1.10447e-05		GSVIVT01020151001
GSVIVT01026745001	PTHR23155//PTHR23155:SF634 - LEUCINE-RICH REPEAT-CONTAINING PROTEIN // SUBFAMILY NOT NAMED (1 of 22)	1.40988	1.25847	10.076	0.00150216	0.00787986		GSVIVT01026745001
GSVIVT01020228001	PTHR31062:SF25 - XYLOGLUCAN ENDOTRANSGLUCOSYLASE/HYDROLASE PROTEIN 33-RELATED (1 of 1)	1.4099	3.71619	17.1955	3.37235e-05	0.000306902		GSVIVT01020228001
GSVIVT01009594001	PF00067 - Cytochrome P450 (p450) (1 of 321)	1.41186	1.33444	15.5139	8.18991e-05	0.000663066		GSVIVT01009594001
GSVIVT01016402001	PTHR11926//PTHR11926:SF220 - GLUCOSYL/GLUCURONOSYL TRANSFERASES // SUBFAMILY NOT NAMED (1 of 7)	1.41193	3.90969	51.1281	8.65299e-13	4.34849e-11		GSVIVT01016402001
GSVIVT01007681001	PTHR31268:SF2 - GALACTINOL--SUCROSE GALACTOSYLTRANSFERASE 5-RELATED (1 of 2)	1.41244	3.81276	25.4836	4.4616e-07	6.57743e-06		GSVIVT01007681001
GSVIVT01024854001	PTHR33738:SF1 - EMB (1 of 1)	1.41368	6.95818	29.7664	4.87372e-08	8.97397e-07		GSVIVT01024854001
GSVIVT01038108001	PTHR22595:SF37 - CHITINASE-RELATED (1 of 4)	1.41503	1.81485	13.782	0.000205295	0.00146098		GSVIVT01038108001
GSVIVT01005159001	PTHR27002:SF122 - CYSTEINE-RICH RECEPTOR-LIKE PROTEIN KINASE 28-RELATED (1 of 23)	1.41505	2.3604	16.6981	4.38239e-05	0.000385328		GSVIVT01005159001
GSVIVT01001636001	PF12796//PF13962 - Ankyrin repeats (3 copies) (Ank_2) // Domain of unknown function (PGG) (1 of 47)	1.41525	2.39191	18.9259	1.35893e-05	0.00013873		GSVIVT01001636001
GSVIVT01008552001	K13379 - reversibly glycosylated polypeptide / UDP-arabinopyranose mutase (RGP, UTM) (1 of 2)	1.41694	5.71146	28.7318	8.31257e-08	1.45686e-06		GSVIVT01008552001
GSVIVT01033875001	PTHR10209//PTHR10209:SF148 - OXIDOREDUCTASE, 2OG-FE II OXYGENASE FAMILY PROTEIN // SUBFAMILY NOT NAMED (1 of 3)	1.41775	5.37913	48.9542	2.62014e-12	1.17114e-10		GSVIVT01033875001
GSVIVT01001656001	PF00560//PF07714//PF08263//PF13855 - Leucine Rich Repeat (LRR_1) // Protein tyrosine kinase (Pkinase_Tyr) // Leucine rich repeat N-terminal domain (LRRNT_2) // Leucine rich repeat (LRR_8) (1 of 16)	1.41873	1.50418	7.82537	0.0051518	0.0219849		GSVIVT01001656001
GSVIVT01024994001	K03283 - heat shock 70kDa protein 1/8 (HSPA1_8) (1 of 6)	1.41884	8.98534	15.4097	8.65427e-05	0.000697383		GSVIVT01024994001
GSVIVT01001082001	PTHR11220//PTHR11220:SF33 - HEME-BINDING PROTEIN-RELATED // SUBFAMILY NOT NAMED (1 of 1)	1.41899	2.03432	19.7546	8.80506e-06	9.44187e-05		GSVIVT01001082001
GSVIVT01000176001	K14487 - auxin responsive GH3 gene family (GH3) (1 of 7)	1.4197	6.22227	55.4408	9.63176e-14	6.02134e-12		GSVIVT01000176001
GSVIVT01038237001	2.7.11.1 - Non-specific serine/threonine protein kinase / Threonine-specific protein kinase (1 of 1143)	1.42085	0.577062	11.7734	0.000600825	0.00365134		GSVIVT01038237001
GSVIVT01003386001	PTHR13596 - SMALL EDRK-RICH FACTOR 1 (1 of 2)	1.42117	4.41446	17.4214	2.9944e-05	0.000277787		GSVIVT01003386001
GSVIVT01014531001	2.7.11.1 - Non-specific serine/threonine protein kinase / Threonine-specific protein kinase (1 of 1143)	1.42229	1.83257	13.0462	0.000303894	0.00203251		GSVIVT01014531001
GSVIVT01008984001	K17469 - sulfate transporter 2, low-affinity (SULTR2) (1 of 2)	1.4229	2.12954	15.5281	8.129e-05	0.000659014		GSVIVT01008984001
GSVIVT01035078001	PTHR22814//PTHR22814:SF89 - COPPER TRANSPORT PROTEIN ATOX1-RELATED // SUBFAMILY NOT NAMED (1 of 1)	1.42442	1.78285	17.1217	3.50587e-05	0.000317149		GSVIVT01035078001
GSVIVT01000068001	PTHR31238:SF42 - GERMIN-LIKE PROTEIN SUBFAMILY 1 MEMBER 10-RELATED (1 of 25)	1.42679	1.81351	9.4525	0.00210861	0.0104608		GSVIVT01000068001
GSVIVT01025576001	K02069 - putative ABC transport system permease protein (ABC.X2.P) (1 of 1)	1.42981	4.85035	41.901	9.60134e-11	3.12464e-09		GSVIVT01025576001
GSVIVT01032611001	PF00069//PF13855 - Protein kinase domain (Pkinase) // Leucine rich repeat (LRR_8) (1 of 10)	1.42983	3.51968	30.9631	2.62975e-08	5.14966e-07		GSVIVT01032611001
GSVIVT01035796001	PTHR10209:SF197 - GIBBERELLIN 3-BETA-DIOXYGENASE 3 (1 of 1)	1.43018	3.81047	46.989	7.13846e-12	2.91827e-10		GSVIVT01035796001
GSVIVT01007706001	PF00069//PF01657 - Protein kinase domain (Pkinase) // Salt stress response/antifungal (Stress-antifung) (1 of 8)	1.43104	4.4499	64.7313	8.58398e-16	8.1759e-14		GSVIVT01007706001
GSVIVT01030995001	PTHR27009:SF21 - PR5-LIKE RECEPTOR KINASE-RELATED (1 of 2)	1.43157	2.22443	15.2306	9.51479e-05	0.000760487		GSVIVT01030995001
GSVIVT01013772001	PTHR24015:SF705 - PENTATRICOPEPTIDE REPEAT-CONTAINING PROTEIN (1 of 1)	1.43159	2.13457	12.1486	0.000491234	0.00308902		GSVIVT01013772001
GSVIVT01016937001	PTHR27003:SF44 - LRR RECEPTOR-LIKE SERINE/THREONINE-PROTEIN KINASE MEE39-RELATED (1 of 4)	1.43281	4.2902	28.8778	7.70934e-08	1.36031e-06		GSVIVT01016937001
GSVIVT01011414001		1.43367	2.09444	27.1726	1.86074e-07	3.00361e-06		GSVIVT01011414001
GSVIVT01033121001	K05387 - glutamate receptor, ionotropic, plant (GRIP) (1 of 19)	1.43419	2.52072	22.2979	2.33461e-06	2.87941e-05		GSVIVT01033121001
GSVIVT01035033001	PTHR30620:SF50 - BETA-D-XYLOSIDASE 1 (1 of 1)	1.43437	7.28495	18.4015	1.78916e-05	0.00017651		GSVIVT01035033001
GSVIVT01001180001		1.43577	1.42376	10.5384	0.00116918	0.00636055		GSVIVT01001180001
GSVIVT01027431001	PTHR31989:SF45 - NAC DOMAIN-CONTAINING PROTEIN 43-RELATED (1 of 1)	1.43926	1.08047	7.28572	0.00695047	0.0281422		GSVIVT01027431001
GSVIVT01022368001	3.5.1.99 - Fatty acid amide hydrolase / Oleamide hydrolase (1 of 2)	1.43963	6.60898	45.0799	1.89154e-11	7.05141e-10		GSVIVT01022368001
GSVIVT01038343001	PF01453//PF07714//PF08276 - D-mannose binding lectin (B_lectin) // Protein tyrosine kinase (Pkinase_Tyr) // PAN-like domain (PAN_2) (1 of 2)	1.44092	1.43544	22.8821	1.72244e-06	2.18665e-05		GSVIVT01038343001
GSVIVT01003316001	PTHR22814:SF106 - HEAVY-METAL-ASSOCIATED DOMAIN-CONTAINING PROTEIN (1 of 4)	1.44278	3.16816	7.05559	0.00790183	0.03125		GSVIVT01003316001
GSVIVT01026447001	PTHR23336//PTHR23336:SF11 - ZINC FINGER CW-TYPE COILED-COIL DOMAIN PROTEIN 3. // SUBFAMILY NOT NAMED (1 of 1)	1.44376	1.12082	12.2591	0.000463002	0.00293467		GSVIVT01026447001
GSVIVT01015298001	PF00069//PF08263 - Protein kinase domain (Pkinase) // Leucine rich repeat N-terminal domain (LRRNT_2) (1 of 15)	1.44441	5.83304	19.3439	1.09168e-05	0.000114072		GSVIVT01015298001
GSVIVT01000566001	1.14.13.68 - 4-hydroxyphenylacetaldehyde oxime monooxygenase / Cytochrome P450-II-dependent monooxygenase (1 of 4)	1.44528	2.39976	27.0146	2.01922e-07	3.22791e-06		GSVIVT01000566001
GSVIVT01007715001	PTHR11850:SF99 - HOMEOBOX PROTEIN KNOTTED-1-LIKE 2-RELATED (1 of 3)	1.44587	3.6376	52.6386	4.00924e-13	2.19944e-11		GSVIVT01007715001
GSVIVT01020358001	PTHR23155//PTHR23155:SF603 - LEUCINE-RICH REPEAT-CONTAINING PROTEIN // SUBFAMILY NOT NAMED (1 of 9)	1.44597	6.65022	74.0659	7.55519e-18	1.03516e-15		GSVIVT01020358001
GSVIVT01035035001		1.44684	2.96363	26.258	2.98709e-07	4.58188e-06		GSVIVT01035035001
GSVIVT01038765001	2.7.11.1 - Non-specific serine/threonine protein kinase / Threonine-specific protein kinase (1 of 1143)	1.45014	2.95735	50.5621	1.15451e-12	5.58872e-11		GSVIVT01038765001
GSVIVT01033563001	PTHR23201//PTHR23201:SF8 - EXTENSIN, PROLINE-RICH PROTEIN // SUBFAMILY NOT NAMED (1 of 1)	1.45375	3.27141	6.18589	0.0128773	0.0460864		GSVIVT01033563001
GSVIVT01019691001	PTHR11746//PTHR11746:SF81 - O-METHYLTRANSFERASE // SUBFAMILY NOT NAMED (1 of 2)	1.45634	4.4464	52.8918	3.52435e-13	1.97886e-11		GSVIVT01019691001
GSVIVT01023085001		1.45705	3.552	31.3422	2.16321e-08	4.31977e-07		GSVIVT01023085001
GSVIVT01010913001	K01047 - secretory phospholipase A2 (PLA2G, SPLA2) (1 of 1)	1.45834	5.34271	20.3067	6.59682e-06	7.32658e-05		GSVIVT01010913001
GSVIVT01029243001		1.46008	1.01053	11.5738	0.000668866	0.00399738		GSVIVT01029243001
GSVIVT01013272001	K01177 - beta-amylase (E3.2.1.2) (1 of 6)	1.4603	2.88172	23.3595	1.34378e-06	1.75115e-05		GSVIVT01013272001
GSVIVT01030648001	PF06749 - Protein of unknown function (DUF1218) (DUF1218) (1 of 12)	1.46043	2.92881	44.5406	2.49135e-11	8.9926e-10		GSVIVT01030648001
GSVIVT01035332001	PTHR10641//PTHR10641:SF603 - MYB-LIKE DNA-BINDING PROTEIN MYB // SUBFAMILY NOT NAMED (1 of 1)	1.46135	4.17634	48.9622	2.60946e-12	1.16924e-10		GSVIVT01035332001
GSVIVT01034109001	PTHR34670:SF3 - EXPRESSED PROTEIN (1 of 1)	1.46199	4.95236	22.5612	2.03556e-06	2.55034e-05		GSVIVT01034109001
GSVIVT01003984001	PTHR31683:SF29 - PECTATE LYASE 11-RELATED (1 of 1)	1.46206	3.15691	23.335	1.36102e-06	1.77108e-05		GSVIVT01003984001
GSVIVT01019646001	PTHR31645:SF8 - METAL-NICOTIANAMINE TRANSPORTER YSL3 (1 of 3)	1.46332	2.54345	37.5994	8.68709e-10	2.32748e-08		GSVIVT01019646001
GSVIVT01014004001	PTHR11009//PTHR11009:SF13 - DER1-LIKE PROTEIN, DERLIN // SUBFAMILY NOT NAMED (1 of 3)	1.46501	0.95789	14.0739	0.000175767	0.0012857		GSVIVT01014004001
GSVIVT01014353001	PTHR11886//PTHR11886:SF49 - DYNEIN LIGHT CHAIN // SUBFAMILY NOT NAMED (1 of 1)	1.4657	1.32561	12.3896	0.000431723	0.00276838		GSVIVT01014353001
GSVIVT01023531001	PTHR10641//PTHR10641:SF497 - MYB-LIKE DNA-BINDING PROTEIN MYB // SUBFAMILY NOT NAMED (1 of 2)	1.46874	3.4575	12.6629	0.000372977	0.00243177		GSVIVT01023531001
GSVIVT01013341001	PTHR27001:SF1 - BRASSINOSTEROID INSENSITIVE 1-ASSOCIATED RECEPTOR KINASE 1-RELATED (1 of 11)	1.47021	1.29665	15.6788	7.50606e-05	0.000615923		GSVIVT01013341001
GSVIVT01037758001	PTHR13903//PTHR13903:SF5 - PIRIN-RELATED // SUBFAMILY NOT NAMED (1 of 1)	1.47042	3.11844	35.1308	3.08284e-09	7.44452e-08		GSVIVT01037758001
GSVIVT01006970001	PTHR10795:SF423 - SUBTILASE FAMILY PROTEIN-RELATED (1 of 8)	1.47185	5.90509	47.9594	4.35132e-12	1.87581e-10		GSVIVT01006970001
GSVIVT01029945001		1.47248	1.18917	13.0897	0.000296927	0.00199178		GSVIVT01029945001
GSVIVT01035345001	PTHR13832:SF315 - PROTEIN PHOSPHATASE 2C 61-RELATED (1 of 1)	1.47449	2.55269	30.3342	3.63653e-08	6.86976e-07		GSVIVT01035345001
GSVIVT01011565001	PTHR11999//PTHR11999:SF92 - GROUP II PYRIDOXAL-5-PHOSPHATE DECARBOXYLASE // SUBFAMILY NOT NAMED (1 of 1)	1.4754	3.02219	39.3339	3.5718e-10	1.02651e-08		GSVIVT01011565001
GSVIVT01035309001	PF00560//PF07714 - Leucine Rich Repeat (LRR_1) // Protein tyrosine kinase (Pkinase_Tyr) (1 of 3)	1.47681	4.47159	19.3823	1.06993e-05	0.000111863		GSVIVT01035309001
GSVIVT01026762001	PTHR22814:SF148 - F1K23.4 (1 of 1)	1.48046	4.04466	22.5188	2.08096e-06	2.60542e-05		GSVIVT01026762001
GSVIVT01038316001	PF08276 - PAN-like domain (PAN_2) (1 of 73)	1.48461	2.38172	24.5799	7.12927e-07	9.95362e-06		GSVIVT01038316001
GSVIVT01028183001	PTHR22835//PTHR22835:SF158 - ZINC FINGER FYVE DOMAIN CONTAINING PROTEIN // SUBFAMILY NOT NAMED (1 of 2)	1.48482	1.16916	19.789	8.64783e-06	9.3154e-05		GSVIVT01028183001
GSVIVT01027980001	PF05755 - Rubber elongation factor protein (REF) (REF) (1 of 3)	1.48692	3.72439	27.2552	1.78291e-07	2.8908e-06		GSVIVT01027980001
GSVIVT01018654001	PTHR11527:SF95 - 23.5 KDA HEAT SHOCK PROTEIN, MITOCHONDRIAL-RELATED (1 of 3)	1.48926	8.23189	20.8662	4.92498e-06	5.62431e-05		GSVIVT01018654001
GSVIVT01035486001	2.7.11.1 - Non-specific serine/threonine protein kinase / Threonine-specific protein kinase (1 of 1143)	1.48991	5.73118	38.5158	5.43124e-10	1.50617e-08		GSVIVT01035486001
GSVIVT01035715001	PTHR19241//PTHR19241:SF170 - ATP-BINDING CASSETTE TRANSPORTER // SUBFAMILY NOT NAMED (1 of 1)	1.49109	7.1641	26.2981	2.9257e-07	4.4991e-06		GSVIVT01035715001
GSVIVT01038177001	PF00106//PF08659 - short chain dehydrogenase (adh_short) // KR domain (KR) (1 of 1)	1.49124	0.821711	12.0413	0.00052034	0.00323539		GSVIVT01038177001
GSVIVT01015540001	PTHR31194:SF13 - ETHYLENE-RESPONSIVE TRANSCRIPTION FACTOR SHINE 2-RELATED (1 of 2)	1.49338	1.86749	17.0681	3.60629e-05	0.000324774		GSVIVT01015540001
GSVIVT01017099001	PTHR12161:SF14 - REGULATOR OF VPS4 (1 of 2)	1.4945	4.74179	45.5907	1.45734e-11	5.60507e-10		GSVIVT01017099001
GSVIVT01030221001	K00430 - peroxidase (E1.11.1.7) (1 of 56)	1.49565	3.57293	11.0389	0.000892178	0.00507838		GSVIVT01030221001
GSVIVT01031282001	PTHR11183:SF59 - GALACTINOL SYNTHASE 2-RELATED (1 of 2)	1.49634	3.53884	25.3719	4.72767e-07	6.91921e-06		GSVIVT01031282001
GSVIVT01033706001	PTHR10209:SF152 - 1-AMINOCYCLOPROPANE-1-CARBOXYLATE OXIDASE-RELATED (1 of 2)	1.49901	1.10322	15.9416	6.53278e-05	0.000546411		GSVIVT01033706001
GSVIVT01005286001	PTHR32411:SF43 - CYSTEINE-RICH REPEAT SECRETORY PROTEIN 55 (1 of 2)	1.5	2.25689	20.6225	5.59345e-06	6.30458e-05		GSVIVT01005286001
GSVIVT01028935001	PTHR33649:SF2 - PAR1 PROTEIN (1 of 3)	1.5031	4.03859	6.93534	0.00845089	0.0330834		GSVIVT01028935001
GSVIVT01001280001	PTHR23023:SF94 - FLAVIN-CONTAINING MONOOXYGENASE FMO GS-OX-LIKE 1-RELATED (1 of 9)	1.50391	2.99909	24.5409	7.27506e-07	1.00952e-05		GSVIVT01001280001
GSVIVT01017062001	PTHR14255//PTHR14255:SF6 - ATP-DEPENDENT PROTEASE CEREBLON // SUBFAMILY NOT NAMED (1 of 1)	1.50431	7.36283	34.8578	3.54681e-09	8.40151e-08		GSVIVT01017062001
GSVIVT01019562001	PTHR10168:SF61 - F1N19.7 (1 of 1)	1.50438	3.02188	19.7033	9.04449e-06	9.65029e-05		GSVIVT01019562001
GSVIVT01000967001	PTHR33077:SF6 - PROTEIN TIFY 9 (1 of 1)	1.50446	4.8652	35.2533	2.89487e-09	7.04999e-08		GSVIVT01000967001
GSVIVT01034412001	PTHR31969:SF1 - GEM-LIKE PROTEIN 4-RELATED (1 of 9)	1.5059	3.78313	29.7745	4.85326e-08	8.94535e-07		GSVIVT01034412001
GSVIVT01025126001	PF03195 - Protein of unknown function DUF260 (DUF260) (1 of 44)	1.50623	3.59596	33.9863	5.55013e-09	1.26844e-07		GSVIVT01025126001
GSVIVT01009322001		1.50733	2.33986	23.3089	1.37963e-06	1.79146e-05		GSVIVT01009322001
GSVIVT01014500001	PF00954//PF01453//PF07714//PF08276//PF11883 - S-locus glycoprotein domain (S_locus_glycop) // D-mannose binding lectin (B_lectin) // Protein tyrosine kinase (Pkinase_Tyr) // PAN-like domain (PAN_2) // Domain of unknown function (DUF3403) (DUF3403) (1 of 3)	1.50795	0.67641	13.3405	0.000259738	0.0017824		GSVIVT01014500001
GSVIVT01038764001	PF00069//PF00560 - Protein kinase domain (Pkinase) // Leucine Rich Repeat (LRR_1) (1 of 5)	1.50812	3.10322	35.1472	3.05696e-09	7.39523e-08		GSVIVT01038764001
GSVIVT01035434001	PTHR11527:SF93 - 17.6 KDA CLASS II HEAT SHOCK PROTEIN-RELATED (1 of 8)	1.50901	1.43893	8.26562	0.00404029	0.017993		GSVIVT01035434001
GSVIVT01012005001	PTHR24092:SF41 - PHOSPHOLIPID-TRANSPORTING ATPASE 10-RELATED (1 of 1)	1.5095	6.33016	44.0068	3.27243e-11	1.16047e-09		GSVIVT01012005001
GSVIVT01028874001	PTHR11972//PTHR11972:SF79 - NADPH OXIDASE // SUBFAMILY NOT NAMED (1 of 1)	1.50968	2.96998	39.5182	3.25018e-10	9.52131e-09		GSVIVT01028874001
GSVIVT01033243001	K13495 - cis-zeatin O-glucosyltransferase (CISZOG) (1 of 1)	1.51126	1.39403	20.9147	4.80194e-06	5.50452e-05		GSVIVT01033243001
GSVIVT01021549001		1.51418	3.14043	13.8091	0.000202356	0.00144294		GSVIVT01021549001
GSVIVT01011766001	PF14009 - Domain of unknown function (DUF4228) (DUF4228) (1 of 17)	1.51728	3.14046	23.4795	1.26252e-06	1.64999e-05		GSVIVT01011766001
GSVIVT01011641001	PTHR31009:SF7 - S-ADENOSYL-L-METHIONINE:SALICYLIC ACID CARBOXYL METHYLTRANSFERASE, 41514-39166-RELATED (1 of 7)	1.52271	2.49662	19.0046	1.30404e-05	0.000134104		GSVIVT01011641001
GSVIVT01001461001	PTHR13878:SF53 - CYTOKININ DEHYDROGENASE 6 (1 of 2)	1.52295	5.10301	44.8501	2.12715e-11	7.83343e-10		GSVIVT01001461001
GSVIVT01024293001	PTHR10362//PTHR10362:SF17 - HISTIDINE AMMONIA-LYASE // SUBFAMILY NOT NAMED (1 of 10)	1.52302	0.85245	8.78362	0.00303948	0.0142181		GSVIVT01024293001
GSVIVT01026707001	3.1.4.3 - Phospholipase C / Lipophosphodiesterase I (1 of 2)	1.52532	4.5211	35.3149	2.80479e-09	6.84872e-08		GSVIVT01026707001
GSVIVT01014497001	PF00954//PF07714//PF08276 - S-locus glycoprotein domain (S_locus_glycop) // Protein tyrosine kinase (Pkinase_Tyr) // PAN-like domain (PAN_2) (1 of 10)	1.52738	4.00489	38.2998	6.06675e-10	1.6685e-08		GSVIVT01014497001
GSVIVT01024893001	K08081 - Tropinone reductase 1 (TR1) (1 of 13)	1.52943	4.75816	30.0498	4.21087e-08	7.8892e-07		GSVIVT01024893001
GSVIVT01013057001	2.4.1.12//2.4.2.24 - Cellulose synthase (UDP-forming) / UDP-glucose-cellulose glucosyltransferase (1 of 1)	1.52962	4.54109	39.5391	3.21556e-10	9.43507e-09		GSVIVT01013057001
GSVIVT01038011001	PF00560//PF07714//PF11721 - Leucine Rich Repeat (LRR_1) // Protein tyrosine kinase (Pkinase_Tyr) // Di-glucose binding within endoplasmic reticulum (Malectin) (1 of 6)	1.52986	6.21358	87.2313	9.65457e-21	2.0663e-18		GSVIVT01038011001
GSVIVT01007375001		1.53066	3.02959	26.009	3.39838e-07	5.14338e-06		GSVIVT01007375001
GSVIVT01015264001	PTHR10641//PTHR10641:SF566 - MYB-LIKE DNA-BINDING PROTEIN MYB // SUBFAMILY NOT NAMED (1 of 1)	1.53248	4.18287	39.2265	3.77389e-10	1.07948e-08		GSVIVT01015264001
GSVIVT01033919001	KOG1199 - Short-chain alcohol dehydrogenase/3-hydroxyacyl-CoA dehydrogenase (1 of 3)	1.53381	2.34559	17.2584	3.26254e-05	0.000298252		GSVIVT01033919001
GSVIVT01024038001	PTHR22950:SF205 - AMINO ACID PERMEASE 3-RELATED (1 of 8)	1.53392	0.931004	6.19306	0.0128252	0.0459465		GSVIVT01024038001
GSVIVT01035075001	PF00407 - Pathogenesis-related protein Bet v I family (Bet_v_1) (1 of 25)	1.53504	1.2643	20.8729	4.90795e-06	5.6119e-05		GSVIVT01035075001
GSVIVT01021977001	PTHR21089//PTHR21089:SF10 - SHIKIMATE DEHYDROGENASE // SUBFAMILY NOT NAMED (1 of 1)	1.53573	2.19343	19.9988	7.74918e-06	8.46177e-05		GSVIVT01021977001
GSVIVT01013401001	3.2.1.39 - Glucan endo-1,3-beta-D-glucosidase / Laminarinase (1 of 47)	1.53663	4.51989	26.8164	2.23733e-07	3.53927e-06		GSVIVT01013401001
GSVIVT01028718001	PF03106 - WRKY DNA -binding domain (WRKY) (1 of 59)	1.53699	2.0566	9.69105	0.00185168	0.00939631		GSVIVT01028718001
GSVIVT01016000001	PF00560//PF13855 - Leucine Rich Repeat (LRR_1) // Leucine rich repeat (LRR_8) (1 of 45)	1.53811	1.04329	13.4532	0.000244585	0.00169375		GSVIVT01016000001
GSVIVT01017696001	PTHR24221:SF205 - ABC TRANSPORTER B FAMILY MEMBER 11-RELATED (1 of 2)	1.53964	3.45922	27.7352	1.3911e-07	2.31325e-06		GSVIVT01017696001
GSVIVT01032511001	PF00892 - EamA-like transporter family (EamA) (1 of 58)	1.54221	5.69854	59.8306	1.03384e-14	8.00325e-13		GSVIVT01032511001
GSVIVT01024267001	PTHR24298:SF45 - CYTOCHROME P450 89A2-RELATED (1 of 9)	1.54551	2.79491	28.5359	9.1976e-08	1.59812e-06		GSVIVT01024267001
GSVIVT01036694001	PTHR13683:SF280 - ASPARTYL PROTEASE FAMILY PROTEIN (1 of 1)	1.54606	4.43034	50.6436	1.10758e-12	5.43104e-11		GSVIVT01036694001
GSVIVT01031651001	PTHR11732//PTHR11732:SF226 - ALDO/KETO REDUCTASE // SUBFAMILY NOT NAMED (1 of 4)	1.54635	1.05888	11.9152	0.000556787	0.00342894		GSVIVT01031651001
GSVIVT01029182001	6.2.1.34 - Trans-feruloyl-CoA synthase / Trans-feruloyl-CoA synthetase (1 of 2)	1.54986	5.06297	28.0207	1.20024e-07	2.01986e-06		GSVIVT01029182001
GSVIVT01001299001	PF14547 - Hydrophobic seed protein (Hydrophob_seed) (1 of 6)	1.55188	8.229	70.3366	5.00001e-17	6.14596e-15		GSVIVT01001299001
GSVIVT01027734001	PTHR10209:SF122 - 1-AMINOCYCLOPROPANE-1-CARBOXYLATE OXIDASE HOMOLOG 10-RELATED (1 of 5)	1.55388	2.81608	26.5062	2.62696e-07	4.10917e-06		GSVIVT01027734001
GSVIVT01034148001	PTHR31221:SF42 - WRKY TRANSCRIPTION FACTOR 49-RELATED (1 of 1)	1.55676	2.7129	20.7349	5.27454e-06	5.96732e-05		GSVIVT01034148001
GSVIVT01026742001	PTHR23155//PTHR23155:SF634 - LEUCINE-RICH REPEAT-CONTAINING PROTEIN // SUBFAMILY NOT NAMED (1 of 22)	1.55804	0.659007	15.0417	0.000105163	0.000829633		GSVIVT01026742001
GSVIVT01001444001	K15078 - structure-specific endonuclease subunit SLX1 (SLX1) (1 of 2)	1.56005	1.80561	25.1053	5.42844e-07	7.80703e-06		GSVIVT01001444001
GSVIVT01008670001	KOG0157 - Cytochrome P450 CYP4/CYP19/CYP26 subfamilies (1 of 105)	1.56227	3.68239	6.31079	0.0120006	0.0436506		GSVIVT01008670001
GSVIVT01014007001	K13989 - Derlin-2/3 (DERL2_3) (1 of 4)	1.56666	2.58624	23.9973	9.64722e-07	1.30874e-05		GSVIVT01014007001
GSVIVT01017952001	PTHR10638:SF36 - AMINE OXIDASE-RELATED (1 of 2)	1.56995	0.988998	17.3475	3.11314e-05	0.000287484		GSVIVT01017952001
GSVIVT01032352001	PF14576 - Sieve element occlusion N-terminus (SEO_N) (1 of 10)	1.57003	0.754483	12.5249	0.000401566	0.00259697		GSVIVT01032352001
GSVIVT01020155001		1.57008	4.92257	79.3317	5.2511e-19	8.84518e-17		GSVIVT01020155001
GSVIVT01014637001	1.14.13.121 - Premnaspirodiene oxygenase / Hyoscymus muticus premnaspirodiene oxygenase (1 of 9)	1.57325	2.37192	22.8283	1.77135e-06	2.23936e-05		GSVIVT01014637001
GSVIVT01028907001		1.57478	2.20192	26.4026	2.77162e-07	4.29117e-06		GSVIVT01028907001
GSVIVT01031480001	PTHR21576//PTHR21576:SF29 - UNCHARACTERIZED NODULIN-LIKE PROTEIN // SUBFAMILY NOT NAMED (1 of 1)	1.57707	2.95882	30.7555	2.9268e-08	5.62242e-07		GSVIVT01031480001
GSVIVT01021648001	PF00069//PF00560//PF07714//PF08263//PF13855 - Protein kinase domain (Pkinase) // Leucine Rich Repeat (LRR_1) // Protein tyrosine kinase (Pkinase_Tyr) // Leucine rich repeat N-terminal domain (LRRNT_2) // Leucine rich repeat (LRR_8) (1 of 3)	1.57772	2.7534	31.4229	2.07524e-08	4.16237e-07		GSVIVT01021648001
GSVIVT01033015001	PF02893 - GRAM domain (GRAM) (1 of 17)	1.57894	4.49863	30.3294	3.64567e-08	6.87652e-07		GSVIVT01033015001
GSVIVT01036746001	PTHR11562//PTHR11562:SF52 - CATION EFFLUX PROTEIN/ ZINC TRANSPORTER // SUBFAMILY NOT NAMED (1 of 1)	1.58105	3.01941	34.7035	3.83946e-09	9.07575e-08		GSVIVT01036746001
GSVIVT01022369001		1.58863	2.24199	21.9057	2.86383e-06	3.44797e-05		GSVIVT01022369001
GSVIVT01027583001	PTHR10795:SF320 - SUBTILASE FAMILY PROTEIN-RELATED (1 of 2)	1.58964	3.02864	13.3066	0.000264478	0.00180811		GSVIVT01027583001
GSVIVT01034406001	PF00954//PF07714//PF08276//PF11883 - S-locus glycoprotein domain (S_locus_glycop) // Protein tyrosine kinase (Pkinase_Tyr) // PAN-like domain (PAN_2) // Domain of unknown function (DUF3403) (DUF3403) (1 of 7)	1.59181	4.48806	37.2222	1.05408e-09	2.77911e-08		GSVIVT01034406001
GSVIVT01020730001	PF00069//PF00560//PF08263//PF13855 - Protein kinase domain (Pkinase) // Leucine Rich Repeat (LRR_1) // Leucine rich repeat N-terminal domain (LRRNT_2) // Leucine rich repeat (LRR_8) (1 of 28)	1.59205	0.786878	7.59123	0.00586531	0.0244729		GSVIVT01020730001
GSVIVT01008046001	PTHR31429:SF1 - WRKY FAMILY TRANSCRIPTION FACTOR-RELATED (1 of 4)	1.59293	2.45835	12.1909	0.00048024	0.00302616		GSVIVT01008046001
GSVIVT01020617001	K08472 - mlo protein (MLO) (1 of 17)	1.5945	4.25404	29.3807	5.94669e-08	1.0743e-06		GSVIVT01020617001
GSVIVT01021490001	PF13243 - Squalene-hopene cyclase C-terminal domain (SQHop_cyclase_C) (1 of 5)	1.59741	1.75753	22.8358	1.76445e-06	2.2353e-05		GSVIVT01021490001
GSVIVT01008917001	PTHR22950:SF3 - AUXIN TRANSPORTER-LIKE PROTEIN 2-RELATED (1 of 1)	1.60111	5.29977	62.9393	2.13175e-15	1.92939e-13		GSVIVT01008917001
GSVIVT01035211001	PF00069//PF00560//PF13855 - Protein kinase domain (Pkinase) // Leucine Rich Repeat (LRR_1) // Leucine rich repeat (LRR_8) (1 of 14)	1.60174	3.90688	46.7854	7.91995e-12	3.20177e-10		GSVIVT01035211001
GSVIVT01006152001	PTHR22298:SF39 - ENDOGLUCANASE 7 (1 of 1)	1.60397	1.07024	16.1956	5.71266e-05	0.000487452		GSVIVT01006152001
GSVIVT01028477001		1.60473	1.22947	17.3296	3.14249e-05	0.00028902		GSVIVT01028477001
GSVIVT01009064001	PF04674 - Phosphate-induced protein 1 conserved region (Phi_1) (1 of 9)	1.60756	3.09785	17.3587	3.09481e-05	0.000286081		GSVIVT01009064001
GSVIVT01022181001	1.10.3.2//1.10.3.3 - Laccase / Urishiol oxidase // L-ascorbate oxidase / Ascorbase (1 of 4)	1.60956	2.72355	16.7426	4.28086e-05	0.00037823		GSVIVT01022181001
GSVIVT01008567001	PTHR21576:SF44 - MAJOR FACILITATOR PROTEIN (1 of 3)	1.61027	6.8609	43.6014	4.02558e-11	1.40827e-09		GSVIVT01008567001
GSVIVT01019587001	PTHR13301:SF51 - CELLULOSE SYNTHASE-LIKE PROTEIN G1-RELATED (1 of 15)	1.61066	4.04643	51.7293	6.37038e-13	3.32063e-11		GSVIVT01019587001
GSVIVT01028817001	PF00560//PF08263//PF13855 - Leucine Rich Repeat (LRR_1) // Leucine rich repeat N-terminal domain (LRRNT_2) // Leucine rich repeat (LRR_8) (1 of 41)	1.6121	3.56143	54.7355	1.37892e-13	8.38971e-12		GSVIVT01028817001
GSVIVT01014517001	2.7.11.1 - Non-specific serine/threonine protein kinase / Threonine-specific protein kinase (1 of 1143)	1.61468	0.687845	15.6518	7.61394e-05	0.000623931		GSVIVT01014517001
GSVIVT01006775001	PF12734 - Cysteine-rich TM module stress tolerance (CYSTM) (1 of 10)	1.61484	6.90479	53.9684	2.03735e-13	1.19348e-11		GSVIVT01006775001
GSVIVT01022461001	1.14.13.121 - Premnaspirodiene oxygenase / Hyoscymus muticus premnaspirodiene oxygenase (1 of 9)	1.61683	1.41393	25.3934	4.67523e-07	6.84798e-06		GSVIVT01022461001
GSVIVT01017052001	PTHR11654:SF157 - PROTEIN NRT1/ PTR FAMILY 1.1-RELATED (1 of 1)	1.61821	6.14482	74.9957	4.71746e-18	6.86561e-16		GSVIVT01017052001
GSVIVT01035430001	PTHR11527:SF93 - 17.6 KDA CLASS II HEAT SHOCK PROTEIN-RELATED (1 of 8)	1.62227	1.3438	8.99883	0.00270152	0.0128793		GSVIVT01035430001
GSVIVT01022153001	PF00685 - Sulfotransferase domain (Sulfotransfer_1) (1 of 20)	1.6245	5.00019	55.9539	7.41902e-14	4.83752e-12		GSVIVT01022153001
GSVIVT01020076001	PTHR11654:SF98 - PROTEIN NRT1/ PTR FAMILY 4.5-RELATED (1 of 1)	1.62928	7.41587	54.3441	1.6828e-13	1.01034e-11		GSVIVT01020076001
GSVIVT01011690001	PTHR15907:SF43 - PROTEIN PLANT CADMIUM RESISTANCE 2-RELATED (1 of 4)	1.63011	3.26199	27.8723	1.29595e-07	2.16292e-06		GSVIVT01011690001
GSVIVT01006001001	PTHR33076:SF4 - NON-SPECIFIC LIPID-TRANSFER PROTEIN 8 (1 of 1)	1.63064	5.65167	9.63328	0.00191083	0.00964801		GSVIVT01006001001
GSVIVT01036558001	K12640 - brassinosteroid-6-oxidase 2 (CYP85A2, BR6OX2) (1 of 2)	1.63258	4.17633	41.4651	1.19995e-10	3.82973e-09		GSVIVT01036558001
GSVIVT01035279001		1.63302	4.68728	37.5027	9.12856e-10	2.42788e-08		GSVIVT01035279001
GSVIVT01037277001	K01114 - phospholipase C (plcC) (1 of 2)	1.63323	4.92989	17.416	3.00288e-05	0.000278432		GSVIVT01037277001
GSVIVT01022346001	PTHR19241:SF230 - ABC TRANSPORTER G FAMILY MEMBER 5 (1 of 1)	1.6364	6.89489	29.2844	6.24953e-08	1.12232e-06		GSVIVT01022346001
GSVIVT01037015001	PTHR10334//PTHR10334:SF215 - CYSTEINE-RICH SECRETORY PROTEIN-RELATED // SUBFAMILY NOT NAMED (1 of 1)	1.63892	4.24226	12.8507	0.00033736	0.00223092		GSVIVT01037015001
GSVIVT01008812001	PTHR11785//PTHR11785:SF370 - AMINO ACID TRANSPORTER // SUBFAMILY NOT NAMED (1 of 2)	1.64027	1.59745	17.0394	3.66128e-05	0.000329081		GSVIVT01008812001
GSVIVT01017173001	K04124 - gibberellin 3-beta-dioxygenase (E1.14.11.15) (1 of 3)	1.64295	2.93907	29.5579	5.42704e-08	9.86301e-07		GSVIVT01017173001
GSVIVT01024102001	PTHR23155//PTHR23155:SF634 - LEUCINE-RICH REPEAT-CONTAINING PROTEIN // SUBFAMILY NOT NAMED (1 of 22)	1.64603	3.46452	49.0023	2.55656e-12	1.14837e-10		GSVIVT01024102001
GSVIVT01026740001	PTHR23155//PTHR23155:SF634 - LEUCINE-RICH REPEAT-CONTAINING PROTEIN // SUBFAMILY NOT NAMED (1 of 22)	1.64729	0.924965	10.2649	0.00135585	0.00722906		GSVIVT01026740001
GSVIVT01013771001	PTHR31375:SF46 - PECTIN LYASE-LIKE PROTEIN (1 of 1)	1.64905	4.65804	9.79437	0.00175047	0.00896271		GSVIVT01013771001
GSVIVT01001198001	PTHR11814:SF60 - SULFATE TRANSPORTER 3.1-RELATED (1 of 2)	1.64935	5.79521	56.7458	4.95946e-14	3.37912e-12		GSVIVT01001198001
GSVIVT01024911001	PF00139 - Legume lectin domain (Lectin_legB) (1 of 38)	1.65035	2.04516	26.5031	2.63119e-07	4.11225e-06		GSVIVT01024911001
GSVIVT01013147001	PTHR32191:SF14 - PROTEIN TORNADO 2 (1 of 1)	1.65039	3.78275	52.6664	3.95298e-13	2.17917e-11		GSVIVT01013147001
GSVIVT01019830001	PTHR12398 - PROTEIN PHOSPHATASE INHIBITOR (1 of 2)	1.65104	3.8064	34.5397	4.17651e-09	9.75342e-08		GSVIVT01019830001
GSVIVT01014491001	PF07714//PF11883 - Protein tyrosine kinase (Pkinase_Tyr) // Domain of unknown function (DUF3403) (DUF3403) (1 of 7)	1.6518	3.83173	25.0322	5.63804e-07	8.06653e-06		GSVIVT01014491001
GSVIVT01018926001		1.65498	2.20016	32.8559	9.92503e-09	2.14437e-07		GSVIVT01018926001
GSVIVT01011112001	PTHR13774 - PHENAZINE BIOSYNTHESIS PROTEIN (1 of 3)	1.65576	3.92619	55.6824	8.51763e-14	5.43694e-12		GSVIVT01011112001
GSVIVT01007418001	PTHR24298:SF114 - CYTOCHROME P450 - LIKE PROTEIN-RELATED (1 of 7)	1.65965	3.33113	35.5088	2.53897e-09	6.24176e-08		GSVIVT01007418001
GSVIVT01018292001	PF02298 - Plastocyanin-like domain (Cu_bind_like) (1 of 39)	1.66013	5.67341	48.199	3.85088e-12	1.67196e-10		GSVIVT01018292001
GSVIVT01038120001	PTHR22595:SF37 - CHITINASE-RELATED (1 of 4)	1.66435	2.08271	11.5161	0.000689958	0.00410053		GSVIVT01038120001
GSVIVT01020682001	PF13839//PF14416 - GDSL/SGNH-like Acyl-Esterase family found in Pmr5 and Cas1p (PC-Esterase) // PMR5 N terminal Domain (PMR5N) (1 of 35)	1.66555	4.33456	25.3216	4.85237e-07	7.0676e-06		GSVIVT01020682001
GSVIVT01008323001	PTHR31713:SF15 - PROTEIN SAR DEFICIENT 1 (1 of 3)	1.66768	1.47644	18.1035	2.09221e-05	0.000202347		GSVIVT01008323001
GSVIVT01029149001	PF00069//PF00560//PF08263//PF13855 - Protein kinase domain (Pkinase) // Leucine Rich Repeat (LRR_1) // Leucine rich repeat N-terminal domain (LRRNT_2) // Leucine rich repeat (LRR_8) (1 of 28)	1.66816	0.985755	23.0226	1.60104e-06	2.04538e-05		GSVIVT01029149001
GSVIVT01021212001	PF02701 - Dof domain, zinc finger (zf-Dof) (1 of 22)	1.6696	1.72573	19.7441	8.85336e-06	9.4853e-05		GSVIVT01021212001
GSVIVT01006103001	PTHR31595:SF13 - ACYL-COA--STEROL O-ACYLTRANSFERASE 1 (1 of 1)	1.67047	4.25909	50.6615	1.09754e-12	5.39634e-11		GSVIVT01006103001
GSVIVT01014150001	PF07714//PF11721//PF13855 - Protein tyrosine kinase (Pkinase_Tyr) // Di-glucose binding within endoplasmic reticulum (Malectin) // Leucine rich repeat (LRR_8) (1 of 5)	1.67219	3.55728	21.2201	4.09457e-06	4.76904e-05		GSVIVT01014150001
GSVIVT01035466001	PTHR24282//PTHR24282:SF24 - CYTOCHROME P450 FAMILY MEMBER // SUBFAMILY NOT NAMED (1 of 3)	1.67288	1.90702	15.5676	7.96054e-05	0.000647087		GSVIVT01035466001
GSVIVT01007582001	PTHR31683:SF28 - PECTATE LYASE 22-RELATED (1 of 1)	1.67382	7.28814	41.0612	1.47539e-10	4.60384e-09		GSVIVT01007582001
GSVIVT01011996001		1.67666	0.713961	15.9656	6.45038e-05	0.000540762		GSVIVT01011996001
GSVIVT01034945001	PTHR10209:SF160 - GIBBERELLIN 2-BETA-DIOXYGENASE 4 (1 of 1)	1.67774	3.3432	43.784	3.66689e-11	1.29279e-09		GSVIVT01034945001
GSVIVT01019580001	PTHR13301:SF51 - CELLULOSE SYNTHASE-LIKE PROTEIN G1-RELATED (1 of 15)	1.67911	1.18879	12.8865	0.000330957	0.00219256		GSVIVT01019580001
GSVIVT01001366001	PTHR24326:SF243 - HOMEOBOX-LEUCINE ZIPPER PROTEIN HAT14 (1 of 1)	1.68402	5.34254	107.814	2.95276e-25	1.1937e-22		GSVIVT01001366001
GSVIVT01007745001	K01673 - carbonic anhydrase (cynT, can) (1 of 6)	1.68635	5.94149	26.1692	3.12767e-07	4.76138e-06		GSVIVT01007745001
GSVIVT01017223001	PTHR11453:SF48 - BORON TRANSPORTER 4-RELATED (1 of 1)	1.68689	1.71031	21.4993	3.53965e-06	4.1841e-05		GSVIVT01017223001
GSVIVT01021112001	PTHR24078//PTHR24078:SF309 - DNAJ HOMOLOG SUBFAMILY C MEMBER // SUBFAMILY NOT NAMED (1 of 1)	1.68867	6.5889	34.4479	4.37821e-09	1.01983e-07		GSVIVT01021112001
GSVIVT01005088001	KOG0156 - Cytochrome P450 CYP2 subfamily (1 of 97)	1.69101	0.768157	18.1906	1.9986e-05	0.000193992		GSVIVT01005088001
GSVIVT01001790001	PF00931//PF07725//PF13676 - NB-ARC domain (NB-ARC) // Leucine Rich Repeat (LRR_3) // TIR domain (TIR_2) (1 of 3)	1.69109	1.48332	18.8649	1.40311e-05	0.00014252		GSVIVT01001790001
GSVIVT01016504001	PF00314 - Thaumatin family (Thaumatin) (1 of 24)	1.69225	4.25381	52.7747	3.74085e-13	2.0748e-11		GSVIVT01016504001
GSVIVT01026967001	2.1.2.11 - 3-methyl-2-oxobutanoate hydroxymethyltransferase / Ketopantoate hydroxymethyltransferase (1 of 1)	1.69265	2.53796	32.9415	9.49729e-09	2.05929e-07		GSVIVT01026967001
GSVIVT01032538001	PTHR14677:SF2 - AN1-TYPE ZINC FINGER PROTEIN 1 (1 of 1)	1.69271	2.91739	28.5548	9.10859e-08	1.59024e-06		GSVIVT01032538001
GSVIVT01009671001	PTHR24282:SF45 - CYTOCHROME P450, FAMILY 721, SUBFAMILY A, POLYPEPTIDE 1 (1 of 3)	1.69538	3.85905	51.6887	6.50372e-13	3.36124e-11		GSVIVT01009671001
GSVIVT01014490001	PF00954//PF01453//PF07714//PF08276 - S-locus glycoprotein domain (S_locus_glycop) // D-mannose binding lectin (B_lectin) // Protein tyrosine kinase (Pkinase_Tyr) // PAN-like domain (PAN_2) (1 of 8)	1.69576	5.10877	27.2012	1.8334e-07	2.96474e-06		GSVIVT01014490001
GSVIVT01023382001	PF00069//PF00560//PF13855 - Protein kinase domain (Pkinase) // Leucine Rich Repeat (LRR_1) // Leucine rich repeat (LRR_8) (1 of 14)	1.6964	7.1827	53.2564	2.92731e-13	1.66418e-11		GSVIVT01023382001
GSVIVT01010525001	PTHR31221:SF25 - WRKY TRANSCRIPTION FACTOR 45-RELATED (1 of 3)	1.69715	5.69227	52.0639	5.37238e-13	2.87454e-11		GSVIVT01010525001
GSVIVT01020360001		1.70216	5.2993	81.8214	1.4896e-19	2.70987e-17		GSVIVT01020360001
GSVIVT01030067001		1.70722	1.42459	14.8968	0.000113554	0.000884703		GSVIVT01030067001
GSVIVT01027952001	PTHR31585:SF12 - FOLATE-BIOPTERIN TRANSPORTER 8, CHLOROPLASTIC-RELATED (1 of 1)	1.7076	2.42473	28.8213	7.93724e-08	1.39511e-06		GSVIVT01027952001
GSVIVT01000060001	PTHR31238:SF42 - GERMIN-LIKE PROTEIN SUBFAMILY 1 MEMBER 10-RELATED (1 of 25)	1.7078	7.14715	9.23886	0.00236932	0.0115557		GSVIVT01000060001
GSVIVT01034489001	PTHR24349//PTHR24349:SF117 - SERINE/THREONINE-PROTEIN KINASE // SUBFAMILY NOT NAMED (1 of 1)	1.71112	0.856549	14.2324	0.000161562	0.00119769		GSVIVT01034489001
GSVIVT01009280001	PTHR10641:SF519 - TRANSCRIPTION FACTOR RAX2 (1 of 3)	1.71165	5.02651	28.7802	8.10769e-08	1.42232e-06		GSVIVT01009280001
GSVIVT01025049001	PTHR22814//PTHR22814:SF82 - COPPER TRANSPORT PROTEIN ATOX1-RELATED // SUBFAMILY NOT NAMED (1 of 1)	1.71185	2.18328	34.5868	4.07663e-09	9.56931e-08		GSVIVT01025049001
GSVIVT01021829001		1.71247	4.47411	24.3615	7.98478e-07	1.09712e-05		GSVIVT01021829001
GSVIVT01014529001	PF00954//PF01453//PF07714//PF08276 - S-locus glycoprotein domain (S_locus_glycop) // D-mannose binding lectin (B_lectin) // Protein tyrosine kinase (Pkinase_Tyr) // PAN-like domain (PAN_2) (1 of 8)	1.71729	2.14114	21.2724	3.98421e-06	4.66114e-05		GSVIVT01014529001
GSVIVT01036320001	PTHR31225:SF15 - ALPHA-HUMULENE/(-)-(E)-BETA-CARYOPHYLLENE SYNTHASE (1 of 57)	1.71831	0.848168	11.3908	0.000738082	0.00434005		GSVIVT01036320001
GSVIVT01009081001	PF05340 - Protein of unknown function (DUF740) (DUF740) (1 of 4)	1.72243	2.64376	13.8246	0.000200694	0.00143402		GSVIVT01009081001
GSVIVT01007713001	PTHR27002:SF128 - CYSTEINE-RICH RECEPTOR-LIKE PROTEIN KINASE 42 (1 of 2)	1.72329	3.94757	20.9327	4.75707e-06	5.45997e-05		GSVIVT01007713001
GSVIVT01023383001	PTHR10629//PTHR10629:SF36 - CYTOSINE-SPECIFIC METHYLTRANSFERASE // SUBFAMILY NOT NAMED (1 of 7)	1.7271	5.14433	63.0787	1.98611e-15	1.80657e-13		GSVIVT01023383001
GSVIVT01007825001	PTHR22844:SF159 - F3I6.5 PROTEIN (1 of 1)	1.73613	1.97666	14.4271	0.000145693	0.00109613		GSVIVT01007825001
GSVIVT01015859001	PTHR11926:SF374 - UDP-GLYCOSYLTRANSFERASE 71C4 (1 of 1)	1.73629	3.68357	19.6146	9.47432e-06	0.0001005		GSVIVT01015859001
GSVIVT01010834001	PTHR23155//PTHR23155:SF513 - LEUCINE-RICH REPEAT-CONTAINING PROTEIN // SUBFAMILY NOT NAMED (1 of 13)	1.73784	1.51018	33.3819	7.57268e-09	1.68003e-07		GSVIVT01010834001
GSVIVT01001089001	PF00847 - AP2 domain (AP2) (1 of 97)	1.73865	5.1739	35.9089	2.06765e-09	5.20258e-08		GSVIVT01001089001
GSVIVT01010672001	PTHR23024//PTHR23024:SF173 - MEMBER OF GDXG FAMILY OF LIPOLYTIC ENZYMES // SUBFAMILY NOT NAMED (1 of 1)	1.73935	4.87103	61.1227	5.3627e-15	4.49577e-13		GSVIVT01010672001
GSVIVT01001316001	PTHR11527:SF95 - 23.5 KDA HEAT SHOCK PROTEIN, MITOCHONDRIAL-RELATED (1 of 3)	1.74056	1.24651	8.56804	0.00342116	0.0156849		GSVIVT01001316001
GSVIVT01022375001		1.74299	0.897607	16.0713	6.10024e-05	0.000514968		GSVIVT01022375001
GSVIVT01026725001	PTHR23155//PTHR23155:SF634 - LEUCINE-RICH REPEAT-CONTAINING PROTEIN // SUBFAMILY NOT NAMED (1 of 22)	1.74307	0.955142	17.3349	3.13378e-05	0.000288657		GSVIVT01026725001
GSVIVT01029611001		1.74492	5.30255	26.0522	3.3231e-07	5.04201e-06		GSVIVT01029611001
GSVIVT01031613001	PTHR11926:SF98 - UDP-GLYCOSYLTRANSFERASE 75B1-RELATED (1 of 4)	1.74728	3.91082	11.7477	0.000609172	0.00369402		GSVIVT01031613001
GSVIVT01021645001	PF00069//PF00560//PF07714//PF08263//PF13855 - Protein kinase domain (Pkinase) // Leucine Rich Repeat (LRR_1) // Protein tyrosine kinase (Pkinase_Tyr) // Leucine rich repeat N-terminal domain (LRRNT_2) // Leucine rich repeat (LRR_8) (1 of 3)	1.75222	3.04192	28.1369	1.13029e-07	1.91813e-06		GSVIVT01021645001
GSVIVT01020734001	K16040 - trans-resveratrol di-O-methyltransferase (ROMT) (1 of 1)	1.75735	4.56439	30.9528	2.64378e-08	5.17157e-07		GSVIVT01020734001
GSVIVT01004725001	PTHR22604:SF123 - BCDNA.GH03377 (1 of 1)	1.75989	1.91435	36.1245	1.85106e-09	4.67051e-08		GSVIVT01004725001
GSVIVT01031544001	3.2.1.39 - Glucan endo-1,3-beta-D-glucosidase / Laminarinase (1 of 47)	1.76026	3.36786	13.093	0.000296403	0.00198972		GSVIVT01031544001
GSVIVT01032556001	PTHR23070:SF5 - AAA-TYPE ATPASE FAMILY PROTEIN-RELATED (1 of 7)	1.76206	1.48689	29.0383	7.0961e-08	1.26313e-06		GSVIVT01032556001
GSVIVT01005786001	PF13947 - Wall-associated receptor kinase galacturonan-binding (GUB_WAK_bind) (1 of 43)	1.76405	1.81178	31.4584	2.03756e-08	4.10036e-07		GSVIVT01005786001
GSVIVT01035231001	PTHR12802:SF60 - PROTEIN REVEILLE 1-RELATED (1 of 1)	1.76469	7.24713	151.818	6.94224e-35	8.41955e-32		GSVIVT01035231001
GSVIVT01023807001	2.1.1.159 - Theobromine synthase / MXMT (1 of 5)	1.76791	0.938701	9.63375	0.00191034	0.00964801		GSVIVT01023807001
GSVIVT01035061001	PF00407 - Pathogenesis-related protein Bet v I family (Bet_v_1) (1 of 25)	1.76971	8.88249	11.4291	0.00072302	0.00426526		GSVIVT01035061001
GSVIVT01016572001	PTHR11527:SF142 - 15.7 KDA HEAT SHOCK PROTEIN, PEROXISOMAL (1 of 1)	1.7755	4.50019	27.5591	1.52367e-07	2.51988e-06		GSVIVT01016572001
GSVIVT01033902001	PF02362 - B3 DNA binding domain (B3) (1 of 47)	1.7779	3.9474	84.7958	3.30823e-20	6.63509e-18		GSVIVT01033902001
GSVIVT01016930001	PTHR36328:SF1 - CRYPTDIN PROTEIN-LIKE PROTEIN (1 of 2)	1.78027	7.29941	11.396	0.000736009	0.00433594		GSVIVT01016930001
GSVIVT01033081001	PTHR31517:SF7 - PEROXIDASE 55 (1 of 2)	1.78561	5.23985	59.1341	1.47284e-14	1.11178e-12		GSVIVT01033081001
GSVIVT01004105001	PTHR23155//PTHR23155:SF513 - LEUCINE-RICH REPEAT-CONTAINING PROTEIN // SUBFAMILY NOT NAMED (1 of 13)	1.78618	1.39638	14.4826	0.000141456	0.00106735		GSVIVT01004105001
GSVIVT01009480001	PTHR21493//PTHR21493:SF104 - CGI-141-RELATED/LIPASE CONTAINING PROTEIN // SUBFAMILY NOT NAMED (1 of 1)	1.78676	2.10069	17.7217	2.55699e-05	0.000241395		GSVIVT01009480001
GSVIVT01034403001	PF00954//PF08276 - S-locus glycoprotein domain (S_locus_glycop) // PAN-like domain (PAN_2) (1 of 7)	1.79118	1.79076	26.0131	3.39111e-07	5.13664e-06		GSVIVT01034403001
GSVIVT01007119001		1.79263	1.74114	23.8647	1.0335e-06	1.38653e-05		GSVIVT01007119001
GSVIVT01035007001	PF00069//PF01657 - Protein kinase domain (Pkinase) // Salt stress response/antifungal (Stress-antifung) (1 of 8)	1.79294	3.90477	61.1831	5.20051e-15	4.40035e-13		GSVIVT01035007001
GSVIVT01009851001	PTHR24298:SF86 - CYTOCHROME P450 71B21-RELATED (1 of 6)	1.79414	3.46505	17.1144	3.51937e-05	0.000318055		GSVIVT01009851001
GSVIVT01022699001	PTHR23088//PTHR23088:SF31 - NITRILASE-RELATED // SUBFAMILY NOT NAMED (1 of 15)	1.79503	1.03075	15.6042	7.80829e-05	0.000636418		GSVIVT01022699001
GSVIVT01027067001	1.3.1.77 - Anthocyanidin reductase / ANR (1 of 8)	1.8032	3.31631	15.9048	6.66113e-05	0.000555868		GSVIVT01027067001
GSVIVT01004838001	PF14368 - Probable lipid transfer (LTP_2) (1 of 35)	1.80472	1.0131	17.266	3.24949e-05	0.000297208		GSVIVT01004838001
GSVIVT01018622001	PTHR31707:SF60 - PECTINESTERASE INHIBITOR 1-RELATED (1 of 1)	1.8051	0.674759	8.16005	0.00428233	0.0188584		GSVIVT01018622001
GSVIVT01006146001		1.80674	1.00104	17.09	3.56491e-05	0.000321531		GSVIVT01006146001
GSVIVT01027603001	PTHR10366:SF425 - BRASSINOSTEROID METABOLIC PATHWAY PROTEIN BEN1 (1 of 3)	1.8098	1.30422	18.8912	1.38388e-05	0.000140882		GSVIVT01027603001
GSVIVT01000067001	PTHR31238:SF42 - GERMIN-LIKE PROTEIN SUBFAMILY 1 MEMBER 10-RELATED (1 of 25)	1.81052	4.55183	17.5467	2.80341e-05	0.000262074		GSVIVT01000067001
GSVIVT01029650001	2.7.11.1 - Non-specific serine/threonine protein kinase / Threonine-specific protein kinase (1 of 1143)	1.81095	1.0194	25.1637	5.26638e-07	7.60365e-06		GSVIVT01029650001
GSVIVT01023863001	3.4.22.6 - Chymopapain / Papaya proteinase II (1 of 2)	1.81364	2.66048	20.3377	6.49082e-06	7.2265e-05		GSVIVT01023863001
GSVIVT01011428001	PTHR10759//PTHR10759:SF12 - 60S RIBOSOMAL PROTEIN L34 // SUBFAMILY NOT NAMED (1 of 1)	1.81598	3.88583	20.3897	6.31683e-06	7.05004e-05		GSVIVT01011428001
GSVIVT01026708001	PTHR31956:SF1 - NON-SPECIFIC PHOSPHOLIPASE C3-RELATED (1 of 1)	1.81625	6.9886	55.8729	7.73119e-14	5.02307e-12		GSVIVT01026708001
GSVIVT01019664001	PTHR22298//PTHR22298:SF32 - ENDO-1,4-BETA-GLUCANASE // SUBFAMILY NOT NAMED (1 of 1)	1.82611	9.38948	12.6624	0.00037308	0.00243177		GSVIVT01019664001
GSVIVT01024894001	1.1.1.236 - Tropinone reductase II / Tropinone reductase (1 of 17)	1.83325	1.28656	20.7492	5.23539e-06	5.9304e-05		GSVIVT01024894001
GSVIVT01001059001	PTHR11177//PTHR11177:SF208 - CHITINASE // SUBFAMILY NOT NAMED (1 of 2)	1.83334	0.894538	11.8728	0.000569601	0.00349248		GSVIVT01001059001
GSVIVT01023867001	PTHR24089:SF161 - MITOCHONDRIAL PHOSPHATE CARRIER PROTEIN 1, MITOCHONDRIAL (1 of 1)	1.83337	1.10451	27.1461	1.88646e-07	3.03435e-06		GSVIVT01023867001
GSVIVT01010124001	PTHR28630:SF3 - REDOX-REGULATORY PROTEIN FAM213A (1 of 1)	1.83489	1.65247	22.2936	2.33981e-06	2.88386e-05		GSVIVT01010124001
GSVIVT01020731001	2.1.1.240 - Trans-resveratrol di-O-methyltransferase / Resveratrol O-methyltransferase (1 of 17)	1.83786	3.18433	31.2245	2.29851e-08	4.55993e-07		GSVIVT01020731001
GSVIVT01030219001	K00430 - peroxidase (E1.11.1.7) (1 of 56)	1.8412	6.84539	47.546	5.37291e-12	2.26186e-10		GSVIVT01030219001
GSVIVT01030985001	PF14368 - Probable lipid transfer (LTP_2) (1 of 35)	1.84339	3.111	41.9322	9.44942e-11	3.0918e-09		GSVIVT01030985001
GSVIVT01036171001	1.2.1.50//1.2.1.84 - Long-chain-fatty-acyl-CoA reductase / Acyl-CoA reductase (1 of 1)	1.84398	6.75529	15.8036	7.02675e-05	0.000582107		GSVIVT01036171001
GSVIVT01021995001	PTHR10857:SF26 - PROTEIN BONZAI 3 (1 of 8)	1.84825	1.45326	27.551	1.53004e-07	2.52812e-06		GSVIVT01021995001
GSVIVT01016100001	PTHR13683//PTHR13683:SF263 - ASPARTYL PROTEASES // SUBFAMILY NOT NAMED (1 of 1)	1.85078	3.45487	38.862	4.54849e-10	1.28289e-08		GSVIVT01016100001
GSVIVT01027068001	1.3.1.77 - Anthocyanidin reductase / ANR (1 of 8)	1.8527	0.859167	10.792	0.00101937	0.00566935		GSVIVT01027068001
GSVIVT01014246001	PTHR13301:SF69 - BASIC HELIX-LOOP-HELIX DOMAIN-CONTAINING PROTEIN (1 of 2)	1.85634	1.84505	14.2943	0.000156336	0.00116322		GSVIVT01014246001
GSVIVT01035554001	PTHR31744:SF6 - NAC DOMAIN CONTAINING PROTEIN 38 (1 of 1)	1.85978	5.64898	19.7381	8.88116e-06	9.50388e-05		GSVIVT01035554001
GSVIVT01017201001	PTHR19241:SF219 - ABC TRANSPORTER G FAMILY MEMBER 38 (1 of 30)	1.86175	6.8732	13.9516	0.000187575	0.00135627		GSVIVT01017201001
GSVIVT01027787001		1.86214	6.22582	22.8339	1.76625e-06	2.23602e-05		GSVIVT01027787001
GSVIVT01032557001	PTHR23070:SF5 - AAA-TYPE ATPASE FAMILY PROTEIN-RELATED (1 of 7)	1.86517	1.39267	25.0871	5.47978e-07	7.87426e-06		GSVIVT01032557001
GSVIVT01006143001	PTHR27002:SF122 - CYSTEINE-RICH RECEPTOR-LIKE PROTEIN KINASE 28-RELATED (1 of 23)	1.86854	3.23688	46.8114	7.81566e-12	3.16665e-10		GSVIVT01006143001
GSVIVT01011107001	2.5.1.112//2.5.1.27 - Adenylate dimethylallyltransferase (ADP/ATP-dependent) / Isopentenyltransferase // Adenylate dimethylallyltransferase (AMP-dependent) / Isopentenyltransferase (1 of 3)	1.86952	1.44534	33.0123	9.158e-09	1.99285e-07		GSVIVT01011107001
GSVIVT01033286001	PF04862 - Protein of unknown function (DUF642) (DUF642) (1 of 5)	1.86986	3.70529	27.3796	1.67182e-07	2.73998e-06		GSVIVT01033286001
GSVIVT01020834001	PTHR31719:SF5 - NAC DOMAIN-CONTAINING PROTEIN 6-RELATED (1 of 6)	1.87024	5.06501	62.1795	3.13532e-15	2.7422e-13		GSVIVT01020834001
GSVIVT01015290001	PTHR31321:SF17 - PECTINESTERASE 53-RELATED (1 of 1)	1.87347	4.55209	16.419	5.07727e-05	0.000438668		GSVIVT01015290001
GSVIVT01021488001	PTHR11764:SF18 - AMYRIN SYNTHASE LUP2-RELATED (1 of 20)	1.87367	1.14362	18.6203	1.59513e-05	0.000159706		GSVIVT01021488001
GSVIVT01011696001		1.87756	2.46492	25.1197	5.38805e-07	7.76083e-06		GSVIVT01011696001
GSVIVT01030988001		1.8778	5.30916	82.7052	9.52507e-20	1.78639e-17		GSVIVT01030988001
GSVIVT01016932001	PTHR36328:SF1 - CRYPTDIN PROTEIN-LIKE PROTEIN (1 of 2)	1.87873	3.46683	20.5391	5.84264e-06	6.55298e-05		GSVIVT01016932001
GSVIVT01000061001		1.88065	1.72574	25.0408	5.61295e-07	8.04656e-06		GSVIVT01000061001
GSVIVT01016697001	PTHR11527:SF106 - 17.4 KDA CLASS III HEAT SHOCK PROTEIN (1 of 1)	1.88112	6.26811	69.0756	9.4762e-17	1.13415e-14		GSVIVT01016697001
GSVIVT01016425001	PTHR11926:SF204 - UDP-GLYCOSYLTRANSFERASE 76C1-RELATED (1 of 2)	1.88189	1.43083	29.2867	6.24229e-08	1.12213e-06		GSVIVT01016425001
GSVIVT01000065001	PTHR31238:SF42 - GERMIN-LIKE PROTEIN SUBFAMILY 1 MEMBER 10-RELATED (1 of 25)	1.88757	4.26025	23.4615	1.27436e-06	1.66426e-05		GSVIVT01000065001
GSVIVT01018020001	PTHR23257:SF499 - KINASE LIKE PROTEIN (1 of 2)	1.8878	4.65806	130.119	3.85973e-30	2.6006e-27		GSVIVT01018020001
GSVIVT01022205001	PF00067 - Cytochrome P450 (p450) (1 of 321)	1.88835	5.32511	33.2633	8.04859e-09	1.77479e-07		GSVIVT01022205001
GSVIVT01028171001	PTHR10641:SF494 - TRANSCRIPTION FACTOR MYB108 (1 of 1)	1.8894	5.33899	36.4783	1.54372e-09	3.93324e-08		GSVIVT01028171001
GSVIVT01000070001	PTHR31238:SF42 - GERMIN-LIKE PROTEIN SUBFAMILY 1 MEMBER 10-RELATED (1 of 25)	1.88985	7.17662	28.466	9.53603e-08	1.64905e-06		GSVIVT01000070001
GSVIVT01008212001	PTHR27005:SF7 - WALL-ASSOCIATED RECEPTOR KINASE-LIKE 1-RELATED (1 of 7)	1.89147	4.82848	93.3117	4.46746e-22	1.17786e-19		GSVIVT01008212001
GSVIVT01000214001		1.90407	1.21576	8.50316	0.0035453	0.0161115		GSVIVT01000214001
GSVIVT01019879001	PTHR18896//PTHR18896:SF15 - PHOSPHOLIPASE D // SUBFAMILY NOT NAMED (1 of 1)	1.90601	4.46431	50.7232	1.06353e-12	5.24331e-11		GSVIVT01019879001
GSVIVT01005164001	PTHR32099:SF4 - CYSTEINE-RICH REPEAT SECRETORY PROTEIN 1-RELATED (1 of 5)	1.90606	3.21488	60.6279	6.8949e-15	5.70146e-13		GSVIVT01005164001
GSVIVT01010949001	PTHR30540//PTHR30540:SF25 - OSMOTIC STRESS POTASSIUM TRANSPORTER // SUBFAMILY NOT NAMED (1 of 6)	1.90606	4.80701	21.5627	3.42447e-06	4.0585e-05		GSVIVT01010949001
GSVIVT01032489001	K15382 - solute carrier family 50 (sugar transporter) (SLC50A, SWEET) (1 of 16)	1.92443	2.01846	18.708	1.52345e-05	0.000153035		GSVIVT01032489001
GSVIVT01027591001	PTHR10795:SF387 - SUBTILISIN-LIKE SERINE PROTEASE-RELATED (1 of 4)	1.92575	0.721763	11.3378	0.000759457	0.00444246		GSVIVT01027591001
GSVIVT01027886001	2.1.1.79 - Cyclopropane-fatty-acyl-phospholipid synthase / Unsaturated-phospholipid methyltransferase (1 of 2)	1.93354	6.25982	157.037	5.0238e-36	8.30846e-33		GSVIVT01027886001
GSVIVT01016603001	PF06136 - Domain of unknown function (DUF966) (DUF966) (1 of 6)	1.94484	1.42599	37.2512	1.03851e-09	2.74202e-08		GSVIVT01016603001
GSVIVT01029293001	PTHR10219 - GLYCOLIPID TRANSFER PROTEIN-RELATED (1 of 8)	1.945	1.69309	24.1134	9.08248e-07	1.24139e-05		GSVIVT01029293001
GSVIVT01027815001	PTHR11260//PTHR11260:SF233 - GLUTATHIONE S-TRANSFERASE, GST, SUPERFAMILY, GST DOMAIN CONTAINING // SUBFAMILY NOT NAMED (1 of 3)	1.94733	2.11719	48.7622	2.88954e-12	1.28524e-10		GSVIVT01027815001
GSVIVT01028974001	PTHR22814//PTHR22814:SF52 - COPPER TRANSPORT PROTEIN ATOX1-RELATED // SUBFAMILY NOT NAMED (1 of 1)	1.9489	4.21451	65.749	5.12175e-16	5.1648e-14		GSVIVT01028974001
GSVIVT01010205001	PF03000 - NPH3 family (NPH3) (1 of 26)	1.94969	2.43071	19.6677	9.21468e-06	9.82035e-05		GSVIVT01010205001
GSVIVT01033257001	K09419 - heat shock transcription factor, other eukaryote (HSFF) (1 of 17)	1.95254	5.40992	34.916	3.44241e-09	8.18618e-08		GSVIVT01033257001
GSVIVT01016417001	PTHR11926//PTHR11926:SF220 - GLUCOSYL/GLUCURONOSYL TRANSFERASES // SUBFAMILY NOT NAMED (1 of 7)	1.95284	8.66577	30.8702	2.75875e-08	5.36284e-07		GSVIVT01016417001
GSVIVT01033194001	PTHR31221:SF36 - WRKY TRANSCRIPTION FACTOR 50-RELATED (1 of 1)	1.9544	1.79376	10.5517	0.00116081	0.00631883		GSVIVT01033194001
GSVIVT01013202001	PTHR31100:SF14 - AT-HOOK MOTIF NUCLEAR LOCALIZED PROTEIN 21-RELATED (1 of 1)	1.95521	3.48244	37.5307	8.99839e-10	2.39676e-08		GSVIVT01013202001
GSVIVT01004851001	PTHR10641:SF537 - F21H2.9 PROTEIN-RELATED (1 of 3)	1.96272	4.01209	26.6219	2.47422e-07	3.8836e-06		GSVIVT01004851001
GSVIVT01008649001	PF00847 - AP2 domain (AP2) (1 of 97)	1.96609	3.57485	29.234	6.41428e-08	1.15077e-06		GSVIVT01008649001
GSVIVT01011868001		1.9755	4.23698	88.0933	6.24385e-21	1.40433e-18		GSVIVT01011868001
GSVIVT01015508001	PTHR10374//PTHR10374:SF15 - LACTOYLGLUTATHIONE LYASE GLYOXALASE I // SUBFAMILY NOT NAMED (1 of 3)	1.97721	3.33185	93.8028	3.48587e-22	9.46491e-20		GSVIVT01015508001
GSVIVT01021720001	1.3.3.8 - Tetrahydroberberine oxidase / THB oxidase (1 of 15)	1.97788	4.10799	41.9034	9.58976e-11	3.12464e-09		GSVIVT01021720001
GSVIVT01019271001		1.98106	4.31227	50.7815	1.0324e-12	5.11754e-11		GSVIVT01019271001
GSVIVT01005840001	K17871 - NADH:ubiquinone reductase (non-electrogenic) (ndh1) (1 of 6)	1.98288	3.04985	34.3277	4.65711e-09	1.08064e-07		GSVIVT01005840001
GSVIVT01020666001	PF03634 - TCP family transcription factor (TCP) (1 of 15)	1.98637	3.84258	81.6491	1.62526e-19	2.9274e-17		GSVIVT01020666001
GSVIVT01008324001	PTHR31713:SF15 - PROTEIN SAR DEFICIENT 1 (1 of 3)	1.99206	3.31975	15.6202	7.74237e-05	0.000632462		GSVIVT01008324001
GSVIVT01025782001	PTHR11260:SF303 - GLUTATHIONE S-TRANSFERASE U1-RELATED (1 of 7)	1.99279	7.48877	15.2222	9.5574e-05	0.000763242		GSVIVT01025782001
GSVIVT01024292001	K10775 - phenylalanine ammonia-lyase (E4.3.1.24) (1 of 5)	1.99628	2.42536	16.6699	4.44814e-05	0.000390731		GSVIVT01024292001
GSVIVT01000098001	PTHR31238:SF42 - GERMIN-LIKE PROTEIN SUBFAMILY 1 MEMBER 10-RELATED (1 of 25)	1.99911	3.6554	14.3803	0.000149358	0.00111954		GSVIVT01000098001
GSVIVT01020189001	KOG4510 - Permease of the drug/metabolite transporter (DMT) superfamily (1 of 2)	2.00024	4.09305	59.3249	1.33676e-14	1.02609e-12		GSVIVT01020189001
GSVIVT01034126001	PTHR27007:SF13 - L-TYPE LECTIN-DOMAIN CONTAINING RECEPTOR KINASE IV.1-RELATED (1 of 4)	2.00157	3.61792	39.6776	2.99548e-10	8.84639e-09		GSVIVT01034126001
GSVIVT01011886001	2.5.1.112//2.5.1.27//2.5.1.75 - Adenylate dimethylallyltransferase (ADP/ATP-dependent) / Isopentenyltransferase // Adenylate dimethylallyltransferase (AMP-dependent) / Isopentenyltransferase // tRNA dimethylallyltransferase / tRNA prenyltransferase (1 of 1)	2.00253	2.35674	31.0795	2.47675e-08	4.86052e-07		GSVIVT01011886001
GSVIVT01010606001	PTHR24286:SF11 - CYTOCHROME P450, FAMILY 87, SUBFAMILY A, POLYPEPTIDE 2 (1 of 5)	2.01014	2.99212	45.3398	1.65646e-11	6.26494e-10		GSVIVT01010606001
GSVIVT01028750001	K01183 - chitinase (E3.2.1.14) (1 of 20)	2.01122	1.68888	15.1709	9.82035e-05	0.000780821		GSVIVT01028750001
GSVIVT01028900001	1.1.1.330 - Very-long-chain 3-oxoacyl-CoA reductase / Very-long-chain beta-ketoacyl-CoA reductase (1 of 13)	2.01235	3.75338	55.466	9.50891e-14	5.98568e-12		GSVIVT01028900001
GSVIVT01025925001	PTHR22893//PTHR22893:SF62 - NADH OXIDOREDUCTASE-RELATED // SUBFAMILY NOT NAMED (1 of 3)	2.01628	1.98275	6.53999	0.0105476	0.0393684		GSVIVT01025925001
GSVIVT01017198001	PTHR19241:SF219 - ABC TRANSPORTER G FAMILY MEMBER 38 (1 of 30)	2.01835	1.02631	12.8191	0.000343094	0.00225898		GSVIVT01017198001
GSVIVT01026562001		2.02063	2.11294	39.4518	3.3626e-10	9.81899e-09		GSVIVT01026562001
GSVIVT01004852001		2.02351	0.909475	20.7747	5.16612e-06	5.85558e-05		GSVIVT01004852001
GSVIVT01036134001	PTHR22952//PTHR22952:SF179 - CAMP-RESPONSE ELEMENT BINDING PROTEIN-RELATED // SUBFAMILY NOT NAMED (1 of 1)	2.03154	3.37963	47.6855	5.00372e-12	2.12186e-10		GSVIVT01036134001
GSVIVT01016687001	PTHR22835//PTHR22835:SF183 - ZINC FINGER FYVE DOMAIN CONTAINING PROTEIN // SUBFAMILY NOT NAMED (1 of 7)	2.03416	2.85655	14.2652	0.00015877	0.00117844		GSVIVT01016687001
GSVIVT01006265001	PTHR22298:SF36 - ENDOGLUCANASE 21-RELATED (1 of 2)	2.04082	4.59687	56.5775	5.40255e-14	3.61336e-12		GSVIVT01006265001
GSVIVT01015768001	PTHR19241//PTHR19241:SF301 - ATP-BINDING CASSETTE TRANSPORTER // SUBFAMILY NOT NAMED (1 of 2)	2.04287	5.09317	96.0315	1.13068e-22	3.21395e-20		GSVIVT01015768001
GSVIVT01035911001	PTHR31194:SF4 - ETHYLENE-RESPONSIVE TRANSCRIPTION FACTOR ERF003 (1 of 5)	2.04859	5.16351	52.7829	3.72527e-13	2.0748e-11		GSVIVT01035911001
GSVIVT01035433001	PTHR11527:SF93 - 17.6 KDA CLASS II HEAT SHOCK PROTEIN-RELATED (1 of 8)	2.054	3.18949	13.9961	0.00018319	0.00132826		GSVIVT01035433001
GSVIVT01023376001	2.7.11.1 - Non-specific serine/threonine protein kinase / Threonine-specific protein kinase (1 of 1143)	2.05599	1.06923	22.0478	2.65942e-06	3.22965e-05		GSVIVT01023376001
GSVIVT01036360001	PTHR31225:SF15 - ALPHA-HUMULENE/(-)-(E)-BETA-CARYOPHYLLENE SYNTHASE (1 of 57)	2.05703	2.49269	20.0526	7.53394e-06	8.25647e-05		GSVIVT01036360001
GSVIVT01015077001	2.7.11.1 - Non-specific serine/threonine protein kinase / Threonine-specific protein kinase (1 of 1143)	2.06285	5.05688	47.1352	6.62542e-12	2.72076e-10		GSVIVT01015077001
GSVIVT01011914001		2.06995	3.59938	58.8642	1.68937e-14	1.23924e-12		GSVIVT01011914001
GSVIVT01005041001	PTHR13878:SF53 - CYTOKININ DEHYDROGENASE 6 (1 of 2)	2.07151	3.34769	34.1265	5.16425e-09	1.19072e-07		GSVIVT01005041001
GSVIVT01035436001	PTHR11527:SF93 - 17.6 KDA CLASS II HEAT SHOCK PROTEIN-RELATED (1 of 8)	2.07302	7.16599	15.8443	6.87727e-05	0.000571545		GSVIVT01035436001
GSVIVT01002066001	PTHR10015//PTHR10015:SF155 - HEAT SHOCK TRANSCRIPTION FACTOR // SUBFAMILY NOT NAMED (1 of 1)	2.07617	2.75486	70.16	5.46834e-17	6.64304e-15		GSVIVT01002066001
GSVIVT01027860001	K13347 - peroxisomal membrane protein 2 (PXMP2, PMP22) (1 of 3)	2.07778	2.89517	53.6924	2.34468e-13	1.36276e-11		GSVIVT01027860001
GSVIVT01031007001		2.08143	2.1845	27.7799	1.35931e-07	2.26245e-06		GSVIVT01031007001
GSVIVT01037901001		2.08656	2.78337	53.0849	3.19437e-13	1.80472e-11		GSVIVT01037901001
GSVIVT01029350001	3.5.1.98 - Histone deacetylase / HDAC (1 of 21)	2.08663	0.689347	22.3802	2.23667e-06	2.77934e-05		GSVIVT01029350001
GSVIVT01001658001		2.08898	0.849703	14.5556	0.000136086	0.00103542		GSVIVT01001658001
GSVIVT01014557001	K15803 - (-)-germacrene D synthase (GERD) (1 of 10)	2.09046	0.927283	16.4716	4.93855e-05	0.000428432		GSVIVT01014557001
GSVIVT01015729001	PTHR11926//PTHR11926:SF286 - GLUCOSYL/GLUCURONOSYL TRANSFERASES // SUBFAMILY NOT NAMED (1 of 6)	2.10463	2.42517	45.0147	1.95557e-11	7.27518e-10		GSVIVT01015729001
GSVIVT01021486001	PF13249 - Squalene-hopene cyclase N-terminal domain (SQHop_cyclase_N) (1 of 8)	2.10517	1.87966	35.8773	2.10146e-09	5.26581e-08		GSVIVT01021486001
GSVIVT01019407001	PTHR11528//PTHR11528:SF47 - HEAT SHOCK PROTEIN 90 // SUBFAMILY NOT NAMED (1 of 2)	2.10569	9.05959	14.3035	0.000155578	0.00115947		GSVIVT01019407001
GSVIVT01037190001	PTHR23024//PTHR23024:SF174 - MEMBER OF GDXG FAMILY OF LIPOLYTIC ENZYMES // SUBFAMILY NOT NAMED (1 of 3)	2.10945	1.27295	25.4067	4.64296e-07	6.81167e-06		GSVIVT01037190001
GSVIVT01016413001	PTHR11527:SF158 - 17.6 KDA CLASS I HEAT SHOCK PROTEIN 1-RELATED (1 of 11)	2.1145	9.03559	35.8251	2.15849e-09	5.37907e-08		GSVIVT01016413001
GSVIVT01000923001		2.12417	5.48161	60.6447	6.83631e-15	5.67882e-13		GSVIVT01000923001
GSVIVT01037686001	PF03106 - WRKY DNA -binding domain (WRKY) (1 of 59)	2.12507	6.40452	52.132	5.18913e-13	2.78468e-11		GSVIVT01037686001
GSVIVT01008762001	PTHR31867:SF4 - EXPANSIN-A11 (1 of 1)	2.13869	3.26974	17.8415	2.40094e-05	0.000228894		GSVIVT01008762001
GSVIVT01021354001	PTHR31062:SF34 - XYLOGLUCAN ENDOTRANSGLUCOSYLASE/HYDROLASE PROTEIN 15-RELATED (1 of 4)	2.14316	5.14993	27.8084	1.33943e-07	2.23141e-06		GSVIVT01021354001
GSVIVT01018323001	PTHR24282//PTHR24282:SF26 - CYTOCHROME P450 FAMILY MEMBER // SUBFAMILY NOT NAMED (1 of 4)	2.14761	4.25475	134.13	5.11751e-31	4.04773e-28		GSVIVT01018323001
GSVIVT01034817001	PF00394//PF07714//PF07731//PF07732//PF14244 - Multicopper oxidase (Cu-oxidase) // Protein tyrosine kinase (Pkinase_Tyr) // Multicopper oxidase (Cu-oxidase_2) // Multicopper oxidase (Cu-oxidase_3) // gag-polypeptide of LTR copia-type (UBN2_3) (1 of 1)	2.15361	5.40454	113.619	1.57925e-26	7.18241e-24		GSVIVT01034817001
GSVIVT01035884001	PF03106 - WRKY DNA -binding domain (WRKY) (1 of 59)	2.15484	4.47327	58.1743	2.39887e-14	1.72491e-12		GSVIVT01035884001
GSVIVT01012819001	PTHR27004:SF29 - RECEPTOR LIKE PROTEIN 13-RELATED (1 of 22)	2.1584	3.52086	59.8323	1.03294e-14	8.00325e-13		GSVIVT01012819001
GSVIVT01016304001	K08472 - mlo protein (MLO) (1 of 17)	2.15877	4.08874	31.5155	1.97856e-08	3.99933e-07		GSVIVT01016304001
GSVIVT01003146001		2.16233	1.99502	23.5894	1.19245e-06	1.57082e-05		GSVIVT01003146001
GSVIVT01007052001	PTHR31096:SF7 - ACR1 (1 of 2)	2.16424	2.96545	58.577	1.95486e-14	1.41685e-12		GSVIVT01007052001
GSVIVT01008611001		2.17593	2.69819	20.8921	4.85891e-06	5.56282e-05		GSVIVT01008611001
GSVIVT01016197001	PTHR21576//PTHR21576:SF40 - UNCHARACTERIZED NODULIN-LIKE PROTEIN // SUBFAMILY NOT NAMED (1 of 4)	2.17866	2.59546	49.5093	1.9743e-12	9.04697e-11		GSVIVT01016197001
GSVIVT01010006001	PTHR10641//PTHR10641:SF496 - MYB-LIKE DNA-BINDING PROTEIN MYB // SUBFAMILY NOT NAMED (1 of 1)	2.18154	3.65753	26.1841	3.10369e-07	4.73677e-06		GSVIVT01010006001
GSVIVT01012018001	PTHR14155:SF110 - RING/U-BOX DOMAIN-CONTAINING PROTEIN (1 of 5)	2.18582	2.60231	18.569	1.63865e-05	0.000163613		GSVIVT01012018001
GSVIVT01021289001	PF07714//PF11721 - Protein tyrosine kinase (Pkinase_Tyr) // Di-glucose binding within endoplasmic reticulum (Malectin) (1 of 18)	2.19028	5.22212	51.1744	8.45143e-13	4.28268e-11		GSVIVT01021289001
GSVIVT01020827001	PF00249 - Myb-like DNA-binding domain (Myb_DNA-binding) (1 of 232)	2.19067	4.43001	68.0163	1.62153e-16	1.80975e-14		GSVIVT01020827001
GSVIVT01026070001	PTHR11654//PTHR11654:SF116 - OLIGOPEPTIDE TRANSPORTER-RELATED // SUBFAMILY NOT NAMED (1 of 9)	2.19819	5.12567	85.7299	2.06273e-20	4.31323e-18		GSVIVT01026070001
GSVIVT01014492001	PTHR27002:SF95 - G-TYPE LECTIN S-RECEPTOR-LIKE SERINE/THREONINE-PROTEIN KINASE B120 (1 of 17)	2.20442	2.32139	23.8651	1.0333e-06	1.38653e-05		GSVIVT01014492001
GSVIVT01024294001	PTHR10362//PTHR10362:SF17 - HISTIDINE AMMONIA-LYASE // SUBFAMILY NOT NAMED (1 of 10)	2.20764	0.950219	18.2125	1.97579e-05	0.000192212		GSVIVT01024294001
GSVIVT01022172001	1.10.3.2//1.10.3.3 - Laccase / Urishiol oxidase // L-ascorbate oxidase / Ascorbase (1 of 4)	2.21229	1.37478	12.9335	0.000322745	0.00214519		GSVIVT01022172001
GSVIVT01036879001	PTHR16007//PTHR16007:SF29 - EPIDIDYMAL MEMBRANE PROTEIN E9-RELATED // SUBFAMILY NOT NAMED (1 of 1)	2.21413	4.02389	43.6713	3.88428e-11	1.36415e-09		GSVIVT01036879001
GSVIVT01030063001	PTHR27004:SF3 - RECEPTOR LIKE PROTEIN 54 (1 of 9)	2.21502	2.00509	20.1064	7.32524e-06	8.05201e-05		GSVIVT01030063001
GSVIVT01024795001	PTHR11709:SF103 - LACCASE-16 (1 of 4)	2.21958	3.5512	58.9081	1.65211e-14	1.22675e-12		GSVIVT01024795001
GSVIVT01017954001	PTHR10638:SF36 - AMINE OXIDASE-RELATED (1 of 2)	2.21961	6.41532	25.5044	4.41385e-07	6.51759e-06		GSVIVT01017954001
GSVIVT01019405001	PTHR31339:SF7 - POLYGALACTURONASE-RELATED (1 of 3)	2.23125	5.361	31.9505	1.58148e-08	3.2768e-07		GSVIVT01019405001
GSVIVT01030635001	PF01657 - Salt stress response/antifungal (Stress-antifung) (1 of 41)	2.23887	1.34911	11.6817	0.000631183	0.00380592		GSVIVT01030635001
GSVIVT01035177001	PTHR10641:SF537 - F21H2.9 PROTEIN-RELATED (1 of 3)	2.24334	1.31067	23.9615	9.82805e-07	1.32731e-05		GSVIVT01035177001
GSVIVT01003132001	PTHR23050//PTHR23050:SF211 - CALCIUM BINDING PROTEIN // SUBFAMILY NOT NAMED (1 of 1)	2.2454	0.78445	31.1131	2.43417e-08	4.78729e-07		GSVIVT01003132001
GSVIVT01009673001	PTHR24282:SF45 - CYTOCHROME P450, FAMILY 721, SUBFAMILY A, POLYPEPTIDE 1 (1 of 3)	2.24602	1.28791	43.576	4.07802e-11	1.42121e-09		GSVIVT01009673001
GSVIVT01015189001	PTHR12565:SF157 - TRANSCRIPTION FACTOR BHLH041-RELATED (1 of 1)	2.24923	2.93366	19.9946	7.76616e-06	8.47522e-05		GSVIVT01015189001
GSVIVT01035062001	PF00407 - Pathogenesis-related protein Bet v I family (Bet_v_1) (1 of 25)	2.25025	4.06445	8.79031	0.00302835	0.0141806		GSVIVT01035062001
GSVIVT01025160001	PTHR31942:SF12 - MLO-LIKE PROTEIN 3 (1 of 1)	2.27044	2.79024	17.0205	3.69777e-05	0.00033185		GSVIVT01025160001
GSVIVT01021797001	PTHR23050:SF177 - CALMODULIN-LIKE PROTEIN 9 (1 of 1)	2.27155	4.22494	32.2284	1.37074e-08	2.88951e-07		GSVIVT01021797001
GSVIVT01012810001	PF00560//PF02536//PF13855 - Leucine Rich Repeat (LRR_1) // mTERF (mTERF) // Leucine rich repeat (LRR_8) (1 of 1)	2.2718	3.66006	61.5703	4.27216e-15	3.64878e-13		GSVIVT01012810001
GSVIVT01012806001	PF03016//PF13855 - Exostosin family (Exostosin) // Leucine rich repeat (LRR_8) (1 of 1)	2.27849	2.16782	70.7665	4.02097e-17	5.0448e-15		GSVIVT01012806001
GSVIVT01019583001	PTHR13301:SF51 - CELLULOSE SYNTHASE-LIKE PROTEIN G1-RELATED (1 of 15)	2.28671	0.478413	27.3335	1.71221e-07	2.80112e-06		GSVIVT01019583001
GSVIVT01011519001	K13035 - beta-cyano-L-alanine hydratase/nitrilase (NIT4) (1 of 6)	2.29131	3.06012	30.8191	2.83236e-08	5.48651e-07		GSVIVT01011519001
GSVIVT01035060001	PF00407 - Pathogenesis-related protein Bet v I family (Bet_v_1) (1 of 25)	2.3045	6.85102	9.14507	0.00249389	0.0120405		GSVIVT01035060001
GSVIVT01012811001	PF00560//PF08263 - Leucine Rich Repeat (LRR_1) // Leucine rich repeat N-terminal domain (LRRNT_2) (1 of 9)	2.30866	1.30519	37.7777	7.92817e-10	2.14308e-08		GSVIVT01012811001
GSVIVT01035638001	PF12796//PF13962 - Ankyrin repeats (3 copies) (Ank_2) // Domain of unknown function (PGG) (1 of 47)	2.30912	2.95201	16.472	4.93736e-05	0.000428432		GSVIVT01035638001
GSVIVT01016931001	1.13.99.1 - Inositol oxygenase / Myo-inositol oxygenase (1 of 3)	2.31142	1.26898	21.1767	4.18822e-06	4.8654e-05		GSVIVT01016931001
GSVIVT01016505001	PTHR10209//PTHR10209:SF132 - OXIDOREDUCTASE, 2OG-FE II OXYGENASE FAMILY PROTEIN // SUBFAMILY NOT NAMED (1 of 1)	2.31271	0.581908	37.5871	8.74209e-10	2.33877e-08		GSVIVT01016505001
GSVIVT01029244001	K01535 - H+-transporting ATPase (E3.6.3.6) (1 of 11)	2.31771	6.01777	70.7946	3.96413e-17	5.00801e-15		GSVIVT01029244001
GSVIVT01011951001	PTHR30540:SF7 - K+ POTASSIUM TRANSPORTER (1 of 1)	2.31991	2.12253	42.224	8.13953e-11	2.70703e-09		GSVIVT01011951001
GSVIVT01008209001	PTHR27005:SF7 - WALL-ASSOCIATED RECEPTOR KINASE-LIKE 1-RELATED (1 of 7)	2.32081	1.95936	31.8907	1.63099e-08	3.36788e-07		GSVIVT01008209001
GSVIVT01031080001	PTHR31238:SF42 - GERMIN-LIKE PROTEIN SUBFAMILY 1 MEMBER 10-RELATED (1 of 25)	2.3243	1.94256	37.7565	8.01493e-10	2.16332e-08		GSVIVT01031080001
GSVIVT01016428001	PTHR11527:SF158 - 17.6 KDA CLASS I HEAT SHOCK PROTEIN 1-RELATED (1 of 11)	2.32872	4.33732	38.0724	6.8168e-10	1.86483e-08		GSVIVT01016428001
GSVIVT01008612001		2.33756	1.5107	14.0638	0.000176709	0.00128949		GSVIVT01008612001
GSVIVT01000930001		2.34087	4.80893	38.5662	5.29274e-10	1.47677e-08		GSVIVT01000930001
GSVIVT01005878001	PTHR10788:SF19 - TREHALOSE-PHOSPHATE PHOSPHATASE E-RELATED (1 of 1)	2.34434	7.66399	66.6932	3.17223e-16	3.29767e-14		GSVIVT01005878001
GSVIVT01031079001	PTHR31238:SF42 - GERMIN-LIKE PROTEIN SUBFAMILY 1 MEMBER 10-RELATED (1 of 25)	2.34608	3.49215	28.4477	9.62655e-08	1.66312e-06		GSVIVT01031079001
GSVIVT01000071001	PTHR31238:SF42 - GERMIN-LIKE PROTEIN SUBFAMILY 1 MEMBER 10-RELATED (1 of 25)	2.34885	8.61845	14.6382	0.000130246	0.000997656		GSVIVT01000071001
GSVIVT01008034001	PTHR12565:SF148 - PROTEIN BANQUO 3 (1 of 2)	2.35444	0.592936	21.2614	4.00715e-06	4.68497e-05		GSVIVT01008034001
GSVIVT01032545001	3.4.24.12 - Envelysin / Sea-urchin-hatching proteinase (1 of 2)	2.35735	3.15098	13.6193	0.00022387	0.00156882		GSVIVT01032545001
GSVIVT01019988001	PTHR11260:SF221 - GLUTATHIONE S-TRANSFERASE U9 (1 of 4)	2.35966	2.2242	12.9918	0.000312865	0.00208561		GSVIVT01019988001
GSVIVT01010557001	2.3.1.95 - Trihydroxystilbene synthase / Stilbene synthase (1 of 22)	2.36039	2.41513	22.1801	2.48229e-06	3.03888e-05		GSVIVT01010557001
GSVIVT01029761001	K10206 - LL-diaminopimelate aminotransferase (E2.6.1.83) (1 of 3)	2.3611	2.36415	10.6839	0.00108072	0.00595037		GSVIVT01029761001
GSVIVT01031834001	PTHR10209//PTHR10209:SF98 - OXIDOREDUCTASE, 2OG-FE II OXYGENASE FAMILY PROTEIN // SUBFAMILY NOT NAMED (1 of 11)	2.36232	3.07784	45.8045	1.30665e-11	5.06835e-10		GSVIVT01031834001
GSVIVT01036322001	K15803 - (-)-germacrene D synthase (GERD) (1 of 10)	2.3648	8.43223	9.65008	0.00189344	0.0095788		GSVIVT01036322001
GSVIVT01032373001	PTHR22835//PTHR22835:SF239 - ZINC FINGER FYVE DOMAIN CONTAINING PROTEIN // SUBFAMILY NOT NAMED (1 of 5)	2.3656	3.51951	66.7981	3.00793e-16	3.20001e-14		GSVIVT01032373001
GSVIVT01035166001	K00487 - trans-cinnamate 4-monooxygenase (CYP73A) (1 of 2)	2.36669	4.17376	39.9342	2.6266e-10	7.83329e-09		GSVIVT01035166001
GSVIVT01016493001		2.36723	3.68681	29.4743	5.66627e-08	1.02772e-06		GSVIVT01016493001
GSVIVT01029129001	2.4.1.115//2.4.1.91 - Anthocyanidin 3-O-glucosyltransferase / Uridine diphosphoglucose-anthocyanidin 3-O-glucosyltransferase // Flavonol 3-O-glucosyltransferase / UDP-glucose flavonol 3-O-glucosyltransferase (1 of 8)	2.38789	4.41768	88.3697	5.42956e-21	1.25031e-18		GSVIVT01029129001
GSVIVT01019351001	PTHR23155//PTHR23155:SF563 - LEUCINE-RICH REPEAT-CONTAINING PROTEIN // SUBFAMILY NOT NAMED (1 of 65)	2.38932	3.56969	98.3578	3.49223e-23	1.02469e-20		GSVIVT01019351001
GSVIVT01014085001	PTHR10361:SF28 - SODIUM/BILE ACID COTRANSPORTER 4 (1 of 2)	2.39248	2.26654	77.9919	1.03464e-18	1.66569e-16		GSVIVT01014085001
GSVIVT01017296001	PTHR22595//PTHR22595:SF56 - CHITINASE-RELATED // SUBFAMILY NOT NAMED (1 of 3)	2.40838	1.78456	10.3278	0.00131044	0.00702611		GSVIVT01017296001
GSVIVT01017644001	3.2.1.15 - Polygalacturonase / Pectinase (1 of 52)	2.41252	6.64829	16.5336	4.77944e-05	0.000416815		GSVIVT01017644001
GSVIVT01013161001	PTHR31213:SF6 - ABSCISIC ACID RECEPTOR PYL1-RELATED (1 of 3)	2.42499	2.68454	78.5593	7.76306e-19	1.28236e-16		GSVIVT01013161001
GSVIVT01021286001	PF00069//PF11721 - Protein kinase domain (Pkinase) // Di-glucose binding within endoplasmic reticulum (Malectin) (1 of 5)	2.42686	3.83491	38.5292	5.39412e-10	1.50239e-08		GSVIVT01021286001
GSVIVT01024925001	PTHR24286:SF86 - ABSCISIC ACID 8-HYDROXYLASE 2 (1 of 1)	2.43034	1.21248	13.8517	0.000197818	0.00141737		GSVIVT01024925001
GSVIVT01029509001	K15813 - beta-amyrin synthase (LUP4) (1 of 9)	2.44384	4.76293	105.476	9.60598e-25	3.64067e-22		GSVIVT01029509001
GSVIVT01022510001	PTHR23024:SF102 - CARBOXYLESTERASE 15-RELATED (1 of 3)	2.44612	2.55256	19.5874	9.61006e-06	0.000101762		GSVIVT01022510001
GSVIVT01003437001	PTHR11969//PTHR11969:SF19 - MAX DIMERIZATION, MAD // SUBFAMILY NOT NAMED (1 of 2)	2.45229	4.28947	32.4307	1.23522e-08	2.63127e-07		GSVIVT01003437001
GSVIVT01011872001	PTHR10641//PTHR10641:SF510 - MYB-LIKE DNA-BINDING PROTEIN MYB // SUBFAMILY NOT NAMED (1 of 1)	2.45874	3.34818	78.5438	7.82443e-19	1.28236e-16		GSVIVT01011872001
GSVIVT01020661001	PTHR10891//PTHR10891:SF386 - EF-HAND CALCIUM-BINDING DOMAIN CONTAINING PROTEIN // SUBFAMILY NOT NAMED (1 of 1)	2.46091	4.93857	40.703	1.77211e-10	5.41818e-09		GSVIVT01020661001
GSVIVT01026835001	K15095 - (+)-neomenthol dehydrogenase (E1.1.1.208) (1 of 11)	2.46584	1.95584	73.5036	1.00452e-17	1.33389e-15		GSVIVT01026835001
GSVIVT01009615001	2.7.11.1 - Non-specific serine/threonine protein kinase / Threonine-specific protein kinase (1 of 1143)	2.46949	3.75239	89.2862	3.41626e-21	8.28648e-19		GSVIVT01009615001
GSVIVT01025829001	PTHR31810:SF2 - METACASPASE-9 (1 of 1)	2.48383	1.49281	21.5713	3.40909e-06	4.04555e-05		GSVIVT01025829001
GSVIVT01035428001	PTHR11527:SF93 - 17.6 KDA CLASS II HEAT SHOCK PROTEIN-RELATED (1 of 8)	2.48715	2.21595	11.1646	0.000833738	0.00479828		GSVIVT01035428001
GSVIVT01029446001	2.3.1.84 - Alcohol O-acetyltransferase / AATASE (1 of 20)	2.48724	3.50546	16.3886	5.1595e-05	0.000444842		GSVIVT01029446001
GSVIVT01010589001	K00660 - chalcone synthase (CHS) (1 of 4)	2.49484	2.82502	9.54961	0.00199992	0.00999794		GSVIVT01010589001
GSVIVT01029671001	PTHR11926//PTHR11926:SF184 - GLUCOSYL/GLUCURONOSYL TRANSFERASES // SUBFAMILY NOT NAMED (1 of 3)	2.49594	1.72007	47.2179	6.35178e-12	2.61429e-10		GSVIVT01029671001
GSVIVT01033531001	PTHR22952//PTHR22952:SF151 - CAMP-RESPONSE ELEMENT BINDING PROTEIN-RELATED // SUBFAMILY NOT NAMED (1 of 1)	2.49675	2.80218	49.1348	2.3896e-12	1.0787e-10		GSVIVT01033531001
GSVIVT01035059001	PF00407 - Pathogenesis-related protein Bet v I family (Bet_v_1) (1 of 25)	2.49714	4.27728	7.17957	0.00737382	0.0295408		GSVIVT01035059001
GSVIVT01032204001	PTHR23155//PTHR23155:SF563 - LEUCINE-RICH REPEAT-CONTAINING PROTEIN // SUBFAMILY NOT NAMED (1 of 65)	2.50043	1.39915	41.6829	1.07345e-10	3.45022e-09		GSVIVT01032204001
GSVIVT01015294001	PTHR11206:SF76 - MATE EFFLUX FAMILY PROTEIN (1 of 2)	2.50661	2.39693	51.9386	5.72627e-13	3.02826e-11		GSVIVT01015294001
GSVIVT01020745001	1.3.3.8 - Tetrahydroberberine oxidase / THB oxidase (1 of 15)	2.509	4.08888	22.8132	1.78535e-06	2.2555e-05		GSVIVT01020745001
GSVIVT01025392001		2.5127	1.29154	23.6262	1.16985e-06	1.54553e-05		GSVIVT01025392001
GSVIVT01000187001	1.14.13.89 - Isoflavone 2-hydroxylase / Isoflavone 2-monooxygenase (1 of 16)	2.52098	2.07212	13.7482	0.000209024	0.00148017		GSVIVT01000187001
GSVIVT01016196001	KOG2504 - Monocarboxylate transporter (1 of 1)	2.53017	4.6057	44.72	2.27326e-11	8.2876e-10		GSVIVT01016196001
GSVIVT01025288001		2.53365	0.49999	20.9383	4.74314e-06	5.44742e-05		GSVIVT01025288001
GSVIVT01038031001	PTHR11260//PTHR11260:SF230 - GLUTATHIONE S-TRANSFERASE, GST, SUPERFAMILY, GST DOMAIN CONTAINING // SUBFAMILY NOT NAMED (1 of 15)	2.54169	4.15239	24.8841	6.08834e-07	8.62609e-06		GSVIVT01038031001
GSVIVT01008147001	PTHR11783//PTHR11783:SF65 - SULFOTRANSFERASE SULT // SUBFAMILY NOT NAMED (1 of 8)	2.54305	1.25683	49.1571	2.3626e-12	1.06916e-10		GSVIVT01008147001
GSVIVT01015139001	PF12796//PF13962 - Ankyrin repeats (3 copies) (Ank_2) // Domain of unknown function (PGG) (1 of 47)	2.55223	3.23258	42.7608	6.18593e-11	2.09561e-09		GSVIVT01015139001
GSVIVT01034822001	PF00394//PF07731 - Multicopper oxidase (Cu-oxidase) // Multicopper oxidase (Cu-oxidase_2) (1 of 8)	2.55282	1.83157	10.235	0.00137798	0.00733056		GSVIVT01034822001
GSVIVT01021208001	PTHR22814:SF107 - F28N24.19 PROTEIN (1 of 1)	2.55486	1.95138	32.3412	1.29342e-08	2.73923e-07		GSVIVT01021208001
GSVIVT01032178001	1.1.1.195 - Cinnamyl-alcohol dehydrogenase / CAD (1 of 49)	2.55899	3.4785	88.4296	5.26771e-21	1.22859e-18		GSVIVT01032178001
GSVIVT01012746001	PTHR11709:SF88 - LACCASE-14 (1 of 17)	2.56211	4.04847	52.7791	3.73253e-13	2.0748e-11		GSVIVT01012746001
GSVIVT01013448001	PTHR11695:SF497 - CINNAMYL ALCOHOL DEHYDROGENASE 6-RELATED (1 of 9)	2.5733	0.842483	28.3921	9.90678e-08	1.70344e-06		GSVIVT01013448001
GSVIVT01011694001	PTHR15907:SF43 - PROTEIN PLANT CADMIUM RESISTANCE 2-RELATED (1 of 4)	2.58012	3.77424	100.994	9.22743e-24	2.89423e-21		GSVIVT01011694001
GSVIVT01017125001		2.58175	3.57723	42.4132	7.38885e-11	2.48004e-09		GSVIVT01017125001
GSVIVT01023821001		2.5975	2.39594	17.9946	2.21531e-05	0.000213007		GSVIVT01023821001
GSVIVT01026481001	PTHR10641:SF525 - MYB TRANSCRIPTION FACTOR (1 of 1)	2.6084	1.24741	22.3649	2.25452e-06	2.79579e-05		GSVIVT01026481001
GSVIVT01010003001	PTHR33021:SF9 - BASIC BLUE PROTEIN (1 of 1)	2.61495	1.90217	11.8207	0.000585765	0.00357592		GSVIVT01010003001
GSVIVT01016915001	PF07714//PF12819//PF13855 - Protein tyrosine kinase (Pkinase_Tyr) // Carbohydrate-binding protein of the ER (Malectin_like) // Leucine rich repeat (LRR_8) (1 of 4)	2.61509	0.632657	27.2827	1.75778e-07	2.85768e-06		GSVIVT01016915001
GSVIVT01025287001		2.61552	7.36641	17.7756	2.48553e-05	0.000235508		GSVIVT01025287001
GSVIVT01036997001	PTHR10334:SF223 - F2J10.6 PROTEIN-RELATED (1 of 8)	2.62178	2.16422	19.9424	7.98124e-06	8.658e-05		GSVIVT01036997001
GSVIVT01022705001	K13035 - beta-cyano-L-alanine hydratase/nitrilase (NIT4) (1 of 6)	2.63136	1.75144	15.4198	8.60805e-05	0.000694138		GSVIVT01022705001
GSVIVT01036973001	1.14.13.132 - Squalene monooxygenase / Squalene epoxidase (1 of 5)	2.63271	1.38276	15.2666	9.3352e-05	0.000748461		GSVIVT01036973001
GSVIVT01021407001	K13420 - LRR receptor-like serine/threonine-protein kinase FLS2 (FLS2) (1 of 1)	2.63288	0.64814	26.4774	2.66646e-07	4.1531e-06		GSVIVT01021407001
GSVIVT01035748001	PTHR10217:SF537 - POTASSIUM CHANNEL KAT3 (1 of 1)	2.63308	3.04715	151.953	6.48804e-35	8.41955e-32		GSVIVT01035748001
GSVIVT01023134001	PTHR11527//PTHR11527:SF170 - SMALL HEAT-SHOCK PROTEIN HSP20 FAMILY // SUBFAMILY NOT NAMED (1 of 1)	2.64501	6.40125	40.0395	2.48885e-10	7.47148e-09		GSVIVT01023134001
GSVIVT01019519001	PTHR31657:SF9 - ETHYLENE-RESPONSIVE TRANSCRIPTION FACTOR CRF5-RELATED (1 of 4)	2.66599	2.54727	60.1841	8.63889e-15	6.77408e-13		GSVIVT01019519001
GSVIVT01031980001	PTHR10992//PTHR10992:SF838 - ALPHA/BETA HYDROLASE FOLD-CONTAINING PROTEIN // SUBFAMILY NOT NAMED (1 of 2)	2.6805	0.791237	33.2793	7.98295e-09	1.76245e-07		GSVIVT01031980001
GSVIVT01010590001	K00660 - chalcone synthase (CHS) (1 of 4)	2.68625	4.37498	14.0482	0.000178186	0.0012987		GSVIVT01010590001
GSVIVT01017668001	PF13947//PF14380 - Wall-associated receptor kinase galacturonan-binding (GUB_WAK_bind) // Wall-associated receptor kinase C-terminal (WAK_assoc) (1 of 4)	2.6863	0.621669	28.1607	1.11647e-07	1.89643e-06		GSVIVT01017668001
GSVIVT01010591001		2.68771	3.59605	11.1621	0.000834869	0.00480319		GSVIVT01010591001
GSVIVT01015293001	PTHR11206:SF76 - MATE EFFLUX FAMILY PROTEIN (1 of 2)	2.69162	1.04261	35.1189	3.10171e-09	7.46379e-08		GSVIVT01015293001
GSVIVT01010568001	2.3.1.95 - Trihydroxystilbene synthase / Stilbene synthase (1 of 22)	2.69301	3.01108	24.9847	5.77879e-07	8.24532e-06		GSVIVT01010568001
GSVIVT01019337001		2.69833	1.18015	31.7138	1.78648e-08	3.65575e-07		GSVIVT01019337001
GSVIVT01025284001		2.70405	7.36083	20.336	6.49662e-06	7.22853e-05		GSVIVT01025284001
GSVIVT01023665001	PF00069//PF08263//PF13855 - Protein kinase domain (Pkinase) // Leucine rich repeat N-terminal domain (LRRNT_2) // Leucine rich repeat (LRR_8) (1 of 20)	2.70414	1.83735	73.9921	7.843e-18	1.06477e-15		GSVIVT01023665001
GSVIVT01001315001	PTHR11527:SF95 - 23.5 KDA HEAT SHOCK PROTEIN, MITOCHONDRIAL-RELATED (1 of 3)	2.70482	5.04018	30.9455	2.65375e-08	5.17993e-07		GSVIVT01001315001
GSVIVT01026977001	PTHR31852:SF6 - LATE EMBRYOGENESIS ABUNDANT HYDROXYPROLINE-RICH GLYCOPROTEIN (1 of 1)	2.71384	1.09523	25.3593	4.75863e-07	6.95333e-06		GSVIVT01026977001
GSVIVT01009601001	PF00067 - Cytochrome P450 (p450) (1 of 321)	2.72276	2.55342	91.4927	1.12003e-21	2.8698e-19		GSVIVT01009601001
GSVIVT01009421001	PF00069//PF00954//PF01453 - Protein kinase domain (Pkinase) // S-locus glycoprotein domain (S_locus_glycop) // D-mannose binding lectin (B_lectin) (1 of 8)	2.72733	2.21216	43.3061	4.68112e-11	1.60677e-09		GSVIVT01009421001
GSVIVT01001419001	4.4.1.4 - Alliin lyase / L-cysteine sulfoxide lyase (1 of 2)	2.72938	6.10869	30.373	3.56463e-08	6.74794e-07		GSVIVT01001419001
GSVIVT01036348001	PTHR31225:SF15 - ALPHA-HUMULENE/(-)-(E)-BETA-CARYOPHYLLENE SYNTHASE (1 of 57)	2.7392	3.26423	29.9696	4.38877e-08	8.18878e-07		GSVIVT01036348001
GSVIVT01010056001	PF00168//PF00560//PF07002//PF13855 - C2 domain (C2) // Leucine Rich Repeat (LRR_1) // Copine (Copine) // Leucine rich repeat (LRR_8) (1 of 1)	2.75224	0.929442	30.4275	3.46582e-08	6.57458e-07		GSVIVT01010056001
GSVIVT01028856001	K04079 - molecular chaperone HtpG (htpG, HSP90A) (1 of 2)	2.75687	7.25454	33.8911	5.82857e-09	1.32211e-07		GSVIVT01028856001
GSVIVT01008850001	PTHR26402//PTHR26402:SF498 - RESPONSE REGULATOR OF TWO-COMPONENT SYSTEM // SUBFAMILY NOT NAMED (1 of 1)	2.75951	1.54463	57.4126	3.53329e-14	2.46615e-12		GSVIVT01008850001
GSVIVT01020733001	PTHR27001:SF30 - PROTEIN KINASE FAMILY PROTEIN (1 of 3)	2.75964	0.617751	33.5497	6.94663e-09	1.55689e-07		GSVIVT01020733001
GSVIVT01019987001	PTHR11260:SF221 - GLUTATHIONE S-TRANSFERASE U9 (1 of 4)	2.7726	4.61283	21.8442	2.95716e-06	3.55093e-05		GSVIVT01019987001
GSVIVT01027028001	PTHR33322:SF4 - BAG FAMILY MOLECULAR CHAPERONE REGULATOR 6 (1 of 1)	2.78465	10.9209	93.2277	4.66121e-22	1.21138e-19		GSVIVT01027028001
GSVIVT01038659001	K00430 - peroxidase (E1.11.1.7) (1 of 56)	2.78513	2.36645	63.324	1.75355e-15	1.61932e-13		GSVIVT01038659001
GSVIVT01016426001		2.78915	8.03536	48.8876	2.71062e-12	1.20862e-10		GSVIVT01016426001
GSVIVT01019851001	KOG0156 - Cytochrome P450 CYP2 subfamily (1 of 97)	2.79393	2.72616	102.672	3.95577e-24	1.41105e-21		GSVIVT01019851001
GSVIVT01031677001	PF14368 - Probable lipid transfer (LTP_2) (1 of 35)	2.79769	8.38477	31.2582	2.25887e-08	4.496e-07		GSVIVT01031677001
GSVIVT01027971001	PTHR31901:SF18 - INDOLE-3-ACETIC ACID-AMIDO SYNTHETASE GH3.9-RELATED (1 of 1)	2.8181	0.877654	37.2632	1.03216e-09	2.72923e-08		GSVIVT01027971001
GSVIVT01026962001	PTHR11751:SF284 - 1-AMINOCYCLOPROPANE-1-CARBOXYLATE SYNTHASE-LIKE PROTEIN 1 (1 of 1)	2.81845	1.20747	60.3246	8.04361e-15	6.38083e-13		GSVIVT01026962001
GSVIVT01024299001	PTHR10362//PTHR10362:SF17 - HISTIDINE AMMONIA-LYASE // SUBFAMILY NOT NAMED (1 of 10)	2.8215	2.22976	30.4722	3.38678e-08	6.45156e-07		GSVIVT01024299001
GSVIVT01002341001	PTHR31096:SF7 - ACR1 (1 of 2)	2.82359	0.873472	49.2155	2.29337e-12	1.04042e-10		GSVIVT01002341001
GSVIVT01011692001	PTHR15907:SF43 - PROTEIN PLANT CADMIUM RESISTANCE 2-RELATED (1 of 4)	2.84598	0.761127	27.6243	1.47316e-07	2.44301e-06		GSVIVT01011692001
GSVIVT01009602001	PF00067 - Cytochrome P450 (p450) (1 of 321)	2.84909	1.48597	52.7969	3.6988e-13	2.07042e-11		GSVIVT01009602001
GSVIVT01031820001	PTHR10209//PTHR10209:SF98 - OXIDOREDUCTASE, 2OG-FE II OXYGENASE FAMILY PROTEIN // SUBFAMILY NOT NAMED (1 of 11)	2.85469	4.25709	68.4332	1.31252e-16	1.50751e-14		GSVIVT01031820001
GSVIVT01009850001		2.8893	4.22611	84.2885	4.27586e-20	8.10275e-18		GSVIVT01009850001
GSVIVT01008608001		2.89608	5.40387	51.7917	6.17128e-13	3.23539e-11		GSVIVT01008608001
GSVIVT01007585001	3.4.22.67 - Zingipain / Zingibain (1 of 3)	2.9031	1.97559	13.8634	0.000196585	0.0014102		GSVIVT01007585001
GSVIVT01000097001	PTHR31238:SF42 - GERMIN-LIKE PROTEIN SUBFAMILY 1 MEMBER 10-RELATED (1 of 25)	2.90834	2.91234	29.3753	5.96344e-08	1.07626e-06		GSVIVT01000097001
GSVIVT01000575001	1.14.15.3 - Alkane 1-monooxygenase / Omega-hydroxylase (1 of 4)	2.93651	2.66476	107.355	3.72224e-25	1.47206e-22		GSVIVT01000575001
GSVIVT01034455001	PTHR11783:SF74 - CYTOSOLIC SULFOTRANSFERASE 1-RELATED (1 of 3)	2.96628	5.99032	70.581	4.41748e-17	5.46686e-15		GSVIVT01034455001
GSVIVT01028599001	1.5.99.12 - Cytokinin dehydrogenase / Cytokinin oxidase (1 of 11)	2.97142	1.12158	45.4042	1.60289e-11	6.10036e-10		GSVIVT01028599001
GSVIVT01012346001	PTHR11709:SF88 - LACCASE-14 (1 of 17)	2.97215	2.23465	10.4142	0.00125052	0.00674457		GSVIVT01012346001
GSVIVT01025206001	PTHR31223:SF17 - CYTOKININ RIBOSIDE 5-MONOPHOSPHATE PHOSPHORIBOHYDROLASE LOG3-RELATED (1 of 2)	2.9847	0.786149	45.1696	1.80689e-11	6.76357e-10		GSVIVT01025206001
GSVIVT01012268001	PF12796//PF13962 - Ankyrin repeats (3 copies) (Ank_2) // Domain of unknown function (PGG) (1 of 47)	2.98786	4.47693	141.313	1.37424e-32	1.37223e-29		GSVIVT01012268001
GSVIVT01030320001	PTHR11527//PTHR11527:SF126 - SMALL HEAT-SHOCK PROTEIN HSP20 FAMILY // SUBFAMILY NOT NAMED (1 of 1)	2.99226	1.56941	29.4622	5.70171e-08	1.03312e-06		GSVIVT01030320001
GSVIVT01010582001	2.3.1.95 - Trihydroxystilbene synthase / Stilbene synthase (1 of 22)	2.99558	3.577	13.191	0.00028129	0.00190876		GSVIVT01010582001
GSVIVT01000548001	PTHR22835//PTHR22835:SF250 - ZINC FINGER FYVE DOMAIN CONTAINING PROTEIN // SUBFAMILY NOT NAMED (1 of 2)	2.99621	1.89954	55.0024	1.20385e-13	7.37387e-12		GSVIVT01000548001
GSVIVT01023353001	2.7.11.1 - Non-specific serine/threonine protein kinase / Threonine-specific protein kinase (1 of 1143)	3.01616	4.15236	110.808	6.51878e-26	2.69522e-23		GSVIVT01023353001
GSVIVT01021328001	1.14.11.32 - Codeine 3-O-demethylase / Codeine O-demethylase (1 of 25)	3.01642	1.884	39.7162	2.93675e-10	8.69161e-09		GSVIVT01021328001
GSVIVT01008560001	PTHR11945//PTHR11945:SF234 - MADS BOX PROTEIN // SUBFAMILY NOT NAMED (1 of 1)	3.02232	2.5065	43.9414	3.38355e-11	1.19754e-09		GSVIVT01008560001
GSVIVT01032747001	PTHR31213:SF3 - ABSCISIC ACID RECEPTOR PYL4 (1 of 1)	3.03063	1.65485	55.7788	8.11002e-14	5.21965e-12		GSVIVT01032747001
GSVIVT01010561001	2.3.1.95 - Trihydroxystilbene synthase / Stilbene synthase (1 of 22)	3.03871	2.99273	54.3236	1.70045e-13	1.01758e-11		GSVIVT01010561001
GSVIVT01010556001	PF00195//PF02797 - Chalcone and stilbene synthases, N-terminal domain (Chal_sti_synt_N) // Chalcone and stilbene synthases, C-terminal domain (Chal_sti_synt_C) (1 of 4)	3.04004	1.82251	24.0002	9.63271e-07	1.30775e-05		GSVIVT01010556001
GSVIVT01026985001	PTHR31339:SF7 - POLYGALACTURONASE-RELATED (1 of 3)	3.04729	7.10282	44.8922	2.08191e-11	7.69797e-10		GSVIVT01026985001
GSVIVT01010581001	2.3.1.95 - Trihydroxystilbene synthase / Stilbene synthase (1 of 22)	3.05025	2.68203	12.2359	0.000468784	0.00295911		GSVIVT01010581001
GSVIVT01012082001		3.05058	3.65045	60.3188	8.06724e-15	6.38083e-13		GSVIVT01012082001
GSVIVT01010583001	2.3.1.95 - Trihydroxystilbene synthase / Stilbene synthase (1 of 22)	3.06708	2.56186	11.2855	0.000781168	0.00454898		GSVIVT01010583001
GSVIVT01032513001	K10529 - alpha-dioxygenase (DOX1) (1 of 2)	3.09315	4.9322	18.7238	1.51087e-05	0.000152107		GSVIVT01032513001
GSVIVT01037210001	PTHR22298:SF54 - ENDOGLUCANASE 3-RELATED (1 of 1)	3.09644	5.51113	11.7495	0.000608595	0.00369175		GSVIVT01037210001
GSVIVT01032218001	PTHR24286:SF66 - CYTOCHROME P450 FAMILY PROTEIN-RELATED (1 of 3)	3.12069	4.16618	14.0473	0.000178267	0.00129877		GSVIVT01032218001
GSVIVT01010574001	2.3.1.95 - Trihydroxystilbene synthase / Stilbene synthase (1 of 22)	3.1529	0.946223	10.609	0.00112536	0.00615716		GSVIVT01010574001
GSVIVT01030637001	PF01657 - Salt stress response/antifungal (Stress-antifung) (1 of 41)	3.15517	1.05823	72.9636	1.32062e-17	1.71606e-15		GSVIVT01030637001
GSVIVT01030043001	PF00651//PF03000 - BTB/POZ domain (BTB) // NPH3 family (NPH3) (1 of 17)	3.15727	1.8079	56.7083	5.05498e-14	3.40593e-12		GSVIVT01030043001
GSVIVT01037352001	PTHR31707:SF11 - PECTINESTERASE/PECTINESTERASE INHIBITOR 17-RELATED (1 of 5)	3.17767	1.73929	21.9895	2.74146e-06	3.32263e-05		GSVIVT01037352001
GSVIVT01010272001	PTHR31388:SF37 - PEROXIDASE 4-RELATED (1 of 8)	3.17834	0.785836	18.2555	1.93167e-05	0.000188423		GSVIVT01010272001
GSVIVT01023354001	PTHR23130:SF97 - CYTOCHROME B561/FERRIC REDUCTASE TRANSMEMBRANE WITH DOMON RELATED DOMAIN (1 of 2)	3.18878	4.67308	157.11	4.84339e-36	8.30846e-33		GSVIVT01023354001
GSVIVT01036959001	PTHR11514//PTHR11514:SF48 - MYC // SUBFAMILY NOT NAMED (1 of 1)	3.1954	5.49625	102.802	3.70445e-24	1.34783e-21		GSVIVT01036959001
GSVIVT01028328001	PTHR10641//PTHR10641:SF650 - MYB-LIKE DNA-BINDING PROTEIN MYB // SUBFAMILY NOT NAMED (1 of 1)	3.20192	5.65131	90.2475	2.10153e-21	5.16635e-19		GSVIVT01028328001
GSVIVT01006872001	PTHR27002:SF122 - CYSTEINE-RICH RECEPTOR-LIKE PROTEIN KINASE 28-RELATED (1 of 23)	3.20384	1.39943	51.6951	6.48259e-13	3.35986e-11		GSVIVT01006872001
GSVIVT01030286001		3.21264	3.87442	286.216	3.31878e-64	2.01251e-60		GSVIVT01030286001
GSVIVT01038697001	PTHR31479:SF2 - ALPHA/BETA-HYDROLASES SUPERFAMILY PROTEIN (1 of 3)	3.21396	3.9647	55.4765	9.45845e-14	5.97459e-12		GSVIVT01038697001
GSVIVT01035071001	PF00407 - Pathogenesis-related protein Bet v I family (Bet_v_1) (1 of 25)	3.21516	5.05651	14.0574	0.000177313	0.00129338		GSVIVT01035071001
GSVIVT01034078001	PF00954//PF01453//PF08276 - S-locus glycoprotein domain (S_locus_glycop) // D-mannose binding lectin (B_lectin) // PAN-like domain (PAN_2) (1 of 6)	3.23322	1.42694	34.1043	5.22368e-09	1.2029e-07		GSVIVT01034078001
GSVIVT01016398001	PTHR11527//PTHR11527:SF152 - SMALL HEAT-SHOCK PROTEIN HSP20 FAMILY // SUBFAMILY NOT NAMED (1 of 2)	3.23813	5.07593	54.5658	1.50333e-13	9.0859e-12		GSVIVT01016398001
GSVIVT01033063001	PTHR31221:SF25 - WRKY TRANSCRIPTION FACTOR 45-RELATED (1 of 3)	3.25188	2.33916	55.7846	8.08608e-14	5.21965e-12		GSVIVT01033063001
GSVIVT01027761001	PTHR10209//PTHR10209:SF135 - OXIDOREDUCTASE, 2OG-FE II OXYGENASE FAMILY PROTEIN // SUBFAMILY NOT NAMED (1 of 1)	3.26972	2.8011	51.2051	8.32038e-13	4.22805e-11		GSVIVT01027761001
GSVIVT01012191001	PTHR10353:SF26 - BETA-GLUCOSIDASE 40 (1 of 2)	3.31283	2.6529	30.7996	2.86092e-08	5.51917e-07		GSVIVT01012191001
GSVIVT01012343001	PTHR11709:SF88 - LACCASE-14 (1 of 17)	3.33189	3.91068	51.8058	6.12698e-13	3.22144e-11		GSVIVT01012343001
GSVIVT01013355001	KOG0157 - Cytochrome P450 CYP4/CYP19/CYP26 subfamilies (1 of 105)	3.36063	3.5614	131.869	1.59798e-30	1.1181e-27		GSVIVT01013355001
GSVIVT01008607001	K00162 - pyruvate dehydrogenase E1 component beta subunit (PDHB, pdhB) (1 of 3)	3.36453	1.51009	65.9487	4.6281e-16	4.7036e-14		GSVIVT01008607001
GSVIVT01025394001	PTHR21495:SF77 - DIRIGENT PROTEIN 19 (1 of 4)	3.39054	4.32813	27.6783	1.43258e-07	2.38005e-06		GSVIVT01025394001
GSVIVT01028586001	1.5.99.12 - Cytokinin dehydrogenase / Cytokinin oxidase (1 of 11)	3.39284	0.483458	46.2464	1.04278e-11	4.14196e-10		GSVIVT01028586001
GSVIVT01016429001	PTHR11527:SF158 - 17.6 KDA CLASS I HEAT SHOCK PROTEIN 1-RELATED (1 of 11)	3.41982	4.55975	126.183	2.80351e-29	1.70005e-26		GSVIVT01016429001
GSVIVT01031170001	PTHR10791//PTHR10791:SF35 - RAG1-ACTIVATING PROTEIN 1 // SUBFAMILY NOT NAMED (1 of 1)	3.45414	3.08381	168.194	1.83453e-38	3.70819e-35		GSVIVT01031170001
GSVIVT01021346001	1.14.11.32 - Codeine 3-O-demethylase / Codeine O-demethylase (1 of 25)	3.50354	0.878052	49.234	2.27173e-12	1.03413e-10		GSVIVT01021346001
GSVIVT01034833001	PF00394//PF07731 - Multicopper oxidase (Cu-oxidase) // Multicopper oxidase (Cu-oxidase_2) (1 of 8)	3.5763	5.13525	16.49	4.89079e-05	0.000425099		GSVIVT01034833001
GSVIVT01032283001	KOG0157 - Cytochrome P450 CYP4/CYP19/CYP26 subfamilies (1 of 105)	3.59179	7.28322	7.9614	0.00477856	0.0206488		GSVIVT01032283001
GSVIVT01010563001	PF00195//PF02797 - Chalcone and stilbene synthases, N-terminal domain (Chal_sti_synt_N) // Chalcone and stilbene synthases, C-terminal domain (Chal_sti_synt_C) (1 of 4)	3.60307	5.23701	47.5421	5.38361e-12	2.26186e-10		GSVIVT01010563001
GSVIVT01026764001	PTHR22849//PTHR22849:SF23 - WDSAM1 PROTEIN // SUBFAMILY NOT NAMED (1 of 2)	3.6153	1.0867	57.2067	3.92323e-14	2.71374e-12		GSVIVT01026764001
GSVIVT01010308001	PTHR11527//PTHR11527:SF137 - SMALL HEAT-SHOCK PROTEIN HSP20 FAMILY // SUBFAMILY NOT NAMED (1 of 1)	3.65194	6.52151	77.4965	1.3296e-18	2.06736e-16		GSVIVT01010308001
GSVIVT01025217001	PTHR18952:SF111 - ALPHA CARBONIC ANHYDRASE 3 (1 of 1)	3.66085	1.66659	39.3422	3.55675e-10	1.02543e-08		GSVIVT01025217001
GSVIVT01010579001	2.3.1.95 - Trihydroxystilbene synthase / Stilbene synthase (1 of 22)	3.69942	0.576402	50.228	1.36881e-12	6.51868e-11		GSVIVT01010579001
GSVIVT01029357001	1.23.1.4 - (-)-lariciresinol reductase / Pinoresinol/lariciresinol reductase (1 of 4)	3.74528	1.28402	53.9656	2.0403e-13	1.19348e-11		GSVIVT01029357001
GSVIVT01000063001	PTHR31238:SF42 - GERMIN-LIKE PROTEIN SUBFAMILY 1 MEMBER 10-RELATED (1 of 25)	3.75268	0.679985	48.397	3.48101e-12	1.52594e-10		GSVIVT01000063001
GSVIVT01008368001	PTHR20961:SF5 - GENOMIC DNA, CHROMOSOME 3, P1 CLONE: MRC8 (1 of 2)	3.76067	2.90679	68.0295	1.61066e-16	1.80871e-14		GSVIVT01008368001
GSVIVT01016403001	PTHR11527:SF158 - 17.6 KDA CLASS I HEAT SHOCK PROTEIN 1-RELATED (1 of 11)	3.76342	3.45199	87.7285	7.50862e-21	1.64574e-18		GSVIVT01016403001
GSVIVT01001297001	PF14547 - Hydrophobic seed protein (Hydrophob_seed) (1 of 6)	3.77474	7.66048	50.9842	9.31134e-13	4.65362e-11		GSVIVT01001297001
GSVIVT01010585001	2.3.1.95 - Trihydroxystilbene synthase / Stilbene synthase (1 of 22)	3.81788	0.825645	67.536	2.06875e-16	2.26715e-14		GSVIVT01010585001
GSVIVT01011415001	PTHR31948:SF12 - MINI ZINC FINGER PROTEIN 2 (1 of 1)	3.8937	0.624599	47.7437	4.8574e-12	2.06946e-10		GSVIVT01011415001
GSVIVT01023295001	KOG0156 - Cytochrome P450 CYP2 subfamily (1 of 97)	3.91508	1.51033	32.8078	1.01736e-08	2.18768e-07		GSVIVT01023295001
GSVIVT01019989001		3.92475	1.20824	81.4585	1.78984e-19	3.19223e-17		GSVIVT01019989001
GSVIVT01032219001	PTHR11764//PTHR11764:SF19 - LANOSTEROL SYNTHASE // SUBFAMILY NOT NAMED (1 of 2)	3.94947	2.22684	13.7815	0.00020535	0.00146098		GSVIVT01032219001
GSVIVT01010580001	2.3.1.95 - Trihydroxystilbene synthase / Stilbene synthase (1 of 22)	3.96461	0.490361	54.1177	1.88834e-13	1.11535e-11		GSVIVT01010580001
GSVIVT01023362001	PF00069//PF00560//PF13855 - Protein kinase domain (Pkinase) // Leucine Rich Repeat (LRR_1) // Leucine rich repeat (LRR_8) (1 of 14)	4.03902	0.506629	55.7048	8.42104e-14	5.39421e-12		GSVIVT01023362001
GSVIVT01012745001	PF00394//PF07731 - Multicopper oxidase (Cu-oxidase) // Multicopper oxidase (Cu-oxidase_2) (1 of 8)	4.05085	3.97441	47.7016	4.96291e-12	2.10947e-10		GSVIVT01012745001
GSVIVT01032447001	PTHR31375:SF34 - PECTIN LYASE-LIKE SUPERFAMILY PROTEIN (1 of 1)	4.07224	6.98411	14.9911	0.000108019	0.000846653		GSVIVT01032447001
GSVIVT01028354001	PF02365 - No apical meristem (NAM) protein (NAM) (1 of 71)	4.07825	2.23261	43.6532	3.92043e-11	1.37419e-09		GSVIVT01028354001
GSVIVT01008870001	PTHR22835//PTHR22835:SF239 - ZINC FINGER FYVE DOMAIN CONTAINING PROTEIN // SUBFAMILY NOT NAMED (1 of 5)	4.08411	3.29039	33.8844	5.84854e-09	1.32499e-07		GSVIVT01008870001
GSVIVT01023302001	PF00067 - Cytochrome P450 (p450) (1 of 321)	4.09948	2.93633	27.4663	1.59859e-07	2.63181e-06		GSVIVT01023302001
GSVIVT01008780001	PF07645//PF07714//PF13947 - Calcium-binding EGF domain (EGF_CA) // Protein tyrosine kinase (Pkinase_Tyr) // Wall-associated receptor kinase galacturonan-binding (GUB_WAK_bind) (1 of 5)	4.12114	0.533507	50.7245	1.06286e-12	5.24331e-11		GSVIVT01008780001
GSVIVT01012980001	1.14.13.152 - Geraniol 8-hydroxylase / G10H (1 of 14)	4.1393	0.88831	87.79	7.27858e-21	1.61478e-18		GSVIVT01012980001
GSVIVT01010572001	K00660 - chalcone synthase (CHS) (1 of 4)	4.1583	0.711773	32.6808	1.08604e-08	2.32986e-07		GSVIVT01010572001
GSVIVT01037982001	PF00560//PF07714//PF11721 - Leucine Rich Repeat (LRR_1) // Protein tyrosine kinase (Pkinase_Tyr) // Di-glucose binding within endoplasmic reticulum (Malectin) (1 of 6)	4.196	3.36766	77.7979	1.14143e-18	1.82148e-16		GSVIVT01037982001
GSVIVT01032217001	PTHR11764//PTHR11764:SF19 - LANOSTEROL SYNTHASE // SUBFAMILY NOT NAMED (1 of 2)	4.31782	7.26243	16.3239	5.33858e-05	0.000458543		GSVIVT01032217001
GSVIVT01014127001	PTHR23155//PTHR23155:SF499 - LEUCINE-RICH REPEAT-CONTAINING PROTEIN // SUBFAMILY NOT NAMED (1 of 6)	4.31966	3.06418	141.23	1.43317e-32	1.37223e-29		GSVIVT01014127001
GSVIVT01016408001	PTHR11527:SF158 - 17.6 KDA CLASS I HEAT SHOCK PROTEIN 1-RELATED (1 of 11)	4.36192	1.72427	90.5785	1.77781e-21	4.43041e-19		GSVIVT01016408001
GSVIVT01008003001	PTHR23201:SF21 - GIBBERELLIN-REGULATED PROTEIN 4 (1 of 2)	4.53259	0.536908	65.0151	7.43246e-16	7.19228e-14		GSVIVT01008003001
GSVIVT01010565001	2.3.1.95 - Trihydroxystilbene synthase / Stilbene synthase (1 of 22)	4.55953	8.03335	33.8763	5.87295e-09	1.32721e-07		GSVIVT01010565001
GSVIVT01000062001	PTHR31238:SF42 - GERMIN-LIKE PROTEIN SUBFAMILY 1 MEMBER 10-RELATED (1 of 25)	4.82517	5.88889	183.625	7.83465e-42	2.03611e-38		GSVIVT01000062001
GSVIVT01011726001	PTHR31338:SF16 - POLYKETIDE CYCLASE/DEHYDRASE AND LIPID TRANSPORT SUPERFAMILY PROTEIN (1 of 2)	5.30134	0.912248	43.8411	3.56146e-11	1.25806e-09		GSVIVT01011726001
GSVIVT01034820001	PF00394//PF07731 - Multicopper oxidase (Cu-oxidase) // Multicopper oxidase (Cu-oxidase_2) (1 of 8)	5.40131	2.40734	154.01	2.30454e-35	3.22494e-32		GSVIVT01034820001
GSVIVT01034828001	KOG1263 - Multicopper oxidases (1 of 11)	6.15603	3.85253	214.46	1.46187e-48	4.43238e-45		GSVIVT01034828001
GSVIVT01001296001	PTHR31731:SF8 - BIFUNCTIONAL INHIBITOR/LIPID-TRANSFER PROTEIN/SEED STORAGE 2S ALBUMIN SUPERFAMILY PROTEIN (1 of 1)	7.18493	4.06818	536.159	1.29154e-118	2.34958e-114		GSVIVT01001296001
GSVIVT01034842001	PTHR11709:SF88 - LACCASE-14 (1 of 17)	7.99195	2.69889	239.628	4.74064e-54	2.15604e-50		GSVIVT01034842001
