# Supplementary material for: Transcriptome analyses suggest that changes in fungal endophyte lifestyle could be involved in grapevine bud necrosis
Source: Sci Rep. 2020 Jun 11;10:9514. doi: 10.1038/s41598-020-66500-0 (PMC7290027; doi:10.1038/s41598-020-66500-0)
Supplement: Supplementary file 4 — Supplementary Table 3. [file 41598_2020_66500_MOESM4_ESM.xlsx]

## Sheet: DE_NN1_x_NN2
ID	Description	logFC	logCPM	LR	PValue	FDR	DOWN	UP
GSVIVT01014635001	1.14.13.121 - Premnaspirodiene oxygenase / Hyoscymus muticus premnaspirodiene oxygenase (1 of 9)	-3.43601	3.39316	18.2823	1.90465e-05	0.00866237	GSVIVT01014635001
GSVIVT01016666001		-1.80212	2.24846	17.5891	2.74157e-05	0.0108423	GSVIVT01016666001
GSVIVT01027135001	2.3.1.20//2.3.1.75 - Diacylglycerol O-acyltransferase / Diglyceride acyltransferase // Long-chain-alcohol O-fatty-acyltransferase / Wax synthase (1 of 7)	-1.57958	0.63894	13.4767	0.000241548	0.0381739	GSVIVT01027135001
GSVIVT01029945001		-1.54525	1.18917	14.9011	0.000113297	0.0274812	GSVIVT01029945001
GSVIVT01008912001		-1.52973	0.902545	13.1661	0.000285066	0.0411581	GSVIVT01008912001
GSVIVT01030227001	K00827 - alanine-glyoxylate transaminase / (R)-3-amino-2-methylpropionate-pyruvate transaminase (AGXT2) (1 of 3)	-1.50629	3.29082	21.4888	3.55898e-06	0.00323725	GSVIVT01030227001
GSVIVT01034410001	PTHR31969:SF1 - GEM-LIKE PROTEIN 4-RELATED (1 of 9)	-1.34844	1.02747	12.6002	0.000385704	0.047596	GSVIVT01034410001
GSVIVT01027744001	PTHR10209:SF122 - 1-AMINOCYCLOPROPANE-1-CARBOXYLATE OXIDASE HOMOLOG 10-RELATED (1 of 5)	-1.34659	1.38727	13.3598	0.000257074	0.0396329	GSVIVT01027744001
GSVIVT01030420001		-1.2645	8.67896	13.7262	0.000211484	0.0380922	GSVIVT01030420001
GSVIVT01019785001	PF03766 - Remorin, N-terminal region (Remorin_N) (1 of 3)	-1.24237	5.86105	23.3975	1.31751e-06	0.00235278	GSVIVT01019785001
GSVIVT01006619001	PTHR24282//PTHR24282:SF24 - CYTOCHROME P450 FAMILY MEMBER // SUBFAMILY NOT NAMED (1 of 3)	-1.14253	5.95016	15.357	8.89896e-05	0.0228014	GSVIVT01006619001
GSVIVT01027598001		-1.13679	2.25029	20.7028	5.36375e-06	0.00406572	GSVIVT01027598001
GSVIVT01021485001	PTHR11764:SF18 - AMYRIN SYNTHASE LUP2-RELATED (1 of 20)	-1.12511	4.9361	13.5449	0.00023292	0.0381739	GSVIVT01021485001
GSVIVT01012650001	PTHR10353:SF27 - BETA-GLUCOSIDASE 45-RELATED (1 of 1)	-1.12284	4.58579	17.0493	3.64216e-05	0.0129918	GSVIVT01012650001
GSVIVT01029122001	2.4.1.115//2.4.1.91 - Anthocyanidin 3-O-glucosyltransferase / Uridine diphosphoglucose-anthocyanidin 3-O-glucosyltransferase // Flavonol 3-O-glucosyltransferase / UDP-glucose flavonol 3-O-glucosyltransferase (1 of 8)	-1.10909	5.37807	18.9235	1.36063e-05	0.00687571	GSVIVT01029122001
GSVIVT01030222001		-1.08335	2.85185	12.5641	0.00039323	0.048004	GSVIVT01030222001
GSVIVT01034498001	PTHR11746//PTHR11746:SF112 - O-METHYLTRANSFERASE // SUBFAMILY NOT NAMED (1 of 1)	-1.0485	2.71165	13.8114	0.000202106	0.0376135	GSVIVT01034498001
GSVIVT01037901001		-1.04628	2.78337	12.5929	0.000387214	0.047596	GSVIVT01037901001
GSVIVT01005154001	PTHR35279:SF1 - ARABINANASE/LEVANSUCRASE/INVERTASE (1 of 2)	-1.04065	4.62477	24.2739	8.35627e-07	0.00217168	GSVIVT01005154001
GSVIVT01013135001	PTHR10366//PTHR10366:SF449 - NAD DEPENDENT EPIMERASE/DEHYDRATASE // SUBFAMILY NOT NAMED (1 of 1)	-1.0238	6.54219	19.398	1.06119e-05	0.00622748	GSVIVT01013135001
GSVIVT01011958001	1.17.1.3 - Leucoanthocyanidin reductase / Leucocyanidin reductase (1 of 2)	-1.02162	7.84971	15.157	9.89286e-05	0.0243204	GSVIVT01011958001
GSVIVT01022158001	5.5.1.4 - Inositol-3-phosphate synthase / Myo-inositol-1-phosphate synthase (1 of 1)	-1.02116	9.47932	13.5748	0.000229238	0.0381739	GSVIVT01022158001
GSVIVT01031765001	PTHR10265:SF25 - CYCLIN-DEPENDENT KINASE INHIBITOR 6 (1 of 2)	-1.00805	3.5387	12.4476	0.000418523	0.0491212	GSVIVT01031765001
GSVIVT01011198001	PTHR24177:SF39 - ANKYRIN REPEAT-CONTAINING PROTEIN-RELATED (1 of 9)	1.00648	7.11331	25.44	4.56362e-07	0.00181586		GSVIVT01011198001
GSVIVT01008869001	PTHR22835//PTHR22835:SF239 - ZINC FINGER FYVE DOMAIN CONTAINING PROTEIN // SUBFAMILY NOT NAMED (1 of 5)	1.01083	6.06798	13.1451	0.000288274	0.0412935		GSVIVT01008869001
GSVIVT01027361001	PTHR10209:SF111 - DOWNY MILDEW RESISTANCE 6 PROTEIN / OXIDOREDUCTASE (1 of 2)	1.01083	4.02166	14.3798	0.000149399	0.0318965		GSVIVT01027361001
GSVIVT01006970001	PTHR10795:SF423 - SUBTILASE FAMILY PROTEIN-RELATED (1 of 8)	1.05954	5.90509	23.795	1.07158e-06	0.00232048		GSVIVT01006970001
GSVIVT01014184001		1.1008	3.1366	16.1342	5.90091e-05	0.0178916		GSVIVT01014184001
GSVIVT01020560001	PF04720 - PDDEXK-like family of unknown function (PDDEXK_6) (1 of 10)	1.10574	4.07583	16.2642	5.50956e-05	0.0175842		GSVIVT01020560001
GSVIVT01008094001	PTHR31238:SF46 - GERMIN-LIKE PROTEIN SUBFAMILY T MEMBER 1-RELATED (1 of 1)	1.1138	3.98293	14.4812	0.000141565	0.0317849		GSVIVT01008094001
GSVIVT01020746001	1.3.3.8 - Tetrahydroberberine oxidase / THB oxidase (1 of 15)	1.18601	7.23787	13.8809	0.000194771	0.0372976		GSVIVT01020746001
GSVIVT01011204001	PF12796//PF13961//PF13962 - Ankyrin repeats (3 copies) (Ank_2) // Domain of unknown function (DUF4219) (DUF4219) // Domain of unknown function (PGG) (1 of 3)	1.22346	3.78814	25.0478	5.59262e-07	0.00181586		GSVIVT01011204001
GSVIVT01006526001	PTHR27002:SF84 - ATP BINDING / PROTEIN KINASE-RELATED (1 of 17)	1.23989	2.39668	17.5054	2.86498e-05	0.0109388		GSVIVT01006526001
GSVIVT01016947001	PTHR27003:SF105 - LEUCINE-RICH REPEAT PROTEIN KINASE-RELATED (1 of 16)	1.36021	0.606143	14.0029	0.000182533	0.036316		GSVIVT01016947001
GSVIVT01019841001	PF00314 - Thaumatin family (Thaumatin) (1 of 24)	1.43142	3.5229	21.25	4.03116e-06	0.00333804		GSVIVT01019841001
GSVIVT01027787001		1.44466	6.22582	12.9422	0.000321254	0.0432908		GSVIVT01027787001
GSVIVT01021734001	PTHR32448:SF25 - FAD-BINDING BERBERINE FAMILY PROTEIN-RELATED (1 of 3)	1.45565	5.44012	14.7417	0.00012329	0.028755		GSVIVT01021734001
GSVIVT01019840001	PF00314 - Thaumatin family (Thaumatin) (1 of 24)	1.47126	6.29963	18.9787	1.32189e-05	0.0068708		GSVIVT01019840001
GSVIVT01035926001	K07192 - flotillin (FLOT) (1 of 2)	1.48147	2.78293	18.8307	1.42853e-05	0.00702373		GSVIVT01035926001
GSVIVT01038125001	PTHR22595//PTHR22595:SF60 - CHITINASE-RELATED // SUBFAMILY NOT NAMED (1 of 1)	1.51217	3.60331	15.2892	9.22446e-05	0.0230412		GSVIVT01038125001
GSVIVT01012920001	PF00197 - Trypsin and protease inhibitor (Kunitz_legume) (1 of 6)	1.61893	1.74677	17.3889	3.04604e-05	0.0113089		GSVIVT01012920001
GSVIVT01019835001	PF00314 - Thaumatin family (Thaumatin) (1 of 24)	1.64781	6.31357	21.2367	4.05915e-06	0.00333804		GSVIVT01019835001
GSVIVT01035710001	PTHR10283//PTHR10283:SF94 - SOLUTE CARRIER FAMILY 13 MEMBER // SUBFAMILY NOT NAMED (1 of 3)	1.66525	2.66237	16.9516	3.83446e-05	0.0131616		GSVIVT01035710001
GSVIVT01025910001		1.67638	1.36816	16.5724	4.68272e-05	0.0154887		GSVIVT01025910001
GSVIVT01026974001	PF03168 - Late embryogenesis abundant protein (LEA_2) (1 of 23)	1.68821	5.22461	12.6183	0.000381987	0.047596		GSVIVT01026974001
GSVIVT01027784001		1.69696	5.09729	14.6731	0.000127858	0.029443		GSVIVT01027784001
GSVIVT01006972001	PTHR10795:SF423 - SUBTILASE FAMILY PROTEIN-RELATED (1 of 8)	1.71232	2.0394	22.9286	1.68129e-06	0.00235278		GSVIVT01006972001
GSVIVT01031544001	3.2.1.39 - Glucan endo-1,3-beta-D-glucosidase / Laminarinase (1 of 47)	1.89092	3.36786	13.0664	0.000300647	0.041751		GSVIVT01031544001
GSVIVT01019838001	PF00314 - Thaumatin family (Thaumatin) (1 of 24)	1.9346	3.04995	18.5689	1.6387e-05	0.00784506		GSVIVT01019838001
GSVIVT01019836001	PF00314 - Thaumatin family (Thaumatin) (1 of 24)	1.9489	3.32765	13.271	0.000269541	0.0407946		GSVIVT01019836001
GSVIVT01020745001	1.3.3.8 - Tetrahydroberberine oxidase / THB oxidase (1 of 15)	2.05224	4.08888	13.971	0.000185652	0.036316		GSVIVT01020745001
GSVIVT01008209001	PTHR27005:SF7 - WALL-ASSOCIATED RECEPTOR KINASE-LIKE 1-RELATED (1 of 7)	2.08102	1.95936	13.2005	0.00027987	0.0410596		GSVIVT01008209001
GSVIVT01009059001	PTHR11926//PTHR11926:SF302 - GLUCOSYL/GLUCURONOSYL TRANSFERASES // SUBFAMILY NOT NAMED (1 of 4)	2.10111	2.3449	29.0573	7.02672e-08	0.0004261		GSVIVT01009059001
GSVIVT01015561001	PF02298 - Plastocyanin-like domain (Cu_bind_like) (1 of 39)	2.12506	3.00295	15.9186	6.61273e-05	0.0187967		GSVIVT01015561001
GSVIVT01033538001	PTHR32227:SF49 - BETA-1,3-GLUCANASE 1-RELATED (1 of 4)	2.14256	9.39343	13.2441	0.000273438	0.0407946		GSVIVT01033538001
GSVIVT01025160001	PTHR31942:SF12 - MLO-LIKE PROTEIN 3 (1 of 1)	2.24798	2.79024	13.6458	0.000220729	0.0381739		GSVIVT01025160001
GSVIVT01011364001	1.1.2.6 - Polyvinyl alcohol dehydrogenase (cytochrome) / PVADH (1 of 8)	2.32886	0.655457	15.3937	8.72769e-05	0.022682		GSVIVT01011364001
GSVIVT01036360001	PTHR31225:SF15 - ALPHA-HUMULENE/(-)-(E)-BETA-CARYOPHYLLENE SYNTHASE (1 of 57)	2.39089	2.49269	18.47	1.726e-05	0.00805114		GSVIVT01036360001
GSVIVT01031080001	PTHR31238:SF42 - GERMIN-LIKE PROTEIN SUBFAMILY 1 MEMBER 10-RELATED (1 of 25)	2.6559	1.94256	23.0776	1.55593e-06	0.00235278		GSVIVT01031080001
GSVIVT01036320001	PTHR31225:SF15 - ALPHA-HUMULENE/(-)-(E)-BETA-CARYOPHYLLENE SYNTHASE (1 of 57)	3.21075	0.848168	14.4587	0.00014327	0.0317849		GSVIVT01036320001
GSVIVT01034822001	PF00394//PF07731 - Multicopper oxidase (Cu-oxidase) // Multicopper oxidase (Cu-oxidase_2) (1 of 8)	3.92643	1.83157	13.8538	0.000197594	0.037444		GSVIVT01034822001
