# Supplementary material for: Transcriptome analyses suggest that changes in fungal endophyte lifestyle could be involved in grapevine bud necrosis
Source: Sci Rep. 2020 Jun 11;10:9514. doi: 10.1038/s41598-020-66500-0 (PMC7290027; doi:10.1038/s41598-020-66500-0)
Supplement: Supplementary file 5 — Supplementary Table 4. [file 41598_2020_66500_MOESM5_ESM.xlsx]

## Sheet: DE_NE1_x_NE2
ID	Description	logFC	logCPM	LR	PValue	FDR	DOWN	UP
GSVIVT01036714001	PTHR24064:SF242 - ORGANIC CATION/CARNITINE TRANSPORTER 3 (1 of 1)	-5.8086	0.522401	66.6429	3.2542e-16	1.93465e-14	GSVIVT01036714001
GSVIVT01028753001	3.2.1.14 - Chitinase / Poly-beta-glucosaminidase (1 of 28)	-5.05977	3.10952	150.675	1.23456e-34	7.01845e-32	GSVIVT01028753001
GSVIVT01034334001	PTHR11452//PTHR11452:SF33 - ALPHA-GALACTOSIDASE/ALPHA-N-ACETYLGALACTOSAMINIDASE // SUBFAMILY NOT NAMED (1 of 2)	-4.76246	1.56655	81.121	2.12313e-19	1.95071e-17	GSVIVT01034334001
GSVIVT01010593001		-4.62359	2.43992	65.4871	5.84955e-16	3.38901e-14	GSVIVT01010593001
GSVIVT01006127001		-4.50021	3.91957	85.0466	2.91417e-20	2.88123e-18	GSVIVT01006127001
GSVIVT01027777001		-4.46783	9.01148	240.836	2.58463e-54	1.17549e-50	GSVIVT01027777001
GSVIVT01002607001	1.14.13.89 - Isoflavone 2-hydroxylase / Isoflavone 2-monooxygenase (1 of 16)	-4.45922	4.05684	205.554	1.28235e-46	2.91607e-43	GSVIVT01002607001
GSVIVT01029532001	PTHR34776:SF1 - F17F16.3 PROTEIN (1 of 1)	-4.3327	0.532795	69.287	8.51299e-17	5.45311e-15	GSVIVT01029532001
GSVIVT01011855001	K00227 - lathosterol oxidase (SC5DL, ERG3) (1 of 3)	-4.24384	3.26265	92.4383	6.94552e-22	8.48006e-20	GSVIVT01011855001
GSVIVT01038631001	PTHR11527:SF167 - 25.3 KDA HEAT SHOCK PROTEIN, CHLOROPLASTIC (1 of 1)	-4.2177	7.29986	96.8602	7.43992e-23	1.07418e-20	GSVIVT01038631001
GSVIVT01002752001	K02950 - small subunit ribosomal protein S12 (RP-S12, MRPS12, rpsL) (1 of 1)	-4.18468	3.68871	114.143	1.21249e-26	2.98077e-24	GSVIVT01002752001
GSVIVT01027022001	K01183 - chitinase (E3.2.1.14) (1 of 20)	-4.10762	3.49529	8.0127	0.00464504	0.0181453	GSVIVT01027022001
GSVIVT01002378001	PF00067 - Cytochrome P450 (p450) (1 of 321)	-4.08554	5.90221	248.628	5.17155e-56	3.13603e-52	GSVIVT01002378001
GSVIVT01027795001		-4.0846	2.09872	14.9103	0.000112743	0.000759921	GSVIVT01027795001
GSVIVT01036857001		-4.07566	12.8013	92.0015	8.66104e-22	1.03659e-19	GSVIVT01036857001
GSVIVT01023256001	PTHR33077:SF5 - PROTEIN TIFY 3A-RELATED (1 of 1)	-4.03853	6.18152	252.901	6.05369e-57	5.50644e-53	GSVIVT01023256001
GSVIVT01018878001	PF00257 - Dehydrin (Dehydrin) (1 of 2)	-3.94912	11.5932	99.4655	1.99613e-23	3.10373e-21	GSVIVT01018878001
GSVIVT01005915001	PTHR31692:SF10 - EXPANSIN-LIKE B1 (1 of 4)	-3.93807	1.37934	35.9356	2.03949e-09	4.16881e-08	GSVIVT01005915001
GSVIVT01031860001	PF00067 - Cytochrome P450 (p450) (1 of 321)	-3.87893	3.55515	136.88	1.2811e-31	5.29678e-29	GSVIVT01031860001
GSVIVT01000512001		-3.86092	0.563131	35.4373	2.63397e-09	5.25978e-08	GSVIVT01000512001
GSVIVT01030646001	4.2.3.106 - (E)-beta-ocimene synthase / Beta-ocimene synthase (1 of 4)	-3.78721	4.35211	124.356	7.04247e-29	2.24766e-26	GSVIVT01030646001
GSVIVT01009607001	KOG0156 - Cytochrome P450 CYP2 subfamily (1 of 97)	-3.73228	1.45647	80.8049	2.49138e-19	2.24372e-17	GSVIVT01009607001
GSVIVT01029992001		-3.67441	4.37508	119.151	9.70352e-28	2.80201e-25	GSVIVT01029992001
GSVIVT01033638001	PTHR11926:SF102 - GLUCOSYLTRANSFERASE-LIKE PROTEIN-RELATED (1 of 2)	-3.65485	1.20241	35.2269	2.93447e-09	5.77012e-08	GSVIVT01033638001
GSVIVT01038015001		-3.59653	0.828083	30.2025	3.89204e-08	6.031e-07	GSVIVT01038015001
GSVIVT01002189001		-3.53668	2.30081	41.5301	1.16067e-10	3.00782e-09	GSVIVT01002189001
GSVIVT01025812001		-3.50848	8.451	106.893	4.69814e-25	8.37927e-23	GSVIVT01025812001
GSVIVT01033957001	K05857 - phosphatidylinositol phospholipase C, delta (PLCD) (1 of 7)	-3.49407	3.97845	144.795	2.38136e-33	1.17086e-30	GSVIVT01033957001
GSVIVT01018702001	K00412 - ubiquinol-cytochrome c reductase cytochrome b subunit (CYTB, petB) (1 of 1)	-3.48141	1.26517	41.7159	1.05545e-10	2.75477e-09	GSVIVT01018702001
GSVIVT01029994001	PF12609 - Wound-induced protein (DUF3774) (1 of 4)	-3.43193	6.74527	131.703	1.73801e-30	6.58706e-28	GSVIVT01029994001
GSVIVT01006204001		-3.38061	0.930448	44.7805	2.20404e-11	6.37454e-10	GSVIVT01006204001
GSVIVT01017741001	PTHR11064:SF42 - NUCLEAR TRANSCRIPTION FACTOR Y SUBUNIT B-5 (1 of 2)	-3.37241	0.767477	52.8898	3.52806e-13	1.42311e-11	GSVIVT01017741001
GSVIVT01032718001	KOG4431 - Uncharacterized protein, induced by hypoxia (1 of 2)	-3.34263	3.18237	51.227	8.2278e-13	3.08619e-11	GSVIVT01032718001
GSVIVT01016957001	3.1.3.2 - Acid phosphatase / Phosphomonoesterase (1 of 23)	-3.29494	2.35096	68.9666	1.00144e-16	6.3039e-15	GSVIVT01016957001
GSVIVT01000901001	PTHR12876 - N4BP1-RELATED (1 of 1)	-3.28947	4.29319	84.2098	4.44952e-20	4.32865e-18	GSVIVT01000901001
GSVIVT01012636001	K03146 - thiamine thiazole synthase (THI4, THI1) (1 of 1)	-3.27778	4.82243	93.9762	3.19343e-22	4.14963e-20	GSVIVT01012636001
GSVIVT01037740001	PF07172 - Glycine rich protein family (GRP) (1 of 5)	-3.26873	11.3219	100.282	1.32158e-23	2.09063e-21	GSVIVT01037740001
GSVIVT01030620001	PF03040 - CemA family (CemA) (1 of 5)	-3.26116	0.686242	14.7717	0.000121342	0.000807406	GSVIVT01030620001
GSVIVT01031145001	PTHR11260:SF303 - GLUTATHIONE S-TRANSFERASE U1-RELATED (1 of 7)	-3.25672	2.15448	12.0946	0.000505684	0.00280641	GSVIVT01031145001
GSVIVT01000955001	K02262 - cytochrome c oxidase subunit 3 (COX3) (1 of 2)	-3.25149	1.87778	39.8919	2.68417e-10	6.54563e-09	GSVIVT01000955001
GSVIVT01023557001	PF00931//PF01084 - NB-ARC domain (NB-ARC) // Ribosomal protein S18 (Ribosomal_S18) (1 of 1)	-3.2497	7.58356	99.3998	2.06342e-23	3.15443e-21	GSVIVT01023557001
GSVIVT01006663001	K03878 - NADH-ubiquinone oxidoreductase chain 1 (ND1) (1 of 1)	-3.22071	0.587469	27.187	1.84694e-07	2.51117e-06	GSVIVT01006663001
GSVIVT01018703001	PTHR19271 - CYTOCHROME B (1 of 3)	-3.20612	1.39271	34.3918	4.50615e-09	8.53915e-08	GSVIVT01018703001
GSVIVT01030619001	PF02392 - Ycf4 (Ycf4) (1 of 1)	-3.17827	2.51185	50.3795	1.26708e-12	4.56451e-11	GSVIVT01030619001
GSVIVT01018423001	K15404 - aldehyde decarbonylase (K15404, CER1) (1 of 6)	-3.15683	0.889205	24.2307	8.54598e-07	9.99798e-06	GSVIVT01018423001
GSVIVT01004969001		-3.12212	0.811428	27.1932	1.84102e-07	2.50687e-06	GSVIVT01004969001
GSVIVT01023423001	K02126 - F-type H+-transporting ATPase subunit a (ATPeF0A, MTATP6, ATP6) (1 of 1)	-3.12025	1.48394	31.1582	2.37837e-08	3.87352e-07	GSVIVT01023423001
GSVIVT01014106001	PF13839//PF14416 - GDSL/SGNH-like Acyl-Esterase family found in Pmr5 and Cas1p (PC-Esterase) // PMR5 N terminal Domain (PMR5N) (1 of 35)	-3.11436	3.99687	76.32	2.41224e-18	1.91631e-16	GSVIVT01014106001
GSVIVT01031871001	PF00067 - Cytochrome P450 (p450) (1 of 321)	-3.11069	2.42065	96.6067	8.45611e-23	1.20182e-20	GSVIVT01031871001
GSVIVT01010475001	KOG0156 - Cytochrome P450 CYP2 subfamily (1 of 97)	-3.10438	4.3373	90.1362	2.22321e-21	2.54369e-19	GSVIVT01010475001
GSVIVT01011652001	K12116 - flavin-binding kelch repeat F-box protein 1 (FKF1) (1 of 1)	-3.0954	6.06515	92.6748	6.16348e-22	7.67986e-20	GSVIVT01011652001
GSVIVT01023124001	PTHR11649:SF5 - GTP-BINDING PROTEIN (1 of 3)	-3.09426	6.32406	111.741	4.0725e-26	8.51574e-24	GSVIVT01023124001
GSVIVT01033471001	PTHR11562:SF45 - METAL TOLERANCE PROTEIN C3-RELATED (1 of 2)	-3.09297	0.604445	28.9469	7.43882e-08	1.09577e-06	GSVIVT01033471001
GSVIVT01013606001		-3.08049	4.46221	90.1084	2.25463e-21	2.56351e-19	GSVIVT01013606001
GSVIVT01014558001	K15803 - (-)-germacrene D synthase (GERD) (1 of 10)	-3.06931	5.14585	70.7908	3.97195e-17	2.72671e-15	GSVIVT01014558001
GSVIVT01029923001	K05572 - NAD(P)H-quinone oxidoreductase subunit 1 (ndhA) (1 of 1)	-3.0686	0.711491	29.2616	6.32351e-08	9.43702e-07	GSVIVT01029923001
GSVIVT01023805001	PTHR22572:SF111 - GLUCOSE-1-PHOSPHATE ADENYLYLTRANSFERASE LARGE SUBUNIT 3, CHLOROPLASTIC-RELATED (1 of 1)	-3.04984	8.07162	151.006	1.04493e-34	6.13206e-32	GSVIVT01023805001
GSVIVT01029119001	PF05695 - Plant protein of unknown function (DUF825) (DUF825) (1 of 4)	-3.04195	1.94101	48.9703	2.5987e-12	8.82006e-11	GSVIVT01029119001
GSVIVT01026494001		-3.03852	2.2437	38.1395	6.58621e-10	1.4884e-08	GSVIVT01026494001
GSVIVT01028050001	PTHR31190:SF27 - ETHYLENE-RESPONSIVE TRANSCRIPTION FACTOR CRF1-RELATED (1 of 1)	-3.02429	5.86413	210.884	8.81009e-48	2.28962e-44	GSVIVT01028050001
GSVIVT01012279001	PTHR19271 - CYTOCHROME B (1 of 3)	-3.02065	2.67858	47.9792	4.30764e-12	1.41452e-10	GSVIVT01012279001
GSVIVT01024185001		-3.01851	6.33745	112.591	2.65246e-26	5.95723e-24	GSVIVT01024185001
GSVIVT01011401001	K15015 - solute carrier family 32 (vesicular inhibitory amino acid transporter) (SLC32A, VGAT) (1 of 13)	-3.01507	1.36781	30.5916	3.18468e-08	5.04226e-07	GSVIVT01011401001
GSVIVT01015000001	PTHR31707:SF39 - PECTINESTERASE/PECTINESTERASE INHIBITOR 12-RELATED (1 of 1)	-3.01189	4.87156	161.175	6.26628e-37	4.55985e-34	GSVIVT01015000001
GSVIVT01004962001		-3.01064	0.528477	23.8409	1.04637e-06	1.19946e-05	GSVIVT01004962001
GSVIVT01013602001	PF01824 - MatK/TrnK amino terminal region (MatK_N) (1 of 3)	-2.99482	0.711135	28.9766	7.32574e-08	1.07998e-06	GSVIVT01013602001
GSVIVT01002724001		-2.98698	2.66758	40.747	1.7327e-10	4.35376e-09	GSVIVT01002724001
GSVIVT01006665001		-2.98524	1.13936	34.7727	3.70531e-09	7.12547e-08	GSVIVT01006665001
GSVIVT01018623001	PF02365 - No apical meristem (NAM) protein (NAM) (1 of 71)	-2.97959	0.899952	44.8322	2.14663e-11	6.22831e-10	GSVIVT01018623001
GSVIVT01029995001		-2.94825	2.48452	72.079	2.06748e-17	1.47497e-15	GSVIVT01029995001
GSVIVT01028682001	2.4.1.242 - NDP-glucose--starch glucosyltransferase / Waxy protein (1 of 5)	-2.94755	0.637912	32.6472	1.10501e-08	1.93664e-07	GSVIVT01028682001
GSVIVT01033746001	PTHR21654:SF0 - LD26007P (1 of 1)	-2.93616	6.37511	140.976	1.62868e-32	7.30907e-30	GSVIVT01033746001
GSVIVT01007610001	PTHR24298:SF182 - CYTOCHROME P450 71A12-RELATED (1 of 3)	-2.93493	2.7661	23.2149	1.44873e-06	1.59343e-05	GSVIVT01007610001
GSVIVT01029996001		-2.8935	5.37826	113.286	1.86778e-26	4.41281e-24	GSVIVT01029996001
GSVIVT01006669001	PTHR11831:SF12 - RIBOSOMAL PROTEIN S4, MITOCHONDRIAL (1 of 1)	-2.89031	2.81632	51.2599	8.09113e-13	3.04119e-11	GSVIVT01006669001
GSVIVT01018517001	PTHR11902//PTHR11902:SF18 - ENOLASE // SUBFAMILY NOT NAMED (1 of 1)	-2.88726	9.01303	172.265	2.36914e-39	2.39441e-36	GSVIVT01018517001
GSVIVT01013601001		-2.87282	10.4272	62.8009	2.28692e-15	1.24182e-13	GSVIVT01013601001
GSVIVT01006666001		-2.87176	0.500982	20.5852	5.70348e-06	5.42383e-05	GSVIVT01006666001
GSVIVT01027512001	PTHR24286:SF11 - CYTOCHROME P450, FAMILY 87, SUBFAMILY A, POLYPEPTIDE 2 (1 of 5)	-2.86721	1.33834	15.6333	7.68875e-05	0.000546382	GSVIVT01027512001
GSVIVT01017322001	PTHR11527:SF173 - 26.5 KDA HEAT SHOCK PROTEIN, MITOCHONDRIAL (1 of 1)	-2.86109	6.74437	111.394	4.85136e-26	9.9164e-24	GSVIVT01017322001
GSVIVT01023216001	PTHR24361//PTHR24361:SF321 - MITOGEN-ACTIVATED KINASE KINASE KINASE // SUBFAMILY NOT NAMED (1 of 1)	-2.84787	0.494307	33.8794	5.86361e-09	1.08737e-07	GSVIVT01023216001
GSVIVT01007208001		-2.84688	0.764406	24.4348	7.68685e-07	9.10411e-06	GSVIVT01007208001
GSVIVT01004963001	PTHR22773:SF89 - NADH-UBIQUINONE OXIDOREDUCTASE CHAIN 2-RELATED (1 of 2)	-2.84431	1.9278	30.4603	3.40775e-08	5.35815e-07	GSVIVT01004963001
GSVIVT01018700001	K02954 - small subunit ribosomal protein S14 (RP-S14, MRPS14, rpsN) (1 of 1)	-2.84244	3.47256	42.6175	6.65623e-11	1.78074e-09	GSVIVT01018700001
GSVIVT01019653001	PTHR24298:SF46 - CYTOCHROME P450 78A6-RELATED (1 of 2)	-2.83737	3.7581	39.3621	3.52056e-10	8.41604e-09	GSVIVT01019653001
GSVIVT01031228001	PF00582 - Universal stress protein family (Usp) (1 of 36)	-2.82916	6.24185	165.623	6.68634e-38	5.79228e-35	GSVIVT01031228001
GSVIVT01035359001	PTHR11034:SF23 - N-MYC DOWNREGULATED-LIKE 3 PROTEIN (1 of 2)	-2.81202	5.90474	231.022	3.56797e-52	1.29817e-48	GSVIVT01035359001
GSVIVT01030441001	PTHR11709//PTHR11709:SF106 - MULTI-COPPER OXIDASE // SUBFAMILY NOT NAMED (1 of 1)	-2.80229	5.79497	187.845	9.39153e-43	1.55319e-39	GSVIVT01030441001
GSVIVT01007670001	PTHR10641//PTHR10641:SF466 - MYB-LIKE DNA-BINDING PROTEIN MYB // SUBFAMILY NOT NAMED (1 of 1)	-2.79827	2.68937	67.0886	2.59573e-16	1.54825e-14	GSVIVT01007670001
GSVIVT01012277001	K02256 - cytochrome c oxidase subunit 1 (COX1) (1 of 2)	-2.76284	2.37411	30.8816	2.74261e-08	4.39979e-07	GSVIVT01012277001
GSVIVT01022171001		-2.76142	2.65741	65.1269	7.02263e-16	4.03015e-14	GSVIVT01022171001
GSVIVT01031747001	PF00847//PF07821 - AP2 domain (AP2) // Alpha-amylase C-terminal beta-sheet domain (Alpha-amyl_C2) (1 of 1)	-2.75102	1.45853	10.0354	0.0015356	0.00718508	GSVIVT01031747001
GSVIVT01016679001	PF04570 - zinc-finger of the FCS-type, C2-C2 (zf-FLZ) (1 of 11)	-2.74582	1.98939	39.6102	3.10064e-10	7.49094e-09	GSVIVT01016679001
GSVIVT01015220001	PTHR10209//PTHR10209:SF103 - OXIDOREDUCTASE, 2OG-FE II OXYGENASE FAMILY PROTEIN // SUBFAMILY NOT NAMED (1 of 1)	-2.73567	5.52285	70.2276	5.28411e-17	3.52119e-15	GSVIVT01015220001
GSVIVT01020676001	PTHR10422:SF18 - CYTOCHROME C OXIDASE SUBUNIT 1 (1 of 1)	-2.73379	2.74528	27.185	1.84885e-07	2.51189e-06	GSVIVT01020676001
GSVIVT01032163001	PTHR10742:SF273 - POLYAMINE OXIDASE 1 (1 of 1)	-2.72841	3.87081	117.403	2.34315e-27	6.45857e-25	GSVIVT01032163001
GSVIVT01032712001		-2.71831	4.50585	109.274	1.41318e-25	2.76437e-23	GSVIVT01032712001
GSVIVT01031815001	PTHR10209//PTHR10209:SF98 - OXIDOREDUCTASE, 2OG-FE II OXYGENASE FAMILY PROTEIN // SUBFAMILY NOT NAMED (1 of 11)	-2.71088	1.94088	14.7171	0.000124907	0.000828099	GSVIVT01031815001
GSVIVT01021149001	PTHR22835//PTHR22835:SF218 - ZINC FINGER FYVE DOMAIN CONTAINING PROTEIN // SUBFAMILY NOT NAMED (1 of 1)	-2.70669	3.57232	73.906	8.19254e-18	6.15863e-16	GSVIVT01021149001
GSVIVT01009384001	PTHR23201:SF10 - GIBBERELLIN-REGULATED GASA/GAST/SNAKIN FAMILY PROTEIN-RELATED (1 of 1)	-2.70051	7.53759	139.056	4.28277e-32	1.85505e-29	GSVIVT01009384001
GSVIVT01033018001	PTHR23032:SF2 - ENDOSOMAL TARGETING BRO1-LIKE DOMAIN-CONTAINING PROTEIN (1 of 1)	-2.6913	3.03919	107.728	3.08335e-25	5.66588e-23	GSVIVT01033018001
GSVIVT01029993001		-2.69071	3.78508	90.3434	2.00209e-21	2.31988e-19	GSVIVT01029993001
GSVIVT01013607001		-2.67802	9.04644	68.1848	1.48872e-16	9.11879e-15	GSVIVT01013607001
GSVIVT01032892001		-2.66672	1.53312	32.6941	1.07862e-08	1.89404e-07	GSVIVT01032892001
GSVIVT01024176001	PTHR33676:SF3 - COLD REGULATED PROTEIN 27 (1 of 3)	-2.65614	2.91152	46.1852	1.07586e-11	3.29496e-10	GSVIVT01024176001
GSVIVT01006205001		-2.65097	0.759698	25.2124	5.13515e-07	6.34638e-06	GSVIVT01006205001
GSVIVT01027793001		-2.65029	2.51977	9.04076	0.00264026	0.01139	GSVIVT01027793001
GSVIVT01009363001		-2.6367	6.81491	182.479	1.394e-41	1.95075e-38	GSVIVT01009363001
GSVIVT01015037001	PTHR31985:SF19 - ETHYLENE-RESPONSIVE TRANSCRIPTION FACTOR ERF017 (1 of 1)	-2.63468	2.1446	12.6685	0.000371875	0.00214427	GSVIVT01015037001
GSVIVT01011321001	PTHR23155:SF410 - LEUCINE-RICH REPEAT (LRR) FAMILY PROTEIN-RELATED (1 of 2)	-2.63458	0.978363	30.5612	3.23501e-08	5.11751e-07	GSVIVT01011321001
GSVIVT01017716001	PTHR10641:SF474 - TRANSCRIPTION FACTOR MYB86 (1 of 1)	-2.62471	5.47117	170.972	4.53887e-39	4.34585e-36	GSVIVT01017716001
GSVIVT01030296001		-2.60954	2.25982	44.1812	2.99343e-11	8.46912e-10	GSVIVT01030296001
GSVIVT01031226001	PF00582 - Universal stress protein family (Usp) (1 of 36)	-2.59222	6.55137	197.485	7.38983e-45	1.34436e-41	GSVIVT01031226001
GSVIVT01015498001	PF03386 - Early nodulin 93 ENOD93 protein (ENOD93) (1 of 2)	-2.58367	7.73226	65.6562	5.36846e-16	3.13022e-14	GSVIVT01015498001
GSVIVT01010274001	PTHR33147:SF9 - DEFENSIN-LIKE PROTEIN 1-RELATED (1 of 1)	-2.58099	7.89597	203.564	3.4835e-46	7.04132e-43	GSVIVT01010274001
GSVIVT01004978001	PF00510 - Cytochrome c oxidase subunit III (COX3) (1 of 1)	-2.56921	2.38366	27.1974	1.83705e-07	2.50334e-06	GSVIVT01004978001
GSVIVT01024962001	PTHR15371:SF2 - OUTER ENVELOPE PORE PROTEIN 16-1, CHLOROPLASTIC (1 of 1)	-2.56135	7.84002	154.545	1.76068e-35	1.18631e-32	GSVIVT01024962001
GSVIVT01006203001	PF01348 - Type II intron maturase (Intron_maturas2) (1 of 5)	-2.56011	1.29085	25.7473	3.89177e-07	4.9166e-06	GSVIVT01006203001
GSVIVT01002448001	K02132 - F-type H+-transporting ATPase subunit alpha (ATPeF1A, ATP5A1, ATP1) (1 of 1)	-2.54404	5.34353	58.4476	2.08778e-14	1.01013e-12	GSVIVT01002448001
GSVIVT01010694001		-2.54257	9.86007	52.7662	3.75703e-13	1.50546e-11	GSVIVT01010694001
GSVIVT01003658001		-2.52712	2.00935	36.347	1.65137e-09	3.40224e-08	GSVIVT01003658001
GSVIVT01029974001		-2.52576	9.14641	115.209	7.08403e-27	1.7899e-24	GSVIVT01029974001
GSVIVT01035123001	PTHR33059:SF10 - GB (1 of 1)	-2.5256	5.91329	124.192	7.64842e-29	2.39897e-26	GSVIVT01035123001
GSVIVT01027784001		-2.52082	5.09729	34.8036	3.64701e-09	7.02078e-08	GSVIVT01027784001
GSVIVT01010028001	PTHR31155:SF3 - ACYL-[ACYL-CARRIER-PROTEIN] DESATURASE 6, CHLOROPLASTIC (1 of 1)	-2.5201	7.28668	129.255	5.96359e-30	2.12725e-27	GSVIVT01010028001
GSVIVT01008128001	PTHR31673:SF3 - COBRA-LIKE EXTRACELLULAR GLYCOSYL-PHOSPHATIDYL INOSITOL-ANCHORED FAMILY PROTEIN-RELATED (1 of 2)	-2.5022	7.43064	147.343	6.60368e-34	3.53336e-31	GSVIVT01008128001
GSVIVT01028051001	PTHR10795:SF424 - SUBTILASE FAMILY PROTEIN-RELATED (1 of 2)	-2.49602	1.17605	18.5624	1.6443e-05	0.000141033	GSVIVT01028051001
GSVIVT01021204001	PTHR21371:SF1 - KETOL-ACID REDUCTOISOMERASE, MITOCHONDRIAL (1 of 2)	-2.48287	2.80303	70.165	5.4545e-17	3.6083e-15	GSVIVT01021204001
GSVIVT01023733001	K02689 - photosystem I P700 chlorophyll a apoprotein A1 (psaA) (1 of 1)	-2.47656	1.30509	23.5348	1.22675e-06	1.37674e-05	GSVIVT01023733001
GSVIVT01029998001	PF12609 - Wound-induced protein (DUF3774) (1 of 4)	-2.472	3.17786	69.3297	8.33059e-17	5.37412e-15	GSVIVT01029998001
GSVIVT01035166001	K00487 - trans-cinnamate 4-monooxygenase (CYP73A) (1 of 2)	-2.47093	4.17376	52.8505	3.59931e-13	1.44545e-11	GSVIVT01035166001
GSVIVT01017691001	PTHR23241 - LATE EMBRYOGENESIS ABUNDANT PLANTS LEA-RELATED (1 of 11)	-2.4635	4.993	57.6289	3.16546e-14	1.49964e-12	GSVIVT01017691001
GSVIVT01007203001	PTHR22773:SF89 - NADH-UBIQUINONE OXIDOREDUCTASE CHAIN 2-RELATED (1 of 2)	-2.46205	4.13501	64.1505	1.15268e-15	6.37372e-14	GSVIVT01007203001
GSVIVT01027944001	PTHR33294:SF5 - AWPM-19-LIKE FAMILY PROTEIN (1 of 1)	-2.45766	7.36958	156.991	5.14149e-36	3.59746e-33	GSVIVT01027944001
GSVIVT01006503001	K02704 - photosystem II CP47 chlorophyll apoprotein (psbB) (1 of 2)	-2.45489	2.48972	44.7832	2.20108e-11	6.37454e-10	GSVIVT01006503001
GSVIVT01030001001	PF12609 - Wound-induced protein (DUF3774) (1 of 4)	-2.45387	5.10201	164.37	1.25569e-37	9.98872e-35	GSVIVT01030001001
GSVIVT01030325001	1.2.1.42 - Hexadecanal dehydrogenase (acylating) / Fatty acyl-CoA reductase (1 of 6)	-2.43731	0.972552	22.9419	1.66974e-06	1.79952e-05	GSVIVT01030325001
GSVIVT01007340001	PTHR14255:SF3 - SULFITE EXPORTER TAUE/SAFE FAMILY PROTEIN (1 of 1)	-2.41298	1.51182	29.5226	5.52687e-08	8.32325e-07	GSVIVT01007340001
GSVIVT01013903001	K09286 - EREBP-like factor (EREBP) (1 of 24)	-2.4078	3.72805	104.072	1.95109e-24	3.31722e-22	GSVIVT01013903001
GSVIVT01014542001	PTHR16223:SF46 - TRANSCRIPTION FACTOR BHLH123 (1 of 1)	-2.4074	0.949363	13.4859	0.000240357	0.0014678	GSVIVT01014542001
GSVIVT01033164001	PTHR24423:SF475 - HISTIDINE KINASE 5 (1 of 1)	-2.40156	4.357	151.099	9.97269e-35	6.04744e-32	GSVIVT01033164001
GSVIVT01006662001	K02705 - photosystem II CP43 chlorophyll apoprotein (psbC) (1 of 1)	-2.40029	2.80093	48.2132	3.823e-12	1.26451e-10	GSVIVT01006662001
GSVIVT01000720001	K14484 - auxin-responsive protein IAA (IAA) (1 of 20)	-2.39605	3.1504	47.2287	6.31672e-12	2.01957e-10	GSVIVT01000720001
GSVIVT01006218001	PTHR30009:SF0 - CYTOCHROME C ASSEMBLY PROTEIN-RELATED (1 of 2)	-2.3937	1.38388	17.2823	3.22178e-05	0.00025583	GSVIVT01006218001
GSVIVT01038172001	1.14.19.2 - Stearoyl-[acyl-carrier-protein] 9-desaturase / Stearyl-ACP desaturase (1 of 10)	-2.39224	1.52869	11.7172	0.000619242	0.00332406	GSVIVT01038172001
GSVIVT01021569001	4.1.1.28 - Aromatic-L-amino-acid decarboxylase / Tryptophan decarboxylase (1 of 3)	-2.38449	1.95858	24.1362	8.9759e-07	1.04539e-05	GSVIVT01021569001
GSVIVT01016134001		-2.37748	1.85692	36.9353	1.22114e-09	2.59658e-08	GSVIVT01016134001
GSVIVT01003940001	K01568 - pyruvate decarboxylase (E4.1.1.1, pdc) (1 of 3)	-2.37523	8.12492	177.728	1.51844e-40	1.84157e-37	GSVIVT01003940001
GSVIVT01006206001		-2.37493	0.540825	22.2901	2.34415e-06	2.42852e-05	GSVIVT01006206001
GSVIVT01011938001	PTHR22950:SF327 - LYSINE HISTIDINE TRANSPORTER-LIKE 6 (1 of 1)	-2.37396	0.653801	26.564	2.54949e-07	3.3536e-06	GSVIVT01011938001
GSVIVT01033767001	2.4.1.32 - Glucomannan 4-beta-mannosyltransferase / Glucomannan-synthase (1 of 4)	-2.37117	8.04802	168.078	1.94486e-38	1.76904e-35	GSVIVT01033767001
GSVIVT01011689001	PF04749 - PLAC8 family (PLAC8) (1 of 20)	-2.36722	0.507888	15.7751	7.13364e-05	0.000510926	GSVIVT01011689001
GSVIVT01018663001	PTHR12652:SF17 - PEROXISOMAL MEMBRANE PROTEIN 11B (1 of 1)	-2.36462	2.07204	38.2569	6.20171e-10	1.41027e-08	GSVIVT01018663001
GSVIVT01035129001	PTHR11732:SF239 - ALDO/KETO REDUCTASE-RELATED (1 of 8)	-2.3618	3.0239	90.2939	2.05281e-21	2.36359e-19	GSVIVT01035129001
GSVIVT01017339001	K00507 - stearoyl-CoA desaturase (delta-9 desaturase) (SCD, desC) (1 of 1)	-2.3449	3.05097	70.117	5.58891e-17	3.68382e-15	GSVIVT01017339001
GSVIVT01009214001		-2.34237	4.58948	116.401	3.88346e-27	1.03894e-24	GSVIVT01009214001
GSVIVT01016193001	2.7.7.59 - [Protein-PII] uridylyltransferase / Uridylyl removing enzyme (1 of 14)	-2.33437	4.70128	180.763	3.30199e-41	4.2907e-38	GSVIVT01016193001
GSVIVT01000592001	PTHR31683:SF26 - PECTATE LYASE 5-RELATED (1 of 1)	-2.33288	7.37005	99.3261	2.14169e-23	3.2468e-21	GSVIVT01000592001
GSVIVT01022403001	PTHR23321//PTHR23321:SF33 - RIBOSOMAL PROTEIN S15, BACTERIAL AND ORGANELLAR // SUBFAMILY NOT NAMED (1 of 1)	-2.32276	3.93745	31.4894	2.0053e-08	3.31942e-07	GSVIVT01022403001
GSVIVT01017484001		-2.31984	1.5039	27.1	1.93203e-07	2.61125e-06	GSVIVT01017484001
GSVIVT01029582001	PTHR33163:SF3 - MEMBRANE PROTEIN YCF1-RELATED (1 of 3)	-2.31525	1.84694	26.7884	2.27e-07	3.01871e-06	GSVIVT01029582001
GSVIVT01026527001	PF04720 - PDDEXK-like family of unknown function (PDDEXK_6) (1 of 10)	-2.3135	3.87375	53.3752	2.75561e-13	1.13673e-11	GSVIVT01026527001
GSVIVT01005452001		-2.30669	3.03335	63.0676	1.99734e-15	1.09445e-13	GSVIVT01005452001
GSVIVT01027774001		-2.30537	5.81556	60.3081	8.11114e-15	4.19198e-13	GSVIVT01027774001
GSVIVT01017034001	PTHR31985:SF23 - DEHYDRATION-RESPONSIVE ELEMENT-BINDING PROTEIN 3-RELATED (1 of 1)	-2.30381	5.19077	152.177	5.79583e-35	3.63578e-32	GSVIVT01017034001
GSVIVT01032374001	PTHR22835//PTHR22835:SF219 - ZINC FINGER FYVE DOMAIN CONTAINING PROTEIN // SUBFAMILY NOT NAMED (1 of 4)	-2.29888	6.94234	154.288	2.00317e-35	1.30149e-32	GSVIVT01032374001
GSVIVT01027787001		-2.29571	6.22582	34.7434	3.76152e-09	7.22593e-08	GSVIVT01027787001
GSVIVT01006222001	K03935 - NADH dehydrogenase (ubiquinone) Fe-S protein 2 (NDUFS2) (1 of 3)	-2.2945	2.23191	33.0225	9.10993e-09	1.62638e-07	GSVIVT01006222001
GSVIVT01025374001	PTHR31388:SF22 - PEROXIDASE 22-RELATED (1 of 1)	-2.29445	8.81883	96.9204	7.21718e-23	1.05036e-20	GSVIVT01025374001
GSVIVT01008284001	PTHR31304:SF3 - LOB DOMAIN-CONTAINING PROTEIN 40 (1 of 2)	-2.29119	6.75206	177.49	1.71212e-40	1.94668e-37	GSVIVT01008284001
GSVIVT01009166001	PTHR12565//PTHR12565:SF120 - STEROL REGULATORY ELEMENT-BINDING PROTEIN // SUBFAMILY NOT NAMED (1 of 1)	-2.28299	5.63834	126.903	1.95037e-29	6.45111e-27	GSVIVT01009166001
GSVIVT01021581001	K02110 - F-type H+-transporting ATPase subunit c (ATPF0C, atpE) (1 of 1)	-2.27828	1.32777	23.0326	1.59274e-06	1.72471e-05	GSVIVT01021581001
GSVIVT01032094001		-2.27596	1.2349	29.138	6.74035e-08	1.00017e-06	GSVIVT01032094001
GSVIVT01025312001		-2.26983	6.16618	125.739	3.50754e-29	1.13945e-26	GSVIVT01025312001
GSVIVT01015389001	PTHR10015:SF187 - HEAT STRESS TRANSCRIPTION FACTOR C-1 (1 of 1)	-2.26906	5.26604	61.3957	4.66838e-15	2.47601e-13	GSVIVT01015389001
GSVIVT01004966001	K03935 - NADH dehydrogenase (ubiquinone) Fe-S protein 2 (NDUFS2) (1 of 3)	-2.2644	2.869	46.8178	7.79045e-12	2.43512e-10	GSVIVT01004966001
GSVIVT01002111001	PTHR11662:SF232 - GLYCEROL-3-PHOSPHATE TRANSPORTER 4-RELATED (1 of 1)	-2.25922	2.35562	34.7205	3.80609e-09	7.29614e-08	GSVIVT01002111001
GSVIVT01032489001	K15382 - solute carrier family 50 (sugar transporter) (SLC50A, SWEET) (1 of 16)	-2.25403	2.01846	42.1343	8.5214e-11	2.25322e-09	GSVIVT01032489001
GSVIVT01029662001	K02128 - F-type H+-transporting ATPase subunit c (ATPeF0C, ATP5G, ATP9) (1 of 1)	-2.25395	1.71607	27.0431	1.9897e-07	2.68322e-06	GSVIVT01029662001
GSVIVT01018041001	PTHR10015:SF139 - HEAT STRESS TRANSCRIPTION FACTOR A-6A-RELATED (1 of 1)	-2.25337	5.08432	128.051	1.09379e-29	3.75439e-27	GSVIVT01018041001
GSVIVT01007817001	PTHR23201//PTHR23201:SF18 - EXTENSIN, PROLINE-RICH PROTEIN // SUBFAMILY NOT NAMED (1 of 2)	-2.24598	7.97859	95.5185	1.46518e-22	2.01929e-20	GSVIVT01007817001
GSVIVT01032095001	PTHR33791:SF4 - CHAPERONIN-LIKE RBCX PROTEIN (1 of 2)	-2.24385	0.628536	16.4864	4.90002e-05	0.000368809	GSVIVT01032095001
GSVIVT01004964001	PTHR30009:SF0 - CYTOCHROME C ASSEMBLY PROTEIN-RELATED (1 of 2)	-2.24162	0.622362	24.3003	8.24254e-07	9.69787e-06	GSVIVT01004964001
GSVIVT01031854001	KOG0156 - Cytochrome P450 CYP2 subfamily (1 of 97)	-2.24029	3.45658	94.3852	2.59721e-22	3.4238e-20	GSVIVT01031854001
GSVIVT01031207001	PTHR24078 - DNAJ HOMOLOG SUBFAMILY C MEMBER (1 of 79)	-2.23283	8.23199	129.969	4.16224e-30	1.5453e-27	GSVIVT01031207001
GSVIVT01023424001		-2.23235	1.65105	15.3659	8.85747e-05	0.000617613	GSVIVT01023424001
GSVIVT01018163001	PTHR31692:SF3 - BETA EXPANSIN 6-RELATED (1 of 2)	-2.22817	2.3476	23.4702	1.26865e-06	1.41764e-05	GSVIVT01018163001
GSVIVT01024970001	PF01439 - Metallothionein (Metallothio_2) (1 of 5)	-2.21673	5.51295	20.5278	5.8771e-06	5.56856e-05	GSVIVT01024970001
GSVIVT01013856001	PTHR23321:SF31 - RIBULOSE BISPHOSPHATE CARBOXYLASE LARGE CHAIN-RELATED (1 of 1)	-2.20992	2.62576	24.7656	6.47434e-07	7.80008e-06	GSVIVT01013856001
GSVIVT01008101001	PTHR12755//PTHR12755:SF8 - CLEAVAGE/POLYADENYLATION FACTOR IA SUBUNIT CLP1P // SUBFAMILY NOT NAMED (1 of 1)	-2.1817	0.675968	18.8655	1.40268e-05	0.000121919	GSVIVT01008101001
GSVIVT01011504001	PTHR11468:SF8 - ALPHA-GLUCAN PHOSPHORYLASE 1 (1 of 1)	-2.18122	7.87876	122.976	1.41125e-28	4.27892e-26	GSVIVT01011504001
GSVIVT01004010001	3.2.1.52 - Beta-N-acetylhexosaminidase / N-acetyl-beta-glucosaminidase (1 of 5)	-2.17601	4.15587	75.523	3.61181e-18	2.83215e-16	GSVIVT01004010001
GSVIVT01029875001	PF03040 - CemA family (CemA) (1 of 5)	-2.17555	1.26931	15.7251	7.32456e-05	0.000523364	GSVIVT01029875001
GSVIVT01031648001	PTHR11732//PTHR11732:SF226 - ALDO/KETO REDUCTASE // SUBFAMILY NOT NAMED (1 of 4)	-2.16323	3.00131	70.6375	4.29281e-17	2.8924e-15	GSVIVT01031648001
GSVIVT01031882001	PTHR22844//PTHR22844:SF145 - F-BOX AND WD40 DOMAIN PROTEIN // SUBFAMILY NOT NAMED (1 of 2)	-2.15303	3.44122	39.1607	3.90315e-10	9.25765e-09	GSVIVT01031882001
GSVIVT01005087001	PF02362 - B3 DNA binding domain (B3) (1 of 47)	-2.1505	0.826431	9.28208	0.00231407	0.0101538	GSVIVT01005087001
GSVIVT01028227001	K18551 - pyrimidine and pyridine-specific 5-nucleotidase (SDT1) (1 of 1)	-2.14368	3.2996	78.0855	9.86755e-19	8.12264e-17	GSVIVT01028227001
GSVIVT01037742001	PF07172 - Glycine rich protein family (GRP) (1 of 5)	-2.14354	2.87935	18.6405	1.57828e-05	0.000135883	GSVIVT01037742001
GSVIVT01009640001		-2.14004	2.4673	38.8058	4.68144e-10	1.08992e-08	GSVIVT01009640001
GSVIVT01017483001	PTHR30128:SF4 - PHOTOSYSTEM I P700 CHLOROPHYLL A APOPROTEIN A2 (1 of 1)	-2.1378	3.01068	23.9633	9.8189e-07	1.13629e-05	GSVIVT01017483001
GSVIVT01004977001	K02262 - cytochrome c oxidase subunit 3 (COX3) (1 of 2)	-2.13261	4.89181	59.7358	1.08485e-14	5.45182e-13	GSVIVT01004977001
GSVIVT01016929001	K00469 - inositol oxygenase (MIOX) (1 of 2)	-2.13082	5.59635	58.7692	1.77296e-14	8.67034e-13	GSVIVT01016929001
GSVIVT01018480001		-2.13052	4.88615	93.0811	5.01948e-22	6.34127e-20	GSVIVT01018480001
GSVIVT01010015001	PTHR10791:SF44 - BIDIRECTIONAL SUGAR TRANSPORTER SWEET1 (1 of 1)	-2.12724	4.44183	73.8746	8.32403e-18	6.23172e-16	GSVIVT01010015001
GSVIVT01037247001		-2.12715	3.70446	100.551	1.15361e-23	1.85721e-21	GSVIVT01037247001
GSVIVT01037458001	K02712 - photosystem II PsbK protein (psbK) (1 of 1)	-2.12462	2.2388	28.5881	8.95303e-08	1.2978e-06	GSVIVT01037458001
GSVIVT01003965001	PTHR21461:SF10 - C3H4 TYPE ZINC FINGER PROTEIN-RELATED (1 of 1)	-2.11495	4.06421	87.518	8.35145e-21	8.78206e-19	GSVIVT01003965001
GSVIVT01024804001	PTHR11468:SF4 - ALPHA-GLUCAN PHOSPHORYLASE 2, CYTOSOLIC (1 of 1)	-2.11077	7.08273	111.852	3.84961e-26	8.22614e-24	GSVIVT01024804001
GSVIVT01017284001	PTHR10374//PTHR10374:SF15 - LACTOYLGLUTATHIONE LYASE GLYOXALASE I // SUBFAMILY NOT NAMED (1 of 3)	-2.10705	1.93715	20.8943	4.85332e-06	4.70136e-05	GSVIVT01017284001
GSVIVT01027051001	PTHR33513:SF4 - GB (1 of 2)	-2.10676	6.22918	59.1158	1.48657e-14	7.30912e-13	GSVIVT01027051001
GSVIVT01008426001	PTHR11588:SF97 - TUBULIN BETA-4 CHAIN-RELATED (1 of 2)	-2.09202	2.06775	24.634	6.93194e-07	8.28554e-06	GSVIVT01008426001
GSVIVT01022033001	PTHR23500:SF62 - SUGAR TRANSPORTER ERD6-LIKE 14-RELATED (1 of 15)	-2.08829	2.7161	36.8634	1.267e-09	2.6864e-08	GSVIVT01022033001
GSVIVT01012613001	K05579 - NAD(P)H-quinone oxidoreductase subunit H (ndhH) (1 of 1)	-2.08731	2.41548	34.8103	3.63439e-09	7.00391e-08	GSVIVT01012613001
GSVIVT01001829001	PF01344//PF13418//PF13964 - Kelch motif (Kelch_1) // Galactose oxidase, central domain (Kelch_4) // Kelch motif (Kelch_6) (1 of 1)	-2.08385	2.70014	43.5337	4.16725e-11	1.15918e-09	GSVIVT01001829001
GSVIVT01019595001	PTHR10460:SF10 - PROTEIN ABIL2-RELATED (1 of 2)	-2.08252	6.09945	129.256	5.96108e-30	2.12725e-27	GSVIVT01019595001
GSVIVT01034211001	PTHR32468:SF10 - CATION/H(+) ANTIPORTER 20 (1 of 2)	-2.07674	3.60557	57.3866	3.58038e-14	1.67872e-12	GSVIVT01034211001
GSVIVT01022223001	2.4.1.25 - 4-alpha-glucanotransferase / Oligo-1,4-1,4-glucantransferase (1 of 2)	-2.06939	6.37256	164.359	1.26287e-37	9.98872e-35	GSVIVT01022223001
GSVIVT01001645001	PF12796//PF13962 - Ankyrin repeats (3 copies) (Ank_2) // Domain of unknown function (PGG) (1 of 47)	-2.06827	0.480551	12.2042	0.000476827	0.0026707	GSVIVT01001645001
GSVIVT01019717001	PF00847//PF00892 - AP2 domain (AP2) // EamA-like transporter family (EamA) (1 of 1)	-2.06822	1.66377	34.5427	4.1701e-09	7.96038e-08	GSVIVT01019717001
GSVIVT01033522001	PTHR27001:SF8 - PROTEIN STRUBBELIG-RECEPTOR FAMILY 2 (1 of 1)	-2.06136	0.511992	19.4272	1.04508e-05	9.3656e-05	GSVIVT01033522001
GSVIVT01018853001	PTHR23421:SF79 - BETA-GALACTOSIDASE 3 (1 of 1)	-2.06134	6.91127	121.669	2.72808e-28	8.00473e-26	GSVIVT01018853001
GSVIVT01009871001	PTHR31580:SF4 - FILAMENT-LIKE PLANT PROTEIN 4-RELATED (1 of 2)	-2.0592	6.58272	104.642	1.46303e-24	2.51089e-22	GSVIVT01009871001
GSVIVT01027431001	PTHR31989:SF45 - NAC DOMAIN-CONTAINING PROTEIN 43-RELATED (1 of 1)	-2.05597	1.08047	26.1492	3.16029e-07	4.06591e-06	GSVIVT01027431001
GSVIVT01038017001	K02965 - small subunit ribosomal protein S19 (RP-S19, rpsS) (1 of 1)	-2.05298	1.6658	16.9099	3.91972e-05	0.00030591	GSVIVT01038017001
GSVIVT01000190001		-2.0446	2.38607	18.5235	1.67819e-05	0.000143534	GSVIVT01000190001
GSVIVT01026510001	K18857 - alcohol dehydrogenase class-P (ADH1) (1 of 6)	-2.03982	7.04945	108.888	1.71699e-25	3.32292e-23	GSVIVT01026510001
GSVIVT01000538001	K16285 - RING/U-box domain-containing protein (XERICO) (1 of 2)	-2.03939	4.60412	112.63	2.59982e-26	5.91199e-24	GSVIVT01000538001
GSVIVT01009639001	PTHR13778:SF6 - GALACTURONOSYLTRANSFERASE-LIKE 1-RELATED (1 of 2)	-2.03246	4.66502	71.6956	2.51094e-17	1.77051e-15	GSVIVT01009639001
GSVIVT01000721001	K14484 - auxin-responsive protein IAA (IAA) (1 of 20)	-2.03049	2.62853	41.1431	1.4148e-10	3.63531e-09	GSVIVT01000721001
GSVIVT01005309001	PTHR33163:SF3 - MEMBRANE PROTEIN YCF1-RELATED (1 of 3)	-2.02999	1.2116	22.5068	2.09396e-06	2.19374e-05	GSVIVT01005309001
GSVIVT01000187001	1.14.13.89 - Isoflavone 2-hydroxylase / Isoflavone 2-monooxygenase (1 of 16)	-2.02924	2.07212	11.4504	0.000714786	0.00375712	GSVIVT01000187001
GSVIVT01036091001	PTHR31989:SF4 - NAC DOMAIN-CONTAINING PROTEIN 61-RELATED (1 of 2)	-2.0286	1.97307	8.34395	0.00386973	0.0156725	GSVIVT01036091001
GSVIVT01008144001	PTHR11783//PTHR11783:SF65 - SULFOTRANSFERASE SULT // SUBFAMILY NOT NAMED (1 of 8)	-2.01576	1.59921	27.6425	1.45935e-07	2.0189e-06	GSVIVT01008144001
GSVIVT01028698001	PTHR13832//PTHR13832:SF326 - PROTEIN PHOSPHATASE 2C // SUBFAMILY NOT NAMED (1 of 1)	-2.00802	7.41216	78.8087	6.84254e-19	5.8168e-17	GSVIVT01028698001
GSVIVT01016615001	PTHR19139//PTHR19139:SF55 - AQUAPORIN TRANSPORTER // SUBFAMILY NOT NAMED (1 of 2)	-2.00762	7.06998	32.19	1.39806e-08	2.39037e-07	GSVIVT01016615001
GSVIVT01021205001	1.1.1.86 - Ketol-acid reductoisomerase (NADP(+)) / Dihydroxyisovalerate dehydrogenase (isomerizing) (1 of 5)	-2.00696	1.71308	23.4134	1.30668e-06	1.4539e-05	GSVIVT01021205001
GSVIVT01006485001	PTHR31719:SF9 - ATNAC2-RELATED (1 of 1)	-2.00212	1.39368	23.611	1.17911e-06	1.32984e-05	GSVIVT01006485001
GSVIVT01033801001	PTHR10357:SF141 - 1,4-ALPHA-GLUCAN-BRANCHING ENZYME 2-1, CHLOROPLASTIC/AMYLOPLASTIC-RELATED (1 of 1)	-2.00103	6.88583	111.561	4.45761e-26	9.21509e-24	GSVIVT01033801001
GSVIVT01009295001	PTHR30128//PTHR30128:SF13 - OUTER MEMBRANE PROTEIN, OMPA-RELATED // SUBFAMILY NOT NAMED (1 of 1)	-2.00073	2.32832	16.494	4.88036e-05	0.000367859	GSVIVT01009295001
GSVIVT01008494001	2.3.3.9 - Malate synthase / Malic-condensing enzyme (1 of 1)	-1.99974	1.15023	36.7804	1.32215e-09	2.78065e-08	GSVIVT01008494001
GSVIVT01015502001	PTHR21198 - GLUTAMATE RACEMASE (1 of 2)	-1.99394	5.16682	123.127	1.3081e-28	4.03339e-26	GSVIVT01015502001
GSVIVT01008429001	K05929 - phosphoethanolamine N-methyltransferase (E2.1.1.103, NMT) (1 of 3)	-1.98857	5.33763	108.849	1.75095e-25	3.35297e-23	GSVIVT01008429001
GSVIVT01012540001	PTHR11922:SF42 - CLASS I GLUTAMINE AMIDOTRANSFERASE DOMAIN-CONTAINING PROTEIN-RELATED (1 of 2)	-1.98733	4.32588	80.4501	2.98132e-19	2.65864e-17	GSVIVT01012540001
GSVIVT01015074001	1.14.13.21 - Flavonoid 3-monooxygenase / Flavonoid 3-hydroxylase (1 of 10)	-1.98716	6.05947	163.997	1.51482e-37	1.14823e-34	GSVIVT01015074001
GSVIVT01030420001		-1.97952	8.67896	32.274	1.33896e-08	2.29796e-07	GSVIVT01030420001
GSVIVT01005255001	PTHR13943//PTHR13943:SF44 - HRAS-LIKE SUPPRESSOR - RELATED // SUBFAMILY NOT NAMED (1 of 3)	-1.97456	1.3501	26.1244	3.20114e-07	4.11556e-06	GSVIVT01005255001
GSVIVT01024263001		-1.97223	5.74981	136.792	1.33921e-31	5.41399e-29	GSVIVT01024263001
GSVIVT01031405001	PTHR32044:SF17 - GLUCOMANNAN 4-BETA-MANNOSYLTRANSFERASE 2 (1 of 1)	-1.96366	8.28816	111.34	4.98512e-26	1.00766e-23	GSVIVT01031405001
GSVIVT01009788001	PTHR23244:SF249 - MANNOSE-BINDING LECTIN SUPERFAMILY PROTEIN (1 of 1)	-1.9498	0.545276	7.33981	0.00674438	0.0245584	GSVIVT01009788001
GSVIVT01030708001	PTHR10641:SF498 - MYB TRANSCRIPTION FACTOR (1 of 1)	-1.94729	1.1622	16.2891	5.4377e-05	0.000403601	GSVIVT01030708001
GSVIVT01027110001	PTHR11668:SF259 - SERINE/THREONINE-PROTEIN PHOSPHATASE PP1 ISOZYME 2-RELATED (1 of 6)	-1.94569	0.593674	18.4101	1.78115e-05	0.000151414	GSVIVT01027110001
GSVIVT01016144001	PTHR12542:SF16 - EXO70-G1 PROTEIN (1 of 3)	-1.94394	1.50769	29.509	5.56565e-08	8.37472e-07	GSVIVT01016144001
GSVIVT01028142001		-1.94153	8.2617	61.0544	5.55183e-15	2.9275e-13	GSVIVT01028142001
GSVIVT01030860001		-1.93936	4.69123	28.4504	9.61275e-08	1.38351e-06	GSVIVT01030860001
GSVIVT01015517001	K14684 - solute carrier family 25 (mitochondrial phosphate transporter), member 23/24/25/41 (SLC25A23S) (1 of 9)	-1.93845	3.12095	34.6853	3.87538e-09	7.41335e-08	GSVIVT01015517001
GSVIVT01009364001	PTHR11266//PTHR11266:SF43 - PEROXISOMAL MEMBRANE PROTEIN 2, PXMP2 MPV17 // SUBFAMILY NOT NAMED (1 of 1)	-1.93653	3.33026	50.6581	1.09944e-12	4.02435e-11	GSVIVT01009364001
GSVIVT01023002001	PF02298 - Plastocyanin-like domain (Cu_bind_like) (1 of 39)	-1.92632	6.67566	175.168	5.5022e-40	5.888e-37	GSVIVT01023002001
GSVIVT01018986001	PF06708 - Protein of unknown function (DUF1195) (DUF1195) (1 of 2)	-1.92602	4.95544	95.1693	1.74778e-22	2.37281e-20	GSVIVT01018986001
GSVIVT01015100001	PTHR10641:SF459 - TRANSCRIPTION FACTOR TT2 (1 of 5)	-1.92193	6.56809	82.2878	1.17646e-19	1.09195e-17	GSVIVT01015100001
GSVIVT01010884001		-1.92074	1.58578	14.8443	0.000116759	0.000781196	GSVIVT01010884001
GSVIVT01017324001		-1.91604	6.81431	118.856	1.12626e-27	3.15215e-25	GSVIVT01017324001
GSVIVT01018073001		-1.90817	6.82263	116.894	3.02888e-27	8.22407e-25	GSVIVT01018073001
GSVIVT01025925001	PTHR22893//PTHR22893:SF62 - NADH OXIDOREDUCTASE-RELATED // SUBFAMILY NOT NAMED (1 of 3)	-1.89816	1.98275	6.55355	0.0104675	0.0351338	GSVIVT01025925001
GSVIVT01029951001	1.13.11.19 - Cysteamine dioxygenase / Persulfurase (1 of 7)	-1.88917	4.89835	70.6732	4.2159e-17	2.85114e-15	GSVIVT01029951001
GSVIVT01021600001		-1.88719	1.61648	8.63846	0.0032914	0.0136956	GSVIVT01021600001
GSVIVT01037945001	KOG0513 - Ca2+-independent phospholipase A2 (1 of 22)	-1.88193	3.92794	43.3992	4.46365e-11	1.23385e-09	GSVIVT01037945001
GSVIVT01024754001	PTHR24298:SF144 - BIFUNCTIONAL DIHYDROCAMALEXATE SYNTHASE/CAMALEXIN SYNTHASE-RELATED (1 of 6)	-1.87913	3.86615	42.1306	8.5378e-11	2.25428e-09	GSVIVT01024754001
GSVIVT01022735001		-1.87678	1.16989	12.4194	0.000424905	0.00241323	GSVIVT01022735001
GSVIVT01003826001	PTHR10426:SF4 - FI18644P1-RELATED (1 of 9)	-1.87574	4.0437	57.3446	3.65759e-14	1.71051e-12	GSVIVT01003826001
GSVIVT01023153001	2.1.1.37 - DNA (cytosine-5-)-methyltransferase / Type II DNA methylase (1 of 21)	-1.87573	5.36709	72.2275	1.91765e-17	1.37889e-15	GSVIVT01023153001
GSVIVT01000708001	K15397 - 3-ketoacyl-CoA synthase (KCS) (1 of 14)	-1.86955	4.00792	59.7615	1.0708e-14	5.39611e-13	GSVIVT01000708001
GSVIVT01030403001	PF07172 - Glycine rich protein family (GRP) (1 of 5)	-1.86861	9.71099	36.6021	1.44873e-09	3.01549e-08	GSVIVT01030403001
GSVIVT01004967001	PTHR11993:SF10 - NADH DEHYDROGENASE [UBIQUINONE] IRON-SULFUR PROTEIN 2, MITOCHONDRIAL (1 of 3)	-1.86674	1.32122	17.3227	3.15391e-05	0.000251428	GSVIVT01004967001
GSVIVT01003955001	PTHR11624//PTHR11624:SF83 - DEHYDROGENASE RELATED // SUBFAMILY NOT NAMED (1 of 2)	-1.86624	3.958	45.9817	1.19361e-11	3.63721e-10	GSVIVT01003955001
GSVIVT01021182001	PTHR14209 - ISOAMYL ACETATE-HYDROLYZING ESTERASE 1 (1 of 4)	-1.8633	2.51028	34.0318	5.42198e-09	1.01166e-07	GSVIVT01021182001
GSVIVT01037542001	PTHR30620:SF51 - BETA-D-GLUCAN EXOHYDROLASE-LIKE PROTEIN-RELATED (1 of 1)	-1.85936	6.48396	83.2141	7.36307e-20	7.01304e-18	GSVIVT01037542001
GSVIVT01006908001		-1.85561	2.87946	25.2194	5.11638e-07	6.33164e-06	GSVIVT01006908001
GSVIVT01028231001	PTHR21562:SF12 - PECTINACETYLESTERASE FAMILY PROTEIN (1 of 2)	-1.85411	3.12913	40.9901	1.53004e-10	3.90385e-09	GSVIVT01028231001
GSVIVT01023636001		-1.84668	1.84596	25.9351	3.53091e-07	4.51401e-06	GSVIVT01023636001
GSVIVT01023946001	PTHR23023//PTHR23023:SF100 - DIMETHYLANILINE MONOOXYGENASE // SUBFAMILY NOT NAMED (1 of 4)	-1.83957	2.00169	15.5512	8.03004e-05	0.000568414	GSVIVT01023946001
GSVIVT01030218001	PTHR11879//PTHR11879:SF14 - ASPARTATE AMINOTRANSFERASE // SUBFAMILY NOT NAMED (1 of 1)	-1.83197	3.80307	51.3432	7.75484e-13	2.93228e-11	GSVIVT01030218001
GSVIVT01015183001	K03787 - 5-nucleotidase (surE) (1 of 3)	-1.83099	3.69049	54.9533	1.2343e-13	5.29585e-12	GSVIVT01015183001
GSVIVT01011969001	PTHR10106:SF20 - TRANSMEMBRANE ASCORBATE FERRIREDUCTASE 4-RELATED (1 of 1)	-1.82614	4.14014	62.7952	2.2936e-15	1.24182e-13	GSVIVT01011969001
GSVIVT01007202001		-1.8191	2.316	22.5979	1.99708e-06	2.10492e-05	GSVIVT01007202001
GSVIVT01034904001		-1.8146	3.31141	34.8347	3.58911e-09	6.93133e-08	GSVIVT01034904001
GSVIVT01005917001	PTHR31692:SF10 - EXPANSIN-LIKE B1 (1 of 4)	-1.8108	1.2892	14.6247	0.000131186	0.000864063	GSVIVT01005917001
GSVIVT01012727001	PTHR31235:SF69 - PEROXIDASE 42 (1 of 1)	-1.80535	11.3608	52.2247	4.95005e-13	1.94916e-11	GSVIVT01012727001
GSVIVT01031025001	PTHR10774:SF1 - C2 DOMAIN-CONTAINING PROTEIN (1 of 2)	-1.79138	2.11716	31.1138	2.43334e-08	3.94539e-07	GSVIVT01031025001
GSVIVT01034146001	PTHR11709:SF66 - LACCASE-17 (1 of 4)	-1.78981	1.839	11.3759	0.000744014	0.00389275	GSVIVT01034146001
GSVIVT01015577001		-1.78679	1.01386	9.32991	0.00225443	0.0099357	GSVIVT01015577001
GSVIVT01006264001	K12373 - hexosaminidase (HEXA_B) (1 of 3)	-1.78458	4.48282	47.8594	4.57901e-12	1.49554e-10	GSVIVT01006264001
GSVIVT01009108001	1.11.1.7 - Peroxidase / Lactoperoxidase (1 of 79)	-1.78279	3.11488	20.3444	6.46826e-06	6.08431e-05	GSVIVT01009108001
GSVIVT01017211001	K03301 - ATP:ADP antiporter, AAA family (TC.AAA) (1 of 2)	-1.78178	8.21939	95.4608	1.5085e-22	2.06336e-20	GSVIVT01017211001
GSVIVT01014053001		-1.77758	2.30624	38.3417	5.93788e-10	1.35366e-08	GSVIVT01014053001
GSVIVT01027919001	3.5.2.6 - Beta-lactamase / Penicillinase (1 of 2)	-1.77713	5.45256	80.4528	2.97734e-19	2.65864e-17	GSVIVT01027919001
GSVIVT01001814001	PTHR31344:SF1 - F28J7.14 PROTEIN (1 of 1)	-1.77542	7.22095	107.201	4.02153e-25	7.24354e-23	GSVIVT01001814001
GSVIVT01006317001	PF00069//PF07714//PF08276 - Protein kinase domain (Pkinase) // Protein tyrosine kinase (Pkinase_Tyr) // PAN-like domain (PAN_2) (1 of 1)	-1.76982	3.71307	60.2319	8.43135e-15	4.34513e-13	GSVIVT01006317001
GSVIVT01028485001	PTHR22835:SF160 - GDSL ESTERASE/LIPASE LTL1 (1 of 5)	-1.76762	3.79621	40.7526	1.72775e-10	4.34732e-09	GSVIVT01028485001
GSVIVT01031649001	PTHR11732//PTHR11732:SF226 - ALDO/KETO REDUCTASE // SUBFAMILY NOT NAMED (1 of 4)	-1.76591	7.30913	112.209	3.21584e-26	7.0485e-24	GSVIVT01031649001
GSVIVT01021669001	PF04998 - RNA polymerase Rpb1, domain 5 (RNA_pol_Rpb1_5) (1 of 8)	-1.75946	2.72588	23.2327	1.43536e-06	1.57999e-05	GSVIVT01021669001
GSVIVT01012194001	PTHR11468//PTHR11468:SF14 - GLYCOGEN PHOSPHORYLASE // SUBFAMILY NOT NAMED (1 of 1)	-1.7513	3.6557	54.9591	1.23061e-13	5.2925e-12	GSVIVT01012194001
GSVIVT01020783001	PTHR11527:SF134 - HEAT SHOCK PROTEIN 42 (1 of 1)	-1.75039	6.57578	48.3598	3.54761e-12	1.1777e-10	GSVIVT01020783001
GSVIVT01026064001	PTHR11654//PTHR11654:SF116 - OLIGOPEPTIDE TRANSPORTER-RELATED // SUBFAMILY NOT NAMED (1 of 9)	-1.74711	3.55694	48.4832	3.33132e-12	1.10995e-10	GSVIVT01026064001
GSVIVT01017094001	K03046 - DNA-directed RNA polymerase subunit beta (rpoC) (1 of 1)	-1.74145	1.65129	16.2898	5.43562e-05	0.000403601	GSVIVT01017094001
GSVIVT01024860001	K03040 - DNA-directed RNA polymerase subunit alpha (rpoA) (1 of 1)	-1.74001	1.00675	15.7388	7.27165e-05	0.000520196	GSVIVT01024860001
GSVIVT01034684001	PTHR11817//PTHR11817:SF33 - PYRUVATE KINASE // SUBFAMILY NOT NAMED (1 of 2)	-1.73764	5.54105	102.612	4.07589e-24	6.68005e-22	GSVIVT01034684001
GSVIVT01015076001	1.14.13.88 - Flavonoid 3,5-hydroxylase / F35H (1 of 3)	-1.73475	0.493703	17.8254	2.42135e-05	0.000199137	GSVIVT01015076001
GSVIVT01034613001	3.2.1.186 - Protodioscin 26-O-beta-D-glucosidase / Torvosidase (1 of 1)	-1.73334	3.35278	46.7316	8.14071e-12	2.53589e-10	GSVIVT01034613001
GSVIVT01008100001	PTHR12755 - CLEAVAGE/POLYADENYLATION FACTOR IA SUBUNIT CLP1P (1 of 4)	-1.73306	2.20046	29.9704	4.38694e-08	6.73479e-07	GSVIVT01008100001
GSVIVT01010030001	PF13839//PF14416 - GDSL/SGNH-like Acyl-Esterase family found in Pmr5 and Cas1p (PC-Esterase) // PMR5 N terminal Domain (PMR5N) (1 of 35)	-1.7328	4.38233	76.4689	2.23709e-18	1.79282e-16	GSVIVT01010030001
GSVIVT01035693001	PTHR31236:SF2 - DEHYDRATION-RESPONSIVE PROTEIN RD22 (1 of 12)	-1.73269	8.80665	63.217	1.85139e-15	1.01754e-13	GSVIVT01035693001
GSVIVT01033451001	PTHR21495:SF71 - DIRIGENT PROTEIN 1-RELATED (1 of 4)	-1.72497	3.58234	27.3254	1.71936e-07	2.35355e-06	GSVIVT01033451001
GSVIVT01032466001	PTHR11002:SF7 - CARBONIC ANHYDRASE 2, CHLOROPLASTIC-RELATED (1 of 1)	-1.72237	3.96338	53.2672	2.91128e-13	1.19284e-11	GSVIVT01032466001
GSVIVT01017721001	PTHR32468:SF20 - CATION/H(+) ANTIPORTER 19 (1 of 1)	-1.72146	0.901916	12.9306	0.000323257	0.00190068	GSVIVT01017721001
GSVIVT01035690001	PTHR31236:SF2 - DEHYDRATION-RESPONSIVE PROTEIN RD22 (1 of 12)	-1.71986	9.53352	54.5827	1.49039e-13	6.36458e-12	GSVIVT01035690001
GSVIVT01028041001	PTHR31707:SF25 - PECTINESTERASE/PECTINESTERASE INHIBITOR 39-RELATED (1 of 1)	-1.71902	6.77917	119.117	9.87542e-28	2.80709e-25	GSVIVT01028041001
GSVIVT01021516001	PTHR33077:SF17 - PROTEIN TIFY 5A-RELATED (1 of 5)	-1.71778	0.938102	23.2853	1.39661e-06	1.54088e-05	GSVIVT01021516001
GSVIVT01020832001	PTHR11260//PTHR11260:SF287 - GLUTATHIONE S-TRANSFERASE, GST, SUPERFAMILY, GST DOMAIN CONTAINING // SUBFAMILY NOT NAMED (1 of 3)	-1.71442	2.30276	26.9448	2.09347e-07	2.81066e-06	GSVIVT01020832001
GSVIVT01018904001	K08241 - jasmonate O-methyltransferase (E2.1.1.141) (1 of 7)	-1.70824	3.3067	8.04872	0.00455359	0.017864	GSVIVT01018904001
GSVIVT01025228001	PF04784//PF14389 - Protein of unknown function, DUF547 (DUF547) // Leucine-zipper of ternary complex factor MIP1 (Lzipper-MIP1) (1 of 12)	-1.70174	2.18899	14.9	0.000113365	0.000763263	GSVIVT01025228001
GSVIVT01031125001	PTHR19375:SF219 - MEDIATOR OF RNA POLYMERASE II TRANSCRIPTION SUBUNIT 37A-RELATED (1 of 1)	-1.69788	4.02904	46.6387	8.53593e-12	2.64993e-10	GSVIVT01031125001
GSVIVT01027345001	PTHR32467:SF21 - ETHYLENE-RESPONSIVE TRANSCRIPTION FACTOR WRI1 (1 of 1)	-1.69612	0.921882	14.8032	0.000119335	0.00079697	GSVIVT01027345001
GSVIVT01035689001	PTHR22792:SF64 - LA PROTEIN 1-RELATED (1 of 2)	-1.695	9.03084	65.2559	6.57773e-16	3.78677e-14	GSVIVT01035689001
GSVIVT01008493001	PTHR33595:SF3 - EMB (1 of 2)	-1.69374	5.0896	86.7203	1.25009e-20	1.28484e-18	GSVIVT01008493001
GSVIVT01006303001	PTHR11695:SF497 - CINNAMYL ALCOHOL DEHYDROGENASE 6-RELATED (1 of 9)	-1.69015	1.57571	18.8085	1.44525e-05	0.00012526	GSVIVT01006303001
GSVIVT01014395001	PTHR31008:SF4 - COP1-INTERACTING PROTEIN 7 (CIP7) (1 of 2)	-1.69	5.11138	113.165	1.98505e-26	4.62974e-24	GSVIVT01014395001
GSVIVT01014987001		-1.68986	0.49146	11.9269	0.000553288	0.00303175	GSVIVT01014987001
GSVIVT01016899001	PTHR23244//PTHR23244:SF320 - KELCH REPEAT DOMAIN // SUBFAMILY NOT NAMED (1 of 2)	-1.68979	2.25436	27.3807	1.67088e-07	2.29235e-06	GSVIVT01016899001
GSVIVT01032012001	PTHR10353:SF37 - BETA-D-GLUCOPYRANOSYL ABSCISATE BETA-GLUCOSIDASE-RELATED (1 of 10)	-1.68927	0.571089	9.9859	0.00157743	0.00735247	GSVIVT01032012001
GSVIVT01009165001	PTHR11002:SF19 - CARBONIC ANHYDRASE (1 of 1)	-1.68713	5.9454	105.863	7.90089e-25	1.38205e-22	GSVIVT01009165001
GSVIVT01032086001	K11126 - telomerase reverse transcriptase (TERT, EST2) (1 of 1)	-1.68523	2.78226	38.9207	4.41364e-10	1.03337e-08	GSVIVT01032086001
GSVIVT01024916001	PF00249 - Myb-like DNA-binding domain (Myb_DNA-binding) (1 of 232)	-1.68198	2.6935	32.5415	1.16675e-08	2.0292e-07	GSVIVT01024916001
GSVIVT01036397001	PF04720 - PDDEXK-like family of unknown function (PDDEXK_6) (1 of 10)	-1.68021	4.9923	84.7154	3.4455e-20	3.38814e-18	GSVIVT01036397001
GSVIVT01014320001	K02994 - small subunit ribosomal protein S8 (RP-S8, rpsH) (1 of 1)	-1.67951	1.44671	16.0218	6.26182e-05	0.00045639	GSVIVT01014320001
GSVIVT01016665001		-1.67356	0.56998	12.8232	0.000342343	0.00199484	GSVIVT01016665001
GSVIVT01001432001	K19035 - 50S ribosomal protein 6 (PSRP6) (1 of 1)	-1.67308	0.968205	16.528	4.79372e-05	0.00036276	GSVIVT01001432001
GSVIVT01023306001	PTHR20961//PTHR20961:SF33 - GLYCOSYLTRANSFERASE // SUBFAMILY NOT NAMED (1 of 2)	-1.66977	2.00483	12.127	0.000496975	0.00276652	GSVIVT01023306001
GSVIVT01030085001	PTHR32382:SF4 - FASCICLIN-LIKE ARABINOGALACTAN PROTEIN 1 (1 of 2)	-1.6638	7.59266	89.1811	3.60277e-21	4.02096e-19	GSVIVT01030085001
GSVIVT01038707001	PTHR31717:SF2 - CCT MOTIF FAMILY PROTEIN (1 of 1)	-1.66016	6.07418	112.552	2.7054e-26	6.00202e-24	GSVIVT01038707001
GSVIVT01023944001	PTHR23023//PTHR23023:SF100 - DIMETHYLANILINE MONOOXYGENASE // SUBFAMILY NOT NAMED (1 of 4)	-1.65847	1.22074	10.2989	0.00133113	0.00635588	GSVIVT01023944001
GSVIVT01016932001	PTHR36328:SF1 - CRYPTDIN PROTEIN-LIKE PROTEIN (1 of 2)	-1.65788	3.46683	18.2579	1.92922e-05	0.000162408	GSVIVT01016932001
GSVIVT01012065001	PF01535//PF13041 - PPR repeat (PPR) // PPR repeat family (PPR_2) (1 of 160)	-1.65336	0.912722	17.0943	3.55686e-05	0.000280236	GSVIVT01012065001
GSVIVT01038557001	PTHR12526:SF17 - STARCH SYNTHASE 1, CHLOROPLASTIC/AMYLOPLASTIC (1 of 1)	-1.65267	4.60721	68.1321	1.52899e-16	9.33403e-15	GSVIVT01038557001
GSVIVT01008048001	1.13.11.19 - Cysteamine dioxygenase / Persulfurase (1 of 7)	-1.65011	5.92108	112.746	2.45268e-26	5.64798e-24	GSVIVT01008048001
GSVIVT01014968001	PF00223 - Photosystem I psaA/psaB protein (PsaA_PsaB) (1 of 4)	-1.64946	0.873784	8.09034	0.00445018	0.0175097	GSVIVT01014968001
GSVIVT01014415001	PTHR31656:SF5 - LATE EMBRYOGENESIS ABUNDANT-RELATED PROTEIN (1 of 5)	-1.64858	1.91194	21.0536	4.46616e-06	4.34716e-05	GSVIVT01014415001
GSVIVT01036562001	PTHR33417:SF1 - B12D PROTEIN (1 of 1)	-1.64849	3.47515	27.3564	1.69199e-07	2.31957e-06	GSVIVT01036562001
GSVIVT01016135001	PTHR32044:SF13 - XYLOGLUCAN GLYCOSYLTRANSFERASE 5-RELATED (1 of 2)	-1.64645	4.74988	89.212	3.54688e-21	3.98301e-19	GSVIVT01016135001
GSVIVT01034065001	PF14368 - Probable lipid transfer (LTP_2) (1 of 35)	-1.64145	3.44432	20.039	7.58779e-06	6.98922e-05	GSVIVT01034065001
GSVIVT01038410001	2.3.1.84 - Alcohol O-acetyltransferase / AATASE (1 of 20)	-1.63791	2.91022	6.53129	0.0105993	0.0354714	GSVIVT01038410001
GSVIVT01009490001	PTHR33676:SF3 - COLD REGULATED PROTEIN 27 (1 of 3)	-1.63539	2.1019	20.2455	6.81151e-06	6.35136e-05	GSVIVT01009490001
GSVIVT01001407001	PTHR27004:SF3 - RECEPTOR LIKE PROTEIN 54 (1 of 9)	-1.63342	2.27498	30.0836	4.13822e-08	6.36369e-07	GSVIVT01001407001
GSVIVT01031342001	PTHR21562:SF5 - PECTINACETYLESTERASE FAMILY PROTEIN (1 of 2)	-1.63277	5.86672	50.2618	1.34543e-12	4.80866e-11	GSVIVT01031342001
GSVIVT01011351001	PTHR22844//PTHR22844:SF233 - F-BOX AND WD40 DOMAIN PROTEIN // SUBFAMILY NOT NAMED (1 of 1)	-1.63068	4.63496	58.2636	2.29245e-14	1.10037e-12	GSVIVT01011351001
GSVIVT01017960001	PTHR19375:SF101 - HEAT SHOCK 70 KDA PROTEIN 8 (1 of 1)	-1.62856	5.87954	40.0859	2.43034e-10	5.96663e-09	GSVIVT01017960001
GSVIVT01027980001	PF05755 - Rubber elongation factor protein (REF) (REF) (1 of 3)	-1.62701	3.72439	39.2219	3.78271e-10	9.00721e-09	GSVIVT01027980001
GSVIVT01024773001	PF13432 - Tetratricopeptide repeat (TPR_16) (1 of 4)	-1.6246	5.99128	57.8074	2.89078e-14	1.37308e-12	GSVIVT01024773001
GSVIVT01006210001	PTHR15184:SF43 - ATP SYNTHASE SUBUNIT BETA, CHLOROPLASTIC (1 of 3)	-1.62043	1.43542	14.9722	0.000109108	0.000740629	GSVIVT01006210001
GSVIVT01023948001	PTHR23023//PTHR23023:SF98 - DIMETHYLANILINE MONOOXYGENASE // SUBFAMILY NOT NAMED (1 of 2)	-1.6141	3.15187	25.202	5.16276e-07	6.37617e-06	GSVIVT01023948001
GSVIVT01007656001	PTHR10774//PTHR10774:SF94 - EXTENDED SYNAPTOTAGMIN-RELATED // SUBFAMILY NOT NAMED (1 of 1)	-1.61127	1.66487	22.4005	2.21321e-06	2.30468e-05	GSVIVT01007656001
GSVIVT01009087001	PTHR10357:SF74 - ISOAMYLASE 3, CHLOROPLASTIC (1 of 1)	-1.61094	6.88287	121.981	2.33081e-28	6.95115e-26	GSVIVT01009087001
GSVIVT01003984001	PTHR31683:SF29 - PECTATE LYASE 11-RELATED (1 of 1)	-1.60804	3.15691	36.2056	1.77557e-09	3.64985e-08	GSVIVT01003984001
GSVIVT01034962001	PTHR34188:SF1 - T6A9.7 PROTEIN (1 of 3)	-1.60135	6.20594	94.1703	2.89508e-22	3.78901e-20	GSVIVT01034962001
GSVIVT01021147001	PTHR22835//PTHR22835:SF261 - ZINC FINGER FYVE DOMAIN CONTAINING PROTEIN // SUBFAMILY NOT NAMED (1 of 1)	-1.59989	1.39901	18.1388	2.05369e-05	0.000171853	GSVIVT01021147001
GSVIVT01001985001		-1.59938	2.0658	11.7974	0.000593125	0.00320658	GSVIVT01001985001
GSVIVT01026525001	2.4.1.17 - Glucuronosyltransferase / Uridine diphosphoglucuronyltransferase (1 of 4)	-1.59841	2.66827	8.85004	0.00293082	0.0124428	GSVIVT01026525001
GSVIVT01018505001	PTHR31371:SF4 - SIMILARITY TO UNKNOWN PROTEIN (1 of 1)	-1.59815	3.25251	28.4008	9.86222e-08	1.41159e-06	GSVIVT01018505001
GSVIVT01031035001	PTHR31304:SF3 - LOB DOMAIN-CONTAINING PROTEIN 40 (1 of 2)	-1.59702	5.95242	52.4505	4.41242e-13	1.75647e-11	GSVIVT01031035001
GSVIVT01023939001	PTHR23023//PTHR23023:SF98 - DIMETHYLANILINE MONOOXYGENASE // SUBFAMILY NOT NAMED (1 of 2)	-1.59681	5.03775	67.7745	1.83303e-16	1.10785e-14	GSVIVT01023939001
GSVIVT01020066001	K09285 - AP2-like factor, ANT lineage (OVM, ANT) (1 of 10)	-1.5966	0.998427	19.217	1.16668e-05	0.000103365	GSVIVT01020066001
GSVIVT01024056001	PTHR23315:SF101 - ARMADILLO REPEAT ONLY 1 PROTEIN (1 of 1)	-1.58977	3.52336	38.2428	6.24664e-10	1.41871e-08	GSVIVT01024056001
GSVIVT01009614001		-1.5889	3.46413	22.5494	2.04805e-06	2.15116e-05	GSVIVT01009614001
GSVIVT01023868001	PTHR23500:SF96 - MONOSACCHARIDE-SENSING PROTEIN 2 (1 of 1)	-1.58776	6.13754	56.4021	5.90686e-14	2.66644e-12	GSVIVT01023868001
GSVIVT01033941001		-1.58429	1.44021	6.40664	0.0113694	0.0375514	GSVIVT01033941001
GSVIVT01033890001	PTHR19919//PTHR19919:SF4 - WD REPEAT CONTAINING PROTEIN // SUBFAMILY NOT NAMED (1 of 1)	-1.58244	6.15768	105.994	7.39711e-25	1.30649e-22	GSVIVT01033890001
GSVIVT01035034001	PTHR34804:SF1 - CAMP-REGULATED PHOSPHOPROTEIN 19-RELATED PROTEIN (1 of 1)	-1.58173	5.17545	80.1205	3.52261e-19	3.12602e-17	GSVIVT01035034001
GSVIVT01023865001		-1.57815	6.32325	103.416	2.71639e-24	4.49242e-22	GSVIVT01023865001
GSVIVT01002195001	PTHR31985:SF27 - ETHYLENE-RESPONSIVE TRANSCRIPTION FACTOR ERF016-RELATED (1 of 4)	-1.5723	1.53403	25.0994	5.44492e-07	6.6838e-06	GSVIVT01002195001
GSVIVT01006501001	2.7.11.1 - Non-specific serine/threonine protein kinase / Threonine-specific protein kinase (1 of 1143)	-1.57139	2.7278	32.2865	1.33032e-08	2.28745e-07	GSVIVT01006501001
GSVIVT01027396001	PTHR24073:SF345 - RAS-RELATED PROTEIN RABA3 (1 of 1)	-1.5691	5.04669	80.9386	2.3284e-19	2.10738e-17	GSVIVT01027396001
GSVIVT01000134001	PTHR21314:SF0 - UPF0553 PROTEIN C9ORF64 (1 of 1)	-1.56857	4.31719	59.9938	9.51542e-15	4.84887e-13	GSVIVT01000134001
GSVIVT01026481001	PTHR10641:SF525 - MYB TRANSCRIPTION FACTOR (1 of 1)	-1.56838	1.24741	14.4457	0.000144263	0.0009383	GSVIVT01026481001
GSVIVT01011353001	1.13.11.19 - Cysteamine dioxygenase / Persulfurase (1 of 7)	-1.55521	7.05168	78.607	7.57814e-19	6.38248e-17	GSVIVT01011353001
GSVIVT01004595001	PTHR31692:SF10 - EXPANSIN-LIKE B1 (1 of 4)	-1.55509	4.31279	29.8897	4.5733e-08	6.99726e-07	GSVIVT01004595001
GSVIVT01009003001	PTHR30620:SF8 - BETA-D-XYLOSIDASE 7-RELATED (1 of 1)	-1.55008	7.77163	70.3841	4.88123e-17	3.27673e-15	GSVIVT01009003001
GSVIVT01021575001	PTHR12329//PTHR12329:SF17 - BCL2-ASSOCIATED ATHANOGENE // SUBFAMILY NOT NAMED (1 of 1)	-1.54127	6.64087	90.5109	1.83963e-21	2.14529e-19	GSVIVT01021575001
GSVIVT01023942001	PTHR23023//PTHR23023:SF100 - DIMETHYLANILINE MONOOXYGENASE // SUBFAMILY NOT NAMED (1 of 4)	-1.54059	2.84191	24.3069	8.21427e-07	9.6721e-06	GSVIVT01023942001
GSVIVT01006024001	PTHR31311:SF3 - GLYCOSYLTRANSFERASE 6-RELATED (1 of 1)	-1.54026	5.85262	67.6982	1.90538e-16	1.14777e-14	GSVIVT01006024001
GSVIVT01005023001	PTHR10343:SF58 - PHOSPHOGLUCAN PHOSPHATASE DSP4, CHLOROPLASTIC (1 of 1)	-1.53895	6.76921	83.5	6.37172e-20	6.16566e-18	GSVIVT01005023001
GSVIVT01014405001	PF02365 - No apical meristem (NAM) protein (NAM) (1 of 71)	-1.53856	2.91982	32.0991	1.46505e-08	2.49552e-07	GSVIVT01014405001
GSVIVT01014394001	PTHR31008:SF4 - COP1-INTERACTING PROTEIN 7 (CIP7) (1 of 2)	-1.5375	6.32422	115.884	5.03903e-27	1.30957e-24	GSVIVT01014394001
GSVIVT01018395001	PTHR11654:SF90 - PROTEIN NRT1/ PTR FAMILY 7.2 (1 of 1)	-1.53291	4.50065	61.0462	5.57517e-15	2.93131e-13	GSVIVT01018395001
GSVIVT01025810001	2.4.1.25 - 4-alpha-glucanotransferase / Oligo-1,4-1,4-glucantransferase (1 of 2)	-1.53243	6.67708	111.286	5.12149e-26	1.02385e-23	GSVIVT01025810001
GSVIVT01020069001	3.2.1.141 - 4-alpha-D-((1->4)-alpha-D-glucano)trehalose trehalohydrolase / Maltooligosyl trehalose trehalohydrolase (1 of 1)	-1.53243	6.83871	51.9494	5.69494e-13	2.21847e-11	GSVIVT01020069001
GSVIVT01031737001	K00366 - ferredoxin-nitrite reductase (nirA) (1 of 1)	-1.52705	1.66664	17.3139	3.16867e-05	0.000252163	GSVIVT01031737001
GSVIVT01028075001		-1.52665	4.0291	45.369	1.63198e-11	4.87503e-10	GSVIVT01028075001
GSVIVT01018675001	K15356 - GDP-mannose transporter (VRG4, GONST1) (1 of 3)	-1.52652	4.33034	66.4674	3.55729e-16	2.10795e-14	GSVIVT01018675001
GSVIVT01001353001		-1.5236	5.47808	88.4117	5.31561e-21	5.75605e-19	GSVIVT01001353001
GSVIVT01038716001		-1.52212	4.14579	81.0365	2.21592e-19	2.02573e-17	GSVIVT01038716001
GSVIVT01035386001		-1.52066	6.15015	91.7613	9.77902e-22	1.16274e-19	GSVIVT01035386001
GSVIVT01019680001	K13679 - granule-bound starch synthase [EC:2.4.1.242] Glc a1-4 Glc (WAXY) (1 of 2)	-1.52017	9.8863	44.7436	2.24599e-11	6.46504e-10	GSVIVT01019680001
GSVIVT01012193001	K17732 - mitochondrial-processing peptidase subunit beta [EC:3.4.24.64] (PMPCB, MAS1) (1 of 2)	-1.52011	1.79077	26.2807	2.95231e-07	3.83179e-06	GSVIVT01012193001
GSVIVT01014291001	PF00847 - AP2 domain (AP2) (1 of 97)	-1.52003	6.56942	38.8548	4.56519e-10	1.06474e-08	GSVIVT01014291001
GSVIVT01032256001	1.14.13.11 - Trans-cinnamate 4-monooxygenase / Cinnamic acid 4-monooxygenase (1 of 3)	-1.51796	5.26991	37.3174	1.00386e-09	2.19235e-08	GSVIVT01032256001
GSVIVT01010328001	PTHR10836:SF59 - GLYCERALDEHYDE-3-PHOSPHATE DEHYDROGENASE GAPC1, CYTOSOLIC (1 of 1)	-1.51645	6.70115	58.3936	2.14589e-14	1.03549e-12	GSVIVT01010328001
GSVIVT01014068001	PTHR31044:SF19 - CARBOHYDRATE-BINDING X8 DOMAIN-CONTAINING PROTEIN-RELATED (1 of 2)	-1.51622	4.22732	71.1275	3.34868e-17	2.33407e-15	GSVIVT01014068001
GSVIVT01004803001	PTHR27001:SF21 - PROTEIN STRUBBELIG-RECEPTOR FAMILY 6-RELATED (1 of 2)	-1.51584	4.44736	67.985	1.64746e-16	1.00236e-14	GSVIVT01004803001
GSVIVT01028220001	PTHR31238:SF39 - GERMIN-LIKE PROTEIN SUBFAMILY 2 MEMBER 1-RELATED (1 of 3)	-1.51263	2.24824	13.4186	0.000249146	0.00151234	GSVIVT01028220001
GSVIVT01035291001	K00029 - malate dehydrogenase (oxaloacetate-decarboxylating)(NADP+) (E1.1.1.40, maeB) (1 of 3)	-1.51219	4.46561	43.0457	5.34759e-11	1.44767e-09	GSVIVT01035291001
GSVIVT01033109001	2.1.1.190 - 23S rRNA (uracil(1939)-C(5))-methyltransferase / RNA uridine methyltransferase A (1 of 2)	-1.50881	3.82417	46.6395	8.53231e-12	2.64993e-10	GSVIVT01033109001
GSVIVT01013268001	PTHR16166:SF105 - PLECKSTRIN HOMOLOGY (PH) DOMAIN-CONTAINING PROTEIN (1 of 2)	-1.50751	4.42877	32.0042	1.53839e-08	2.60794e-07	GSVIVT01013268001
GSVIVT01016360001	PF00046 - Homeobox domain (Homeobox) (1 of 52)	-1.50719	1.40093	20.244	6.8166e-06	6.35285e-05	GSVIVT01016360001
GSVIVT01028185001	PTHR22835//PTHR22835:SF137 - ZINC FINGER FYVE DOMAIN CONTAINING PROTEIN // SUBFAMILY NOT NAMED (1 of 1)	-1.50544	1.47294	20.6169	5.60985e-06	5.35437e-05	GSVIVT01028185001
GSVIVT01001977001	PTHR10617:SF115 - THIAMINE THIAZOLE SYNTHASE (1 of 2)	-1.50417	8.13835	51.8503	5.98981e-13	2.31844e-11	GSVIVT01001977001
GSVIVT01035743001	PTHR21319:SF15 - CHY AND CTCHY AND RING-TYPE ZINC FINGER PROTEIN (1 of 1)	-1.50392	9.719	51.6539	6.61996e-13	2.54073e-11	GSVIVT01035743001
GSVIVT01013435001	1.1.1.34 - Hydroxymethylglutaryl-CoA reductase (NADPH) / HMG-CoA reductase (1 of 3)	-1.49951	7.67107	70.7547	4.04528e-17	2.76661e-15	GSVIVT01013435001
GSVIVT01035038001		-1.49337	5.54178	23.8464	1.04339e-06	1.19681e-05	GSVIVT01035038001
GSVIVT01024817001	PTHR11132//PTHR11132:SF104 - SOLUTE CARRIER FAMILY 35 // SUBFAMILY NOT NAMED (1 of 3)	-1.49191	5.22485	78.5723	7.71251e-19	6.46571e-17	GSVIVT01024817001
GSVIVT01026505001	K18857 - alcohol dehydrogenase class-P (ADH1) (1 of 6)	-1.49189	4.13857	34.0154	5.46762e-09	1.01809e-07	GSVIVT01026505001
GSVIVT01017521001	K10268 - F-box and leucine-rich repeat protein 2/20 (FBXL2_20) (1 of 11)	-1.49123	4.20626	51.3072	7.89854e-13	2.97495e-11	GSVIVT01017521001
GSVIVT01022901001	PF00190 - Cupin (Cupin_1) (1 of 19)	-1.49096	6.57093	21.654	3.26522e-06	3.27278e-05	GSVIVT01022901001
GSVIVT01022899001	PF00190 - Cupin (Cupin_1) (1 of 19)	-1.48933	3.81618	22.8728	1.73081e-06	1.85741e-05	GSVIVT01022899001
GSVIVT01033445001	PTHR21495:SF71 - DIRIGENT PROTEIN 1-RELATED (1 of 4)	-1.48533	2.38724	13.9928	0.000183517	0.0011564	GSVIVT01033445001
GSVIVT01030541001	PTHR12161:SF18 - REGULATOR OF VPS4 ACTIVITY IN THE MVB PATHWAY PROTEIN (1 of 1)	-1.48288	1.17101	6.84826	0.00887277	0.0308109	GSVIVT01030541001
GSVIVT01012639001	PTHR31707:SF32 - PECTINESTERASE-RELATED PROTEIN-RELATED (1 of 1)	-1.47765	2.37709	9.16229	0.00247053	0.0107547	GSVIVT01012639001
GSVIVT01021518001	PTHR33077:SF17 - PROTEIN TIFY 5A-RELATED (1 of 5)	-1.47598	3.05872	10.5982	0.00113198	0.00554468	GSVIVT01021518001
GSVIVT01024811001		-1.47107	6.80475	37.171	1.08213e-09	2.33524e-08	GSVIVT01024811001
GSVIVT01029057001	PTHR10543:SF48 - 9-CIS-EPOXYCAROTENOID DIOXYGENASE NCED6, CHLOROPLASTIC (1 of 1)	-1.47093	7.45747	23.9788	9.74011e-07	1.12789e-05	GSVIVT01029057001
GSVIVT01002490001	PTHR22814:SF117 - METAL ION BINDING PROTEIN-RELATED (1 of 8)	-1.47053	6.761	62.2946	2.95741e-15	1.58706e-13	GSVIVT01002490001
GSVIVT01003474001	PF03000 - NPH3 family (NPH3) (1 of 26)	-1.46995	5.09342	69.9559	6.0644e-17	3.96847e-15	GSVIVT01003474001
GSVIVT01000208001		-1.46944	6.55198	68.8534	1.0606e-16	6.65326e-15	GSVIVT01000208001
GSVIVT01016183001	3.2.1.142 - Limit dextrinase / R-enzyme (1 of 1)	-1.46546	5.41551	69.0197	9.7487e-17	6.15793e-15	GSVIVT01016183001
GSVIVT01012660001	PTHR33791:SF1 - CHAPERONIN-LIKE RBCX PROTEIN (1 of 1)	-1.46423	1.69616	19.4073	1.05602e-05	9.45897e-05	GSVIVT01012660001
GSVIVT01017064001	PTHR31852:SF25 - LATE EMBRYOGENESIS ABUNDANT PROTEIN, GROUP 2 (1 of 2)	-1.46141	6.28923	103.917	2.10923e-24	3.52316e-22	GSVIVT01017064001
GSVIVT01001870001	PTHR37226:SF1 - GENOMIC DNA, CHROMOSOME 3, BAC CLONE:F14O13 (1 of 1)	-1.46085	4.71406	46.2216	1.05607e-11	3.25076e-10	GSVIVT01001870001
GSVIVT01008776001	PTHR10108//PTHR10108:SF926 - METHYLTRANSFERASE // SUBFAMILY NOT NAMED (1 of 2)	-1.45971	8.07556	70.9111	3.73697e-17	2.5849e-15	GSVIVT01008776001
GSVIVT01025127001	PTHR11934:SF7 - RIBOSE-5-PHOSPHATE ISOMERASE 1-RELATED (1 of 1)	-1.45814	1.04197	11.0872	0.000869241	0.004427	GSVIVT01025127001
GSVIVT01023837001	PTHR13301//PTHR13301:SF73 - X-BOX TRANSCRIPTION FACTOR-RELATED // SUBFAMILY NOT NAMED (1 of 2)	-1.45813	8.9551	57.0946	4.15335e-14	1.92259e-12	GSVIVT01023837001
GSVIVT01014894001	PTHR24282:SF53 - CYTOCHROME P450-RELATED (1 of 8)	-1.4532	1.10977	11.4184	0.000727196	0.00381573	GSVIVT01014894001
GSVIVT01006484001	PTHR11452//PTHR11452:SF36 - ALPHA-GALACTOSIDASE/ALPHA-N-ACETYLGALACTOSAMINIDASE // SUBFAMILY NOT NAMED (1 of 1)	-1.45305	5.19753	43.359	4.55634e-11	1.25399e-09	GSVIVT01006484001
GSVIVT01022339001	PTHR23421:SF67 - BETA-GALACTOSIDASE 10 (1 of 12)	-1.45255	5.7504	73.3361	1.09352e-17	8.11969e-16	GSVIVT01022339001
GSVIVT01009881001	PTHR22298:SF57 - ENDOGLUCANASE 10-RELATED (1 of 1)	-1.45179	7.43191	55.1028	1.14386e-13	4.95453e-12	GSVIVT01009881001
GSVIVT01006721001	PTHR23130:SF80 - AUXIN-INDUCED IN ROOT CULTURES PROTEIN 12 (1 of 1)	-1.45118	1.95702	16.8543	4.03621e-05	0.000314186	GSVIVT01006721001
GSVIVT01011726001	PTHR31338:SF16 - POLYKETIDE CYCLASE/DEHYDRASE AND LIPID TRANSPORT SUPERFAMILY PROTEIN (1 of 2)	-1.44858	0.912248	12.122	0.000498301	0.0027722	GSVIVT01011726001
GSVIVT01034903001	4.1.1.22 - Histidine decarboxylase / L-histidine carboxy-lyase (1 of 1)	-1.44728	7.45966	37.0324	1.16185e-09	2.49251e-08	GSVIVT01034903001
GSVIVT01022836001	PTHR23155//PTHR23155:SF580 - LEUCINE-RICH REPEAT-CONTAINING PROTEIN // SUBFAMILY NOT NAMED (1 of 3)	-1.44687	1.02719	14.8796	0.000114594	0.000769543	GSVIVT01022836001
GSVIVT01037331001		-1.44661	0.506012	9.7759	0.00176814	0.00812068	GSVIVT01037331001
GSVIVT01033797001	PF14309 - Domain of unknown function (DUF4378) (DUF4378) (1 of 16)	-1.44176	4.40381	39.4146	3.42731e-10	8.21471e-09	GSVIVT01033797001
GSVIVT01029842001	5.4.2.11//5.4.2.12 - Phosphoglycerate mutase (2,3-diphosphoglycerate-dependent) / Phosphoglyceromutase // Phosphoglycerate mutase (2,3-diphosphoglycerate-independent) / Phosphoglyceromutase (1 of 1)	-1.44056	8.68779	70.1669	5.44921e-17	3.6083e-15	GSVIVT01029842001
GSVIVT01020018001	K10436 - microtubule-associated protein, RP/EB family (MAPRE) (1 of 2)	-1.43992	4.39232	58.698	1.83832e-14	8.94189e-13	GSVIVT01020018001
GSVIVT01034004001	PTHR11654//PTHR11654:SF125 - OLIGOPEPTIDE TRANSPORTER-RELATED // SUBFAMILY NOT NAMED (1 of 1)	-1.43833	3.39073	48.7506	2.90673e-12	9.75633e-11	GSVIVT01034004001
GSVIVT01035049001		-1.4349	4.18512	29.0402	7.08918e-08	1.04766e-06	GSVIVT01035049001
GSVIVT01026621001	PTHR13789//PTHR13789:SF234 - MONOOXYGENASE // SUBFAMILY NOT NAMED (1 of 3)	-1.43239	2.63202	10.5038	0.00119131	0.00579009	GSVIVT01026621001
GSVIVT01015601001	PTHR24007//PTHR24007:SF9 - BRCA1-ASSOCIATED PROTEIN // SUBFAMILY NOT NAMED (1 of 1)	-1.43232	1.4106	15.2792	9.27338e-05	0.000642916	GSVIVT01015601001
GSVIVT01000579001	KOG0265//KOG0294//KOG0315 - U5 snRNP-specific protein-like factor and related proteins // WD40 repeat-containing protein // G-protein beta subunit-like protein (contains WD40 repeats) (1 of 1)	-1.42537	0.853609	14.9623	0.000109681	0.000743789	GSVIVT01000579001
GSVIVT01035465001	PTHR21654:SF19 - DUPLICATED HOMEODOMAIN-LIKE SUPERFAMILY PROTEIN (1 of 1)	-1.42097	5.54	72.5502	1.62835e-17	1.18492e-15	GSVIVT01035465001
GSVIVT01024892001	K08081 - Tropinone reductase 1 (TR1) (1 of 13)	-1.41895	4.14094	34.5314	4.19433e-09	7.99824e-08	GSVIVT01024892001
GSVIVT01035111001	PTHR10992:SF811 - ALPHA/BETA-HYDROLASES SUPERFAMILY PROTEIN (1 of 3)	-1.41561	5.40577	87.4573	8.61184e-21	8.95237e-19	GSVIVT01035111001
GSVIVT01004806001	PTHR27001:SF21 - PROTEIN STRUBBELIG-RECEPTOR FAMILY 6-RELATED (1 of 2)	-1.41183	7.10271	64.5535	9.3945e-16	5.29117e-14	GSVIVT01004806001
GSVIVT01000481001	1.13.11.18 - Persulfide dioxygenase / Sulfur oxygenase (1 of 2)	-1.4117	4.51178	44.9733	1.99738e-11	5.84186e-10	GSVIVT01000481001
GSVIVT01022117001	PTHR24361:SF334 - MITOGEN-ACTIVATED PROTEIN KINASE KINASE KINASE 19-RELATED (1 of 4)	-1.41024	2.68419	10.8516	0.000987102	0.00492792	GSVIVT01022117001
GSVIVT01002513001	PTHR27002:SF157 - G-TYPE LECTIN S-RECEPTOR-LIKE SERINE/THREONINE-PROTEIN KINASE SD1-13 (1 of 2)	-1.40714	1.75198	17.1135	3.52102e-05	0.000278014	GSVIVT01002513001
GSVIVT01008427001	PF00892 - EamA-like transporter family (EamA) (1 of 58)	-1.40485	3.97122	48.9774	2.58928e-12	8.80451e-11	GSVIVT01008427001
GSVIVT01024384001	PTHR21234//PTHR21234:SF30 - PURINE NUCLEOSIDE PHOSPHORYLASE // SUBFAMILY NOT NAMED (1 of 1)	-1.40287	3.75548	23.5538	1.21468e-06	1.36404e-05	GSVIVT01024384001
GSVIVT01009309001	PTHR33285:SF3 - PHYTOSULFOKINES 2-RELATED (1 of 2)	-1.4028	4.30775	31.1564	2.38059e-08	3.87367e-07	GSVIVT01009309001
GSVIVT01022196001	PTHR23012:SF50 - RING/FYVE/PHD ZINC FINGER-CONTAINING PROTEIN (1 of 1)	-1.3975	6.67468	83.3729	6.79471e-20	6.54018e-18	GSVIVT01022196001
GSVIVT01003989001	PTHR11728:SF8 - GLYCEROL-3-PHOSPHATE DEHYDROGENASE [NAD(+)], CYTOPLASMIC (1 of 1)	-1.39328	2.85185	37.594	8.71121e-10	1.92107e-08	GSVIVT01003989001
GSVIVT01018101001	PTHR31734:SF30 - AUXIN-RESPONSIVE PROTEIN IAA14-RELATED (1 of 1)	-1.39029	4.02109	8.92194	0.00281765	0.0120354	GSVIVT01018101001
GSVIVT01023531001	PTHR10641//PTHR10641:SF497 - MYB-LIKE DNA-BINDING PROTEIN MYB // SUBFAMILY NOT NAMED (1 of 2)	-1.38886	3.4575	12.395	0.000430486	0.00244045	GSVIVT01023531001
GSVIVT01025823001		-1.38837	6.94062	52.1727	5.08277e-13	1.9928e-11	GSVIVT01025823001
GSVIVT01032059001		-1.38802	3.89206	31.1029	2.44711e-08	3.95714e-07	GSVIVT01032059001
GSVIVT01024952001	5.3.1.1 - Triose-phosphate isomerase / Triosephosphate mutase (1 of 3)	-1.38667	7.47894	72.8916	1.36969e-17	1.00473e-15	GSVIVT01024952001
GSVIVT01038549001	PTHR23056:SF45 - CALCINEURIN B-LIKE PROTEIN 4 (1 of 2)	-1.38289	7.28296	96.9286	7.18742e-23	1.05036e-20	GSVIVT01038549001
GSVIVT01016883001	3.1.3.75 - Phosphoethanolamine/phosphocholine phosphatase / PHOSPHO1 (1 of 3)	-1.38079	2.98831	24.2565	8.43214e-07	9.87114e-06	GSVIVT01016883001
GSVIVT01002264001	PTHR11132//PTHR11132:SF34 - SOLUTE CARRIER FAMILY 35 // SUBFAMILY NOT NAMED (1 of 3)	-1.37727	2.58597	14.0483	0.000178173	0.00112702	GSVIVT01002264001
GSVIVT01010618001	K16908 - chloroplast NAD(P)H dehydrogenase (CRR1) (1 of 1)	-1.37648	2.48617	27.9515	1.24395e-07	1.74884e-06	GSVIVT01010618001
GSVIVT01025212001	PTHR27001:SF78 - RECEPTOR-LIKE SERINE/THREONINE-PROTEIN KINASE NCRK (1 of 1)	-1.36842	6.47063	110.471	7.72728e-26	1.52799e-23	GSVIVT01025212001
GSVIVT01017959001	PTHR10638//PTHR10638:SF35 - COPPER AMINE OXIDASE // SUBFAMILY NOT NAMED (1 of 1)	-1.36804	2.81502	30.1861	3.92508e-08	6.07187e-07	GSVIVT01017959001
GSVIVT01016995001	PTHR13832//PTHR13832:SF357 - PROTEIN PHOSPHATASE 2C // SUBFAMILY NOT NAMED (1 of 3)	-1.36574	1.97569	11.0214	0.000900649	0.0045665	GSVIVT01016995001
GSVIVT01022906001		-1.3653	1.82431	9.29335	0.00229987	0.0101037	GSVIVT01022906001
GSVIVT01020055001	2.7.11.1 - Non-specific serine/threonine protein kinase / Threonine-specific protein kinase (1 of 1143)	-1.36476	6.28743	84.4772	3.8868e-20	3.80154e-18	GSVIVT01020055001
GSVIVT01000131001	PTHR23091:SF211 - N-ACETYLTRANSFERASE HLS1-LIKE-RELATED (1 of 1)	-1.36413	3.01577	18.6498	1.57061e-05	0.000135415	GSVIVT01000131001
GSVIVT01027931001	PTHR11361:SF82 - DNA MISMATCH REPAIR PROTEIN MSH1, MITOCHONDRIAL (1 of 1)	-1.3619	3.75038	38.0378	6.93881e-10	1.56226e-08	GSVIVT01027931001
GSVIVT01024048001	PTHR21576:SF17 - MAJOR FACILITATOR FAMILY PROTEIN (1 of 1)	-1.36087	5.62521	53.8063	2.21257e-13	9.25314e-12	GSVIVT01024048001
GSVIVT01011899001	K00547 - homocysteine S-methyltransferase (mmuM) (1 of 3)	-1.3593	2.41939	23.0058	1.61514e-06	1.74585e-05	GSVIVT01011899001
GSVIVT01013668001	PTHR21087//PTHR21087:SF5 - SHIKIMATE KINASE // SUBFAMILY NOT NAMED (1 of 1)	-1.35839	5.25829	45.8147	1.29983e-11	3.94107e-10	GSVIVT01013668001
GSVIVT01034041001	PTHR10641:SF524 - ATMYB1 PROTEIN (1 of 2)	-1.35824	5.10596	78.8256	6.78436e-19	5.79441e-17	GSVIVT01034041001
GSVIVT01015456001	PTHR19241:SF280 - ABC TRANSPORTER G FAMILY MEMBER 32 (1 of 1)	-1.35651	7.50534	55.4331	9.66938e-14	4.21835e-12	GSVIVT01015456001
GSVIVT01012779001	PTHR31288:SF8 - O-FUCOSYLTRANSFERASE-LIKE PROTEIN (1 of 1)	-1.35352	4.04649	53.7567	2.26918e-13	9.46811e-12	GSVIVT01012779001
GSVIVT01010039001	PF04720 - PDDEXK-like family of unknown function (PDDEXK_6) (1 of 10)	-1.34997	1.44925	5.81781	0.0158647	0.0492677	GSVIVT01010039001
GSVIVT01008511001	PTHR23359//PTHR23359:SF84 - NUCLEOTIDE KINASE // SUBFAMILY NOT NAMED (1 of 1)	-1.34532	3.77934	35.8219	2.16205e-09	4.38973e-08	GSVIVT01008511001
GSVIVT01006472001	PTHR27000:SF61 - LRR RECEPTOR-LIKE SERINE/THREONINE-PROTEIN KINASE HSL2 (1 of 2)	-1.34224	4.69014	55.0804	1.15698e-13	4.99949e-12	GSVIVT01006472001
GSVIVT01016441001	K02703 - photosystem II P680 reaction center D1 protein (psbA) (1 of 1)	-1.34179	6.22871	9.68748	0.00185527	0.00846318	GSVIVT01016441001
GSVIVT01027053001	PTHR23257:SF530 - SERINE/THREONINE/TYROSINE KINASE-RELATED (1 of 1)	-1.33847	1.00905	11.3418	0.000757829	0.0039514	GSVIVT01027053001
GSVIVT01024609001	K00827 - alanine-glyoxylate transaminase / (R)-3-amino-2-methylpropionate-pyruvate transaminase (AGXT2) (1 of 3)	-1.33791	4.08416	44.5918	2.42704e-11	6.94225e-10	GSVIVT01024609001
GSVIVT01034575001	PF12023 - Domain of unknown function (DUF3511) (DUF3511) (1 of 3)	-1.3372	2.21672	24.9137	5.99545e-07	7.26929e-06	GSVIVT01034575001
GSVIVT01008305001	PTHR31945:SF6 - TRANSCRIPTION FACTOR BHLH61-RELATED (1 of 1)	-1.33681	2.16534	8.96871	0.00274643	0.0117726	GSVIVT01008305001
GSVIVT01016485001	PTHR13832:SF219 - PROTEIN PHOSPHATASE 2C 3-RELATED (1 of 2)	-1.335	8.41217	52.1272	5.20189e-13	2.03075e-11	GSVIVT01016485001
GSVIVT01016063001		-1.33426	6.12691	62.2962	2.955e-15	1.58706e-13	GSVIVT01016063001
GSVIVT01000073001	3.2.1.152 - Mannosylglycoprotein endo-beta-mannosidase / Endo-beta-mannosidase (1 of 1)	-1.334	7.46519	76.169	2.60393e-18	2.05959e-16	GSVIVT01000073001
GSVIVT01025211001		-1.33091	3.39386	35.9313	2.04399e-09	4.17332e-08	GSVIVT01025211001
GSVIVT01031135001	PTHR11991 - TRANSLATIONALLY CONTROLLED TUMOR PROTEIN-RELATED (1 of 2)	-1.32942	4.61811	31.8033	1.70606e-08	2.87642e-07	GSVIVT01031135001
GSVIVT01006619001	PTHR24282//PTHR24282:SF24 - CYTOCHROME P450 FAMILY MEMBER // SUBFAMILY NOT NAMED (1 of 3)	-1.32836	5.95016	20.7466	5.24257e-06	5.03287e-05	GSVIVT01006619001
GSVIVT01025763001	PTHR11802//PTHR11802:SF97 - SERINE PROTEASE FAMILY S10 SERINE CARBOXYPEPTIDASE // SUBFAMILY NOT NAMED (1 of 5)	-1.32754	3.56222	24.689	6.73691e-07	8.09497e-06	GSVIVT01025763001
GSVIVT01029941001	PTHR10641:SF645 - MYB DOMAIN PROTEIN 110 (1 of 1)	-1.32739	3.60078	23.532	1.22853e-06	1.3779e-05	GSVIVT01029941001
GSVIVT01030554001		-1.32708	4.05114	20.772	5.17334e-06	4.97166e-05	GSVIVT01030554001
GSVIVT01029112001	PTHR11624//PTHR11624:SF84 - DEHYDROGENASE RELATED // SUBFAMILY NOT NAMED (1 of 3)	-1.32505	4.54867	26.7068	2.36781e-07	3.13508e-06	GSVIVT01029112001
GSVIVT01024828001	PTHR23012//PTHR23012:SF83 - MEMBRANE ASSOCIATED RING FINGER // SUBFAMILY NOT NAMED (1 of 1)	-1.32285	2.06912	15.6561	7.59658e-05	0.000540677	GSVIVT01024828001
GSVIVT01014431001		-1.32274	1.90818	16.7484	4.2678e-05	0.000330242	GSVIVT01014431001
GSVIVT01011364001	1.1.2.6 - Polyvinyl alcohol dehydrogenase (cytochrome) / PVADH (1 of 8)	-1.3227	0.655457	6.22467	0.0125982	0.0408315	GSVIVT01011364001
GSVIVT01008454001		-1.32133	2.79871	24.9766	5.80318e-07	7.06636e-06	GSVIVT01008454001
GSVIVT01031221001	PF01535//PF13041 - PPR repeat (PPR) // PPR repeat family (PPR_2) (1 of 160)	-1.32115	0.599503	7.9236	0.00487941	0.0188704	GSVIVT01031221001
GSVIVT01031763001	PF02362 - B3 DNA binding domain (B3) (1 of 47)	-1.321	2.19468	23.4414	1.28776e-06	1.43629e-05	GSVIVT01031763001
GSVIVT01033262001	PTHR34960:SF1 - EMB (1 of 1)	-1.32051	4.969	44.3611	2.73066e-11	7.7619e-10	GSVIVT01033262001
GSVIVT01027407001	PTHR24326:SF122 - HOMEOBOX-LEUCINE ZIPPER PROTEIN ATHB-12-RELATED (1 of 3)	-1.31567	7.20699	51.428	7.42719e-13	2.83261e-11	GSVIVT01027407001
GSVIVT01036734001	PTHR11040//PTHR11040:SF59 - ZINC/IRON TRANSPORTER // SUBFAMILY NOT NAMED (1 of 2)	-1.3153	2.01767	10.7193	0.00106022	0.00524402	GSVIVT01036734001
GSVIVT01037851001	PTHR26374:SF208 - ZINC FINGER PROTEIN AZF3-RELATED (1 of 1)	-1.31341	4.42237	9.94581	0.00161216	0.00749703	GSVIVT01037851001
GSVIVT01028583001		-1.31215	5.12539	64.9595	7.64552e-16	4.37381e-14	GSVIVT01028583001
GSVIVT01008560001	PTHR11945//PTHR11945:SF234 - MADS BOX PROTEIN // SUBFAMILY NOT NAMED (1 of 1)	-1.31162	2.5065	12.7359	0.000358705	0.00207887	GSVIVT01008560001
GSVIVT01029136001	PTHR11206//PTHR11206:SF137 - MULTIDRUG RESISTANCE PROTEIN // SUBFAMILY NOT NAMED (1 of 7)	-1.30646	0.727339	9.11409	0.00253648	0.0109945	GSVIVT01029136001
GSVIVT01014054001		-1.30626	4.24946	35.1752	3.0134e-09	5.91368e-08	GSVIVT01014054001
GSVIVT01009791001	PTHR23421:SF51 - BETA-GALACTOSIDASE 5 (1 of 1)	-1.30615	8.41799	50.4887	1.19856e-12	4.36083e-11	GSVIVT01009791001
GSVIVT01036775001	PTHR11406:SF9 - PHOSPHOGLYCERATE KINASE (1 of 1)	-1.3032	8.46431	60.1732	8.68652e-15	4.45141e-13	GSVIVT01036775001
GSVIVT01024893001	K08081 - Tropinone reductase 1 (TR1) (1 of 13)	-1.30076	4.75816	23.6919	1.13057e-06	1.28225e-05	GSVIVT01024893001
GSVIVT01028977001	PTHR35764:SF1 - SHORTAGE IN CHIASMATA 1 (1 of 1)	-1.29754	2.04849	16.5569	4.72125e-05	0.000358219	GSVIVT01028977001
GSVIVT01019488001	PTHR37750:SF1 - COX19-LIKE CHCH FAMILY PROTEIN (1 of 1)	-1.29687	3.25831	24.6491	6.87752e-07	8.23672e-06	GSVIVT01019488001
GSVIVT01018095001	PTHR31563:SF2 - ION CHANNEL POLLUX-LIKE 1-RELATED (1 of 1)	-1.29633	5.47913	49.55	1.93377e-12	6.71357e-11	GSVIVT01018095001
GSVIVT01031875001	PF00067 - Cytochrome P450 (p450) (1 of 321)	-1.29602	6.77867	42.9563	5.59771e-11	1.50864e-09	GSVIVT01031875001
GSVIVT01008745001	PTHR10869:SF78 - 2-OXOGLUTARATE (2OG) AND FE(II)-DEPENDENT OXYGENASE SUPERFAMILY PROTEIN (1 of 1)	-1.29035	4.74726	63.0529	2.01228e-15	1.09932e-13	GSVIVT01008745001
GSVIVT01019379001	3.2.1.4 - Cellulase / Endoglucanase (1 of 28)	-1.28848	0.554211	6.18813	0.012861	0.0415498	GSVIVT01019379001
GSVIVT01022259001	PTHR31221:SF17 - WRKY TRANSCRIPTION FACTOR 13-RELATED (1 of 1)	-1.28632	3.79413	15.8112	6.99855e-05	0.000502437	GSVIVT01022259001
GSVIVT01009793001	3.2.1.23 - Beta-galactosidase / Lactase (1 of 32)	-1.28125	1.54508	9.26291	0.00233842	0.0102532	GSVIVT01009793001
GSVIVT01004975001	PTHR30071 - HEME EXPORTER PROTEIN C (1 of 1)	-1.28094	0.495288	7.92842	0.00486642	0.0188362	GSVIVT01004975001
GSVIVT01015175001	PF12023 - Domain of unknown function (DUF3511) (DUF3511) (1 of 3)	-1.27827	2.97942	23.35	1.35046e-06	1.49529e-05	GSVIVT01015175001
GSVIVT01021385001	PTHR33596:SF3 - COLD-REGULATED 413 INNER MEMBRANE PROTEIN 1, CHLOROPLASTIC-RELATED (1 of 1)	-1.27563	6.34746	93.5538	3.95302e-22	5.06431e-20	GSVIVT01021385001
GSVIVT01015550001	PTHR26312:SF75 - F18B13.21 PROTEIN-RELATED (1 of 1)	-1.27475	1.76278	13.5629	0.000230697	0.00141403	GSVIVT01015550001
GSVIVT01037588001	PTHR33155:SF3 - PROTEIN FAF-LIKE, CHLOROPLASTIC-RELATED (1 of 1)	-1.27357	3.76558	16.2046	5.68556e-05	0.000420056	GSVIVT01037588001
GSVIVT01025197001	PTHR11711//PTHR11711:SF194 - ADP RIBOSYLATION FACTOR-RELATED // SUBFAMILY NOT NAMED (1 of 1)	-1.27303	0.795477	8.61254	0.00333857	0.0138497	GSVIVT01025197001
GSVIVT01009571001		-1.27211	1.19386	5.92793	0.0149028	0.0468241	GSVIVT01009571001
GSVIVT01035317001	PTHR33172:SF2 - EMB (1 of 2)	-1.27132	2.66866	16.6394	4.52029e-05	0.000345808	GSVIVT01035317001
GSVIVT01033017001	PTHR31717:SF3 - ZINC FINGER PROTEIN CONSTANS-LIKE 14-RELATED (1 of 2)	-1.26646	4.00552	20.0791	7.4306e-06	6.85484e-05	GSVIVT01033017001
GSVIVT01036053001	PTHR13683//PTHR13683:SF225 - ASPARTYL PROTEASES // SUBFAMILY NOT NAMED (1 of 2)	-1.26521	4.11484	37.6645	8.40215e-10	1.86405e-08	GSVIVT01036053001
GSVIVT01037854001	PTHR31807:SF4 - PROTEIN SNOWY COTYLEDON 3-RELATED (1 of 1)	-1.26373	4.79358	39.5383	3.21695e-10	7.7411e-09	GSVIVT01037854001
GSVIVT01028987001		-1.2636	4.16797	51.0513	8.99816e-13	3.34754e-11	GSVIVT01028987001
GSVIVT01022902001	PF00190 - Cupin (Cupin_1) (1 of 19)	-1.26328	6.95748	19.8857	8.22145e-06	7.52337e-05	GSVIVT01022902001
GSVIVT01008979001	PTHR22814:SF84 - HEAVY-METAL-ASSOCIATED DOMAIN-CONTAINING PROTEIN (1 of 2)	-1.26277	2.46233	12.1099	0.000501544	0.00278854	GSVIVT01008979001
GSVIVT01031885001	K01723 - hydroperoxide dehydratase (AOS) (1 of 4)	-1.26236	4.45795	17.5128	2.85381e-05	0.000229719	GSVIVT01031885001
GSVIVT01028230001	PTHR21562:SF12 - PECTINACETYLESTERASE FAMILY PROTEIN (1 of 2)	-1.26193	5.06037	30.4115	3.49455e-08	5.4757e-07	GSVIVT01028230001
GSVIVT01030375001	PTHR31692:SF5 - EXPANSIN-B1-RELATED (1 of 1)	-1.26115	7.12434	56.7765	4.88264e-14	2.21509e-12	GSVIVT01030375001
GSVIVT01027744001	PTHR10209:SF122 - 1-AMINOCYCLOPROPANE-1-CARBOXYLATE OXIDASE HOMOLOG 10-RELATED (1 of 5)	-1.26058	1.38727	7.57804	0.00590835	0.0220572	GSVIVT01027744001
GSVIVT01038474001	PTHR11945:SF144 - AGAMOUS-LIKE MADS-BOX PROTEIN AGL17-RELATED (1 of 2)	-1.2604	2.2157	23.0821	1.55226e-06	1.69094e-05	GSVIVT01038474001
GSVIVT01014166001	PTHR23111//PTHR23111:SF24 - ZINC FINGER PROTEIN // SUBFAMILY NOT NAMED (1 of 1)	-1.25954	1.14511	10.1793	0.00142027	0.00671802	GSVIVT01014166001
GSVIVT01018577001	PTHR10641:SF633 - MYB TRANSCRIPTION FACTOR (1 of 1)	-1.25859	3.05433	18.4046	1.78623e-05	0.000151776	GSVIVT01018577001
GSVIVT01002512001	PTHR27002:SF157 - G-TYPE LECTIN S-RECEPTOR-LIKE SERINE/THREONINE-PROTEIN KINASE SD1-13 (1 of 2)	-1.25746	0.900715	7.71915	0.00546381	0.0207208	GSVIVT01002512001
GSVIVT01038605001	PF05631 - Sugar-tranasporters, 12 TM (MFS_5) (1 of 3)	-1.25721	6.72674	69.5643	7.39644e-17	4.80557e-15	GSVIVT01038605001
GSVIVT01014311001	PTHR33021:SF45 - EARLY NODULIN-LIKE PROTEIN 3-RELATED (1 of 2)	-1.25632	5.62982	33.0862	8.81641e-09	1.57707e-07	GSVIVT01014311001
GSVIVT01037789001	3.6.3.44 - Xenobiotic-transporting ATPase / Steroid-transporting ATPase (1 of 62)	-1.25497	7.26739	60.1948	8.59191e-15	4.41537e-13	GSVIVT01037789001
GSVIVT01033781001	PTHR10015:SF164 - HEAT STRESS TRANSCRIPTION FACTOR A-3 (1 of 1)	-1.25431	3.50263	32.4129	1.24654e-08	2.16178e-07	GSVIVT01033781001
GSVIVT01027788001		-1.24879	2.27872	8.32447	0.00391145	0.0157993	GSVIVT01027788001
GSVIVT01038545001	PTHR31238:SF3 - GERMIN-LIKE PROTEIN SUBFAMILY 3 MEMBER 4 (1 of 1)	-1.24692	0.852447	8.29214	0.0039817	0.0160184	GSVIVT01038545001
GSVIVT01012531001	PTHR13018:SF45 - EARLY-RESPONSIVE TO DEHYDRATION STRESS PROTEIN (ERD4) (1 of 1)	-1.24685	6.85712	52.5093	4.28216e-13	1.70836e-11	GSVIVT01012531001
GSVIVT01006600001	K10606 - E3 ubiquitin-protein ligase FANCL (FANCL, PHF9) (1 of 1)	-1.24602	0.941378	8.82377	0.00297332	0.0125909	GSVIVT01006600001
GSVIVT01014120001	PF11721 - Di-glucose binding within endoplasmic reticulum (Malectin) (1 of 60)	-1.24391	3.68423	31.0989	2.45213e-08	3.96173e-07	GSVIVT01014120001
GSVIVT01003863001		-1.24303	1.74474	11.0526	0.000885622	0.00449783	GSVIVT01003863001
GSVIVT01010363001	KOG0502//KOG0508//KOG4214//KOG4412 - Integral membrane ankyrin-repeat protein Kidins220 (protein kinase D substrate) // Ankyrin repeat protein // Myotrophin and similar proteins // 26S proteasome regulatory complex, subunit PSMD10 (1 of 1)	-1.24153	3.4419	16.1605	5.81955e-05	0.000427755	GSVIVT01010363001
GSVIVT01035118001	PF00630 - Filamin/ABP280 repeat (Filamin) (1 of 2)	-1.24126	3.7213	31.8409	1.67334e-08	2.82388e-07	GSVIVT01035118001
GSVIVT01036901001	4.6.1.1 - Adenylate cyclase / ATP pyrophosphate-lyase (1 of 2)	-1.24096	3.73905	43.9939	3.29401e-11	9.29063e-10	GSVIVT01036901001
GSVIVT01017340001	PTHR32429:SF9 - POST-ILLUMINATION CHLOROPHYLL FLUORESCENCE INCREASE PROTEIN (1 of 1)	-1.24091	4.85899	43.1393	5.09768e-11	1.38413e-09	GSVIVT01017340001
GSVIVT01008484001	PTHR10641:SF665 - MYB TRANSCRIPTION FACTOR (1 of 1)	-1.24057	2.9404	16.4706	4.94098e-05	0.000371125	GSVIVT01008484001
GSVIVT01003736001		-1.24028	1.8044	15.3928	8.73226e-05	0.000610285	GSVIVT01003736001
GSVIVT01022644001	1.23.1.4 - (-)-lariciresinol reductase / Pinoresinol/lariciresinol reductase (1 of 4)	-1.24028	5.11256	24.7863	6.40516e-07	7.72697e-06	GSVIVT01022644001
GSVIVT01022907001		-1.23951	7.59114	12.9078	0.000327212	0.00191835	GSVIVT01022907001
GSVIVT01038647001	K12130 - pseudo-response regulator 5 (PRR5) (1 of 2)	-1.23933	5.71649	47.6448	5.10865e-12	1.65662e-10	GSVIVT01038647001
GSVIVT01017032001	PTHR11353//PTHR11353:SF96 - CHAPERONIN // SUBFAMILY NOT NAMED (1 of 1)	-1.239	5.73212	70.2695	5.17313e-17	3.45991e-15	GSVIVT01017032001
GSVIVT01027920001	PTHR32246:SF16 - CALCIUM-DEPENDENT LIPID-BINDING DOMAIN-CONTAINING PROTEIN-RELATED (1 of 1)	-1.23869	1.84162	8.59585	0.0033693	0.0139591	GSVIVT01027920001
GSVIVT01037975001	1.14.13.121 - Premnaspirodiene oxygenase / Hyoscymus muticus premnaspirodiene oxygenase (1 of 9)	-1.23752	6.12575	34.0276	5.43368e-09	1.0128e-07	GSVIVT01037975001
GSVIVT01029183001	6.2.1.12 - 4-coumarate--CoA ligase / 4-coumaryl-CoA synthetase (1 of 3)	-1.23615	8.29018	35.6791	2.32651e-09	4.69744e-08	GSVIVT01029183001
GSVIVT01019848001	PF00314 - Thaumatin family (Thaumatin) (1 of 24)	-1.2346	8.44756	10.9141	0.000954327	0.00479308	GSVIVT01019848001
GSVIVT01009794001	PF14595 - Thioredoxin (Thioredoxin_9) (1 of 1)	-1.23182	7.36313	73.9397	8.05401e-18	6.07961e-16	GSVIVT01009794001
GSVIVT01026869001	PF03766 - Remorin, N-terminal region (Remorin_N) (1 of 3)	-1.23072	5.93027	31.6962	1.80277e-08	3.02086e-07	GSVIVT01026869001
GSVIVT01014994001	PF04784//PF14389 - Protein of unknown function, DUF547 (DUF547) // Leucine-zipper of ternary complex factor MIP1 (Lzipper-MIP1) (1 of 12)	-1.23066	5.1331	51.8867	5.87975e-13	2.28069e-11	GSVIVT01014994001
GSVIVT01033791001	K01623 - fructose-bisphosphate aldolase, class I (ALDO) (1 of 4)	-1.22879	9.87346	35.6298	2.38608e-09	4.81236e-08	GSVIVT01033791001
GSVIVT01016141001	PTHR12542:SF16 - EXO70-G1 PROTEIN (1 of 3)	-1.2276	4.08511	17.727	2.54987e-05	0.000208202	GSVIVT01016141001
GSVIVT01030190001	PTHR33076:SF20 - BIFUNCTIONAL INHIBITOR/LIPID-TRANSFER PROTEIN/SEED STORAGE 2S ALBUMIN SUPERFAMILY PROTEIN-RELATED (1 of 1)	-1.22714	11.1599	16.7057	4.36505e-05	0.000336479	GSVIVT01030190001
GSVIVT01038638001		-1.22705	2.55839	7.58092	0.00589892	0.0220364	GSVIVT01038638001
GSVIVT01014444001	PF06764 - Protein of unknown function (DUF1223) (DUF1223) (1 of 1)	-1.22661	5.35867	31.2076	2.31855e-08	3.78968e-07	GSVIVT01014444001
GSVIVT01005215001	PTHR11771//PTHR11771:SF56 - LIPOXYGENASE // SUBFAMILY NOT NAMED (1 of 1)	-1.22375	2.23896	14.102	0.000173156	0.00110135	GSVIVT01005215001
GSVIVT01024323001		-1.22293	4.55722	33.2343	8.16985e-09	1.47154e-07	GSVIVT01024323001
GSVIVT01027904001	1.11.2.3 - Plant seed peroxygenase / Soybean peroxygenase (1 of 2)	-1.21879	0.896864	9.35091	0.00222875	0.00984589	GSVIVT01027904001
GSVIVT01033747001	PTHR11817//PTHR11817:SF33 - PYRUVATE KINASE // SUBFAMILY NOT NAMED (1 of 2)	-1.21845	8.60678	56.9779	4.40744e-14	2.02893e-12	GSVIVT01033747001
GSVIVT01014782001	PTHR24078 - DNAJ HOMOLOG SUBFAMILY C MEMBER (1 of 79)	-1.21792	5.2573	49.2114	2.29816e-12	7.91822e-11	GSVIVT01014782001
GSVIVT01006462001	PTHR11695:SF497 - CINNAMYL ALCOHOL DEHYDROGENASE 6-RELATED (1 of 9)	-1.2155	3.36635	16.4751	4.92944e-05	0.00037041	GSVIVT01006462001
GSVIVT01032769001	PTHR27007:SF13 - L-TYPE LECTIN-DOMAIN CONTAINING RECEPTOR KINASE IV.1-RELATED (1 of 4)	-1.2153	1.61824	16.0354	6.21696e-05	0.000453666	GSVIVT01032769001
GSVIVT01015232001	PTHR11034:SF23 - N-MYC DOWNREGULATED-LIKE 3 PROTEIN (1 of 2)	-1.21057	5.62559	92.3517	7.25618e-22	8.8003e-20	GSVIVT01015232001
GSVIVT01030881001	PTHR10353:SF28 - BETA-GLUCOSIDASE 43-RELATED (1 of 2)	-1.21026	6.77396	96.8438	7.50196e-23	1.07461e-20	GSVIVT01030881001
GSVIVT01008552001	K13379 - reversibly glycosylated polypeptide / UDP-arabinopyranose mutase (RGP, UTM) (1 of 2)	-1.21013	5.71146	21.9555	2.79051e-06	2.84877e-05	GSVIVT01008552001
GSVIVT01036797001	KOG4524 - Uncharacterized conserved protein (1 of 1)	-1.2077	6.23524	74.5904	5.79232e-18	4.43292e-16	GSVIVT01036797001
GSVIVT01031278001	PTHR11183:SF59 - GALACTINOL SYNTHASE 2-RELATED (1 of 2)	-1.20718	3.76565	15.9803	6.40053e-05	0.00046501	GSVIVT01031278001
GSVIVT01026078001	PTHR23324:SF48 - PATELLIN-3-RELATED (1 of 5)	-1.2045	7.43352	48.4708	3.35236e-12	1.11492e-10	GSVIVT01026078001
GSVIVT01008888001	PF00892 - EamA-like transporter family (EamA) (1 of 58)	-1.20432	3.70028	17.6829	2.60965e-05	0.00021232	GSVIVT01008888001
GSVIVT01010924001	PF00124 - Photosynthetic reaction centre protein (Photo_RC) (1 of 3)	-1.20397	0.977131	6.672	0.00979393	0.033348	GSVIVT01010924001
GSVIVT01033131001	PF00060//PF00497//PF13458//PF14309 - Ligand-gated ion channel (Lig_chan) // Bacterial extracellular solute-binding proteins, family 3 (SBP_bac_3) // Periplasmic binding protein (Peripla_BP_6) // Domain of unknown function (DUF4378) (DUF4378) (1 of 1)	-1.20305	2.51258	15.8371	6.9034e-05	0.000496194	GSVIVT01033131001
GSVIVT01014534001	PF00954//PF01453//PF07714//PF08276 - S-locus glycoprotein domain (S_locus_glycop) // D-mannose binding lectin (B_lectin) // Protein tyrosine kinase (Pkinase_Tyr) // PAN-like domain (PAN_2) (1 of 8)	-1.20214	2.57732	18.4607	1.73447e-05	0.000147722	GSVIVT01014534001
GSVIVT01016335001	PTHR31301:SF14 - LOB DOMAIN-CONTAINING PROTEIN 1-RELATED (1 of 9)	-1.20092	2.43346	13.2233	0.000276494	0.00165406	GSVIVT01016335001
GSVIVT01003690001		-1.19883	1.0891	7.41185	0.00647957	0.0237942	GSVIVT01003690001
GSVIVT01033385001	PTHR10071//PTHR10071:SF161 - TRANSCRIPTION FACTOR GATA GATA BINDING FACTOR // SUBFAMILY NOT NAMED (1 of 1)	-1.19849	6.87805	69.1723	9.02256e-17	5.73911e-15	GSVIVT01033385001
GSVIVT01010149001	PTHR11353:SF81 - CHAPERONIN 60 SUBUNIT BETA 4, CHLOROPLASTIC (1 of 1)	-1.19669	3.30208	23.3164	1.37421e-06	1.51973e-05	GSVIVT01010149001
GSVIVT01008146001	PTHR11783//PTHR11783:SF65 - SULFOTRANSFERASE SULT // SUBFAMILY NOT NAMED (1 of 8)	-1.19659	1.39872	10.5546	0.001159	0.00564816	GSVIVT01008146001
GSVIVT01014739001	PTHR22952//PTHR22952:SF121 - CAMP-RESPONSE ELEMENT BINDING PROTEIN-RELATED // SUBFAMILY NOT NAMED (1 of 1)	-1.19621	1.93062	14.143	0.000169424	0.00108108	GSVIVT01014739001
GSVIVT01015647001	PF12689 - Acid Phosphatase (Acid_PPase) (1 of 2)	-1.19603	2.41339	19.0621	1.26531e-05	0.0001112	GSVIVT01015647001
GSVIVT01012136001	2.7.7.15 - Choline-phosphate cytidylyltransferase / Phosphorylcholine transferase (1 of 2)	-1.19493	6.40532	79.2779	5.39597e-19	4.67445e-17	GSVIVT01012136001
GSVIVT01015895001	PTHR31731:SF16 - BIFUNCTIONAL INHIBITOR/LIPID-TRANSFER PROTEIN/SEED STORAGE 2S ALBUMIN-LIKE PROTEIN (1 of 1)	-1.19475	7.97197	26.3488	2.84995e-07	3.71391e-06	GSVIVT01015895001
GSVIVT01024105001	3.2.1.26 - Beta-fructofuranosidase / Saccharase (1 of 13)	-1.19465	5.56879	45.2241	1.75729e-11	5.20182e-10	GSVIVT01024105001
GSVIVT01016879001	PTHR24223:SF108 - ABC TRANSPORTER C FAMILY MEMBER 8 (1 of 2)	-1.19458	4.74813	25.175	5.23552e-07	6.45429e-06	GSVIVT01016879001
GSVIVT01021512001		-1.19263	1.49173	11.8991	0.000561599	0.00306621	GSVIVT01021512001
GSVIVT01016587001		-1.19203	1.97092	14.15	0.000168799	0.00107861	GSVIVT01016587001
GSVIVT01036914001	PTHR21562:SF4 - PECTINACETYLESTERASE FAMILY PROTEIN (1 of 1)	-1.19028	9.03284	49.9822	1.55147e-12	5.46984e-11	GSVIVT01036914001
GSVIVT01008313001	PF09765 - WD-repeat region (WD-3) (1 of 2)	-1.18731	1.29215	11.8378	0.000580403	0.00314996	GSVIVT01008313001
GSVIVT01023641001	PTHR19375:SF229 - HEAT SHOCK 70 KDA PROTEIN 5 (1 of 1)	-1.18721	8.94119	9.96535	0.00159514	0.00742548	GSVIVT01023641001
GSVIVT01014501001	PF00954//PF01453//PF07714//PF08276 - S-locus glycoprotein domain (S_locus_glycop) // D-mannose binding lectin (B_lectin) // Protein tyrosine kinase (Pkinase_Tyr) // PAN-like domain (PAN_2) (1 of 8)	-1.18628	5.18974	57.9632	2.67064e-14	1.27518e-12	GSVIVT01014501001
GSVIVT01014787001		-1.18616	1.01354	8.71385	0.00315802	0.0132344	GSVIVT01014787001
GSVIVT01025461001	PTHR31194//PTHR31194:SF5 - SHN SHINE , DNA BINDING / TRANSCRIPTION FACTOR // SUBFAMILY NOT NAMED (1 of 2)	-1.18453	1.44228	13.0429	0.000304432	0.00180404	GSVIVT01025461001
GSVIVT01031639001	K15535 - phosphoglucan, water dikinase (PWD) (1 of 1)	-1.18035	7.45104	57.5087	3.36494e-14	1.58588e-12	GSVIVT01031639001
GSVIVT01010665001	PTHR10795//PTHR10795:SF381 - PROPROTEIN CONVERTASE SUBTILISIN/KEXIN // SUBFAMILY NOT NAMED (1 of 3)	-1.1792	1.10167	9.65258	0.00189086	0.00859534	GSVIVT01010665001
GSVIVT01031734001	PTHR33676:SF3 - COLD REGULATED PROTEIN 27 (1 of 3)	-1.17813	1.38314	8.12492	0.00436608	0.017224	GSVIVT01031734001
GSVIVT01006042001	2.4.1.85 - Cyanohydrin beta-glucosyltransferase / Uridine diphosphoglucose:aldehyde cyanohydrin beta-glucosyltransferase (1 of 6)	-1.17794	3.47242	11.5693	0.000670482	0.00355092	GSVIVT01006042001
GSVIVT01003998001	3.2.1.21 - Beta-glucosidase / Gentobiase (1 of 33)	-1.17743	4.67833	37.593	8.71583e-10	1.92107e-08	GSVIVT01003998001
GSVIVT01009958001	PTHR22835:SF184 - GDSL ESTERASE/LIPASE EXL1-RELATED (1 of 7)	-1.17718	1.55961	6.82283	0.009	0.0311922	GSVIVT01009958001
GSVIVT01029290001	PTHR23155//PTHR23155:SF646 - LEUCINE-RICH REPEAT-CONTAINING PROTEIN // SUBFAMILY NOT NAMED (1 of 3)	-1.17701	0.915151	6.97525	0.00826445	0.0291225	GSVIVT01029290001
GSVIVT01034344001	PTHR11817:SF5 - PYRUVATE KINASE-RELATED (1 of 3)	-1.17652	5.42842	63.7573	1.4073e-15	7.75806e-14	GSVIVT01034344001
GSVIVT01009104001	PTHR11206//PTHR11206:SF80 - MULTIDRUG RESISTANCE PROTEIN // SUBFAMILY NOT NAMED (1 of 1)	-1.17568	4.00586	30.2284	3.84054e-08	5.96136e-07	GSVIVT01009104001
GSVIVT01021026001		-1.1738	7.70587	28.8213	7.93735e-08	1.16261e-06	GSVIVT01021026001
GSVIVT01007933001	PTHR23023:SF86 - FLAVIN-CONTAINING MONOOXYGENASE FMO GS-OX-LIKE 8-RELATED (1 of 2)	-1.17342	2.08218	9.55815	0.00199063	0.00896598	GSVIVT01007933001
GSVIVT01027158001	PTHR13683:SF308 - ASPARTYL PROTEASE-RELATED (1 of 1)	-1.17329	7.73815	39.0047	4.2279e-10	9.92437e-09	GSVIVT01027158001
GSVIVT01037359001	PTHR33021:SF41 - EARLY NODULIN-LIKE PROTEIN 18 (1 of 1)	-1.17072	4.94183	37.9664	7.1973e-10	1.61447e-08	GSVIVT01037359001
GSVIVT01013471001	PTHR13301//PTHR13301:SF73 - X-BOX TRANSCRIPTION FACTOR-RELATED // SUBFAMILY NOT NAMED (1 of 2)	-1.17004	8.6395	45.2123	1.76787e-11	5.21824e-10	GSVIVT01013471001
GSVIVT01000391001	4.1.1.15 - Glutamate decarboxylase / L-glutamate 1-carboxy-lyase (1 of 4)	-1.16996	7.75626	51.3822	7.60233e-13	2.8873e-11	GSVIVT01000391001
GSVIVT01004911001	K06980 - uncharacterized protein (K06980) (1 of 1)	-1.16985	3.30167	22.8181	1.78079e-06	1.90341e-05	GSVIVT01004911001
GSVIVT01017283001	PTHR10374//PTHR10374:SF15 - LACTOYLGLUTATHIONE LYASE GLYOXALASE I // SUBFAMILY NOT NAMED (1 of 3)	-1.1696	2.84366	22.9721	1.64373e-06	1.77464e-05	GSVIVT01017283001
GSVIVT01027223001	PTHR12608:SF7 - GDT1-LIKE PROTEIN 2, CHLOROPLASTIC (1 of 2)	-1.16815	1.21467	10.8131	0.00100784	0.00501769	GSVIVT01027223001
GSVIVT01013442001	2.7.1.90 - Diphosphate--fructose-6-phosphate 1-phosphotransferase / Pyrophosphate-dependent 6-phosphofructose-1-kinase (1 of 3)	-1.16556	8.42083	56.8854	4.61969e-14	2.11691e-12	GSVIVT01013442001
GSVIVT01025987001		-1.16486	0.571715	7.34453	0.0067267	0.0245047	GSVIVT01025987001
GSVIVT01031282001	PTHR11183:SF59 - GALACTINOL SYNTHASE 2-RELATED (1 of 2)	-1.16429	3.53884	18.1544	2.037e-05	0.000170691	GSVIVT01031282001
GSVIVT01022545001	PTHR32499:SF3 - FASCICLIN-LIKE ARABINOGALACTAN PROTEIN 15-RELATED (1 of 2)	-1.16284	8.68311	27.7869	1.35439e-07	1.88516e-06	GSVIVT01022545001
GSVIVT01028072001	PTHR13778:SF8 - GALACTURONOSYLTRANSFERASE-LIKE 6-RELATED (1 of 1)	-1.16282	5.12245	51.3396	7.76911e-13	2.93228e-11	GSVIVT01028072001
GSVIVT01012226001		-1.16244	3.16577	26.8755	2.16997e-07	2.90266e-06	GSVIVT01012226001
GSVIVT01010619001	PTHR12329:SF11 - BAG FAMILY MOLECULAR CHAPERONE REGULATOR 2-RELATED (1 of 1)	-1.16184	7.96187	52.1657	5.10095e-13	1.99562e-11	GSVIVT01010619001
GSVIVT01015059001	PTHR10426//PTHR10426:SF35 - STRICTOSIDINE SYNTHASE-RELATED // SUBFAMILY NOT NAMED (1 of 3)	-1.15707	4.5851	43.936	3.39291e-11	9.55478e-10	GSVIVT01015059001
GSVIVT01012043001	PTHR22298:SF41 - ENDOGLUCANASE 5 (1 of 1)	-1.15667	1.21389	9.04536	0.00263362	0.0113667	GSVIVT01012043001
GSVIVT01033922001		-1.15644	2.63562	9.98247	0.00158038	0.00736429	GSVIVT01033922001
GSVIVT01019400001	PTHR10811//PTHR10811:SF11 - FRINGE-RELATED // SUBFAMILY NOT NAMED (1 of 1)	-1.15307	6.41815	58.6302	1.9027e-14	9.2304e-13	GSVIVT01019400001
GSVIVT01013135001	PTHR10366//PTHR10366:SF449 - NAD DEPENDENT EPIMERASE/DEHYDRATASE // SUBFAMILY NOT NAMED (1 of 1)	-1.15081	6.54219	23.925	1.00163e-06	1.15665e-05	GSVIVT01013135001
GSVIVT01030202001	PTHR13902//PTHR13902:SF68 - SERINE/THREONINE-PROTEIN KINASE WNK WITH NO LYSINE -RELATED // SUBFAMILY NOT NAMED (1 of 2)	-1.14969	3.58508	13.7119	0.000213098	0.00131995	GSVIVT01030202001
GSVIVT01025574001	K11671 - nuclear factor related to kappa-B-binding protein (NFRKB, INO80G) (1 of 2)	-1.14949	5.52294	58.8779	1.67763e-14	8.22627e-13	GSVIVT01025574001
GSVIVT01032985001	PTHR10857//PTHR10857:SF12 - COPINE // SUBFAMILY NOT NAMED (1 of 2)	-1.14867	4.43313	49.8469	1.66219e-12	5.8263e-11	GSVIVT01032985001
GSVIVT01032909001	PTHR10693//PTHR10693:SF25 - RAS GTPASE-ACTIVATING PROTEIN-BINDING PROTEIN // SUBFAMILY NOT NAMED (1 of 1)	-1.1478	6.98676	50.2814	1.33205e-12	4.77962e-11	GSVIVT01032909001
GSVIVT01024789001	K03147 - phosphomethylpyrimidine synthase (thiC) (1 of 1)	-1.14761	4.26445	18.1189	2.07536e-05	0.000173506	GSVIVT01024789001
GSVIVT01013908001		-1.1475	0.617627	7.10108	0.00770376	0.0274959	GSVIVT01013908001
GSVIVT01012003001		-1.14679	5.5897	11.7052	0.000623264	0.00334171	GSVIVT01012003001
GSVIVT01024875001	PTHR13832:SF219 - PROTEIN PHOSPHATASE 2C 3-RELATED (1 of 2)	-1.14647	9.14901	33.0047	9.19353e-09	1.63969e-07	GSVIVT01024875001
GSVIVT01019513001	PF05922 - Peptidase inhibitor I9 (Inhibitor_I9) (1 of 70)	-1.14023	3.31276	16.3508	5.26332e-05	0.000392098	GSVIVT01019513001
GSVIVT01004906001		-1.13969	5.90872	68.7875	1.09668e-16	6.85594e-15	GSVIVT01004906001
GSVIVT01004884001	PF16987 - KIX domain (KIX_2) (1 of 28)	-1.13962	0.496764	7.55365	0.00598888	0.0222983	GSVIVT01004884001
GSVIVT01001053001	K02924 - large subunit ribosomal protein L39e (RP-L39e, RPL39) (1 of 3)	-1.13885	3.20036	26.9958	2.03894e-07	2.74555e-06	GSVIVT01001053001
GSVIVT01000126001	PTHR24413:SF129 - BTB AND MATH DOMAIN-CONTAINING PROTEIN 42 (1 of 1)	-1.13761	4.54399	45.3654	1.63495e-11	4.87589e-10	GSVIVT01000126001
GSVIVT01028324001	PTHR11913//PTHR11913:SF21 - COFILIN-RELATED // SUBFAMILY NOT NAMED (1 of 1)	-1.1373	4.75061	48.0677	4.1175e-12	1.35698e-10	GSVIVT01028324001
GSVIVT01021427001	PTHR15020 - FLAVIN REDUCTASE-RELATED (1 of 1)	-1.13706	4.64857	49.73	1.76428e-12	6.16043e-11	GSVIVT01021427001
GSVIVT01033268001		-1.13671	0.834613	8.94347	0.00278463	0.0119195	GSVIVT01033268001
GSVIVT01008707001	PTHR11709:SF64 - MULTI-COPPER OXIDASE TYPE I FAMILY PROTEIN-RELATED (1 of 2)	-1.13618	8.35474	34.8408	3.57802e-09	6.91726e-08	GSVIVT01008707001
GSVIVT01032714001	PTHR31301:SF2 - LOB DOMAIN-CONTAINING PROTEIN 15 (1 of 2)	-1.13595	3.82061	28.501	9.3649e-08	1.35104e-06	GSVIVT01032714001
GSVIVT01008134001		-1.13589	3.19464	28.552	9.12138e-08	1.3201e-06	GSVIVT01008134001
GSVIVT01000784001	PTHR24055:SF158 - MITOGEN-ACTIVATED PROTEIN KINASE 20 (1 of 1)	-1.13511	7.09091	72.2634	1.88312e-17	1.35944e-15	GSVIVT01000784001
GSVIVT01036557001	PTHR31682:SF3 - UDP-ARABINOPYRANOSE MUTASE 1-RELATED (1 of 1)	-1.13486	3.01036	11.8637	0.000572393	0.00311206	GSVIVT01036557001
GSVIVT01028147001	PTHR31221:SF13 - WRKY TRANSCRIPTION FACTOR 48-RELATED (1 of 2)	-1.13481	5.62725	45.343	1.65374e-11	4.91584e-10	GSVIVT01028147001
GSVIVT01010606001	PTHR24286:SF11 - CYTOCHROME P450, FAMILY 87, SUBFAMILY A, POLYPEPTIDE 2 (1 of 5)	-1.13378	2.99212	19.9754	7.84466e-06	7.21122e-05	GSVIVT01010606001
GSVIVT01017965001		-1.13338	2.72153	9.45133	0.00210996	0.00941405	GSVIVT01017965001
GSVIVT01024718001	PTHR10209:SF206 - GIBBERELLIN OXIDASE-LIKE PROTEIN-RELATED (1 of 1)	-1.13224	5.29177	42.7976	6.0707e-11	1.6337e-09	GSVIVT01024718001
GSVIVT01000971001		-1.13162	4.4312	38.7243	4.88104e-10	1.12828e-08	GSVIVT01000971001
GSVIVT01027015001	1.14.19.4 - Delta(8)-fatty-acid desaturase / SLD (1 of 1)	-1.13119	5.69089	44.2123	2.94629e-11	8.34875e-10	GSVIVT01027015001
GSVIVT01033345001	PTHR31344:SF4 - NUCLEOLAR PROTEIN GAR2-LIKE PROTEIN (1 of 1)	-1.131	7.05553	54.5171	1.54098e-13	6.54988e-12	GSVIVT01033345001
GSVIVT01014391001	PF06749 - Protein of unknown function (DUF1218) (DUF1218) (1 of 12)	-1.13071	6.97824	40.8571	1.63779e-10	4.14392e-09	GSVIVT01014391001
GSVIVT01009646001	PTHR31048:SF10 - PATHOGENESIS-RELATED PROTEIN 5-RELATED (1 of 1)	-1.13038	6.01547	30.2583	3.78173e-08	5.8801e-07	GSVIVT01009646001
GSVIVT01034666001	K18678 - phytol kinase (VTE5) (1 of 1)	-1.12995	4.24744	39.0326	4.16783e-10	9.8214e-09	GSVIVT01034666001
GSVIVT01006720001	3.1.3.25//3.1.3.93 - Inositol-phosphate phosphatase / Myo-inositol-1-phosphatase (1 of 1)	-1.12986	5.29178	53.5247	2.55356e-13	1.0606e-11	GSVIVT01006720001
GSVIVT01004104001	PF03514 - GRAS domain family (GRAS) (1 of 43)	-1.12977	1.6645	7.34688	0.00671791	0.0244868	GSVIVT01004104001
GSVIVT01022832001		-1.12935	1.4809	10.1474	0.00144506	0.00681581	GSVIVT01022832001
GSVIVT01011624001	PF00076 - RNA recognition motif. (a.k.a. RRM, RBD, or RNP domain) (RRM_1) (1 of 196)	-1.12863	5.48839	49.7735	1.72562e-12	6.03701e-11	GSVIVT01011624001
GSVIVT01023836001	PTHR11689:SF14 - CHLORIDE CHANNEL PROTEIN 2 (1 of 1)	-1.12764	7.88822	56.9738	4.41654e-14	2.02893e-12	GSVIVT01023836001
GSVIVT01003748001	PTHR31642:SF40 - DUAL TRANSCRIPTION UNIT AND ALTERNATIVE SPLICING PROTEIN GLAUCE (1 of 1)	-1.12756	6.54449	36.9343	1.22178e-09	2.59658e-08	GSVIVT01003748001
GSVIVT01028371001	K17756 - long-chain-alcohol oxidase (FAO3) (1 of 3)	-1.12661	3.2478	19.0787	1.25436e-05	0.000110292	GSVIVT01028371001
GSVIVT01016409001	PTHR11926//PTHR11926:SF220 - GLUCOSYL/GLUCURONOSYL TRANSFERASES // SUBFAMILY NOT NAMED (1 of 7)	-1.12558	4.31009	34.3265	4.66003e-09	8.8124e-08	GSVIVT01016409001
GSVIVT01035891001	1.2.1.9 - Glyceraldehyde-3-phosphate dehydrogenase (NADP(+)) / Triosephosphate dehydrogenase (1 of 2)	-1.12518	6.50231	77.7201	1.18726e-18	9.72913e-17	GSVIVT01035891001
GSVIVT01028186001	PTHR11453:SF44 - BORON TRANSPORTER 1-RELATED (1 of 2)	-1.12411	3.34965	8.59533	0.00337025	0.0139598	GSVIVT01028186001
GSVIVT01031711001	PF05911 - Filament-like plant protein, long coiled-coil (FPP) (1 of 8)	-1.12218	6.06185	48.574	3.18057e-12	1.06167e-10	GSVIVT01031711001
GSVIVT01022856001	PTHR23155//PTHR23155:SF414 - LEUCINE-RICH REPEAT-CONTAINING PROTEIN // SUBFAMILY NOT NAMED (1 of 39)	-1.12125	0.63464	6.42793	0.0112339	0.037151	GSVIVT01022856001
GSVIVT01014737001	PTHR14155:SF83 - RING/U-BOX DOMAIN-CONTAINING PROTEIN (1 of 1)	-1.12092	4.75735	40.4072	2.06181e-10	5.12168e-09	GSVIVT01014737001
GSVIVT01031685001	PTHR22595:SF42 - CHITINASE-LIKE PROTEIN 1 (1 of 2)	-1.11962	9.50599	31.5155	1.97858e-08	3.28116e-07	GSVIVT01031685001
GSVIVT01031862001	KOG0156 - Cytochrome P450 CYP2 subfamily (1 of 97)	-1.11956	4.47922	25.8192	3.74945e-07	4.74669e-06	GSVIVT01031862001
GSVIVT01029688001	PTHR31429:SF1 - WRKY FAMILY TRANSCRIPTION FACTOR-RELATED (1 of 4)	-1.11838	3.38868	15.4164	8.62385e-05	0.000604284	GSVIVT01029688001
GSVIVT01005195001	PTHR18896//PTHR18896:SF72 - PHOSPHOLIPASE D // SUBFAMILY NOT NAMED (1 of 2)	-1.11831	7.58016	50.3097	1.31301e-12	4.7206e-11	GSVIVT01005195001
GSVIVT01012228001	PTHR11772:SF3 - ASPARAGINE SYNTHETASE DOMAIN-CONTAINING PROTEIN 1 (1 of 1)	-1.11721	5.53698	57.5267	3.33417e-14	1.57546e-12	GSVIVT01012228001
GSVIVT01006497001	2.6.1.52 - Phosphoserine transaminase / PSAT (1 of 1)	-1.11442	2.87447	22.2838	2.35186e-06	2.43512e-05	GSVIVT01006497001
GSVIVT01007681001	PTHR31268:SF2 - GALACTINOL--SUCROSE GALACTOSYLTRANSFERASE 5-RELATED (1 of 2)	-1.11329	3.81276	18.3206	1.86675e-05	0.000157733	GSVIVT01007681001
GSVIVT01033452001		-1.11319	3.547	11.9466	0.000547485	0.00300357	GSVIVT01033452001
GSVIVT01032761001		-1.11187	2.1912	12.7287	0.000360084	0.00208553	GSVIVT01032761001
GSVIVT01020183001	PTHR31907:SF1 - MLP-LIKE PROTEIN 423-RELATED (1 of 1)	-1.11061	6.44541	46.862	7.61666e-12	2.38489e-10	GSVIVT01020183001
GSVIVT01019476001	3.6.3.44 - Xenobiotic-transporting ATPase / Steroid-transporting ATPase (1 of 62)	-1.10942	2.45958	11.3817	0.00074172	0.0038841	GSVIVT01019476001
GSVIVT01008244001		-1.10776	1.71665	9.17405	0.0024547	0.010696	GSVIVT01008244001
GSVIVT01028853001		-1.10328	4.44179	39.9479	2.60827e-10	6.36909e-09	GSVIVT01028853001
GSVIVT01024861001		-1.10297	0.796493	6.65401	0.00989328	0.033622	GSVIVT01024861001
GSVIVT01034281001		-1.10249	1.63243	13.3363	0.000260319	0.00157287	GSVIVT01034281001
GSVIVT01019533001		-1.10205	5.69398	42.3192	7.75267e-11	2.05893e-09	GSVIVT01019533001
GSVIVT01019565001	PTHR11712//PTHR11712:SF283 - POLYKETIDE SYNTHASE-RELATED // SUBFAMILY NOT NAMED (1 of 1)	-1.09777	4.75536	15.0919	0.000102402	0.000700602	GSVIVT01019565001
GSVIVT01009937001		-1.09668	1.29555	6.88384	0.00869784	0.0303067	GSVIVT01009937001
GSVIVT01009336001	PTHR12542//PTHR12542:SF32 - EXOCYST COMPLEX PROTEIN EXO70 // SUBFAMILY NOT NAMED (1 of 1)	-1.09482	1.92985	5.85768	0.0155092	0.048354	GSVIVT01009336001
GSVIVT01016417001	PTHR11926//PTHR11926:SF220 - GLUCOSYL/GLUCURONOSYL TRANSFERASES // SUBFAMILY NOT NAMED (1 of 7)	-1.09436	8.66577	10.1964	0.00140714	0.00666284	GSVIVT01016417001
GSVIVT01013270001	PTHR16166:SF105 - PLECKSTRIN HOMOLOGY (PH) DOMAIN-CONTAINING PROTEIN (1 of 2)	-1.09308	8.15473	43.211	4.91439e-11	1.3444e-09	GSVIVT01013270001
GSVIVT01010027001	K18857 - alcohol dehydrogenase class-P (ADH1) (1 of 6)	-1.09251	8.60149	41.341	1.27862e-10	3.30876e-09	GSVIVT01010027001
GSVIVT01035385001	PTHR10015:SF186 - HEAT STRESS TRANSCRIPTION FACTOR A-2-RELATED (1 of 1)	-1.09211	7.85827	8.33395	0.00389111	0.0157444	GSVIVT01035385001
GSVIVT01006951001		-1.09191	1.43276	8.5251	0.00350281	0.0144279	GSVIVT01006951001
GSVIVT01008756001	K19037 - E3 ubiquitin-protein ligase ATL23 [EC:6.3.2.19] (ATL23) (1 of 2)	-1.09153	0.613168	7.77036	0.00531106	0.0202385	GSVIVT01008756001
GSVIVT01009611001	2.7.11.1 - Non-specific serine/threonine protein kinase / Threonine-specific protein kinase (1 of 1143)	-1.09017	5.26355	51.5001	7.15944e-13	2.73623e-11	GSVIVT01009611001
GSVIVT01008256001		-1.08898	6.52771	33.8599	5.92262e-09	1.09719e-07	GSVIVT01008256001
GSVIVT01025551001	PTHR31356:SF10 - L-ASCORBATE PEROXIDASE 2, CYTOSOLIC (1 of 2)	-1.08868	8.0302	43.9323	3.39934e-11	9.55807e-10	GSVIVT01025551001
GSVIVT01011204001	PF12796//PF13961//PF13962 - Ankyrin repeats (3 copies) (Ank_2) // Domain of unknown function (DUF4219) (DUF4219) // Domain of unknown function (PGG) (1 of 3)	-1.08769	3.78814	21.5507	3.44589e-06	3.44328e-05	GSVIVT01011204001
GSVIVT01012056001	PTHR24296:SF3 - CYTOCHROME P450 86B1-RELATED (1 of 1)	-1.0866	6.38501	21.8863	2.89299e-06	2.94653e-05	GSVIVT01012056001
GSVIVT01011098001	PTHR31348:SF3 - EID1-LIKE F-BOX PROTEIN 3 (1 of 1)	-1.0862	3.04368	10.4515	0.0012255	0.00593408	GSVIVT01011098001
GSVIVT01023528001	6.1.1.1 - Tyrosine--tRNA ligase / Tyrosyl-tRNA synthetase (1 of 2)	-1.08608	2.44756	12.6884	0.000367924	0.00212524	GSVIVT01023528001
GSVIVT01030216001		-1.08527	1.66159	8.19311	0.00420499	0.0167236	GSVIVT01030216001
GSVIVT01033851001	PTHR11260:SF166 - GLUTATHIONE S-TRANSFERASE D2-RELATED (1 of 1)	-1.08517	4.51757	50.0153	1.52554e-12	5.39934e-11	GSVIVT01033851001
GSVIVT01016509001	PTHR15486:SF25 - GLYCEROL-3-PHOSPHATE ACYLTRANSFERASE 5-RELATED (1 of 1)	-1.08458	6.71383	22.6633	1.93015e-06	2.0411e-05	GSVIVT01016509001
GSVIVT01027162001	PTHR11514:SF47 - TRANSCRIPTION FACTOR ABA-INDUCIBLE BHLH-TYPE-RELATED (1 of 1)	-1.08297	6.08564	68.3159	1.39296e-16	8.64871e-15	GSVIVT01027162001
GSVIVT01013806001	2.7.9.4 - Alpha-glucan, water dikinase / Starch-related R1 protein (1 of 1)	-1.0818	8.71563	35.864	2.11583e-09	4.31515e-08	GSVIVT01013806001
GSVIVT01006443001	PTHR31375:SF2 - POLYGALACTURONASE/PECTINASE (1 of 2)	-1.0818	1.55233	8.32113	0.00391865	0.0158102	GSVIVT01006443001
GSVIVT01027912001	PTHR23354//PTHR23354:SF74 - NUCLEOLAR PROTEIN 7/ESTROGEN RECEPTOR COACTIVATOR-RELATED // SUBFAMILY NOT NAMED (1 of 1)	-1.08158	4.14006	32.5866	1.13999e-08	1.98837e-07	GSVIVT01027912001
GSVIVT01032763001	PTHR10108//PTHR10108:SF840 - METHYLTRANSFERASE // SUBFAMILY NOT NAMED (1 of 1)	-1.07925	5.18909	40.4534	2.01366e-10	5.02504e-09	GSVIVT01032763001
GSVIVT01037015001	PTHR10334//PTHR10334:SF215 - CYSTEINE-RICH SECRETORY PROTEIN-RELATED // SUBFAMILY NOT NAMED (1 of 1)	-1.07895	4.24226	5.92414	0.0149348	0.0468985	GSVIVT01037015001
GSVIVT01028940001	6.2.1.8 - Oxalate--CoA ligase / Oxalyl-CoA synthetase (1 of 2)	-1.07879	6.19987	26.3271	2.88213e-07	3.75317e-06	GSVIVT01028940001
GSVIVT01006043001	PTHR11926//PTHR11926:SF218 - GLUCOSYL/GLUCURONOSYL TRANSFERASES // SUBFAMILY NOT NAMED (1 of 1)	-1.07278	6.08012	69.5962	7.27778e-17	4.74543e-15	GSVIVT01006043001
GSVIVT01009963001	PTHR22835:SF184 - GDSL ESTERASE/LIPASE EXL1-RELATED (1 of 7)	-1.07169	5.1632	22.3308	2.29501e-06	2.3844e-05	GSVIVT01009963001
GSVIVT01011473001	PTHR33404:SF2 - CELL DIVISION TOPOLOGICAL SPECIFICITY FACTOR HOMOLOG, CHLOROPLASTIC (1 of 2)	-1.07073	2.11274	8.27338	0.00402306	0.0161453	GSVIVT01011473001
GSVIVT01003966001	PTHR10641:SF509 - MYB TRANSCRIPTION FACTOR (1 of 1)	-1.07047	1.70321	11.826	0.000584088	0.00316524	GSVIVT01003966001
GSVIVT01007752001	1.1.1.267 - 1-deoxy-D-xylulose-5-phosphate reductoisomerase / DXP-reductoisomerase (1 of 1)	-1.06914	6.69851	57.2155	3.90571e-14	1.82186e-12	GSVIVT01007752001
GSVIVT01021212001	PF02701 - Dof domain, zinc finger (zf-Dof) (1 of 22)	-1.06889	1.72573	11.77	0.000601926	0.00324355	GSVIVT01021212001
GSVIVT01012225001	PF07897 - Ethylene-responsive binding factor-associated repression (EAR) (1 of 1)	-1.06868	6.06476	59.8834	1.00647e-14	5.1002e-13	GSVIVT01012225001
GSVIVT01016413001	PTHR11527:SF158 - 17.6 KDA CLASS I HEAT SHOCK PROTEIN 1-RELATED (1 of 11)	-1.06849	9.03559	9.73387	0.00180903	0.00827862	GSVIVT01016413001
GSVIVT01001811001	PTHR27001:SF120 - PROTEIN LYK2 (1 of 1)	-1.06759	2.92581	27.1015	1.93052e-07	2.61115e-06	GSVIVT01001811001
GSVIVT01014388001	1.3.1.33 - Protochlorophyllide reductase / Protochlorophyllide oxidoreductase (1 of 2)	-1.06646	7.51048	59.6782	1.11704e-14	5.59814e-13	GSVIVT01014388001
GSVIVT01001101001	1.14.13.70 - Sterol 14-alpha-demethylase / Obtusufoliol 14-demethylase (1 of 2)	-1.06552	5.95946	37.2742	1.02635e-09	2.23075e-08	GSVIVT01001101001
GSVIVT01001996001	PTHR11132:SF112 - GLUCOSE-6-PHOSPHATE/PHOSPHATE TRANSLOCATOR 1, CHLOROPLASTIC-RELATED (1 of 1)	-1.0652	8.22341	50.163	1.41487e-12	5.03972e-11	GSVIVT01001996001
GSVIVT01036893001	PF03350 - Uncharacterized protein family, UPF0114 (UPF0114) (1 of 3)	-1.0644	5.05059	41.9693	9.27183e-11	2.43747e-09	GSVIVT01036893001
GSVIVT01015224001		-1.0642	0.827884	5.84419	0.0156286	0.0486341	GSVIVT01015224001
GSVIVT01016887001	PF02701 - Dof domain, zinc finger (zf-Dof) (1 of 22)	-1.06261	6.2316	37.2	1.06612e-09	2.30616e-08	GSVIVT01016887001
GSVIVT01011437001	PF01357//PF03330 - Pollen allergen (Pollen_allerg_1) // Rare lipoprotein A (RlpA)-like double-psi beta-barrel (DPBB_1) (1 of 27)	-1.06146	6.08269	24.2022	8.67333e-07	1.01404e-05	GSVIVT01011437001
GSVIVT01031112001	PTHR10593:SF31 - C2H2-LIKE ZINC FINGER PROTEIN-RELATED (1 of 1)	-1.06118	4.95905	45.3507	1.6473e-11	4.9047e-10	GSVIVT01031112001
GSVIVT01023152001	PTHR10629//PTHR10629:SF36 - CYTOSINE-SPECIFIC METHYLTRANSFERASE // SUBFAMILY NOT NAMED (1 of 7)	-1.05949	1.46528	8.30811	0.00394684	0.0158992	GSVIVT01023152001
GSVIVT01019612001	PTHR24320:SF81 - NAD(P)-BINDING ROSSMANN-FOLD SUPERFAMILY PROTEIN (1 of 3)	-1.05929	2.09659	9.62825	0.00191607	0.00869472	GSVIVT01019612001
GSVIVT01008751001		-1.05845	6.86998	53.1471	3.09488e-13	1.25955e-11	GSVIVT01008751001
GSVIVT01012522001	PTHR10071//PTHR10071:SF168 - TRANSCRIPTION FACTOR GATA GATA BINDING FACTOR // SUBFAMILY NOT NAMED (1 of 2)	-1.05827	1.95959	9.94344	0.00161423	0.00750093	GSVIVT01012522001
GSVIVT01003662001	PTHR10641:SF586 - MYB TRANSCRIPTION FACTOR-RELATED (1 of 3)	-1.05686	5.04219	32.3698	1.27451e-08	2.20397e-07	GSVIVT01003662001
GSVIVT01023474001		-1.05646	1.85687	11.6242	0.000651002	0.00346896	GSVIVT01023474001
GSVIVT01033926001		-1.05575	4.48668	48.0026	4.25655e-12	1.40028e-10	GSVIVT01033926001
GSVIVT01022294001	PTHR22950:SF291 - AMINO ACID TRANSPORTER PROTEIN-LIKE (1 of 2)	-1.0554	5.45662	40.2016	2.29065e-10	5.66188e-09	GSVIVT01022294001
GSVIVT01026979001	PTHR10108:SF882 - METHYLTRANSFERASE-RELATED (1 of 2)	-1.0553	1.02946	6.18731	0.012867	0.0415544	GSVIVT01026979001
GSVIVT01009773001	PTHR31898:SF1 - TRANSMEMBRANE PROTEIN 136 (1 of 1)	-1.0552	2.94097	12.3294	0.000445875	0.00251906	GSVIVT01009773001
GSVIVT01033337001		-1.05473	5.06316	14.7474	0.000122917	0.000816397	GSVIVT01033337001
GSVIVT01003156001	PTHR10641//PTHR10641:SF639 - MYB-LIKE DNA-BINDING PROTEIN MYB // SUBFAMILY NOT NAMED (1 of 1)	-1.05412	2.87202	14.3942	0.00014826	0.00096189	GSVIVT01003156001
GSVIVT01026353001	PTHR11624:SF76 - PYRUVATE DEHYDROGENASE E1 COMPONENT SUBUNIT BETA-2, CHLOROPLASTIC-RELATED (1 of 1)	-1.05389	6.60544	38.5682	5.28735e-10	1.21756e-08	GSVIVT01026353001
GSVIVT01028413001	PTHR32080:SF9 - CYSTEINE-RICH REPEAT SECRETORY PROTEIN 56 (1 of 1)	-1.05338	3.79966	27.6142	1.4809e-07	2.0456e-06	GSVIVT01028413001
GSVIVT01035379001		-1.05294	2.65936	12.2808	0.000457652	0.00257519	GSVIVT01035379001
GSVIVT01025749001	K13947 - auxin efflux carrier family (PIN) (1 of 8)	-1.0522	2.92303	15.4639	8.40979e-05	0.000591155	GSVIVT01025749001
GSVIVT01011360001	PTHR32295:SF14 - PROTEIN IQ-DOMAIN 31-RELATED (1 of 3)	-1.05126	8.15237	45.7351	1.35374e-11	4.09091e-10	GSVIVT01011360001
GSVIVT01009718001		-1.05084	4.15543	35.8592	2.12108e-09	4.31619e-08	GSVIVT01009718001
GSVIVT01020614001	PTHR10168:SF111 - MONOTHIOL GLUTAREDOXIN-S13 (1 of 2)	-1.04805	3.64991	14.8986	0.000113447	0.000763532	GSVIVT01020614001
GSVIVT01032573001	K01099 - phosphatidylinositol-bisphosphatase (E3.1.3.36) (1 of 1)	-1.04662	2.25696	11.8711	0.000570115	0.00310432	GSVIVT01032573001
GSVIVT01032948001	PF05553 - Cotton fibre expressed protein (DUF761) (1 of 9)	-1.04637	4.47575	29.0855	6.92531e-08	1.02427e-06	GSVIVT01032948001
GSVIVT01035322001	PTHR13697:SF7 - 6-PHOSPHOFRUCTOKINASE 1-RELATED (1 of 2)	-1.04597	6.8752	40.5862	1.8813e-10	4.70117e-09	GSVIVT01035322001
GSVIVT01038616001	PTHR11054//PTHR11054:SF3 - 6-PHOSPHOGLUCONOLACTONASE // SUBFAMILY NOT NAMED (1 of 1)	-1.04447	6.57619	51.8043	6.13175e-13	2.36834e-11	GSVIVT01038616001
GSVIVT01000155001	PTHR24078:SF250 - CHAPERONE DNAJ-DOMAIN CONTAINING PROTEIN-RELATED (1 of 2)	-1.04172	2.48692	13.4751	0.000241755	0.00147485	GSVIVT01000155001
GSVIVT01016523001	PF03514 - GRAS domain family (GRAS) (1 of 43)	-1.04122	3.38386	16.687	4.40815e-05	0.000338796	GSVIVT01016523001
GSVIVT01013905001	PTHR31677:SF17 - ETHYLENE-RESPONSIVE TRANSCRIPTION FACTOR 10-RELATED (1 of 12)	-1.03919	4.16201	8.25674	0.00406009	0.0162511	GSVIVT01013905001
GSVIVT01020395001		-1.0367	1.66278	9.65432	0.00188907	0.00859312	GSVIVT01020395001
GSVIVT01000968001	PF01535//PF13041//PF13812//PF14432 - PPR repeat (PPR) // PPR repeat family (PPR_2) // Pentatricopeptide repeat domain (PPR_3) // DYW family of nucleic acid deaminases (DYW_deaminase) (1 of 21)	-1.03636	1.08993	6.82015	0.00901352	0.0312331	GSVIVT01000968001
GSVIVT01015095001	PF08879//PF08880 - WRC (WRC) // QLQ (QLQ) (1 of 8)	-1.03604	3.76823	9.10566	0.0025482	0.01104	GSVIVT01015095001
GSVIVT01035573001	PF13668 - Ferritin-like domain (Ferritin_2) (1 of 3)	-1.03592	8.2607	33.4275	7.39703e-09	1.34432e-07	GSVIVT01035573001
GSVIVT01029301001	PF04031 - Las1-like (Las1) (1 of 2)	-1.03564	2.01618	12.1007	0.000504017	0.00279886	GSVIVT01029301001
GSVIVT01034183001	PTHR14221:SF7 - WD-40 REPEAT PROTEIN-RELATED (1 of 1)	-1.03511	1.80807	8.52116	0.00351041	0.0144421	GSVIVT01034183001
GSVIVT01019371001	PTHR16166//PTHR16166:SF100 - VACUOLAR PROTEIN SORTING-ASSOCIATED PROTEIN VPS13 // SUBFAMILY NOT NAMED (1 of 2)	-1.03496	0.876493	6.51764	0.0106809	0.0356986	GSVIVT01019371001
GSVIVT01012716001	4.2.1.51//4.2.1.91 - Arogenate dehydratase / Carboxycyclohexadienyl dehydratase (1 of 3)	-1.03467	4.05441	12.0985	0.000504627	0.00280139	GSVIVT01012716001
GSVIVT01016265001	PTHR10071:SF194 - GATA TRANSCRIPTION FACTOR 8 (1 of 1)	-1.03411	7.17977	52.214	4.97708e-13	1.95557e-11	GSVIVT01016265001
GSVIVT01033651001	K00789 - S-adenosylmethionine synthetase (metK) (1 of 1)	-1.03372	7.62293	22.5317	2.06703e-06	2.16984e-05	GSVIVT01033651001
GSVIVT01013770001	PTHR31846:SF5 - CRS2-ASSOCIATED FACTOR 2, CHLOROPLASTIC (1 of 2)	-1.02826	3.76736	31.0634	2.4973e-08	4.03114e-07	GSVIVT01013770001
GSVIVT01017717001	PTHR21562:SF5 - PECTINACETYLESTERASE FAMILY PROTEIN (1 of 2)	-1.0276	5.0817	29.1826	6.58665e-08	9.78957e-07	GSVIVT01017717001
GSVIVT01004404001	PTHR21717:SF27 - TELOMERE REPEAT-BINDING FACTOR 2-RELATED (1 of 3)	-1.02724	1.15593	7.90929	0.00491816	0.0189933	GSVIVT01004404001
GSVIVT01033969001	KOG3399 - Predicted Yippee-type zinc-binding protein (1 of 9)	-1.02468	3.66771	23.3572	1.34536e-06	1.49055e-05	GSVIVT01033969001
GSVIVT01020171001	PTHR33639:SF1 - THIOL-DISULFIDE OXIDOREDUCTASE DCC-RELATED (1 of 1)	-1.0243	2.79262	15.418	8.61637e-05	0.000604043	GSVIVT01020171001
GSVIVT01008264001	KOG0156 - Cytochrome P450 CYP2 subfamily (1 of 97)	-1.02367	3.67246	22.7673	1.82854e-06	1.94759e-05	GSVIVT01008264001
GSVIVT01023972001	PTHR11785:SF338 - POLYAMINE TRANSPORTER RMV1 (1 of 1)	-1.02307	5.35061	45.8171	1.29826e-11	3.94107e-10	GSVIVT01023972001
GSVIVT01021613001	PTHR24365//PTHR24365:SF274 - TOLL-LIKE RECEPTOR // SUBFAMILY NOT NAMED (1 of 1)	-1.02256	7.12881	60.6434	6.84085e-15	3.55568e-13	GSVIVT01021613001
GSVIVT01012201001	PF01535//PF13041 - PPR repeat (PPR) // PPR repeat family (PPR_2) (1 of 160)	-1.02057	0.905416	6.04385	0.0139548	0.0444055	GSVIVT01012201001
GSVIVT01029267001	PTHR11132//PTHR11132:SF63 - SOLUTE CARRIER FAMILY 35 // SUBFAMILY NOT NAMED (1 of 1)	-1.01939	4.69509	42.2306	8.11208e-11	2.14811e-09	GSVIVT01029267001
GSVIVT01022242001	PTHR24296:SF1 - ALKANE HYDROXYLASE CYP96A15-RELATED (1 of 6)	-1.01878	4.22792	25.3685	4.73588e-07	5.87689e-06	GSVIVT01022242001
GSVIVT01025051001	PTHR12542//PTHR12542:SF17 - EXOCYST COMPLEX PROTEIN EXO70 // SUBFAMILY NOT NAMED (1 of 1)	-1.01873	4.61939	15.2634	9.351e-05	0.000646964	GSVIVT01025051001
GSVIVT01028556001	PTHR11926:SF308 - STEROL 3-BETA-GLUCOSYLTRANSFERASE UGT80A2 (1 of 1)	-1.01859	5.16813	40.0985	2.41478e-10	5.93645e-09	GSVIVT01028556001
GSVIVT01028680001	PTHR19375:SF179 - HEAT SHOCK 70 KDA PROTEIN 10, MITOCHONDRIAL (1 of 3)	-1.0184	1.65976	7.54255	0.00602587	0.022404	GSVIVT01028680001
GSVIVT01008368001	PTHR20961:SF5 - GENOMIC DNA, CHROMOSOME 3, P1 CLONE: MRC8 (1 of 2)	-1.01831	2.90679	7.92284	0.00488145	0.0188737	GSVIVT01008368001
GSVIVT01025177001	PTHR33597:SF4 - CONSERVED PEPTIDE UPSTREAM OPEN READING FRAME 47 (1 of 1)	-1.01808	4.13972	24.9594	5.85517e-07	7.11538e-06	GSVIVT01025177001
GSVIVT01005138001	PF01190 - Pollen proteins Ole e I like (Pollen_Ole_e_I) (1 of 18)	-1.01661	5.44565	12.3435	0.000442536	0.00250408	GSVIVT01005138001
GSVIVT01009430001	PTHR10188:SF13 - ISOASPARTYL PEPTIDASE/L-ASPARAGINASE 2-RELATED (1 of 1)	-1.01545	5.58789	23.1482	1.49986e-06	1.64172e-05	GSVIVT01009430001
GSVIVT01034111001	PTHR22870:SF204 - REGULATOR OF CHROMOSOME CONDENSATION REPEAT-CONTAINING PROTEIN (1 of 2)	-1.01419	7.80404	32.1995	1.39123e-08	2.38093e-07	GSVIVT01034111001
GSVIVT01035576001	PTHR11390:SF27 - DNA TOPOISOMERASE (1 of 1)	-1.01329	3.21444	17.5008	2.87194e-05	0.000231076	GSVIVT01035576001
GSVIVT01003298001	K00591 - polyprenyldihydroxybenzoate methyltransferase / 3-demethylubiquinol 3-O-methyltransferase (COQ3) (1 of 1)	-1.0117	2.05123	14.7789	0.00012088	0.000804925	GSVIVT01003298001
GSVIVT01015067001	PTHR32378:SF9 - KERATIN-ASSOCIATED PROTEIN 29-1 (1 of 1)	-1.00959	2.18303	10.0683	0.00150844	0.00708222	GSVIVT01015067001
GSVIVT01036445001	PTHR31843:SF2 - ALLENE OXIDE CYCLASE 1, CHLOROPLASTIC-RELATED (1 of 1)	-1.00819	6.84616	33.8174	6.05359e-09	1.12031e-07	GSVIVT01036445001
GSVIVT01011846001	PF06749 - Protein of unknown function (DUF1218) (DUF1218) (1 of 12)	-1.00812	6.13717	54.2478	1.76731e-13	7.4596e-12	GSVIVT01011846001
GSVIVT01028990001	PTHR13140//PTHR13140:SF486 - MYOSIN // SUBFAMILY NOT NAMED (1 of 3)	-1.00782	3.37695	13.8851	0.000194332	0.00121949	GSVIVT01028990001
GSVIVT01009219001	PTHR11945:SF144 - AGAMOUS-LIKE MADS-BOX PROTEIN AGL17-RELATED (1 of 2)	-1.0078	1.40752	9.28423	0.00231135	0.0101443	GSVIVT01009219001
GSVIVT01016857001	PTHR27001:SF26 - PROTEIN KINASE FAMILY PROTEIN (1 of 2)	-1.00777	6.88547	48.8883	2.70956e-12	9.12819e-11	GSVIVT01016857001
GSVIVT01035396001	1.14.19.3 - Acyl-CoA 6-desaturase / Long-chain fatty acid Delta(6)-desaturase (1 of 1)	-1.00762	6.14617	28.2543	1.06378e-07	1.51189e-06	GSVIVT01035396001
GSVIVT01016790001	PTHR12632:SF12 - NUCLEAR TRANSCRIPTION FACTOR Y SUBUNIT A-3-RELATED (1 of 1)	-1.00731	5.64811	32.6217	1.11957e-08	1.96027e-07	GSVIVT01016790001
GSVIVT01030389001	PTHR32295:SF15 - PROTEIN IQ-DOMAIN 33 (1 of 1)	-1.00708	4.96709	39.5093	3.26501e-10	7.83602e-09	GSVIVT01030389001
GSVIVT01016729001	PTHR10338//PTHR10338:SF114 - VON WILLEBRAND FACTOR, TYPE A DOMAIN CONTAINING // SUBFAMILY NOT NAMED (1 of 4)	-1.00669	7.02357	59.6013	1.16157e-14	5.78941e-13	GSVIVT01016729001
GSVIVT01035422001	K17968 - TRIAP1/MDM35 family protein (TRIAP1, MDM35) (1 of 1)	-1.00644	1.67483	8.63052	0.00330578	0.0137397	GSVIVT01035422001
GSVIVT01016348001	PTHR11825:SF24 - D-AMINOACID AMINOTRANSFERASE-LIKE PLP-DEPENDENT ENZYMES SUPERFAMILY PROTEIN (1 of 1)	-1.00573	2.18345	10.5473	0.00116355	0.0056673	GSVIVT01016348001
GSVIVT01031820001	PTHR10209//PTHR10209:SF98 - OXIDOREDUCTASE, 2OG-FE II OXYGENASE FAMILY PROTEIN // SUBFAMILY NOT NAMED (1 of 11)	-1.00571	4.25709	10.7294	0.00105448	0.00522114	GSVIVT01031820001
GSVIVT01022001001		-1.00492	1.86789	8.41632	0.00371867	0.015168	GSVIVT01022001001
GSVIVT01007719001	PTHR10168:SF73 - GLUTAREDOXIN-C1 (1 of 1)	-1.00443	5.64834	47.7527	4.83527e-12	1.5764e-10	GSVIVT01007719001
GSVIVT01031355001	K08516 - synaptobrevin homolog YKT6 (YKT6) (1 of 2)	-1.00292	2.42937	13.7001	0.000214438	0.0013278	GSVIVT01031355001
GSVIVT01034469001	PTHR10024:SF197 - C2 CALCIUM/LIPID-BINDING PLANT PHOSPHORIBOSYLTRANSFERASE FAMILY PROTEIN (1 of 1)	-1.00276	6.94205	37.1858	1.07392e-09	2.32029e-08	GSVIVT01034469001
GSVIVT01030799001	PTHR22835//PTHR22835:SF150 - ZINC FINGER FYVE DOMAIN CONTAINING PROTEIN // SUBFAMILY NOT NAMED (1 of 1)	-1.00275	6.93587	11.1842	0.000824949	0.0042442	GSVIVT01030799001
GSVIVT01022526001	PTHR19241//PTHR19241:SF286 - ATP-BINDING CASSETTE TRANSPORTER // SUBFAMILY NOT NAMED (1 of 2)	-1.00205	6.16129	39.1734	3.87788e-10	9.20972e-09	GSVIVT01022526001
GSVIVT01025133001	PTHR35460:SF1 - TRANSLATION ELONGATION FACTOR EF-1 ALPHA (1 of 1)	-1.00189	4.35487	35.2251	2.93708e-09	5.77012e-08	GSVIVT01025133001
GSVIVT01017675001	2.5.1.6 - Methionine adenosyltransferase / S-adenosylmethionine synthetase (1 of 8)	-1.00177	8.91296	29.9489	4.43594e-08	6.80046e-07	GSVIVT01017675001
GSVIVT01028328001	PTHR10641//PTHR10641:SF650 - MYB-LIKE DNA-BINDING PROTEIN MYB // SUBFAMILY NOT NAMED (1 of 1)	-1.00173	5.65131	10.8281	0.000999693	0.00498236	GSVIVT01028328001
GSVIVT01027966001	PTHR22814:SF75 - HEAVY METAL TRANSPORT/DETOXIFICATION DOMAIN-CONTAINING PROTEIN (1 of 3)	-1.00103	5.17581	35.3306	2.78229e-09	5.50767e-08	GSVIVT01027966001
GSVIVT01004317001	PTHR10641:SF674 - MYB DOMAIN PROTEIN 42 (1 of 1)	-1.00008	4.62884	6.28654	0.0121659	0.0396349	GSVIVT01004317001
GSVIVT01001701001	PTHR11945:SF179 - MADS-BOX PROTEIN SVP (1 of 5)	-1.00006	4.57934	37.6594	8.42406e-10	1.86663e-08	GSVIVT01001701001
GSVIVT01015979001	PF02298 - Plastocyanin-like domain (Cu_bind_like) (1 of 39)	1.00091	2.90951	8.69226	0.00319563	0.0133674		GSVIVT01015979001
GSVIVT01018758001	2.8.1.1 - Thiosulfate sulfurtransferase / Thiosulfate thiotransferase (1 of 4)	1.0012	2.53819	16.4384	5.02575e-05	0.000376869		GSVIVT01018758001
GSVIVT01026927001	PTHR11514:SF38 - TRANSCRIPTION FACTOR MYC1 (1 of 1)	1.00183	6.17627	26.0228	3.37413e-07	4.32574e-06		GSVIVT01026927001
GSVIVT01031148001	PF05755 - Rubber elongation factor protein (REF) (REF) (1 of 3)	1.00226	7.73979	30.2943	3.7122e-08	5.78683e-07		GSVIVT01031148001
GSVIVT01027803001	PTHR24064:SF274 - INORGANIC PHOSPHATE TRANSPORTER 1-4 (1 of 1)	1.00262	7.68354	31.5118	1.98231e-08	3.28435e-07		GSVIVT01027803001
GSVIVT01023333001		1.00335	4.61466	17.3188	3.16041e-05	0.000251726		GSVIVT01023333001
GSVIVT01011775001	PF11805 - Protein of unknown function (DUF3326) (DUF3326) (1 of 2)	1.00364	2.02964	10.2237	0.00138649	0.00657807		GSVIVT01011775001
GSVIVT01014582001	PTHR11527:SF5 - 21.7 KDA CLASS VI HEAT SHOCK PROTEIN (1 of 1)	1.00433	2.90921	18.5903	1.62042e-05	0.000139182		GSVIVT01014582001
GSVIVT01001943001	K08332 - vacuolar protein 8 (VAC8) (1 of 1)	1.00568	3.75526	25.06	5.55727e-07	6.79878e-06		GSVIVT01001943001
GSVIVT01018037001	PTHR33109:SF4 - EPIDERMAL PATTERNING FACTOR-LIKE PROTEIN 5 (1 of 1)	1.00605	3.00722	12.2915	0.000455036	0.00256206		GSVIVT01018037001
GSVIVT01004255001		1.00607	3.41432	16.1885	5.73412e-05	0.000422657		GSVIVT01004255001
GSVIVT01015475001		1.00613	5.17305	32.3416	1.29312e-08	2.23192e-07		GSVIVT01015475001
GSVIVT01005850001	PF01490//PF03398 - Transmembrane amino acid transporter protein (Aa_trans) // Regulator of Vps4 activity in the MVB pathway (Ist1) (1 of 1)	1.00642	2.08608	13.2959	0.000265986	0.00160067		GSVIVT01005850001
GSVIVT01028778001	2.7.11.1 - Non-specific serine/threonine protein kinase / Threonine-specific protein kinase (1 of 1143)	1.00643	4.21996	21.7453	3.11347e-06	3.15369e-05		GSVIVT01028778001
GSVIVT01027757001	1.14.11.20 - Deacetoxyvindoline 4-hydroxylase / Desacetyoxyvindoline-17-hydroxylase (1 of 20)	1.00697	6.21995	37.0658	1.14208e-09	2.45298e-08		GSVIVT01027757001
GSVIVT01015204001	PTHR10071//PTHR10071:SF191 - TRANSCRIPTION FACTOR GATA GATA BINDING FACTOR // SUBFAMILY NOT NAMED (1 of 2)	1.00718	2.54505	10.0582	0.00151668	0.00711031		GSVIVT01015204001
GSVIVT01021937001		1.0076	2.22416	12.091	0.000506647	0.00280918		GSVIVT01021937001
GSVIVT01034358001	K01354 - oligopeptidase B (ptrB) (1 of 2)	1.00776	5.71827	54.0312	1.97331e-13	8.27153e-12		GSVIVT01034358001
GSVIVT01016493001		1.00897	3.68681	5.89332	0.0151984	0.0475559		GSVIVT01016493001
GSVIVT01033286001	PF04862 - Protein of unknown function (DUF642) (DUF642) (1 of 5)	1.00948	3.70529	8.39536	0.00376181	0.0153064		GSVIVT01033286001
GSVIVT01025238001	PTHR31403:SF6 - PHOSPHOLIPASE A1-IGAMMA3, CHLOROPLASTIC (1 of 1)	1.01011	5.39099	54.4633	1.5838e-13	6.7162e-12		GSVIVT01025238001
GSVIVT01001044001	PF00560//PF07714//PF08263//PF13855 - Leucine Rich Repeat (LRR_1) // Protein tyrosine kinase (Pkinase_Tyr) // Leucine rich repeat N-terminal domain (LRRNT_2) // Leucine rich repeat (LRR_8) (1 of 16)	1.01021	4.06747	32.5635	1.15364e-08	2.00832e-07		GSVIVT01001044001
GSVIVT01020824001	PTHR12083//PTHR12083:SF11 - POLYNUCLEOTIDE KINASE- 3-PHOSPHATASE // SUBFAMILY NOT NAMED (1 of 1)	1.01049	5.05118	28.7592	8.19617e-08	1.19763e-06		GSVIVT01020824001
GSVIVT01020604001	PTHR31312:SF1 - TRANSCRIPTION ACTIVATOR GLK1-RELATED (1 of 1)	1.01103	3.66567	18.9566	1.33725e-05	0.000116901		GSVIVT01020604001
GSVIVT01019271001		1.01262	4.31227	14.1601	0.00016789	0.00107355		GSVIVT01019271001
GSVIVT01014703001	PTHR13301:SF60 - CELLULOSE SYNTHASE-LIKE PROTEIN E1 (1 of 8)	1.01292	4.35598	31.6871	1.81125e-08	3.0313e-07		GSVIVT01014703001
GSVIVT01003464001	PTHR24177:SF32 - ANKYRIN REPEAT FAMILY PROTEIN (1 of 13)	1.01366	1.73339	8.73858	0.00311547	0.0131006		GSVIVT01003464001
GSVIVT01011777001	PTHR22814//PTHR22814:SF150 - COPPER TRANSPORT PROTEIN ATOX1-RELATED // SUBFAMILY NOT NAMED (1 of 2)	1.01393	5.40789	25.2943	4.9215e-07	6.09891e-06		GSVIVT01011777001
GSVIVT01031772001	PTHR23024//PTHR23024:SF138 - MEMBER OF GDXG FAMILY OF LIPOLYTIC ENZYMES // SUBFAMILY NOT NAMED (1 of 3)	1.01433	1.6295	9.61471	0.00193025	0.00874596		GSVIVT01031772001
GSVIVT01021797001	PTHR23050:SF177 - CALMODULIN-LIKE PROTEIN 9 (1 of 1)	1.0144	4.22494	6.98592	0.00821535	0.0289871		GSVIVT01021797001
GSVIVT01024542001	PTHR32370:SF17 - ROOT PHOTOTROPISM PROTEIN 2 (1 of 2)	1.01444	7.3396	44.7584	2.22904e-11	6.42641e-10		GSVIVT01024542001
GSVIVT01014504001	PF00954//PF07714//PF08276 - S-locus glycoprotein domain (S_locus_glycop) // Protein tyrosine kinase (Pkinase_Tyr) // PAN-like domain (PAN_2) (1 of 10)	1.01562	4.52551	45.2227	1.75853e-11	5.20182e-10		GSVIVT01014504001
GSVIVT01028029001	PTHR10459//PTHR10459:SF59 - DNA LIGASE // SUBFAMILY NOT NAMED (1 of 1)	1.01566	1.69433	5.82869	0.0157669	0.0490116		GSVIVT01028029001
GSVIVT01020478001	PTHR31744:SF5 - NAC DOMAIN-CONTAINING PROTEIN 21/22-RELATED (1 of 1)	1.01571	4.12366	11.5182	0.000689197	0.00363944		GSVIVT01020478001
GSVIVT01026540001	PTHR14221//PTHR14221:SF8 - WD REPEAT DOMAIN 44 // SUBFAMILY NOT NAMED (1 of 1)	1.01657	1.4274	6.91993	0.00852402	0.0298439		GSVIVT01026540001
GSVIVT01036049001	K09503 - DnaJ homolog subfamily A member 2 (DNAJA2) (1 of 3)	1.01695	8.30555	38.3041	6.05352e-10	1.37829e-08		GSVIVT01036049001
GSVIVT01020786001	PF07714//PF11721//PF13855 - Protein tyrosine kinase (Pkinase_Tyr) // Di-glucose binding within endoplasmic reticulum (Malectin) // Leucine rich repeat (LRR_8) (1 of 5)	1.01723	6.4886	41.9295	9.4625e-11	2.48043e-09		GSVIVT01020786001
GSVIVT01014004001	PTHR11009//PTHR11009:SF13 - DER1-LIKE PROTEIN, DERLIN // SUBFAMILY NOT NAMED (1 of 3)	1.01842	0.95789	6.80796	0.00907524	0.0313992		GSVIVT01014004001
GSVIVT01009754001	2.1.1.141 - Jasmonate O-methyltransferase / Jasmonic acid carboxyl methyltransferase (1 of 5)	1.01863	2.29686	6.5572	0.0104461	0.0350812		GSVIVT01009754001
GSVIVT01008688001	K06966 - uncharacterized protein (K06966) (1 of 11)	1.02123	6.76767	22.2826	2.35331e-06	2.43524e-05		GSVIVT01008688001
GSVIVT01014150001	PF07714//PF11721//PF13855 - Protein tyrosine kinase (Pkinase_Tyr) // Di-glucose binding within endoplasmic reticulum (Malectin) // Leucine rich repeat (LRR_8) (1 of 5)	1.0222	3.55728	8.21498	0.0041546	0.0165747		GSVIVT01014150001
GSVIVT01019952001	PTHR31719:SF40 - NAC TRANSCRIPTION FACTOR 29 (1 of 1)	1.02253	7.76101	18.1663	2.02427e-05	0.000169703		GSVIVT01019952001
GSVIVT01032500001	K00128 - aldehyde dehydrogenase (NAD+) (E1.2.1.3) (1 of 7)	1.02357	6.82799	64.257	1.09201e-15	6.09379e-14		GSVIVT01032500001
GSVIVT01021530001	K08150 - MFS transporter, SP family, solute carrier family 2 (myo-inositol transporter), member 13 (SLC2A13, ITR) (1 of 3)	1.02421	8.04826	45.3768	1.62548e-11	4.86361e-10		GSVIVT01021530001
GSVIVT01021832001	PTHR21654:SF22 - TRIHELIX TRANSCRIPTION FACTOR GTL2 (1 of 1)	1.02509	5.97634	56.7417	4.96996e-14	2.24909e-12		GSVIVT01021832001
GSVIVT01026457001	KOG0156 - Cytochrome P450 CYP2 subfamily (1 of 97)	1.02546	4.22258	32.7546	1.04558e-08	1.84135e-07		GSVIVT01026457001
GSVIVT01022979001	PTHR11017//PTHR11017:SF162 - LEUCINE-RICH REPEAT-CONTAINING PROTEIN // SUBFAMILY NOT NAMED (1 of 16)	1.02594	4.64726	33.6047	6.75281e-09	1.23589e-07		GSVIVT01022979001
GSVIVT01015991001	PTHR24078 - DNAJ HOMOLOG SUBFAMILY C MEMBER (1 of 79)	1.0269	6.73014	28.8146	7.96501e-08	1.16572e-06		GSVIVT01015991001
GSVIVT01015462001	PTHR31003//PTHR31003:SF3 - MYB FAMILY TRANSCRIPTION FACTOR // SUBFAMILY NOT NAMED (1 of 1)	1.02728	2.69481	12.1032	0.000503342	0.00279682		GSVIVT01015462001
GSVIVT01033063001	PTHR31221:SF25 - WRKY TRANSCRIPTION FACTOR 45-RELATED (1 of 3)	1.02746	2.33916	7.15448	0.0074777	0.0268206		GSVIVT01033063001
GSVIVT01037077001	PTHR10366//PTHR10366:SF352 - NAD DEPENDENT EPIMERASE/DEHYDRATASE // SUBFAMILY NOT NAMED (1 of 5)	1.02931	2.57331	6.47401	0.0109463	0.0363924		GSVIVT01037077001
GSVIVT01002369001	2.7.10.1//2.7.11.1 - Receptor protein-tyrosine kinase / Receptor protein tyrosine kinase // Non-specific serine/threonine protein kinase / Threonine-specific protein kinase (1 of 55)	1.02958	4.58372	29.3273	6.1128e-08	9.13756e-07		GSVIVT01002369001
GSVIVT01027667001	2.2.1.1 - Transketolase / Glycoaldehyde transferase (1 of 3)	1.03064	5.65539	24.673	6.79301e-07	8.14751e-06		GSVIVT01027667001
GSVIVT01000230001	PTHR33147:SF3 - DEFENSIN-LIKE PROTEIN 6 (1 of 2)	1.03148	6.86563	14.3677	0.000150359	0.000974471		GSVIVT01000230001
GSVIVT01034135001		1.03246	5.14533	47.597	5.23488e-12	1.69454e-10		GSVIVT01034135001
GSVIVT01017870001	PTHR33115:SF3 - ARM REPEAT SUPERFAMILY PROTEIN-RELATED (1 of 1)	1.0332	4.38565	24.8199	6.29426e-07	7.59823e-06		GSVIVT01017870001
GSVIVT01016773001		1.03376	4.29253	22.0565	2.64747e-06	2.7134e-05		GSVIVT01016773001
GSVIVT01037393001	K03635 - molybdopterin synthase catalytic subunit (MOCS2, moaE) (1 of 3)	1.03396	2.9615	15.2068	9.63554e-05	0.000662721		GSVIVT01037393001
GSVIVT01020189001	KOG4510 - Permease of the drug/metabolite transporter (DMT) superfamily (1 of 2)	1.03456	4.09305	16.9854	3.76684e-05	0.000295118		GSVIVT01020189001
GSVIVT01010837001	PF04578//PF13968 - Protein of unknown function, DUF594 (DUF594) // Domain of unknown function (DUF4220) (DUF4220) (1 of 13)	1.0349	2.86714	17.8508	2.38919e-05	0.000196848		GSVIVT01010837001
GSVIVT01008386001	PTHR23155//PTHR23155:SF640 - LEUCINE-RICH REPEAT-CONTAINING PROTEIN // SUBFAMILY NOT NAMED (1 of 11)	1.03522	1.53163	7.68466	0.00556922	0.0210197		GSVIVT01008386001
GSVIVT01021977001	PTHR21089//PTHR21089:SF10 - SHIKIMATE DEHYDROGENASE // SUBFAMILY NOT NAMED (1 of 1)	1.03599	2.19343	9.28446	0.00231106	0.0101443		GSVIVT01021977001
GSVIVT01028846001	PTHR22814:SF77 - HEAVY-METAL-ASSOCIATED DOMAIN-CONTAINING PROTEIN (1 of 4)	1.03752	6.3989	21.1947	4.14907e-06	4.07779e-05		GSVIVT01028846001
GSVIVT01014484001	PF00954//PF07714//PF08276//PF11883 - S-locus glycoprotein domain (S_locus_glycop) // Protein tyrosine kinase (Pkinase_Tyr) // PAN-like domain (PAN_2) // Domain of unknown function (DUF3403) (DUF3403) (1 of 7)	1.03866	4.92851	29.8285	4.71999e-08	7.20957e-07		GSVIVT01014484001
GSVIVT01010047001		1.03903	4.53611	24.9704	5.82185e-07	7.07962e-06		GSVIVT01010047001
GSVIVT01034098001	PTHR11732//PTHR11732:SF279 - ALDO/KETO REDUCTASE // SUBFAMILY NOT NAMED (1 of 1)	1.04025	3.61	30.863	2.76906e-08	4.43829e-07		GSVIVT01034098001
GSVIVT01017493001	PF07647 - SAM domain (Sterile alpha motif) (SAM_2) (1 of 3)	1.04053	3.95605	21.9782	2.75762e-06	2.81994e-05		GSVIVT01017493001
GSVIVT01014492001	PTHR27002:SF95 - G-TYPE LECTIN S-RECEPTOR-LIKE SERINE/THREONINE-PROTEIN KINASE B120 (1 of 17)	1.04054	2.32139	5.84865	0.015589	0.0485276		GSVIVT01014492001
GSVIVT01025875001	PF07725 - Leucine Rich Repeat (LRR_3) (1 of 14)	1.04132	1.31307	6.35708	0.0116914	0.0383848		GSVIVT01025875001
GSVIVT01014599001	PTHR23155:SF442 - PH DOMAIN LEUCINE-RICH REPEAT-CONTAINING PROTEIN PHOSPHATASE 2 (1 of 6)	1.04184	3.88606	28.204	1.09176e-07	1.54804e-06		GSVIVT01014599001
GSVIVT01014379001	K15203 - general transcription factor 3C polypeptide 6 (GTF3C6) (1 of 1)	1.04215	4.12523	23.6142	1.17713e-06	1.32844e-05		GSVIVT01014379001
GSVIVT01009970001	PTHR22952:SF95 - ATBZIP TRANSCRIPTION FACTOR-RELATED (1 of 1)	1.04229	4.86494	31.6645	1.83243e-08	3.06111e-07		GSVIVT01009970001
GSVIVT01016449001	PTHR10795//PTHR10795:SF348 - PROPROTEIN CONVERTASE SUBTILISIN/KEXIN // SUBFAMILY NOT NAMED (1 of 13)	1.04253	4.38917	28.2142	1.08606e-07	1.54236e-06		GSVIVT01016449001
GSVIVT01027876001	PTHR11654:SF73 - PROTEIN NRT1/ PTR FAMILY 5.2-RELATED (1 of 1)	1.04381	5.52715	23.0243	1.59969e-06	1.73018e-05		GSVIVT01027876001
GSVIVT01030062001	PF00560//PF12937//PF13855 - Leucine Rich Repeat (LRR_1) // F-box-like (F-box-like) // Leucine rich repeat (LRR_8) (1 of 1)	1.04446	3.15416	21.4499	3.63186e-06	3.60255e-05		GSVIVT01030062001
GSVIVT01019645001	PTHR31645:SF8 - METAL-NICOTIANAMINE TRANSPORTER YSL3 (1 of 3)	1.04643	7.2168	51.4096	7.49716e-13	2.85331e-11		GSVIVT01019645001
GSVIVT01015226001	2.7.11.1 - Non-specific serine/threonine protein kinase / Threonine-specific protein kinase (1 of 1143)	1.04737	6.15326	70.8807	3.79494e-17	2.61506e-15		GSVIVT01015226001
GSVIVT01016972001	PTHR31734:SF2 - AUXIN-RESPONSIVE PROTEIN IAA18-RELATED (1 of 2)	1.04829	8.50646	44.8817	2.09307e-11	6.10211e-10		GSVIVT01016972001
GSVIVT01036449001	PTHR31072:SF18 - TRANSCRIPTION FACTOR TCP1 (1 of 1)	1.04854	2.64395	11.8687	0.000570849	0.00310646		GSVIVT01036449001
GSVIVT01036499001	PTHR31319:SF10 - ZINC FINGER PROTEIN CONSTANS-RELATED (1 of 1)	1.04893	6.12135	65.7702	5.06698e-16	2.9735e-14		GSVIVT01036499001
GSVIVT01000914001	1.1.1.146 - 11-beta-hydroxysteroid dehydrogenase / Corticosteroid 11-beta-dehydrogenase (1 of 8)	1.04956	5.36843	47.0803	6.81384e-12	2.169e-10		GSVIVT01000914001
GSVIVT01028960001	PF00560//PF08263 - Leucine Rich Repeat (LRR_1) // Leucine rich repeat N-terminal domain (LRRNT_2) (1 of 9)	1.05124	2.38487	13.1531	0.000287038	0.00171038		GSVIVT01028960001
GSVIVT01006157001	PTHR27001:SF32 - INTERLEUKIN-1 RECEPTOR-ASSOCIATED KINASE 4 PROTEIN-RELATED (1 of 2)	1.05126	0.831352	7.58281	0.00589274	0.0220215		GSVIVT01006157001
GSVIVT01014285001		1.05145	1.64771	7.98568	0.00471489	0.0183629		GSVIVT01014285001
GSVIVT01002654001	PTHR10992//PTHR10992:SF792 - ALPHA/BETA HYDROLASE FOLD-CONTAINING PROTEIN // SUBFAMILY NOT NAMED (1 of 5)	1.05282	2.31722	9.7354	0.00180753	0.00827651		GSVIVT01002654001
GSVIVT01012665001	PTHR27001:SF12 - CHITIN ELICITOR RECEPTOR KINASE 1 (1 of 3)	1.05287	5.67319	40.9662	1.54885e-10	3.9408e-09		GSVIVT01012665001
GSVIVT01006972001	PTHR10795:SF423 - SUBTILASE FAMILY PROTEIN-RELATED (1 of 8)	1.05369	2.0394	13.3333	0.000260734	0.00157427		GSVIVT01006972001
GSVIVT01010259001	PF01535//PF12854//PF13041 - PPR repeat (PPR) // PPR repeat (PPR_1) // PPR repeat family (PPR_2) (1 of 30)	1.05554	1.75495	9.58266	0.00196424	0.00886027		GSVIVT01010259001
GSVIVT01012389001	PTHR10366//PTHR10366:SF332 - NAD DEPENDENT EPIMERASE/DEHYDRATASE // SUBFAMILY NOT NAMED (1 of 4)	1.05658	4.61393	36.6545	1.41035e-09	2.9457e-08		GSVIVT01012389001
GSVIVT01012874001		1.05665	4.22606	20.4458	6.13447e-06	5.7853e-05		GSVIVT01012874001
GSVIVT01031329001	PTHR13683:SF296 - ASPARTYL PROTEASE FAMILY PROTEIN (1 of 1)	1.05679	3.72439	5.92391	0.0149368	0.0468985		GSVIVT01031329001
GSVIVT01032736001	PF01344//PF10539 - Kelch motif (Kelch_1) // Development and cell death domain (Dev_Cell_Death) (1 of 2)	1.05768	3.66355	23.29	1.39326e-06	1.53893e-05		GSVIVT01032736001
GSVIVT01003713001	PTHR10579:SF59 - C3H4 TYPE ZINC FINGER PROTEIN-RELATED (1 of 1)	1.05833	6.63954	78.1029	9.78101e-19	8.12264e-17		GSVIVT01003713001
GSVIVT01014685001	3.6.1.13//3.6.1.22//3.6.1.53 - ADP-ribose diphosphatase / ADPR-PPase // NAD(+) diphosphatase / NADP pyrophosphatase // Mn(2+)-dependent ADP-ribose/CDP-alcohol diphosphatase / Mn(2+)-dependent ADP-ribose/CDP-alcohol pyrophosphatase (1 of 4)	1.05868	6.43893	29.1544	6.68342e-08	9.92529e-07		GSVIVT01014685001
GSVIVT01031380001	PF00005//PF01061//PF08370 - ABC transporter (ABC_tran) // ABC-2 type transporter (ABC2_membrane) // Plant PDR ABC transporter associated (PDR_assoc) (1 of 2)	1.05888	2.18466	10.2029	0.0014022	0.0066442		GSVIVT01031380001
GSVIVT01035035001		1.0589	2.96363	14.1226	0.000171274	0.00109097		GSVIVT01035035001
GSVIVT01011116001	PTHR13683:SF379 - ASPARTYL PROTEASE-LIKE PROTEIN (1 of 4)	1.05959	4.25822	16.3386	5.29744e-05	0.000394478		GSVIVT01011116001
GSVIVT01011054001	PTHR14859 - CALCOFLUOR WHITE HYPERSENSITIVE PROTEIN PRECURSOR (1 of 2)	1.06033	3.82779	20.3076	6.59377e-06	6.17364e-05		GSVIVT01011054001
GSVIVT01028243001	PTHR22595//PTHR22595:SF35 - CHITINASE-RELATED // SUBFAMILY NOT NAMED (1 of 1)	1.0621	2.37813	11.1046	0.00086114	0.00439255		GSVIVT01028243001
GSVIVT01010251001	PTHR10887//PTHR10887:SF372 - DNA2/NAM7 HELICASE FAMILY // SUBFAMILY NOT NAMED (1 of 2)	1.06231	4.3542	23.5684	1.20551e-06	1.35626e-05		GSVIVT01010251001
GSVIVT01015799001	PF01657//PF07714 - Salt stress response/antifungal (Stress-antifung) // Protein tyrosine kinase (Pkinase_Tyr) (1 of 17)	1.06319	4.6674	32.21	1.38377e-08	2.3704e-07		GSVIVT01015799001
GSVIVT01035926001	K07192 - flotillin (FLOT) (1 of 2)	1.06395	2.78293	11.3457	0.000756237	0.00394649		GSVIVT01035926001
GSVIVT01007238001	PTHR23155:SF410 - LEUCINE-RICH REPEAT (LRR) FAMILY PROTEIN-RELATED (1 of 2)	1.06396	1.83967	10.9094	0.000956751	0.00480011		GSVIVT01007238001
GSVIVT01005583001		1.06449	3.17855	15.8687	6.78921e-05	0.000489534		GSVIVT01005583001
GSVIVT01002377001	K16743 - abnormal spindle-like microcephaly-associated protein (ASPM, ASP) (1 of 2)	1.06461	2.11558	7.59527	0.00585217	0.0218924		GSVIVT01002377001
GSVIVT01003175001	PTHR10177:SF251 - CYCLIN-D3-1 (1 of 2)	1.06464	7.09777	20.5867	5.69905e-06	5.42245e-05		GSVIVT01003175001
GSVIVT01005227001	PTHR31851:SF16 - MEMBRANE PROTEIN OF ER BODY 2 (1 of 5)	1.06481	3.31696	7.44764	0.00635197	0.0233917		GSVIVT01005227001
GSVIVT01020358001	PTHR23155//PTHR23155:SF603 - LEUCINE-RICH REPEAT-CONTAINING PROTEIN // SUBFAMILY NOT NAMED (1 of 9)	1.06708	6.65022	40.9361	1.57291e-10	3.99643e-09		GSVIVT01020358001
GSVIVT01015471001	PTHR11220:SF35 - SOUL HEME-BINDING PROTEIN (1 of 1)	1.06766	3.24496	25.138	5.337e-07	6.56461e-06		GSVIVT01015471001
GSVIVT01027480001	PTHR32440:SF0 - PHOSPHATASE DCR2-RELATED (1 of 2)	1.06769	6.71827	64.4456	9.92338e-16	5.57179e-14		GSVIVT01027480001
GSVIVT01027026001	PTHR11177//PTHR11177:SF170 - CHITINASE // SUBFAMILY NOT NAMED (1 of 1)	1.06896	2.20045	13.3174	0.000262949	0.00158449		GSVIVT01027026001
GSVIVT01012633001	PTHR10641//PTHR10641:SF657 - MYB-LIKE DNA-BINDING PROTEIN MYB // SUBFAMILY NOT NAMED (1 of 2)	1.06974	5.37304	30.4717	3.38769e-08	5.33121e-07		GSVIVT01012633001
GSVIVT01007848001	K01126 - glycerophosphoryl diester phosphodiesterase (E3.1.4.46, glpQ, ugpQ) (1 of 1)	1.07083	5.45746	41.7024	1.06279e-10	2.76995e-09		GSVIVT01007848001
GSVIVT01028599001	1.5.99.12 - Cytokinin dehydrogenase / Cytokinin oxidase (1 of 11)	1.07119	1.12158	7.89195	0.00496554	0.0191303		GSVIVT01028599001
GSVIVT01011008001	PF02309//PF02362//PF06507 - AUX/IAA family (AUX_IAA) // B3 DNA binding domain (B3) // Auxin response factor (Auxin_resp) (1 of 11)	1.07171	3.72261	14.3068	0.000155299	0.00100185		GSVIVT01011008001
GSVIVT01032827001	PTHR23155:SF402 - DISEASE RESISTANCE PROTEIN RPP13-RELATED (1 of 8)	1.07226	1.59599	11.4526	0.000713951	0.00375381		GSVIVT01032827001
GSVIVT01034539001		1.07275	3.04274	12.0477	0.000518561	0.00286389		GSVIVT01034539001
GSVIVT01011886001	2.5.1.112//2.5.1.27//2.5.1.75 - Adenylate dimethylallyltransferase (ADP/ATP-dependent) / Isopentenyltransferase // Adenylate dimethylallyltransferase (AMP-dependent) / Isopentenyltransferase // tRNA dimethylallyltransferase / tRNA prenyltransferase (1 of 1)	1.07302	2.35674	9.61283	0.00193223	0.00874719		GSVIVT01011886001
GSVIVT01020563001	PF00954//PF01453//PF08276 - S-locus glycoprotein domain (S_locus_glycop) // D-mannose binding lectin (B_lectin) // PAN-like domain (PAN_2) (1 of 6)	1.07477	4.45014	31.7469	1.75628e-08	2.95289e-07		GSVIVT01020563001
GSVIVT01008086001	1.1.5.2 - Quinoprotein glucose dehydrogenase (PQQ, quinone) / Quinoprotein D-glucose dehydrogenase (1 of 2)	1.07602	2.12765	11.277	0.000784727	0.00407181		GSVIVT01008086001
GSVIVT01015562001	PTHR33021:SF55 - BLUE COPPER PROTEIN (1 of 2)	1.08216	2.69881	10.363	0.00128567	0.00617282		GSVIVT01015562001
GSVIVT01016213001	PF12646 - Domain of unknown function (DUF3783) (DUF3783) (1 of 1)	1.08252	2.15564	11.533	0.000683726	0.00361685		GSVIVT01016213001
GSVIVT01001089001	PF00847 - AP2 domain (AP2) (1 of 97)	1.08347	5.1739	14.4559	0.000143481	0.000934221		GSVIVT01001089001
GSVIVT01002634001	PTHR23054:SF29 - EXPRESSED PROTEIN (1 of 3)	1.0839	1.47774	6.60963	0.0101429	0.034259		GSVIVT01002634001
GSVIVT01029458001	PTHR31314:SF8 - MYB-LIKE HTH TRANSCRIPTIONAL REGULATOR FAMILY PROTEIN (1 of 2)	1.08416	6.22158	32.5396	1.16789e-08	2.02925e-07		GSVIVT01029458001
GSVIVT01019464001		1.08433	3.09068	10.5654	0.00115224	0.0056167		GSVIVT01019464001
GSVIVT01030338001	PTHR27004:SF37 - DISEASE RESISTANCE FAMILY PROTEIN/LRR FAMILY PROTEIN-RELATED (1 of 6)	1.08542	2.31526	18.0966	2.09975e-05	0.000175384		GSVIVT01030338001
GSVIVT01006508001	PTHR10632 - SULFIDE:QUINONE OXIDOREDUCTASE (1 of 3)	1.086	1.71209	10.9814	0.000920316	0.00464679		GSVIVT01006508001
GSVIVT01015782001		1.08871	2.0541	10.5672	0.00115115	0.0056129		GSVIVT01015782001
GSVIVT01016100001	PTHR13683//PTHR13683:SF263 - ASPARTYL PROTEASES // SUBFAMILY NOT NAMED (1 of 1)	1.08955	3.45487	14.125	0.000171052	0.00109032		GSVIVT01016100001
GSVIVT01001422001	PTHR11751:SF126 - TRYPTOPHAN AMINOTRANSFERASE-RELATED PROTEIN 3-RELATED (1 of 7)	1.08994	6.32606	36.7219	1.36238e-09	2.85865e-08		GSVIVT01001422001
GSVIVT01030652001	PF03514 - GRAS domain family (GRAS) (1 of 43)	1.0906	2.1876	9.59811	0.00194777	0.00880306		GSVIVT01030652001
GSVIVT01028648001	KOG0324 - Uncharacterized conserved protein (1 of 7)	1.09423	5.96969	18.5487	1.65618e-05	0.000141918		GSVIVT01028648001
GSVIVT01031312001	K00430 - peroxidase (E1.11.1.7) (1 of 56)	1.09428	4.92226	11.8968	0.000562294	0.00306908		GSVIVT01031312001
GSVIVT01026993001	PTHR11972:SF41 - FERRIC REDUCTION OXIDASE 2-RELATED (1 of 2)	1.09553	1.42948	6.4574	0.0110491	0.0366508		GSVIVT01026993001
GSVIVT01029816001	KOG0200 - Fibroblast/platelet-derived growth factor receptor and related receptor tyrosine kinases (1 of 1)	1.09616	5.3496	25.8599	3.67114e-07	4.65403e-06		GSVIVT01029816001
GSVIVT01027087001	PTHR10217:SF465 - CYCLIC NUCLEOTIDE-GATED ION CHANNEL 11-RELATED (1 of 1)	1.09662	7.67551	48.7433	2.91753e-12	9.77453e-11		GSVIVT01027087001
GSVIVT01014361001	PTHR12313:SF2 - E3 UBIQUITIN-PROTEIN LIGASE RMA3 (1 of 1)	1.09757	5.66205	37.0024	1.17984e-09	2.52218e-08		GSVIVT01014361001
GSVIVT01016295001	K08907 - light-harvesting complex I chlorophyll a/b binding protein 1 (LHCA1) (1 of 1)	1.09767	6.94257	64.6001	9.1751e-16	5.18365e-14		GSVIVT01016295001
GSVIVT01014140001	PF07714//PF11721 - Protein tyrosine kinase (Pkinase_Tyr) // Di-glucose binding within endoplasmic reticulum (Malectin) (1 of 18)	1.09813	4.47903	30.7777	2.89349e-08	4.60931e-07		GSVIVT01014140001
GSVIVT01034099001	PTHR11732:SF223 - ALDO-KETO REDUCTASE FAMILY 4 MEMBER C10 (1 of 3)	1.09867	4.98754	41.2052	1.37055e-10	3.5316e-09		GSVIVT01034099001
GSVIVT01014134001	PF00560//PF07714//PF11721 - Leucine Rich Repeat (LRR_1) // Protein tyrosine kinase (Pkinase_Tyr) // Di-glucose binding within endoplasmic reticulum (Malectin) (1 of 6)	1.09868	1.76849	8.27364	0.00402249	0.0161453		GSVIVT01014134001
GSVIVT01026196001	PF00069//PF00560//PF13855 - Protein kinase domain (Pkinase) // Leucine Rich Repeat (LRR_1) // Leucine rich repeat (LRR_8) (1 of 14)	1.09938	1.19318	7.23044	0.00716775	0.0258721		GSVIVT01026196001
GSVIVT01034337001	PTHR11452:SF18 - ALPHA-GALACTOSIDASE 1 (1 of 2)	1.09984	5.10654	41.5424	1.15345e-10	2.99337e-09		GSVIVT01034337001
GSVIVT01001252001	PTHR11260//PTHR11260:SF314 - GLUTATHIONE S-TRANSFERASE, GST, SUPERFAMILY, GST DOMAIN CONTAINING // SUBFAMILY NOT NAMED (1 of 3)	1.10194	7.81162	48.3472	3.57046e-12	1.18313e-10		GSVIVT01001252001
GSVIVT01004725001	PTHR22604:SF123 - BCDNA.GH03377 (1 of 1)	1.10309	1.91435	14.882	0.000114452	0.000768872		GSVIVT01004725001
GSVIVT01011587001	PTHR10593:SF43 - SHOOT GRAVITROPISM5-LIKE PROTEIN (1 of 2)	1.10356	5.15462	39.6798	2.99202e-10	7.24779e-09		GSVIVT01011587001
GSVIVT01029525001	K01853 - cycloartenol synthase (E5.4.99.8) (1 of 6)	1.10367	3.61377	26.8555	2.19253e-07	2.93068e-06		GSVIVT01029525001
GSVIVT01013144001	PTHR11969:SF22 - TRANSCRIPTION FACTOR BHLH71-RELATED (1 of 1)	1.10382	3.72359	18.2823	1.90465e-05	0.000160712		GSVIVT01013144001
GSVIVT01021870001	K01738 - cysteine synthase A (cysK) (1 of 9)	1.10386	2.00508	11.5354	0.000682838	0.00361426		GSVIVT01021870001
GSVIVT01008069001	1.1.1.145 - 3-beta-hydroxy-Delta(5)-steroid dehydrogenase / Progesterone reductase (1 of 2)	1.10463	5.44419	36.455	1.56233e-09	3.23343e-08		GSVIVT01008069001
GSVIVT01007955001	PF01844 - HNH endonuclease (HNH) (1 of 3)	1.10466	2.82915	14.0936	0.000173936	0.00110561		GSVIVT01007955001
GSVIVT01013553001	PTHR16223:SF10 - TRANSCRIPTION FACTOR BHLH128-RELATED (1 of 1)	1.10542	6.36331	82.9182	8.55219e-20	8.01966e-18		GSVIVT01013553001
GSVIVT01021874001	K01738 - cysteine synthase A (cysK) (1 of 9)	1.10753	1.79868	9.65934	0.00188392	0.00857234		GSVIVT01021874001
GSVIVT01029132001	PTHR11206//PTHR11206:SF137 - MULTIDRUG RESISTANCE PROTEIN // SUBFAMILY NOT NAMED (1 of 7)	1.10779	6.62994	50.4038	1.2515e-12	4.51733e-11		GSVIVT01029132001
GSVIVT01024541001	PTHR32370:SF17 - ROOT PHOTOTROPISM PROTEIN 2 (1 of 2)	1.11034	6.82123	72.1196	2.02539e-17	1.45062e-15		GSVIVT01024541001
GSVIVT01027761001	PTHR10209//PTHR10209:SF135 - OXIDOREDUCTASE, 2OG-FE II OXYGENASE FAMILY PROTEIN // SUBFAMILY NOT NAMED (1 of 1)	1.11036	2.8011	7.31944	0.00682127	0.0247888		GSVIVT01027761001
GSVIVT01003608001	PTHR18860:SF27 - 14-3-3-LIKE PROTEIN GF14 LAMBDA (1 of 3)	1.11079	3.25422	23.7572	1.09287e-06	1.2457e-05		GSVIVT01003608001
GSVIVT01016672001	PF03763 - Remorin, C-terminal region (Remorin_C) (1 of 11)	1.11081	5.10351	31.6418	1.854e-08	3.08581e-07		GSVIVT01016672001
GSVIVT01002253001	PF00069//PF13855 - Protein kinase domain (Pkinase) // Leucine rich repeat (LRR_8) (1 of 10)	1.11413	3.23278	27.8056	1.34136e-07	1.87131e-06		GSVIVT01002253001
GSVIVT01016712001	PTHR10578:SF67 - PEROXISOMAL (S)-2-HYDROXY-ACID OXIDASE GLO3-RELATED (1 of 2)	1.11454	5.35847	36.1268	1.8489e-09	3.79201e-08		GSVIVT01016712001
GSVIVT01038595001	KOG3399 - Predicted Yippee-type zinc-binding protein (1 of 9)	1.11488	4.98371	30.317	3.66902e-08	5.72934e-07		GSVIVT01038595001
GSVIVT01028779001	2.7.11.1 - Non-specific serine/threonine protein kinase / Threonine-specific protein kinase (1 of 1143)	1.11771	5.14207	23.1721	1.48131e-06	1.62337e-05		GSVIVT01028779001
GSVIVT01005870001	PTHR23505:SF15 - MAJOR FACILITATOR PROTEIN (1 of 2)	1.118	4.6878	31.1814	2.35003e-08	3.83769e-07		GSVIVT01005870001
GSVIVT01033540001	PTHR32227:SF49 - BETA-1,3-GLUCANASE 1-RELATED (1 of 4)	1.11889	9.13648	7.49889	0.0061737	0.0228462		GSVIVT01033540001
GSVIVT01032204001	PTHR23155//PTHR23155:SF563 - LEUCINE-RICH REPEAT-CONTAINING PROTEIN // SUBFAMILY NOT NAMED (1 of 65)	1.11907	1.39915	10.1125	0.00147265	0.00692975		GSVIVT01032204001
GSVIVT01030219001	K00430 - peroxidase (E1.11.1.7) (1 of 56)	1.11952	6.84539	18.2896	1.89736e-05	0.000160171		GSVIVT01030219001
GSVIVT01013382001	PTHR17985 - SER/THR-RICH PROTEIN T10 IN DGCR REGION (1 of 2)	1.11982	4.41328	40.6409	1.82937e-10	4.57769e-09		GSVIVT01013382001
GSVIVT01001494001		1.12083	4.44511	35.3932	2.69428e-09	5.36759e-08		GSVIVT01001494001
GSVIVT01037285001	3.1.1.4 - Phospholipase A(2) / Phospholipase A2 (1 of 3)	1.12129	4.18439	32.8343	1.00357e-08	1.77252e-07		GSVIVT01037285001
GSVIVT01012247001	PF03110 - SBP domain (SBP) (1 of 19)	1.12232	7.47896	74.7157	5.43631e-18	4.2084e-16		GSVIVT01012247001
GSVIVT01020881001	PF12796//PF13962 - Ankyrin repeats (3 copies) (Ank_2) // Domain of unknown function (PGG) (1 of 47)	1.12266	2.13663	12.9494	0.000320031	0.00188476		GSVIVT01020881001
GSVIVT01020725001	PTHR31828:SF2 - PHOSPHOLIPASE A1-IIDELTA (1 of 1)	1.12307	6.99175	50.541	1.16703e-12	4.25973e-11		GSVIVT01020725001
GSVIVT01014537001	PF00954//PF07714//PF08276 - S-locus glycoprotein domain (S_locus_glycop) // Protein tyrosine kinase (Pkinase_Tyr) // PAN-like domain (PAN_2) (1 of 10)	1.12468	4.3721	40.7563	1.7245e-10	4.34517e-09		GSVIVT01014537001
GSVIVT01037661001	PF04520 - Senescence regulator (Senescence_reg) (1 of 7)	1.12548	2.10984	10.4372	0.00123502	0.00597063		GSVIVT01037661001
GSVIVT01011375001	PTHR27000:SF134 - LEUCINE-RICH REPEAT FAMILY PROTEIN-RELATED (1 of 1)	1.12646	3.18187	30.7165	2.98621e-08	4.74042e-07		GSVIVT01011375001
GSVIVT01014449001	PF04578 - Protein of unknown function, DUF594 (DUF594) (1 of 16)	1.12754	3.16661	21.7862	3.04789e-06	3.0907e-05		GSVIVT01014449001
GSVIVT01025598001	PTHR22814:SF16 - CHLOROPLAST-TARGETED COPPER CHAPERONE PROTEIN (1 of 2)	1.12813	3.44885	19.094	1.24437e-05	0.000109519		GSVIVT01025598001
GSVIVT01003897001	PTHR32278:SF6 - F-BOX PROTEIN PP2-B1-RELATED (1 of 7)	1.12904	0.76633	6.87145	0.00875836	0.0304825		GSVIVT01003897001
GSVIVT01009035001	PTHR13832:SF314 - PROTEIN PHOSPHATASE 2C 10-RELATED (1 of 4)	1.12907	4.51804	43.344	4.59131e-11	1.26171e-09		GSVIVT01009035001
GSVIVT01014490001	PF00954//PF01453//PF07714//PF08276 - S-locus glycoprotein domain (S_locus_glycop) // D-mannose binding lectin (B_lectin) // Protein tyrosine kinase (Pkinase_Tyr) // PAN-like domain (PAN_2) (1 of 8)	1.12925	5.10877	12.4216	0.000424407	0.00241124		GSVIVT01014490001
GSVIVT01034276001	PTHR27004:SF29 - RECEPTOR LIKE PROTEIN 13-RELATED (1 of 22)	1.12959	3.19573	24.6391	6.91338e-07	8.27422e-06		GSVIVT01034276001
GSVIVT01003181001	PTHR23500:SF55 - SUGAR TRANSPORT PROTEIN 1-RELATED (1 of 5)	1.13198	7.44906	45.6099	1.44311e-11	4.34653e-10		GSVIVT01003181001
GSVIVT01000545001	PTHR22835:SF117 - ALPHA-L-FUCOSIDASE 3 (1 of 3)	1.13217	1.76885	7.24431	0.00711259	0.0257088		GSVIVT01000545001
GSVIVT01030865001	PF14009 - Domain of unknown function (DUF4228) (DUF4228) (1 of 17)	1.13302	3.54985	18.3785	1.81085e-05	0.000153581		GSVIVT01030865001
GSVIVT01017042001	PTHR19139:SF99 - AQUAPORIN TIP2-1 (1 of 1)	1.13319	8.34531	49.3998	2.08762e-12	7.22016e-11		GSVIVT01017042001
GSVIVT01012667001	PTHR12549:SF16 - HISTONE H3MK9 DEMETHYLASE (1 of 1)	1.13437	5.40775	25.6217	4.15332e-07	5.20292e-06		GSVIVT01012667001
GSVIVT01013341001	PTHR27001:SF1 - BRASSINOSTEROID INSENSITIVE 1-ASSOCIATED RECEPTOR KINASE 1-RELATED (1 of 11)	1.13463	1.29665	9.17033	0.0024597	0.0107152		GSVIVT01013341001
GSVIVT01010254001	PTHR10887//PTHR10887:SF372 - DNA2/NAM7 HELICASE FAMILY // SUBFAMILY NOT NAMED (1 of 2)	1.13518	6.47459	26.8363	2.21435e-07	2.9555e-06		GSVIVT01010254001
GSVIVT01020715001	PF05097 - Protein of unknown function (DUF688) (DUF688) (1 of 2)	1.13652	4.72535	53.067	3.22369e-13	1.30905e-11		GSVIVT01020715001
GSVIVT01005041001	PTHR13878:SF53 - CYTOKININ DEHYDROGENASE 6 (1 of 2)	1.13679	3.34769	10.9604	0.000930805	0.00468968		GSVIVT01005041001
GSVIVT01028159001	PF07281 - Insulin-induced protein (INSIG) (INSIG) (1 of 1)	1.1369	4.95334	49.623	1.86317e-12	6.48083e-11		GSVIVT01028159001
GSVIVT01025190001	PTHR33083:SF9 - EMB (1 of 1)	1.13799	5.80472	31.9392	1.59075e-08	2.69016e-07		GSVIVT01025190001
GSVIVT01014269001	PTHR11926:SF376 - UDP-GLYCOSYLTRANSFERASE 79B10-RELATED (1 of 6)	1.13895	1.36512	7.02434	0.00804092	0.0284869		GSVIVT01014269001
GSVIVT01022931001	PTHR23155//PTHR23155:SF414 - LEUCINE-RICH REPEAT-CONTAINING PROTEIN // SUBFAMILY NOT NAMED (1 of 39)	1.13908	2.48381	20.0514	7.5388e-06	6.95113e-05		GSVIVT01022931001
GSVIVT01034195001	PTHR19375//PTHR19375:SF200 - HEAT SHOCK PROTEIN 70KDA // SUBFAMILY NOT NAMED (1 of 1)	1.1398	7.50758	23.3795	1.3299e-06	1.47701e-05		GSVIVT01034195001
GSVIVT01025491001	PF03106 - WRKY DNA -binding domain (WRKY) (1 of 59)	1.14033	2.48669	11.8346	0.000581401	0.00315256		GSVIVT01025491001
GSVIVT01017911001	PTHR22572:SF119 - GLUCOSE-1-PHOSPHATE ADENYLYLTRANSFERASE LARGE SUBUNIT 1, CHLOROPLASTIC (1 of 1)	1.14146	1.75412	11.8713	0.000570057	0.00310432		GSVIVT01017911001
GSVIVT01016774001	PTHR14194//PTHR14194:SF44 - NITROGEN METABOLIC REGULATION PROTEIN NMR-RELATED // SUBFAMILY NOT NAMED (1 of 1)	1.14358	2.14613	11.5512	0.000677073	0.00358478		GSVIVT01016774001
GSVIVT01016458001	PTHR11654//PTHR11654:SF128 - OLIGOPEPTIDE TRANSPORTER-RELATED // SUBFAMILY NOT NAMED (1 of 1)	1.14386	3.58108	21.9706	2.76855e-06	2.82952e-05		GSVIVT01016458001
GSVIVT01036629001		1.14462	1.53241	11.2738	0.00078607	0.00407529		GSVIVT01036629001
GSVIVT01035642001	PTHR31351:SF7 - PHOSPHOINOSITIDE BINDING PROTEIN (1 of 1)	1.14497	2.53008	13.9289	0.000189856	0.00119304		GSVIVT01035642001
GSVIVT01031980001	PTHR10992//PTHR10992:SF838 - ALPHA/BETA HYDROLASE FOLD-CONTAINING PROTEIN // SUBFAMILY NOT NAMED (1 of 2)	1.14517	0.791237	7.66444	0.00563198	0.0211994		GSVIVT01031980001
GSVIVT01009664001		1.14589	1.01139	6.29877	0.0120822	0.0394368		GSVIVT01009664001
GSVIVT01009410001	PF00069//PF00954//PF01453 - Protein kinase domain (Pkinase) // S-locus glycoprotein domain (S_locus_glycop) // D-mannose binding lectin (B_lectin) (1 of 8)	1.14605	0.707644	7.15707	0.00746691	0.0267872		GSVIVT01009410001
GSVIVT01020834001	PTHR31719:SF5 - NAC DOMAIN-CONTAINING PROTEIN 6-RELATED (1 of 6)	1.14621	5.06501	24.3894	7.86992e-07	9.30277e-06		GSVIVT01020834001
GSVIVT01012890001	PTHR22763//PTHR22763:SF49 - RING ZINC FINGER PROTEIN // SUBFAMILY NOT NAMED (1 of 1)	1.14641	5.08805	36.6828	1.39001e-09	2.90655e-08		GSVIVT01012890001
GSVIVT01035426001	PF03106 - WRKY DNA -binding domain (WRKY) (1 of 59)	1.14828	4.89565	19.79	8.64358e-06	7.87795e-05		GSVIVT01035426001
GSVIVT01008323001	PTHR31713:SF15 - PROTEIN SAR DEFICIENT 1 (1 of 3)	1.14859	1.47644	8.75335	0.00309033	0.0130077		GSVIVT01008323001
GSVIVT01037106001		1.14863	8.26317	45.7201	1.36418e-11	4.11562e-10		GSVIVT01037106001
GSVIVT01009083001	PTHR24326:SF196 - HOMEOBOX-LEUCINE ZIPPER PROTEIN ATHB-16-RELATED (1 of 2)	1.15109	4.98935	44.9892	1.98127e-11	5.80408e-10		GSVIVT01009083001
GSVIVT01028828001	1.5.1.25 - Thiomorpholine-carboxylate dehydrogenase / Ketimine reductase (1 of 1)	1.15131	3.18648	14.3317	0.000153263	0.000991873		GSVIVT01028828001
GSVIVT01012920001	PF00197 - Trypsin and protease inhibitor (Kunitz_legume) (1 of 6)	1.15352	1.74677	10.8974	0.000962971	0.00482201		GSVIVT01012920001
GSVIVT01030413001	PTHR22884 - SET DOMAIN PROTEINS (1 of 27)	1.15369	2.76177	5.91251	0.0150338	0.0471379		GSVIVT01030413001
GSVIVT01001082001	PTHR11220//PTHR11220:SF33 - HEME-BINDING PROTEIN-RELATED // SUBFAMILY NOT NAMED (1 of 1)	1.15412	2.03432	12.7628	0.000353588	0.00205183		GSVIVT01001082001
GSVIVT01029797001	K13416 - brassinosteroid insensitive 1-associated receptor kinase 1 (BAK1) (1 of 4)	1.15439	4.6468	39.866	2.71996e-10	6.61126e-09		GSVIVT01029797001
GSVIVT01007330001	PTHR31573:SF1 - ALPHA-KETOGLUTARATE-DEPENDENT DIOXYGENASE ALKB HOMOLOG 2 (1 of 1)	1.1545	2.40892	14.2272	0.000162016	0.00103964		GSVIVT01007330001
GSVIVT01037080001	PTHR27007:SF24 - L-TYPE LECTIN-DOMAIN CONTAINING RECEPTOR KINASE IX.1-RELATED (1 of 13)	1.15512	0.826567	8.51273	0.0035267	0.0144956		GSVIVT01037080001
GSVIVT01037982001	PF00560//PF07714//PF11721 - Leucine Rich Repeat (LRR_1) // Protein tyrosine kinase (Pkinase_Tyr) // Di-glucose binding within endoplasmic reticulum (Malectin) (1 of 6)	1.15518	3.36766	8.06032	0.00452451	0.0177622		GSVIVT01037982001
GSVIVT01019841001	PF00314 - Thaumatin family (Thaumatin) (1 of 24)	1.15551	3.5229	13.8318	0.000199928	0.00124772		GSVIVT01019841001
GSVIVT01021685001	PF00069//PF07645 - Protein kinase domain (Pkinase) // Calcium-binding EGF domain (EGF_CA) (1 of 1)	1.15641	4.92817	43.2513	4.81415e-11	1.32095e-09		GSVIVT01021685001
GSVIVT01019733001	PF02214//PF03600 - BTB/POZ domain (BTB_2) // Citrate transporter (CitMHS) (1 of 1)	1.15708	6.12338	30.8285	2.81862e-08	4.50187e-07		GSVIVT01019733001
GSVIVT01028802001		1.15728	3.97383	28.6955	8.46996e-08	1.2317e-06		GSVIVT01028802001
GSVIVT01026745001	PTHR23155//PTHR23155:SF634 - LEUCINE-RICH REPEAT-CONTAINING PROTEIN // SUBFAMILY NOT NAMED (1 of 22)	1.15823	1.25847	6.68825	0.00970502	0.033124		GSVIVT01026745001
GSVIVT01022750001	PF02458 - Transferase family (Transferase) (1 of 68)	1.15893	3.59911	16.3026	5.39904e-05	0.000401223		GSVIVT01022750001
GSVIVT01017349001	K00759 - adenine phosphoribosyltransferase (APRT, apt) (1 of 3)	1.15899	5.84104	57.0827	4.17858e-14	1.92936e-12		GSVIVT01017349001
GSVIVT01013718001	PTHR31458:SF3 - POLYGALACTURONASE NON-CATALYTIC SUBUNIT JP630-RELATED (1 of 2)	1.16134	2.36449	9.87938	0.00167141	0.00773998		GSVIVT01013718001
GSVIVT01013416001	PF01535//PF13041//PF14432 - PPR repeat (PPR) // PPR repeat family (PPR_2) // DYW family of nucleic acid deaminases (DYW_deaminase) (1 of 100)	1.16155	4.1787	39.0751	4.07818e-10	9.62259e-09		GSVIVT01013416001
GSVIVT01009253001	PTHR11206:SF92 - MATE EFFLUX FAMILY PROTEIN (1 of 1)	1.16188	1.35421	8.22679	0.00412764	0.0164816		GSVIVT01009253001
GSVIVT01002019001	PTHR19282//PTHR19282:SF221 - TETRASPANIN // SUBFAMILY NOT NAMED (1 of 1)	1.16207	2.07653	9.51477	0.00203824	0.00914194		GSVIVT01002019001
GSVIVT01014025001	PTHR23500:SF30 - SUGAR TRANSPORT PROTEIN 3 (1 of 1)	1.16222	5.21607	28.9234	7.52969e-08	1.10736e-06		GSVIVT01014025001
GSVIVT01032552001	PTHR23070:SF5 - AAA-TYPE ATPASE FAMILY PROTEIN-RELATED (1 of 7)	1.16251	4.41677	43.6594	3.90802e-11	1.09376e-09		GSVIVT01032552001
GSVIVT01030573001	2.1.2.5 - Glutamate formimidoyltransferase / Glutamate formyltransferase (1 of 2)	1.16314	2.13601	6.5493	0.0104925	0.0351944		GSVIVT01030573001
GSVIVT01010983001	PTHR32370:SF30 - BTB/POZ DOMAIN-CONTAINING PROTEIN SETH6 (1 of 1)	1.16332	2.138	9.5378	0.00201283	0.00904957		GSVIVT01010983001
GSVIVT01011981001	PTHR19241:SF303 - ABC TRANSPORTER G FAMILY MEMBER 21 (1 of 1)	1.16482	4.66509	35.3914	2.69678e-09	5.36759e-08		GSVIVT01011981001
GSVIVT01026742001	PTHR23155//PTHR23155:SF634 - LEUCINE-RICH REPEAT-CONTAINING PROTEIN // SUBFAMILY NOT NAMED (1 of 22)	1.16511	0.659007	8.32352	0.00391349	0.0158034		GSVIVT01026742001
GSVIVT01013347001	PTHR30620:SF40 - BETA-D-XYLOSIDASE 3-RELATED (1 of 6)	1.16559	1.40825	8.27158	0.00402704	0.0161543		GSVIVT01013347001
GSVIVT01030221001	K00430 - peroxidase (E1.11.1.7) (1 of 56)	1.16622	3.57293	6.79977	0.00911694	0.0314716		GSVIVT01030221001
GSVIVT01024785001	PF11493 - Thylakoid soluble phosphoprotein TSP9 (TSP9) (1 of 1)	1.16637	3.81368	21.9528	2.79439e-06	2.85112e-05		GSVIVT01024785001
GSVIVT01008322001	PTHR31713:SF15 - PROTEIN SAR DEFICIENT 1 (1 of 3)	1.16765	1.88671	6.60574	0.010165	0.0343211		GSVIVT01008322001
GSVIVT01019586001	PTHR13301:SF51 - CELLULOSE SYNTHASE-LIKE PROTEIN G1-RELATED (1 of 15)	1.16922	1.55255	7.6104	0.00580325	0.0217452		GSVIVT01019586001
GSVIVT01032830001	PTHR23155:SF402 - DISEASE RESISTANCE PROTEIN RPP13-RELATED (1 of 8)	1.17088	0.621119	7.36809	0.00663914	0.0242626		GSVIVT01032830001
GSVIVT01000067001	PTHR31238:SF42 - GERMIN-LIKE PROTEIN SUBFAMILY 1 MEMBER 10-RELATED (1 of 25)	1.1711	4.55183	7.59201	0.00586275	0.0219275		GSVIVT01000067001
GSVIVT01028783001	PF00069//PF00560//PF08263//PF13855 - Protein kinase domain (Pkinase) // Leucine Rich Repeat (LRR_1) // Leucine rich repeat N-terminal domain (LRRNT_2) // Leucine rich repeat (LRR_8) (1 of 28)	1.17248	2.18094	12.0591	0.000515394	0.00284813		GSVIVT01028783001
GSVIVT01028791001	PTHR23074//PTHR23074:SF98 - AAA ATPASE // SUBFAMILY NOT NAMED (1 of 3)	1.17264	5.44033	35.8609	2.11923e-09	4.31619e-08		GSVIVT01028791001
GSVIVT01013434001	PTHR10366:SF461 - CINNAMOYL-COA:NADP OXIDOREDUCTASE-LIKE 1-RELATED (1 of 6)	1.17269	2.67679	18.5335	1.66946e-05	0.000142922		GSVIVT01013434001
GSVIVT01008367001	2.7.8.8 - CDP-diacylglycerol--serine O-phosphatidyltransferase / Phosphatidylserine synthase (1 of 2)	1.17409	2.59496	17.7558	2.51153e-05	0.000205717		GSVIVT01008367001
GSVIVT01006118001	PTHR27002:SF84 - ATP BINDING / PROTEIN KINASE-RELATED (1 of 17)	1.1742	2.81746	19.8906	8.20047e-06	7.50794e-05		GSVIVT01006118001
GSVIVT01037111001	K08916 - light-harvesting complex II chlorophyll a/b binding protein 5 (LHCB5) (1 of 1)	1.17553	7.67854	65.489	5.84379e-16	3.38901e-14		GSVIVT01037111001
GSVIVT01025542001		1.17564	4.07822	39.3021	3.63052e-10	8.66751e-09		GSVIVT01025542001
GSVIVT01008820001	PTHR22950:SF205 - AMINO ACID PERMEASE 3-RELATED (1 of 8)	1.17719	6.48274	15.7552	7.20905e-05	0.000516124		GSVIVT01008820001
GSVIVT01007607001		1.1779	1.50259	8.95528	0.00276669	0.0118539		GSVIVT01007607001
GSVIVT01004279001		1.17792	1.35544	7.836	0.00512158	0.0196027		GSVIVT01004279001
GSVIVT01011751001	K09645 - vitellogenic carboxypeptidase-like protein [EC:3.4.16.-] (CPVL) (1 of 2)	1.17965	4.32864	23.8722	1.02945e-06	1.1837e-05		GSVIVT01011751001
GSVIVT01024174001	PTHR11627:SF15 - FRUCTOSE-BISPHOSPHATE ALDOLASE 2, CHLOROPLASTIC-RELATED (1 of 1)	1.1802	5.38113	20.6888	5.40321e-06	5.17616e-05		GSVIVT01024174001
GSVIVT01016751001	PTHR10992:SF828 - ALPHA/BETA-HYDROLASES SUPERFAMILY PROTEIN-RELATED (1 of 1)	1.18033	2.26388	11.1796	0.000827034	0.00425131		GSVIVT01016751001
GSVIVT01023163001	PTHR23155//PTHR23155:SF616 - LEUCINE-RICH REPEAT-CONTAINING PROTEIN // SUBFAMILY NOT NAMED (1 of 1)	1.18104	3.23267	31.4734	2.02193e-08	3.34171e-07		GSVIVT01023163001
GSVIVT01017103001		1.18195	3.6818	40.8286	1.66185e-10	4.19894e-09		GSVIVT01017103001
GSVIVT01034429001	PTHR23155//PTHR23155:SF543 - LEUCINE-RICH REPEAT-CONTAINING PROTEIN // SUBFAMILY NOT NAMED (1 of 18)	1.18243	1.623	10.9137	0.000954559	0.00479308		GSVIVT01034429001
GSVIVT01001469001	PTHR23155//PTHR23155:SF580 - LEUCINE-RICH REPEAT-CONTAINING PROTEIN // SUBFAMILY NOT NAMED (1 of 3)	1.18308	3.37015	34.7389	3.7702e-09	7.23497e-08		GSVIVT01001469001
GSVIVT01022699001	PTHR23088//PTHR23088:SF31 - NITRILASE-RELATED // SUBFAMILY NOT NAMED (1 of 15)	1.18388	1.03075	7.05845	0.00788921	0.0280149		GSVIVT01022699001
GSVIVT01034812001	PTHR11017:SF169 - DISEASE RESISTANCE PROTEIN-RELATED (1 of 40)	1.18502	2.81475	13.454	0.000244486	0.00148852		GSVIVT01034812001
GSVIVT01036348001	PTHR31225:SF15 - ALPHA-HUMULENE/(-)-(E)-BETA-CARYOPHYLLENE SYNTHASE (1 of 57)	1.18538	3.26423	6.34013	0.0118036	0.0386625		GSVIVT01036348001
GSVIVT01020905001	KOG0502//KOG4412 - Integral membrane ankyrin-repeat protein Kidins220 (protein kinase D substrate) // 26S proteasome regulatory complex, subunit PSMD10 (1 of 4)	1.18597	3.84243	20.3973	6.29175e-06	5.92441e-05		GSVIVT01020905001
GSVIVT01008910001		1.18621	2.59327	10.064	0.00151198	0.00709282		GSVIVT01008910001
GSVIVT01038630001	PTHR32295:SF0 - PROTEIN IQ-DOMAIN 17-RELATED (1 of 4)	1.18684	2.46086	10.3677	0.00128236	0.00616109		GSVIVT01038630001
GSVIVT01008864001	PTHR31580:SF2 - FILAMENT-LIKE PLANT PROTEIN 1-RELATED (1 of 2)	1.18688	2.30859	15.2946	9.19803e-05	0.000638801		GSVIVT01008864001
GSVIVT01023878001	2.7.10.2//2.7.11.1 - Non-specific protein-tyrosine kinase / Cytoplasmic protein tyrosine kinase // Non-specific serine/threonine protein kinase / Threonine-specific protein kinase (1 of 24)	1.18701	5.88102	49.2298	2.27665e-12	7.85899e-11		GSVIVT01023878001
GSVIVT01038146001		1.1876	0.64015	5.91605	0.0150035	0.047078		GSVIVT01038146001
GSVIVT01038011001	PF00560//PF07714//PF11721 - Leucine Rich Repeat (LRR_1) // Protein tyrosine kinase (Pkinase_Tyr) // Di-glucose binding within endoplasmic reticulum (Malectin) (1 of 6)	1.18907	6.21358	53.3289	2.82121e-13	1.16117e-11		GSVIVT01038011001
GSVIVT01037879001	1.3.1.3 - Delta(4)-3-oxosteroid 5-beta-reductase / Testosterone 5-beta-reductase (1 of 2)	1.18981	5.38254	50.7355	1.0569e-12	3.90001e-11		GSVIVT01037879001
GSVIVT01019686001	PF00082//PF02225//PF05922//PF12796//PF13857 - Subtilase family (Peptidase_S8) // PA domain (PA) // Peptidase inhibitor I9 (Inhibitor_I9) // Ankyrin repeats (3 copies) (Ank_2) // Ankyrin repeats (many copies) (Ank_5) (1 of 1)	1.1899	3.2453	25.909	3.57892e-07	4.55617e-06		GSVIVT01019686001
GSVIVT01014448001	PF13968 - Domain of unknown function (DUF4220) (DUF4220) (1 of 18)	1.1911	5.11916	40.4054	2.06365e-10	5.12168e-09		GSVIVT01014448001
GSVIVT01024658001	PTHR11926:SF176 - UDP-GLYCOSYLTRANSFERASE 87A2 (1 of 8)	1.19139	1.18626	5.9526	0.0146956	0.046309		GSVIVT01024658001
GSVIVT01026015001	PTHR23091:SF253 - GCN5-RELATED N-ACETYLTRANSFERASE (1 of 1)	1.19142	3.742	12.5719	0.000391592	0.00224798		GSVIVT01026015001
GSVIVT01025188001	PTHR19139:SF158 - AQUAPORIN PIP2-4-RELATED (1 of 2)	1.1921	7.38336	25.7315	3.92365e-07	4.95344e-06		GSVIVT01025188001
GSVIVT01002212001	2.7.10.1//2.7.11.1 - Receptor protein-tyrosine kinase / Receptor protein tyrosine kinase // Non-specific serine/threonine protein kinase / Threonine-specific protein kinase (1 of 55)	1.19278	3.94588	27.5775	1.5092e-07	2.08311e-06		GSVIVT01002212001
GSVIVT01028525001		1.19363	6.63192	11.9801	0.000537712	0.00295441		GSVIVT01028525001
GSVIVT01008060001	PTHR10264:SF92 - HYPERSENSITIVE-INDUCED RESPONSE PROTEIN 1 (1 of 1)	1.19364	8.37272	38.6984	4.94622e-10	1.1419e-08		GSVIVT01008060001
GSVIVT01010060001	PTHR31116:SF4 - 3-METHYLADENINE GLYCOSYLASE I-RELATED (1 of 1)	1.1947	3.58001	16.0275	6.2428e-05	0.000455369		GSVIVT01010060001
GSVIVT01008479001	PF03791 - KNOX2 domain (KNOX2) (1 of 12)	1.19502	1.60842	6.96648	0.00830507	0.0292349		GSVIVT01008479001
GSVIVT01021645001	PF00069//PF00560//PF07714//PF08263//PF13855 - Protein kinase domain (Pkinase) // Leucine Rich Repeat (LRR_1) // Protein tyrosine kinase (Pkinase_Tyr) // Leucine rich repeat N-terminal domain (LRRNT_2) // Leucine rich repeat (LRR_8) (1 of 3)	1.19506	3.04192	13.4354	0.000246919	0.00150132		GSVIVT01021645001
GSVIVT01033741001	PTHR14255//PTHR14255:SF5 - ATP-DEPENDENT PROTEASE CEREBLON // SUBFAMILY NOT NAMED (1 of 1)	1.19575	5.01712	37.8936	7.47113e-10	1.67177e-08		GSVIVT01033741001
GSVIVT01009673001	PTHR24282:SF45 - CYTOCHROME P450, FAMILY 721, SUBFAMILY A, POLYPEPTIDE 1 (1 of 3)	1.19581	1.28791	14.1945	0.000164856	0.00105601		GSVIVT01009673001
GSVIVT01014632001	3.6.3.44 - Xenobiotic-transporting ATPase / Steroid-transporting ATPase (1 of 62)	1.19588	6.76041	59.8266	1.03592e-14	5.23486e-13		GSVIVT01014632001
GSVIVT01027558001	1.14.13.152 - Geraniol 8-hydroxylase / G10H (1 of 14)	1.19907	2.60991	22.6682	1.92527e-06	2.03749e-05		GSVIVT01027558001
GSVIVT01033198001	PTHR22911//PTHR22911:SF60 - ACYL-MALONYL CONDENSING ENZYME-RELATED // SUBFAMILY NOT NAMED (1 of 1)	1.19919	4.19695	40.6632	1.8086e-10	4.53197e-09		GSVIVT01033198001
GSVIVT01000070001	PTHR31238:SF42 - GERMIN-LIKE PROTEIN SUBFAMILY 1 MEMBER 10-RELATED (1 of 25)	1.19943	7.17662	11.9173	0.000556156	0.00304351		GSVIVT01000070001
GSVIVT01015284001	PTHR33172:SF2 - EMB (1 of 2)	1.19947	5.19371	34.2435	4.86299e-09	9.16761e-08		GSVIVT01015284001
GSVIVT01031157001	PF13414 - TPR repeat (TPR_11) (1 of 62)	1.1999	1.07889	7.91192	0.004911	0.0189724		GSVIVT01031157001
GSVIVT01032751001	3.2.1.96 - Mannosyl-glycoprotein endo-beta-N-acetylglucosaminidase / Endo-beta-N-acetylglucosaminidase (1 of 1)	1.20011	5.08703	43.4061	4.44795e-11	1.23162e-09		GSVIVT01032751001
GSVIVT01033528001	PTHR31314:SF7 - MYB-LIKE HTH TRANSCRIPTIONAL REGULATOR FAMILY PROTEIN (1 of 4)	1.20049	1.96907	9.5402	0.0020102	0.00904068		GSVIVT01033528001
GSVIVT01030043001	PF00651//PF03000 - BTB/POZ domain (BTB) // NPH3 family (NPH3) (1 of 17)	1.20114	1.8079	10.656	0.00109714	0.00539293		GSVIVT01030043001
GSVIVT01005412001	PF00067 - Cytochrome P450 (p450) (1 of 321)	1.20175	5.43814	45.4424	1.57196e-11	4.71122e-10		GSVIVT01005412001
GSVIVT01026092001	PTHR23155//PTHR23155:SF563 - LEUCINE-RICH REPEAT-CONTAINING PROTEIN // SUBFAMILY NOT NAMED (1 of 65)	1.20199	4.25848	55.5704	9.01709e-14	3.94324e-12		GSVIVT01026092001
GSVIVT01024986001	PF02701 - Dof domain, zinc finger (zf-Dof) (1 of 22)	1.20209	3.90903	36.5731	1.47048e-09	3.05376e-08		GSVIVT01024986001
GSVIVT01009413001	PF00954//PF01453//PF07714 - S-locus glycoprotein domain (S_locus_glycop) // D-mannose binding lectin (B_lectin) // Protein tyrosine kinase (Pkinase_Tyr) (1 of 3)	1.20226	3.00769	25.5291	4.35763e-07	5.44464e-06		GSVIVT01009413001
GSVIVT01032883001	PF07714//PF11721 - Protein tyrosine kinase (Pkinase_Tyr) // Di-glucose binding within endoplasmic reticulum (Malectin) (1 of 18)	1.20226	4.17928	34.5904	4.06898e-09	7.77551e-08		GSVIVT01032883001
GSVIVT01017196001	PTHR19241:SF219 - ABC TRANSPORTER G FAMILY MEMBER 38 (1 of 30)	1.2024	1.9656	12.7969	0.000347199	0.00201797		GSVIVT01017196001
GSVIVT01030048001	PTHR24009:SF4 - ZINC FINGER CCCH DOMAIN-CONTAINING PROTEIN 18 (1 of 2)	1.20263	5.19587	45.175	1.80188e-11	5.30416e-10		GSVIVT01030048001
GSVIVT01022355001	PTHR13683:SF227 - ASPARTYL PROTEASE FAMILY PROTEIN (1 of 1)	1.20411	3.33557	29.7309	4.9638e-08	7.54398e-07		GSVIVT01022355001
GSVIVT01001492001	PTHR11017//PTHR11017:SF159 - LEUCINE-RICH REPEAT-CONTAINING PROTEIN // SUBFAMILY NOT NAMED (1 of 4)	1.20418	5.12797	45.0132	1.95713e-11	5.74259e-10		GSVIVT01001492001
GSVIVT01015478001	PTHR11453//PTHR11453:SF31 - ANION EXCHANGE PROTEIN // SUBFAMILY NOT NAMED (1 of 1)	1.20448	0.804199	8.17934	0.00423701	0.0168149		GSVIVT01015478001
GSVIVT01030508001	K05933 - aminocyclopropanecarboxylate oxidase (E1.14.17.4) (1 of 3)	1.20502	7.55019	17.3583	3.09546e-05	0.00024731		GSVIVT01030508001
GSVIVT01019587001	PTHR13301:SF51 - CELLULOSE SYNTHASE-LIKE PROTEIN G1-RELATED (1 of 15)	1.2053	4.04643	29.3245	6.12172e-08	9.14338e-07		GSVIVT01019587001
GSVIVT01032477001	PTHR11615//PTHR11615:SF135 - NITRATE, FROMATE, IRON DEHYDROGENASE // SUBFAMILY NOT NAMED (1 of 1)	1.20701	4.62369	46.9093	7.43481e-12	2.336e-10		GSVIVT01032477001
GSVIVT01022947001	PTHR23155//PTHR23155:SF414 - LEUCINE-RICH REPEAT-CONTAINING PROTEIN // SUBFAMILY NOT NAMED (1 of 39)	1.20821	3.32533	27.2466	1.79089e-07	2.4441e-06		GSVIVT01022947001
GSVIVT01009163001		1.20944	0.884269	7.50446	0.00615463	0.0228035		GSVIVT01009163001
GSVIVT01025914001	PTHR22835//PTHR22835:SF143 - ZINC FINGER FYVE DOMAIN CONTAINING PROTEIN // SUBFAMILY NOT NAMED (1 of 1)	1.20967	7.30291	26.7068	2.36785e-07	3.13508e-06		GSVIVT01025914001
GSVIVT01026951001	2.5.1.47//4.4.1.9 - Cysteine synthase / OAS sulfhydrylase // L-3-cyanoalanine synthase / Beta-cyanoalanine synthase (1 of 1)	1.20995	6.29364	57.1018	4.1383e-14	1.92051e-12		GSVIVT01026951001
GSVIVT01008701001	PTHR11695//PTHR11695:SF490 - ALCOHOL DEHYDROGENASE RELATED // SUBFAMILY NOT NAMED (1 of 2)	1.2101	5.33882	50.4749	1.20701e-12	4.38284e-11		GSVIVT01008701001
GSVIVT01025039001	PTHR33431:SF2 - GB (1 of 1)	1.21032	3.88936	25.9156	3.56671e-07	4.547e-06		GSVIVT01025039001
GSVIVT01034194001	PTHR19375:SF232 - MEDIATOR OF RNA POLYMERASE II TRANSCRIPTION SUBUNIT 37E-RELATED (1 of 5)	1.2109	8.29869	22.1657	2.501e-06	2.57634e-05		GSVIVT01034194001
GSVIVT01037102001	PTHR10584:SF169 - FRUCTOKINASE-5-RELATED (1 of 1)	1.21142	4.85978	42.788	6.10061e-11	1.63932e-09		GSVIVT01037102001
GSVIVT01009045001	KOG0149 - Predicted RNA-binding protein SEB4 (RRM superfamily) (1 of 5)	1.21144	3.78447	23.7506	1.09662e-06	1.24841e-05		GSVIVT01009045001
GSVIVT01010033001	PTHR11802//PTHR11802:SF20 - SERINE PROTEASE FAMILY S10 SERINE CARBOXYPEPTIDASE // SUBFAMILY NOT NAMED (1 of 1)	1.21163	5.34275	56.1549	6.69794e-14	2.97193e-12		GSVIVT01010033001
GSVIVT01018757001	K08472 - mlo protein (MLO) (1 of 17)	1.21364	2.83247	12.567	0.000392617	0.00225315		GSVIVT01018757001
GSVIVT01035098001	K09286 - EREBP-like factor (EREBP) (1 of 24)	1.21369	5.43377	32.3946	1.25837e-08	2.18022e-07		GSVIVT01035098001
GSVIVT01003674001	PTHR10177//PTHR10177:SF240 - CYCLINE // SUBFAMILY NOT NAMED (1 of 1)	1.21384	2.70745	14.323	0.000153973	0.000994504		GSVIVT01003674001
GSVIVT01007593001	PTHR27000:SF9 - LEUCINE-RICH REPEAT RECEPTOR-LIKE SERINE/THREONINE/TYROSINE-PROTEIN KINASE SOBIR1 (1 of 1)	1.21431	5.76128	53.3785	2.75086e-13	1.13673e-11		GSVIVT01007593001
GSVIVT01016739001	1.14.13.21 - Flavonoid 3-monooxygenase / Flavonoid 3-hydroxylase (1 of 10)	1.21432	6.93153	28.6909	8.48998e-08	1.23362e-06		GSVIVT01016739001
GSVIVT01006760001	PTHR13301//PTHR13301:SF67 - X-BOX TRANSCRIPTION FACTOR-RELATED // SUBFAMILY NOT NAMED (1 of 10)	1.21498	0.813685	6.38035	0.0115391	0.038032		GSVIVT01006760001
GSVIVT01032888001	PF07714//PF11721 - Protein tyrosine kinase (Pkinase_Tyr) // Di-glucose binding within endoplasmic reticulum (Malectin) (1 of 18)	1.21549	7.39712	80.9627	2.30024e-19	2.0923e-17		GSVIVT01032888001
GSVIVT01031164001	PTHR31707:SF34 - PECTINESTERASE/PECTINESTERASE INHIBITOR 22-RELATED (1 of 1)	1.21601	1.44523	6.7664	0.00928901	0.0319334		GSVIVT01031164001
GSVIVT01033349001	PTHR31339:SF10 - PECTIN LYASE-LIKE SUPERFAMILY PROTEIN (1 of 1)	1.2161	6.03908	58.2028	2.36437e-14	1.13191e-12		GSVIVT01033349001
GSVIVT01037277001	K01114 - phospholipase C (plcC) (1 of 2)	1.21812	4.92989	9.87032	0.00167966	0.00776946		GSVIVT01037277001
GSVIVT01036477001	4.2.1.122 - Tryptophan synthase (indole-salvaging) / Tryptophan synthase beta-2 (1 of 1)	1.21841	5.54051	56.8142	4.79001e-14	2.1785e-12		GSVIVT01036477001
GSVIVT01006143001	PTHR27002:SF122 - CYSTEINE-RICH RECEPTOR-LIKE PROTEIN KINASE 28-RELATED (1 of 23)	1.22082	3.23688	20.8062	5.08195e-06	4.89158e-05		GSVIVT01006143001
GSVIVT01003222001	PTHR10783:SF43 - PHOSPHATE TRANSPORTER PHO1 HOMOLOG 2-RELATED (1 of 7)	1.22101	5.34836	45.5708	1.47217e-11	4.42674e-10		GSVIVT01003222001
GSVIVT01008216001	PF04759 - Protein of unknown function, DUF617 (DUF617) (1 of 7)	1.22148	1.97401	12.4431	0.000419531	0.00238653		GSVIVT01008216001
GSVIVT01000083001	1.13.11.58 - Linoleate 9S-lipoxygenase / Linoleate 9-lipoxygenase (1 of 5)	1.22181	7.33813	15.3933	8.72992e-05	0.000610285		GSVIVT01000083001
GSVIVT01032511001	PF00892 - EamA-like transporter family (EamA) (1 of 58)	1.22363	5.69854	38.0218	6.99594e-10	1.57318e-08		GSVIVT01032511001
GSVIVT01001297001	PF14547 - Hydrophobic seed protein (Hydrophob_seed) (1 of 6)	1.22543	7.66048	6.52881	0.0106141	0.0355078		GSVIVT01001297001
GSVIVT01021682001	PF07645//PF07714//PF13947 - Calcium-binding EGF domain (EGF_CA) // Protein tyrosine kinase (Pkinase_Tyr) // Wall-associated receptor kinase galacturonan-binding (GUB_WAK_bind) (1 of 5)	1.22735	4.2386	32.8809	9.79815e-09	1.73562e-07		GSVIVT01021682001
GSVIVT01006968001	PTHR10795:SF423 - SUBTILASE FAMILY PROTEIN-RELATED (1 of 8)	1.23001	6.85131	29.0885	6.91461e-08	1.02352e-06		GSVIVT01006968001
GSVIVT01020678001	PTHR32285:SF71 - PROTEIN TRICHOME BIREFRINGENCE-LIKE 39-RELATED (1 of 2)	1.23006	6.67612	22.6908	1.90277e-06	2.01956e-05		GSVIVT01020678001
GSVIVT01000061001		1.23094	1.72574	11.1385	0.000845546	0.00432691		GSVIVT01000061001
GSVIVT01035211001	PF00069//PF00560//PF13855 - Protein kinase domain (Pkinase) // Leucine Rich Repeat (LRR_1) // Leucine rich repeat (LRR_8) (1 of 14)	1.23139	3.90688	27.9352	1.25449e-07	1.76229e-06		GSVIVT01035211001
GSVIVT01036566001	PTHR31673:SF3 - COBRA-LIKE EXTRACELLULAR GLYCOSYL-PHOSPHATIDYL INOSITOL-ANCHORED FAMILY PROTEIN-RELATED (1 of 2)	1.23168	7.34179	56.1007	6.8852e-14	3.04758e-12		GSVIVT01036566001
GSVIVT01032530001	PTHR21493:SF148 - SENESCENCE-ASSOCIATED CARBOXYLESTERASE 101 (1 of 11)	1.23225	3.81008	27.7215	1.40098e-07	1.94554e-06		GSVIVT01032530001
GSVIVT01020353001	PTHR31301:SF15 - LOB DOMAIN-CONTAINING PROTEIN 4 (1 of 2)	1.23396	0.743091	8.97026	0.0027441	0.0117655		GSVIVT01020353001
GSVIVT01032199001	PTHR23155//PTHR23155:SF503 - LEUCINE-RICH REPEAT-CONTAINING PROTEIN // SUBFAMILY NOT NAMED (1 of 11)	1.23462	4.02454	37.2718	1.02761e-09	2.23082e-08		GSVIVT01032199001
GSVIVT01028956001	PF00560//PF08263 - Leucine Rich Repeat (LRR_1) // Leucine rich repeat N-terminal domain (LRRNT_2) (1 of 9)	1.23507	1.03803	10.1004	0.00148238	0.00697072		GSVIVT01028956001
GSVIVT01019570001	PTHR13301:SF51 - CELLULOSE SYNTHASE-LIKE PROTEIN G1-RELATED (1 of 15)	1.23527	1.74239	6.311	0.0119991	0.0392041		GSVIVT01019570001
GSVIVT01014629001	KOG0058 - Peptide exporter, ABC superfamily (1 of 5)	1.23545	6.54605	68.3416	1.3749e-16	8.56583e-15		GSVIVT01014629001
GSVIVT01017917001	PTHR33155:SF4 - PROTEIN FANTASTIC FOUR 3-RELATED (1 of 1)	1.23697	1.92551	11.4803	0.000703367	0.00370459		GSVIVT01017917001
GSVIVT01017332001	PF02298 - Plastocyanin-like domain (Cu_bind_like) (1 of 39)	1.237	4.8461	11.7666	0.000603025	0.00324851		GSVIVT01017332001
GSVIVT01011756001	PF03547 - Membrane transport protein (Mem_trans) (1 of 23)	1.23811	6.60709	46.9374	7.32908e-12	2.30676e-10		GSVIVT01011756001
GSVIVT01014595001	PTHR23155:SF442 - PH DOMAIN LEUCINE-RICH REPEAT-CONTAINING PROTEIN PHOSPHATASE 2 (1 of 6)	1.23907	4.52258	50.8309	1.00675e-12	3.72252e-11		GSVIVT01014595001
GSVIVT01005751001	PF00564 - PB1 domain (PB1) (1 of 22)	1.24023	5.9759	47.2975	6.09887e-12	1.96026e-10		GSVIVT01005751001
GSVIVT01014520001	PF00954//PF01453//PF07714//PF08276 - S-locus glycoprotein domain (S_locus_glycop) // D-mannose binding lectin (B_lectin) // Protein tyrosine kinase (Pkinase_Tyr) // PAN-like domain (PAN_2) (1 of 8)	1.2404	5.18113	25.003	5.72424e-07	6.97958e-06		GSVIVT01014520001
GSVIVT01017239001	K02295 - cryptochrome (CRY) (1 of 1)	1.2408	2.47834	20.9438	4.72947e-06	4.59117e-05		GSVIVT01017239001
GSVIVT01011914001		1.2411	3.59938	22.5062	2.09462e-06	2.19374e-05		GSVIVT01011914001
GSVIVT01018304001	PTHR15615:SF28 - CYCLIN-U4-1 (1 of 2)	1.24195	3.35776	25.9664	3.47412e-07	4.45078e-06		GSVIVT01018304001
GSVIVT01001982001	PF02298 - Plastocyanin-like domain (Cu_bind_like) (1 of 39)	1.24219	1.40806	8.42771	0.00369545	0.015087		GSVIVT01001982001
GSVIVT01009721001	PTHR31948:SF15 - ZINC-FINGER HOMEODOMAIN PROTEIN 5 (1 of 1)	1.24256	2.39017	10.5885	0.00113795	0.00556495		GSVIVT01009721001
GSVIVT01019413001	PTHR22814//PTHR22814:SF127 - COPPER TRANSPORT PROTEIN ATOX1-RELATED // SUBFAMILY NOT NAMED (1 of 1)	1.24276	5.02593	14.0537	0.000177663	0.00112526		GSVIVT01019413001
GSVIVT01006232001		1.24304	3.61629	19.7635	8.76387e-06	7.97161e-05		GSVIVT01006232001
GSVIVT01020945001	PF00560//PF13855 - Leucine Rich Repeat (LRR_1) // Leucine rich repeat (LRR_8) (1 of 45)	1.2442	0.929517	7.60625	0.00581663	0.0217774		GSVIVT01020945001
GSVIVT01009416001	PF01453 - D-mannose binding lectin (B_lectin) (1 of 58)	1.24769	0.477237	6.25978	0.0123509	0.0401947		GSVIVT01009416001
GSVIVT01031921001	KOG0324 - Uncharacterized conserved protein (1 of 7)	1.24842	2.47576	10.5697	0.00114956	0.00560814		GSVIVT01031921001
GSVIVT01006576001	1.1.1.102 - 3-dehydrosphinganine reductase / KTS reductase (1 of 2)	1.25003	1.64112	13.4141	0.00024974	0.00151543		GSVIVT01006576001
GSVIVT01014138001	PF00560//PF07714//PF11721//PF13855 - Leucine Rich Repeat (LRR_1) // Protein tyrosine kinase (Pkinase_Tyr) // Di-glucose binding within endoplasmic reticulum (Malectin) // Leucine rich repeat (LRR_8) (1 of 4)	1.25184	6.62695	41.0453	1.48739e-10	3.80571e-09		GSVIVT01014138001
GSVIVT01019838001	PF00314 - Thaumatin family (Thaumatin) (1 of 24)	1.25275	3.04995	7.35852	0.00667457	0.0243578		GSVIVT01019838001
GSVIVT01027067001	1.3.1.77 - Anthocyanidin reductase / ANR (1 of 8)	1.253	3.31631	7.9054	0.00492875	0.0190171		GSVIVT01027067001
GSVIVT01026058001	PTHR11654//PTHR11654:SF116 - OLIGOPEPTIDE TRANSPORTER-RELATED // SUBFAMILY NOT NAMED (1 of 9)	1.25391	5.21248	78.8734	6.62207e-19	5.70942e-17		GSVIVT01026058001
GSVIVT01035391001	PTHR10593//PTHR10593:SF25 - SERINE/THREONINE-PROTEIN KINASE RIO // SUBFAMILY NOT NAMED (1 of 1)	1.25417	4.10457	33.37	7.61921e-09	1.38194e-07		GSVIVT01035391001
GSVIVT01006764001	PTHR13301//PTHR13301:SF67 - X-BOX TRANSCRIPTION FACTOR-RELATED // SUBFAMILY NOT NAMED (1 of 10)	1.25536	1.08066	10.4044	0.00125713	0.00606464		GSVIVT01006764001
GSVIVT01017572001	PTHR31194:SF4 - ETHYLENE-RESPONSIVE TRANSCRIPTION FACTOR ERF003 (1 of 5)	1.25603	2.47348	13.6108	0.000224892	0.00138367		GSVIVT01017572001
GSVIVT01035033001	PTHR30620:SF50 - BETA-D-XYLOSIDASE 1 (1 of 1)	1.25612	7.28495	14.2229	0.000162381	0.00104162		GSVIVT01035033001
GSVIVT01006265001	PTHR22298:SF36 - ENDOGLUCANASE 21-RELATED (1 of 2)	1.25656	4.59687	22.5662	2.03029e-06	2.13621e-05		GSVIVT01006265001
GSVIVT01000427001	2.7.11.1 - Non-specific serine/threonine protein kinase / Threonine-specific protein kinase (1 of 1143)	1.25709	0.894367	5.85767	0.0155093	0.048354		GSVIVT01000427001
GSVIVT01016234001	PTHR22950:SF240 - TRANSMEMBRANE AMINO ACID TRANSPORTER-RELATED (1 of 1)	1.25772	5.00676	49.1457	2.37636e-12	8.15675e-11		GSVIVT01016234001
GSVIVT01038031001	PTHR11260//PTHR11260:SF230 - GLUTATHIONE S-TRANSFERASE, GST, SUPERFAMILY, GST DOMAIN CONTAINING // SUBFAMILY NOT NAMED (1 of 15)	1.25838	4.15239	6.6752	0.00977637	0.0332993		GSVIVT01038031001
GSVIVT01028183001	PTHR22835//PTHR22835:SF158 - ZINC FINGER FYVE DOMAIN CONTAINING PROTEIN // SUBFAMILY NOT NAMED (1 of 2)	1.25888	1.16916	13.483	0.000240736	0.00146962		GSVIVT01028183001
GSVIVT01006970001	PTHR10795:SF423 - SUBTILASE FAMILY PROTEIN-RELATED (1 of 8)	1.26017	5.90509	35.3424	2.76539e-09	5.49214e-08		GSVIVT01006970001
GSVIVT01033826001	PTHR33601:SF7 - PROTEIN LITTLE ZIPPER 3 (1 of 1)	1.26018	0.942555	7.57161	0.00592947	0.0221134		GSVIVT01033826001
GSVIVT01020011001	PTHR31072:SF33 - TRANSCRIPTION FACTOR TCP15 (1 of 2)	1.26053	1.54594	11.8138	0.000587937	0.00318326		GSVIVT01020011001
GSVIVT01019840001	PF00314 - Thaumatin family (Thaumatin) (1 of 24)	1.26141	6.29963	13.3118	0.000263746	0.00158876		GSVIVT01019840001
GSVIVT01024338001	PF04640 - PLATZ transcription factor (PLATZ) (1 of 13)	1.2628	7.01701	68.2904	1.41106e-16	8.73128e-15		GSVIVT01024338001
GSVIVT01009865001	PTHR31384:SF10 - AUXIN RESPONSE FACTOR 5 (1 of 2)	1.26289	6.15749	49.5434	1.94034e-12	6.72354e-11		GSVIVT01009865001
GSVIVT01001992001	PF00226 - DnaJ domain (DnaJ) (1 of 70)	1.26323	3.17723	15.2778	9.27995e-05	0.000643127		GSVIVT01001992001
GSVIVT01007796001	PTHR13902//PTHR13902:SF23 - SERINE/THREONINE-PROTEIN KINASE WNK WITH NO LYSINE -RELATED // SUBFAMILY NOT NAMED (1 of 2)	1.26338	0.818807	6.41846	0.011294	0.037336		GSVIVT01007796001
GSVIVT01017416001	2.7.10.2//2.7.11.1 - Non-specific protein-tyrosine kinase / Cytoplasmic protein tyrosine kinase // Non-specific serine/threonine protein kinase / Threonine-specific protein kinase (1 of 24)	1.2645	2.48672	22.2778	2.35921e-06	2.43995e-05		GSVIVT01017416001
GSVIVT01032702001	PF05349 - GATA-type transcription activator, N-terminal (GATA-N) (1 of 1)	1.26468	2.89951	24.624	6.96789e-07	8.32303e-06		GSVIVT01032702001
GSVIVT01009786001	PTHR13878:SF60 - CYTOKININ DEHYDROGENASE 5 (1 of 1)	1.26519	4.42977	16.9804	3.77683e-05	0.000295646		GSVIVT01009786001
GSVIVT01034648001	PTHR11638//PTHR11638:SF69 - ATP-DEPENDENT CLP PROTEASE // SUBFAMILY NOT NAMED (1 of 2)	1.26629	3.07867	19.6532	9.28468e-06	8.37832e-05		GSVIVT01034648001
GSVIVT01021804001	PF00122//PF00689//PF00690 - E1-E2 ATPase (E1-E2_ATPase) // Cation transporting ATPase, C-terminus (Cation_ATPase_C) // Cation transporter/ATPase, N-terminus (Cation_ATPase_N) (1 of 2)	1.2674	1.31999	6.35307	0.0117178	0.0384507		GSVIVT01021804001
GSVIVT01032914001	PTHR31680:SF4 - PROTEIN LONGIFOLIA 1-RELATED (1 of 1)	1.26757	6.74208	52.8776	3.54989e-13	1.42875e-11		GSVIVT01032914001
GSVIVT01019835001	PF00314 - Thaumatin family (Thaumatin) (1 of 24)	1.26768	6.31357	12.1788	0.000483367	0.00270151		GSVIVT01019835001
GSVIVT01034406001	PF00954//PF07714//PF08276//PF11883 - S-locus glycoprotein domain (S_locus_glycop) // Protein tyrosine kinase (Pkinase_Tyr) // PAN-like domain (PAN_2) // Domain of unknown function (DUF3403) (DUF3403) (1 of 7)	1.26769	4.48806	23.8366	1.04868e-06	1.20136e-05		GSVIVT01034406001
GSVIVT01021636001	PF00069//PF00560//PF13855 - Protein kinase domain (Pkinase) // Leucine Rich Repeat (LRR_1) // Leucine rich repeat (LRR_8) (1 of 14)	1.26935	2.87974	24.0894	9.19631e-07	1.06901e-05		GSVIVT01021636001
GSVIVT01023936001	PTHR33734:SF5 - LYSM DOMAIN-CONTAINING GPI-ANCHORED PROTEIN 2 (1 of 2)	1.27363	5.84673	64.1895	1.13011e-15	6.268e-14		GSVIVT01023936001
GSVIVT01024854001	PTHR33738:SF1 - EMB (1 of 1)	1.27392	6.95818	24.2834	8.31532e-07	9.75321e-06		GSVIVT01024854001
GSVIVT01016701001	PTHR33565:SF3 - DORMANCY/AUXIN ASSOCIATED FAMILY PROTEIN (1 of 1)	1.27593	9.01445	48.9231	2.66202e-12	8.9847e-11		GSVIVT01016701001
GSVIVT01025082001	K08282 - non-specific serine/threonine protein kinase (E2.7.11.1) (1 of 1)	1.27725	7.15406	67.7924	1.81646e-16	1.1015e-14		GSVIVT01025082001
GSVIVT01008918001	PTHR31048:SF26 - PATHOGENESIS-RELATED THAUMATIN SUPERFAMILY PROTEIN (1 of 2)	1.28041	1.28107	6.9741	0.00826978	0.0291332		GSVIVT01008918001
GSVIVT01017668001	PF13947//PF14380 - Wall-associated receptor kinase galacturonan-binding (GUB_WAK_bind) // Wall-associated receptor kinase C-terminal (WAK_assoc) (1 of 4)	1.28054	0.621669	7.7712	0.00530858	0.0202333		GSVIVT01017668001
GSVIVT01000065001	PTHR31238:SF42 - GERMIN-LIKE PROTEIN SUBFAMILY 1 MEMBER 10-RELATED (1 of 25)	1.28054	4.26025	11.1739	0.000829547	0.00426303		GSVIVT01000065001
GSVIVT01034403001	PF00954//PF08276 - S-locus glycoprotein domain (S_locus_glycop) // PAN-like domain (PAN_2) (1 of 7)	1.28068	1.79076	13.5741	0.000229329	0.00140707		GSVIVT01034403001
GSVIVT01016733001	PF07911 - Protein of unknown function (DUF1677) (DUF1677) (1 of 7)	1.28247	6.0388	37.2767	1.025e-09	2.23049e-08		GSVIVT01016733001
GSVIVT01020360001		1.28322	5.2993	47.2679	6.19189e-12	1.98507e-10		GSVIVT01020360001
GSVIVT01011755001	PTHR31752:SF18 - AUXIN EFFLUX CARRIER COMPONENT 3-RELATED (1 of 1)	1.28359	5.14474	38.4182	5.70967e-10	1.30655e-08		GSVIVT01011755001
GSVIVT01008326001	PF14380 - Wall-associated receptor kinase C-terminal (WAK_assoc) (1 of 14)	1.28413	1.23912	8.79558	0.00301962	0.0127543		GSVIVT01008326001
GSVIVT01009412001	PF00069//PF00954//PF01453 - Protein kinase domain (Pkinase) // S-locus glycoprotein domain (S_locus_glycop) // D-mannose binding lectin (B_lectin) (1 of 8)	1.28491	3.24722	24.6727	6.79407e-07	8.14751e-06		GSVIVT01009412001
GSVIVT01013237001	PTHR11200:SF107 - TYPE I INOSITOL 1,4,5-TRISPHOSPHATE 5-PHOSPHATASE 2 (1 of 1)	1.28668	3.09763	28.164	1.11458e-07	1.57794e-06		GSVIVT01013237001
GSVIVT01017390001	PTHR27004:SF29 - RECEPTOR LIKE PROTEIN 13-RELATED (1 of 22)	1.28764	1.15976	9.61291	0.00193215	0.00874719		GSVIVT01017390001
GSVIVT01036676001	1.6.5.2//1.6.5.3 - NAD(P)H dehydrogenase (quinone) / Vitamin-K reductase // NADH:ubiquinone reductase (H(+)-translocating) / Ubiquinone reductase (1 of 3)	1.289	2.42618	16.244	5.56849e-05	0.000411964		GSVIVT01036676001
GSVIVT01038662001	PTHR22814:SF51 - HEAVY METAL TRANSPORT/DETOXIFICATION DOMAIN-CONTAINING PROTEIN (1 of 10)	1.29038	2.23907	20.1216	7.26724e-06	6.72802e-05		GSVIVT01038662001
GSVIVT01001461001	PTHR13878:SF53 - CYTOKININ DEHYDROGENASE 6 (1 of 2)	1.29042	5.10301	32.3167	1.30985e-08	2.25439e-07		GSVIVT01001461001
GSVIVT01003437001	PTHR11969//PTHR11969:SF19 - MAX DIMERIZATION, MAD // SUBFAMILY NOT NAMED (1 of 2)	1.29243	4.28947	9.76828	0.00177549	0.00814949		GSVIVT01003437001
GSVIVT01025327001		1.29454	1.57849	9.54375	0.00200632	0.00902768		GSVIVT01025327001
GSVIVT01015332001	PTHR23500:SF14 - SUGAR TRANSPORT PROTEIN 14 (1 of 1)	1.29463	5.48131	32.3729	1.27247e-08	2.20255e-07		GSVIVT01015332001
GSVIVT01019453001		1.29478	2.43162	20.2942	6.64032e-06	6.20764e-05		GSVIVT01019453001
GSVIVT01031781001	PTHR11802//PTHR11802:SF78 - SERINE PROTEASE FAMILY S10 SERINE CARBOXYPEPTIDASE // SUBFAMILY NOT NAMED (1 of 1)	1.29494	4.72687	36.8653	1.26576e-09	2.6864e-08		GSVIVT01031781001
GSVIVT01025389001	PF01535//PF13041 - PPR repeat (PPR) // PPR repeat family (PPR_2) (1 of 160)	1.29589	2.95942	13.3344	0.000260575	0.00157383		GSVIVT01025389001
GSVIVT01026187001	PF00069//PF00560 - Protein kinase domain (Pkinase) // Leucine Rich Repeat (LRR_1) (1 of 5)	1.29678	0.868321	11.234	0.000803131	0.00415191		GSVIVT01026187001
GSVIVT01036457001		1.29712	8.57854	43.6353	3.95645e-11	1.10392e-09		GSVIVT01036457001
GSVIVT01016101001		1.29742	6.3267	46.283	1.02346e-11	3.15571e-10		GSVIVT01016101001
GSVIVT01001510001	PTHR11017//PTHR11017:SF159 - LEUCINE-RICH REPEAT-CONTAINING PROTEIN // SUBFAMILY NOT NAMED (1 of 4)	1.2991	3.84357	27.0642	1.96814e-07	2.65809e-06		GSVIVT01001510001
GSVIVT01008055001		1.30006	0.667189	5.79392	0.0160817	0.0497886		GSVIVT01008055001
GSVIVT01016974001		1.3007	0.624487	6.35181	0.0117262	0.0384711		GSVIVT01016974001
GSVIVT01019646001	PTHR31645:SF8 - METAL-NICOTIANAMINE TRANSPORTER YSL3 (1 of 3)	1.30164	2.54345	28.3885	9.92528e-08	1.4195e-06		GSVIVT01019646001
GSVIVT01020524001	PTHR24177:SF52 - ANKYRIN REPEAT FAMILY PROTEIN-RELATED (1 of 16)	1.30165	3.02453	22.7848	1.81194e-06	1.93104e-05		GSVIVT01020524001
GSVIVT01005164001	PTHR32099:SF4 - CYSTEINE-RICH REPEAT SECRETORY PROTEIN 1-RELATED (1 of 5)	1.30387	3.21488	29.3926	5.91037e-08	8.85679e-07		GSVIVT01005164001
GSVIVT01028404001	PTHR31284:SF15 - HAD SUPERFAMILY, SUBFAMILY IIIB ACID PHOSPHATASE (1 of 1)	1.30394	4.03579	33.5479	6.95293e-09	1.26996e-07		GSVIVT01028404001
GSVIVT01000687001	PTHR10209:SF91 - GIBBERELLIN 2-BETA-DIOXYGENASE 1 (1 of 2)	1.30406	6.05557	22.6917	1.90183e-06	2.01956e-05		GSVIVT01000687001
GSVIVT01026725001	PTHR23155//PTHR23155:SF634 - LEUCINE-RICH REPEAT-CONTAINING PROTEIN // SUBFAMILY NOT NAMED (1 of 22)	1.30468	0.955142	9.74275	0.00180031	0.00824969		GSVIVT01026725001
GSVIVT01025348001	PTHR27002:SF34 - G-TYPE LECTIN S-RECEPTOR-LIKE SERINE/THREONINE-PROTEIN KINASE RLK1 (1 of 6)	1.30669	5.66362	61.6964	4.0071e-15	2.13149e-13		GSVIVT01025348001
GSVIVT01032962001	PTHR12629:SF11 - NUDIX HYDROLASE 12, MITOCHONDRIAL (1 of 1)	1.30814	6.59492	83.1556	7.58408e-20	7.18591e-18		GSVIVT01032962001
GSVIVT01032611001	PF00069//PF13855 - Protein kinase domain (Pkinase) // Leucine rich repeat (LRR_8) (1 of 10)	1.31034	3.51968	25.4132	4.62735e-07	5.75398e-06		GSVIVT01032611001
GSVIVT01028006001	PTHR10353:SF29 - BETA-GLUCOSIDASE 1-RELATED (1 of 5)	1.31242	7.31657	57.185	3.96691e-14	1.84568e-12		GSVIVT01028006001
GSVIVT01020679001		1.31251	4.29222	30.4315	3.45864e-08	5.42411e-07		GSVIVT01020679001
GSVIVT01035332001	PTHR10641//PTHR10641:SF603 - MYB-LIKE DNA-BINDING PROTEIN MYB // SUBFAMILY NOT NAMED (1 of 1)	1.31389	4.17634	38.7535	4.80842e-10	1.11433e-08		GSVIVT01035332001
GSVIVT01014482001	PTHR27002:SF95 - G-TYPE LECTIN S-RECEPTOR-LIKE SERINE/THREONINE-PROTEIN KINASE B120 (1 of 17)	1.31702	3.83136	22.5008	2.10052e-06	2.1975e-05		GSVIVT01014482001
GSVIVT01037969001	K01514 - exopolyphosphatase (PRUNE, PPX1) (1 of 1)	1.3171	1.19579	10.8867	0.000968586	0.00484479		GSVIVT01037969001
GSVIVT01006680001	PTHR27002:SF95 - G-TYPE LECTIN S-RECEPTOR-LIKE SERINE/THREONINE-PROTEIN KINASE B120 (1 of 17)	1.31724	0.681001	8.97166	0.002742	0.0117619		GSVIVT01006680001
GSVIVT01033150001	K05387 - glutamate receptor, ionotropic, plant (GRIP) (1 of 19)	1.32039	2.60504	21.2215	4.09154e-06	4.02342e-05		GSVIVT01033150001
GSVIVT01015418001	PTHR10383 - SERINE INCORPORATOR (1 of 4)	1.32385	3.28061	24.5088	7.39698e-07	8.78941e-06		GSVIVT01015418001
GSVIVT01036853001	PF01657//PF07714 - Salt stress response/antifungal (Stress-antifung) // Protein tyrosine kinase (Pkinase_Tyr) (1 of 17)	1.32975	6.79055	95.8476	1.24078e-22	1.73633e-20		GSVIVT01036853001
GSVIVT01031661001	PF00069//PF00560//PF08263 - Protein kinase domain (Pkinase) // Leucine Rich Repeat (LRR_1) // Leucine rich repeat N-terminal domain (LRRNT_2) (1 of 14)	1.32991	4.06594	22.5711	2.02508e-06	2.13195e-05		GSVIVT01031661001
GSVIVT01022465001	PTHR10502//PTHR10502:SF127 - ANNEXIN // SUBFAMILY NOT NAMED (1 of 1)	1.33181	4.07313	33.3513	7.69262e-09	1.39387e-07		GSVIVT01022465001
GSVIVT01017571001	PTHR31194:SF4 - ETHYLENE-RESPONSIVE TRANSCRIPTION FACTOR ERF003 (1 of 5)	1.33222	1.99447	14.5209	0.000138614	0.000907399		GSVIVT01017571001
GSVIVT01009404001	PTHR24298:SF171 - CYTOCHROME P450-RELATED (1 of 1)	1.33236	6.96474	62.7229	2.37931e-15	1.2844e-13		GSVIVT01009404001
GSVIVT01029104001		1.3324	0.900718	8.75479	0.0030879	0.0130065		GSVIVT01029104001
GSVIVT01024299001	PTHR10362//PTHR10362:SF17 - HISTIDINE AMMONIA-LYASE // SUBFAMILY NOT NAMED (1 of 10)	1.33263	2.22976	7.84207	0.00510443	0.0195494		GSVIVT01024299001
GSVIVT01029243001		1.33542	1.01053	9.14161	0.00249862	0.010864		GSVIVT01029243001
GSVIVT01006002001	PF14365 - Domain of unknown function (DUF4409) (DUF4409) (1 of 20)	1.33692	4.48916	49.012	2.54403e-12	8.66684e-11		GSVIVT01006002001
GSVIVT01022168001	1.10.3.2//1.10.3.3 - Laccase / Urishiol oxidase // L-ascorbate oxidase / Ascorbase (1 of 4)	1.33748	3.31455	11.652	0.000641335	0.00342436		GSVIVT01022168001
GSVIVT01032605001		1.33756	1.06854	9.54389	0.00200616	0.00902768		GSVIVT01032605001
GSVIVT01011047001	PTHR23500:SF112 - SUGAR TRANSPORTER ERD6-LIKE 7 (1 of 1)	1.33928	6.40601	81.2203	2.01906e-19	1.8645e-17		GSVIVT01011047001
GSVIVT01009240001	PTHR10579//PTHR10579:SF55 - CALCIUM-ACTIVATED CHLORIDE CHANNEL REGULATOR // SUBFAMILY NOT NAMED (1 of 2)	1.34025	5.87586	95.7273	1.31852e-22	1.83104e-20		GSVIVT01009240001
GSVIVT01019591001	PTHR13301:SF51 - CELLULOSE SYNTHASE-LIKE PROTEIN G1-RELATED (1 of 15)	1.34177	4.13897	32.8283	1.00668e-08	1.77629e-07		GSVIVT01019591001
GSVIVT01021161001	PTHR18966//PTHR18966:SF246 - IONOTROPIC GLUTAMATE RECEPTOR // SUBFAMILY NOT NAMED (1 of 1)	1.34261	3.89713	35.6884	2.31543e-09	4.68026e-08		GSVIVT01021161001
GSVIVT01001059001	PTHR11177//PTHR11177:SF208 - CHITINASE // SUBFAMILY NOT NAMED (1 of 2)	1.34287	0.894538	6.52549	0.0106339	0.0355676		GSVIVT01001059001
GSVIVT01020228001	PTHR31062:SF25 - XYLOGLUCAN ENDOTRANSGLUCOSYLASE/HYDROLASE PROTEIN 33-RELATED (1 of 1)	1.34357	3.71619	15.4319	8.55334e-05	0.000600494		GSVIVT01020228001
GSVIVT01007789001	PTHR10788:SF14 - ALPHA,ALPHA-TREHALOSE-PHOSPHATE SYNTHASE [UDP-FORMING] 10-RELATED (1 of 2)	1.34414	6.44137	29.6041	5.29938e-08	7.99389e-07		GSVIVT01007789001
GSVIVT01008034001	PTHR12565:SF148 - PROTEIN BANQUO 3 (1 of 2)	1.34423	0.592936	7.7507	0.00536916	0.0204362		GSVIVT01008034001
GSVIVT01022459001	1.14.13.121 - Premnaspirodiene oxygenase / Hyoscymus muticus premnaspirodiene oxygenase (1 of 9)	1.34439	2.89774	12.5392	0.000398505	0.00228334		GSVIVT01022459001
GSVIVT01033416001	PTHR31194//PTHR31194:SF5 - SHN SHINE , DNA BINDING / TRANSCRIPTION FACTOR // SUBFAMILY NOT NAMED (1 of 2)	1.34565	1.08327	7.39466	0.00654178	0.0239694		GSVIVT01033416001
GSVIVT01033370001	PTHR27000:SF136 - POLYGALACTURONASE INHIBITOR 1-RELATED (1 of 1)	1.34608	1.53706	5.88426	0.0152768	0.0477355		GSVIVT01033370001
GSVIVT01037154001	PTHR24282//PTHR24282:SF11 - CYTOCHROME P450 FAMILY MEMBER // SUBFAMILY NOT NAMED (1 of 2)	1.34706	2.63163	8.16516	0.00427027	0.0169211		GSVIVT01037154001
GSVIVT01025760001	PTHR11802//PTHR11802:SF94 - SERINE PROTEASE FAMILY S10 SERINE CARBOXYPEPTIDASE // SUBFAMILY NOT NAMED (1 of 1)	1.34771	4.34704	37.5998	8.68548e-10	1.91988e-08		GSVIVT01025760001
GSVIVT01006787001		1.34813	0.857685	14.4548	0.000143566	0.000934435		GSVIVT01006787001
GSVIVT01015124001	PF00221//PF14227 - Aromatic amino acid lyase (Lyase_aromatic) // gag-polypeptide of LTR copia-type (UBN2_2) (1 of 1)	1.34873	0.512064	6.3117	0.0119943	0.0392025		GSVIVT01015124001
GSVIVT01020078001	KOG0484 - Transcription factor PHOX2/ARIX, contains HOX domain (1 of 8)	1.34889	7.64098	92.0946	8.26301e-22	9.95501e-20		GSVIVT01020078001
GSVIVT01014485001	PF00954//PF07714//PF08276//PF11883 - S-locus glycoprotein domain (S_locus_glycop) // Protein tyrosine kinase (Pkinase_Tyr) // PAN-like domain (PAN_2) // Domain of unknown function (DUF3403) (DUF3403) (1 of 7)	1.35018	5.3205	29.247	6.3714e-08	9.49292e-07		GSVIVT01014485001
GSVIVT01007836001	PF01764//PF02181 - Lipase (class 3) (Lipase_3) // Formin Homology 2 Domain (FH2) (1 of 1)	1.35047	7.04848	49.6471	1.84039e-12	6.41388e-11		GSVIVT01007836001
GSVIVT01005878001	PTHR10788:SF19 - TREHALOSE-PHOSPHATE PHOSPHATASE E-RELATED (1 of 1)	1.35066	7.66399	23.6237	1.17134e-06	1.32359e-05		GSVIVT01005878001
GSVIVT01000865001	PTHR32295:SF35 - PROTEIN IQ-DOMAIN 11 (1 of 1)	1.35161	4.2612	44.3999	2.67702e-11	7.63329e-10		GSVIVT01000865001
GSVIVT01032557001	PTHR23070:SF5 - AAA-TYPE ATPASE FAMILY PROTEIN-RELATED (1 of 7)	1.35186	1.39267	13.4917	0.000239618	0.00146378		GSVIVT01032557001
GSVIVT01021453001		1.35248	0.461999	5.81022	0.0159333	0.0494133		GSVIVT01021453001
GSVIVT01009994001		1.35254	1.32123	6.95486	0.00835918	0.0294026		GSVIVT01009994001
GSVIVT01038271001	PTHR24414:SF34 - F-BOX/KELCH-REPEAT PROTEIN SKIP20 (1 of 1)	1.35293	6.18797	88.3258	5.55141e-21	5.90592e-19		GSVIVT01038271001
GSVIVT01000437001	PF00954//PF01453//PF07714//PF08276//PF13947 - S-locus glycoprotein domain (S_locus_glycop) // D-mannose binding lectin (B_lectin) // Protein tyrosine kinase (Pkinase_Tyr) // PAN-like domain (PAN_2) // Wall-associated receptor kinase galacturonan-binding (GUB_WAK_bind) (1 of 1)	1.35295	2.82779	23.572	1.20326e-06	1.35456e-05		GSVIVT01000437001
GSVIVT01026865001		1.35585	0.670886	8.49711	0.00355711	0.0146009		GSVIVT01026865001
GSVIVT01001489001	PTHR23155 - LEUCINE-RICH REPEAT-CONTAINING PROTEIN (1 of 373)	1.35725	2.8679	24.8335	6.25017e-07	7.55e-06		GSVIVT01001489001
GSVIVT01012709001	PTHR11709//PTHR11709:SF11 - MULTI-COPPER OXIDASE // SUBFAMILY NOT NAMED (1 of 2)	1.35741	3.46739	12.6389	0.000377802	0.0021743		GSVIVT01012709001
GSVIVT01023906001	PTHR22950//PTHR22950:SF233 - AMINO ACID TRANSPORTER // SUBFAMILY NOT NAMED (1 of 3)	1.35804	6.73227	67.4737	2.13517e-16	1.27773e-14		GSVIVT01023906001
GSVIVT01031658001	KOG0617 - Ras suppressor protein (contains leucine-rich repeats) (1 of 22)	1.35826	5.29313	65.9429	4.64188e-16	2.73285e-14		GSVIVT01031658001
GSVIVT01036794001	PTHR10992:SF837 - ALPHA/BETA-HYDROLASES SUPERFAMILY PROTEIN (1 of 4)	1.35979	1.71335	16.5355	4.77476e-05	0.000361592		GSVIVT01036794001
GSVIVT01028739001	K10706 - senataxin [EC:3.6.4.-] (SETX, ALS4) (1 of 7)	1.36211	6.47123	45.2334	1.74895e-11	5.19037e-10		GSVIVT01028739001
GSVIVT01001491001	PF00931//PF13676 - NB-ARC domain (NB-ARC) // TIR domain (TIR_2) (1 of 10)	1.36311	3.95445	30.5038	3.33213e-08	5.26199e-07		GSVIVT01001491001
GSVIVT01020666001	PF03634 - TCP family transcription factor (TCP) (1 of 15)	1.36325	3.84258	39.9695	2.57958e-10	6.31598e-09		GSVIVT01020666001
GSVIVT01029389001	PTHR24015:SF419 - NUCLEOTIDE-DIPHOSPHO-SUGAR TRANSFERASE DOMAIN-CONTAINING PROTEIN-RELATED (1 of 2)	1.36364	3.44933	40.7732	1.7096e-10	4.31359e-09		GSVIVT01029389001
GSVIVT01016403001	PTHR11527:SF158 - 17.6 KDA CLASS I HEAT SHOCK PROTEIN 1-RELATED (1 of 11)	1.36462	3.45199	14.8487	0.000116491	0.000779691		GSVIVT01016403001
GSVIVT01014136001		1.36506	2.9362	31.3161	2.19254e-08	3.59663e-07		GSVIVT01014136001
GSVIVT01009624001	K02716 - photosystem II oxygen-evolving enhancer protein 1 (psbO) (1 of 1)	1.36597	4.74594	39.8724	2.71103e-10	6.60228e-09		GSVIVT01009624001
GSVIVT01027068001	1.3.1.77 - Anthocyanidin reductase / ANR (1 of 8)	1.36661	0.859167	5.98436	0.0144333	0.0456643		GSVIVT01027068001
GSVIVT01002382001	PTHR11527:SF97 - 15.4 KDA CLASS V HEAT SHOCK PROTEIN (1 of 2)	1.36882	0.568987	11.1542	0.000838404	0.00430004		GSVIVT01002382001
GSVIVT01020745001	1.3.3.8 - Tetrahydroberberine oxidase / THB oxidase (1 of 15)	1.36884	4.08888	7.36056	0.00666701	0.0243449		GSVIVT01020745001
GSVIVT01000923001		1.37191	5.48161	26.5482	2.57041e-07	3.37868e-06		GSVIVT01000923001
GSVIVT01023712001	PTHR33985:SF1 - FASCICLIN-LIKE ARABINOGALACTAN PROTEIN 21 (1 of 1)	1.37253	2.65911	22.9322	1.67815e-06	1.80751e-05		GSVIVT01023712001
GSVIVT01010205001	PF03000 - NPH3 family (NPH3) (1 of 26)	1.37292	2.43071	10.0391	0.00153253	0.00717441		GSVIVT01010205001
GSVIVT01004836001	PF14368 - Probable lipid transfer (LTP_2) (1 of 35)	1.37335	4.45475	33.6358	6.64597e-09	1.22125e-07		GSVIVT01004836001
GSVIVT01033902001	PF02362 - B3 DNA binding domain (B3) (1 of 47)	1.37366	3.9474	51.0602	8.95773e-13	3.33932e-11		GSVIVT01033902001
GSVIVT01027572001	1.14.11.12 - Gibberellin-44 dioxygenase / Gibberellin A44 oxidase (1 of 1)	1.37504	2.65045	9.93774	0.00161924	0.00752227		GSVIVT01027572001
GSVIVT01017041001	PTHR23426//PTHR23426:SF27 - FERREDOXIN/ADRENODOXIN // SUBFAMILY NOT NAMED (1 of 1)	1.37581	5.96683	88.7573	4.46343e-21	4.95115e-19		GSVIVT01017041001
GSVIVT01022824001	PTHR10629//PTHR10629:SF36 - CYTOSINE-SPECIFIC METHYLTRANSFERASE // SUBFAMILY NOT NAMED (1 of 7)	1.37594	4.15128	52.3881	4.5548e-13	1.80522e-11		GSVIVT01022824001
GSVIVT01019149001		1.3772	3.89285	35.0807	3.16316e-09	6.18754e-08		GSVIVT01019149001
GSVIVT01031720001	PTHR22849:SF52 - E3 UBIQUITIN-PROTEIN LIGASE PUB24-RELATED (1 of 1)	1.37737	3.98861	30.4401	3.4434e-08	5.40953e-07		GSVIVT01031720001
GSVIVT01024593001		1.37876	0.697642	7.82092	0.0051645	0.0197296		GSVIVT01024593001
GSVIVT01000428001	PF00954//PF07714//PF08276//PF13947 - S-locus glycoprotein domain (S_locus_glycop) // Protein tyrosine kinase (Pkinase_Tyr) // PAN-like domain (PAN_2) // Wall-associated receptor kinase galacturonan-binding (GUB_WAK_bind) (1 of 2)	1.3821	3.2807	20.5675	5.75656e-06	5.46858e-05		GSVIVT01000428001
GSVIVT01038699001	PF07714//PF08263 - Protein tyrosine kinase (Pkinase_Tyr) // Leucine rich repeat N-terminal domain (LRRNT_2) (1 of 16)	1.3822	1.71794	18.9527	1.34001e-05	0.000117086		GSVIVT01038699001
GSVIVT01010012001	PTHR10438//PTHR10438:SF290 - THIOREDOXIN // SUBFAMILY NOT NAMED (1 of 2)	1.38231	3.05683	23.2072	1.45449e-06	1.59879e-05		GSVIVT01010012001
GSVIVT01011629001	KOG4473 - Uncharacterized membrane protein (1 of 6)	1.38294	3.2028	24.8761	6.11368e-07	7.39495e-06		GSVIVT01011629001
GSVIVT01005971001	PTHR11614:SF92 - ALPHA/BETA-HYDROLASES SUPERFAMILY PROTEIN-RELATED (1 of 1)	1.38465	5.97477	47.3848	5.83325e-12	1.8782e-10		GSVIVT01005971001
GSVIVT01010131001		1.38467	1.85734	7.10329	0.00769426	0.0274674		GSVIVT01010131001
GSVIVT01011365001	PTHR10091:SF10 - ALDOSE 1-EPIMERASE-RELATED (1 of 1)	1.38491	2.9273	28.8998	7.62219e-08	1.11825e-06		GSVIVT01011365001
GSVIVT01030933001	PTHR11926:SF379 - F11M15.8 PROTEIN-RELATED (1 of 2)	1.38498	3.62038	34.3693	4.55848e-09	8.62933e-08		GSVIVT01030933001
GSVIVT01003715001		1.38555	2.8403	33.1933	8.34379e-09	1.4999e-07		GSVIVT01003715001
GSVIVT01011370001	PF00069//PF01263//PF13855 - Protein kinase domain (Pkinase) // Aldose 1-epimerase (Aldose_epim) // Leucine rich repeat (LRR_8) (1 of 1)	1.38589	4.94125	93.4341	4.19951e-22	5.34249e-20		GSVIVT01011370001
GSVIVT01037913001	2.7.1.100 - S-methyl-5-thioribose kinase / MTR kinase (1 of 2)	1.3863	4.62163	43.1646	5.03232e-11	1.37253e-09		GSVIVT01037913001
GSVIVT01014450001	PF13968 - Domain of unknown function (DUF4220) (DUF4220) (1 of 18)	1.3866	0.93473	6.98193	0.00823366	0.0290341		GSVIVT01014450001
GSVIVT01000129001		1.38817	3.50131	22.5007	2.10062e-06	2.1975e-05		GSVIVT01000129001
GSVIVT01006372001	PTHR10551//PTHR10551:SF13 - FASCIN // SUBFAMILY NOT NAMED (1 of 3)	1.38877	2.7115	19.459	1.02782e-05	9.21994e-05		GSVIVT01006372001
GSVIVT01020278001	PTHR23155:SF639 - DISEASE RESISTANCE PROTEIN RFL1-RELATED (1 of 32)	1.38962	3.39106	47.0098	7.06316e-12	2.23466e-10		GSVIVT01020278001
GSVIVT01011850001	PTHR27005:SF28 - PROTEIN KINASE-LIKE PROTEIN (1 of 4)	1.39008	5.49918	35.583	2.44415e-09	4.91858e-08		GSVIVT01011850001
GSVIVT01013431001		1.39207	2.38196	18.7117	1.52043e-05	0.000131338		GSVIVT01013431001
GSVIVT01032090001		1.3926	0.795569	8.64152	0.00328587	0.0136788		GSVIVT01032090001
GSVIVT01035389001	3.2.1.153//3.2.1.26 - Fructan beta-(2,1)-fructosidase / Inulinase // Beta-fructofuranosidase / Saccharase (1 of 2)	1.39382	2.89948	18.8961	1.38034e-05	0.000120034		GSVIVT01035389001
GSVIVT01001653001	PF07714//PF13855 - Protein tyrosine kinase (Pkinase_Tyr) // Leucine rich repeat (LRR_8) (1 of 9)	1.39387	2.84158	7.35975	0.00667002	0.0243461		GSVIVT01001653001
GSVIVT01015109001		1.39471	1.42696	15.234	9.49784e-05	0.000655481		GSVIVT01015109001
GSVIVT01015276001	PTHR27000:SF4 - EXTENSIN-LIKE PROTEIN-RELATED (1 of 1)	1.39486	4.18804	44.8636	2.11247e-11	6.14881e-10		GSVIVT01015276001
GSVIVT01020033001	PTHR24326:SF176 - HOMEOBOX-LEUCINE ZIPPER PROTEIN ATHB-13-RELATED (1 of 2)	1.39515	5.04658	45.4839	1.53897e-11	4.61996e-10		GSVIVT01020033001
GSVIVT01024212001	PTHR22953:SF22 - PURPLE ACID PHOSPHATASE 10 (1 of 2)	1.3955	5.01932	34.9959	3.304e-09	6.42849e-08		GSVIVT01024212001
GSVIVT01026586001	PF04755 - PAP_fibrillin (PAP_fibrillin) (1 of 11)	1.39671	2.77466	22.3092	2.32086e-06	2.4085e-05		GSVIVT01026586001
GSVIVT01010326001	3.6.3.44 - Xenobiotic-transporting ATPase / Steroid-transporting ATPase (1 of 62)	1.39719	3.95296	11.2248	0.000807135	0.00417023		GSVIVT01010326001
GSVIVT01014497001	PF00954//PF07714//PF08276 - S-locus glycoprotein domain (S_locus_glycop) // Protein tyrosine kinase (Pkinase_Tyr) // PAN-like domain (PAN_2) (1 of 10)	1.39865	4.00489	31.6504	1.84577e-08	3.07775e-07		GSVIVT01014497001
GSVIVT01003386001	PTHR13596 - SMALL EDRK-RICH FACTOR 1 (1 of 2)	1.39893	4.41446	16.657	4.47838e-05	0.000343179		GSVIVT01003386001
GSVIVT01013354001	PTHR24286:SF37 - CYTOCHROME P450 708A2-RELATED (1 of 5)	1.39895	6.62191	50.5386	1.16843e-12	4.25973e-11		GSVIVT01013354001
GSVIVT01016572001	PTHR11527:SF142 - 15.7 KDA HEAT SHOCK PROTEIN, PEROXISOMAL (1 of 1)	1.39914	4.50019	17.3752	3.06801e-05	0.000245333		GSVIVT01016572001
GSVIVT01030137001	PTHR22814:SF106 - HEAVY-METAL-ASSOCIATED DOMAIN-CONTAINING PROTEIN (1 of 4)	1.40469	1.92222	14.649	0.0001295	0.000854503		GSVIVT01030137001
GSVIVT01011620001	PF00069//PF00954//PF01453 - Protein kinase domain (Pkinase) // S-locus glycoprotein domain (S_locus_glycop) // D-mannose binding lectin (B_lectin) (1 of 8)	1.40503	5.33626	65.3024	6.42433e-16	3.71021e-14		GSVIVT01011620001
GSVIVT01014264001	PTHR33785:SF1 - GENOMIC DNA, CHROMOSOME 3, BAC CLONE:F4B12 (1 of 1)	1.40582	3.34214	13.7943	0.000203958	0.00126952		GSVIVT01014264001
GSVIVT01036248001	KOG4214 - Myotrophin and similar proteins (1 of 14)	1.40603	3.46029	18.707	1.52424e-05	0.000131542		GSVIVT01036248001
GSVIVT01022153001	PF00685 - Sulfotransferase domain (Sulfotransfer_1) (1 of 20)	1.40726	5.00019	42.0182	9.04281e-11	2.38416e-09		GSVIVT01022153001
GSVIVT01030866001	PTHR10641//PTHR10641:SF550 - MYB-LIKE DNA-BINDING PROTEIN MYB // SUBFAMILY NOT NAMED (1 of 1)	1.40804	2.13172	13.7612	0.000207575	0.00128925		GSVIVT01030866001
GSVIVT01009010001	PTHR10788:SF25 - TREHALOSE-PHOSPHATE PHOSPHATASE D-RELATED (1 of 1)	1.40844	2.18493	18.9649	1.33147e-05	0.000116453		GSVIVT01009010001
GSVIVT01025485001	PTHR27004:SF23 - RECEPTOR LIKE PROTEIN 46 (1 of 3)	1.40975	1.88757	20.3012	6.61607e-06	6.19133e-05		GSVIVT01025485001
GSVIVT01017955001		1.41029	3.52118	28.7066	8.42173e-08	1.22665e-06		GSVIVT01017955001
GSVIVT01000146001	PF00651//PF03000 - BTB/POZ domain (BTB) // NPH3 family (NPH3) (1 of 17)	1.41225	6.51132	82.9669	8.34393e-20	7.86491e-18		GSVIVT01000146001
GSVIVT01024049001	PTHR31490:SF3 - GLYCOSYL HYDROLASE FAMILY 10 PROTEIN (1 of 1)	1.41226	3.74042	19.47	1.0219e-05	9.17141e-05		GSVIVT01024049001
GSVIVT01027069001	PF03106 - WRKY DNA -binding domain (WRKY) (1 of 59)	1.41228	5.46787	16.1771	5.76873e-05	0.000424534		GSVIVT01027069001
GSVIVT01036745001		1.41228	1.79666	12.8859	0.000331071	0.00193848		GSVIVT01036745001
GSVIVT01029594001		1.41249	5.64182	53.2821	2.88923e-13	1.18648e-11		GSVIVT01029594001
GSVIVT01027361001	PTHR10209:SF111 - DOWNY MILDEW RESISTANCE 6 PROTEIN / OXIDOREDUCTASE (1 of 2)	1.41287	4.02166	20.9593	4.69147e-06	4.55915e-05		GSVIVT01027361001
GSVIVT01008066001	PF04982 - HPP family (HPP) (1 of 1)	1.4137	1.02378	11.9181	0.000555925	0.00304345		GSVIVT01008066001
GSVIVT01001164001	PF05910 - Plant protein of unknown function (DUF868) (DUF868) (1 of 7)	1.41518	1.87354	16.5187	4.81736e-05	0.000364245		GSVIVT01001164001
GSVIVT01010073001	PTHR27000:SF121 - LEUCINE-RICH REPEAT RECEPTOR-LIKE SERINE/THREONINE-PROTEIN KINASE BAM3 (1 of 1)	1.41591	2.50057	20.5541	5.79683e-06	5.50397e-05		GSVIVT01010073001
GSVIVT01008013001	PTHR11260:SF221 - GLUTATHIONE S-TRANSFERASE U9 (1 of 4)	1.41668	1.91634	11.6105	0.00065582	0.00348748		GSVIVT01008013001
GSVIVT01028765001	PTHR22940:SF4 - PROTEIN TIMELESS HOMOLOG (1 of 2)	1.41671	0.958593	13.5254	0.000235361	0.00144078		GSVIVT01028765001
GSVIVT01033884001	PF04520 - Senescence regulator (Senescence_reg) (1 of 7)	1.41795	0.902559	9.00287	0.00269556	0.0115901		GSVIVT01033884001
GSVIVT01037585001	PTHR22849//PTHR22849:SF11 - WDSAM1 PROTEIN // SUBFAMILY NOT NAMED (1 of 1)	1.41929	1.18641	6.97081	0.00828498	0.0291755		GSVIVT01037585001
GSVIVT01026835001	K15095 - (+)-neomenthol dehydrogenase (E1.1.1.208) (1 of 11)	1.42004	1.95584	27.8236	1.32897e-07	1.85545e-06		GSVIVT01026835001
GSVIVT01023444001	PTHR23155//PTHR23155:SF506 - LEUCINE-RICH REPEAT-CONTAINING PROTEIN // SUBFAMILY NOT NAMED (1 of 8)	1.42268	0.505199	8.93992	0.00279006	0.0119399		GSVIVT01023444001
GSVIVT01030333001	PTHR12565//PTHR12565:SF167 - STEROL REGULATORY ELEMENT-BINDING PROTEIN // SUBFAMILY NOT NAMED (1 of 1)	1.4231	1.19278	11.6333	0.0006478	0.00345493		GSVIVT01030333001
GSVIVT01029142001	PTHR11206//PTHR11206:SF137 - MULTIDRUG RESISTANCE PROTEIN // SUBFAMILY NOT NAMED (1 of 7)	1.42319	1.93941	15.1179	0.000101002	0.0006918		GSVIVT01029142001
GSVIVT01005063001		1.42365	0.612756	8.08933	0.00445265	0.0175141		GSVIVT01005063001
GSVIVT01037411001	2.4.1.115//2.4.1.91 - Anthocyanidin 3-O-glucosyltransferase / Uridine diphosphoglucose-anthocyanidin 3-O-glucosyltransferase // Flavonol 3-O-glucosyltransferase / UDP-glucose flavonol 3-O-glucosyltransferase (1 of 8)	1.42391	3.70008	16.8545	4.03567e-05	0.000314186		GSVIVT01037411001
GSVIVT01004065001		1.42415	2.44698	17.3116	3.17247e-05	0.000252244		GSVIVT01004065001
GSVIVT01014020001	PTHR27003:SF29 - U-BOX DOMAIN-CONTAINING PROTEIN 35-RELATED (1 of 1)	1.42416	5.01528	29.9483	4.4372e-08	6.80046e-07		GSVIVT01014020001
GSVIVT01022568001	PTHR10168:SF74 - ELECTRON CARRIER/ PROTEIN DISULFIDE OXIDOREDUCTASE-RELATED (1 of 1)	1.42525	1.06062	6.79834	0.00912426	0.0314849		GSVIVT01022568001
GSVIVT01033620001		1.4267	4.94658	97.3404	5.83776e-23	8.63418e-21		GSVIVT01033620001
GSVIVT01000689001	PTHR10209:SF91 - GIBBERELLIN 2-BETA-DIOXYGENASE 1 (1 of 2)	1.42686	4.53924	42.4589	7.21844e-11	1.92266e-09		GSVIVT01000689001
GSVIVT01008328001	PF00069//PF14380 - Protein kinase domain (Pkinase) // Wall-associated receptor kinase C-terminal (WAK_assoc) (1 of 2)	1.42873	3.25728	27.3005	1.74168e-07	2.38051e-06		GSVIVT01008328001
GSVIVT01011374001	1.4.1.24 - 3-dehydroquinate synthase II / DHQ synthase II (1 of 1)	1.42875	5.0227	47.7428	4.85966e-12	1.58152e-10		GSVIVT01011374001
GSVIVT01030345001	PTHR27004:SF37 - DISEASE RESISTANCE FAMILY PROTEIN/LRR FAMILY PROTEIN-RELATED (1 of 6)	1.43114	3.97393	36.6061	1.44575e-09	3.01272e-08		GSVIVT01030345001
GSVIVT01015045001	PTHR21649//PTHR21649:SF5 - CHLOROPHYLL A/B BINDING PROTEIN // SUBFAMILY NOT NAMED (1 of 1)	1.4331	0.930321	5.99877	0.0143158	0.0453492		GSVIVT01015045001
GSVIVT01016402001	PTHR11926//PTHR11926:SF220 - GLUCOSYL/GLUCURONOSYL TRANSFERASES // SUBFAMILY NOT NAMED (1 of 7)	1.43365	3.90969	50.162	1.41562e-12	5.03972e-11		GSVIVT01016402001
GSVIVT01016492001	PTHR24322:SF630 - NAD(P)-BINDING ROSSMANN-FOLD SUPERFAMILY PROTEIN (1 of 3)	1.43438	2.33248	26.2503	2.99913e-07	3.88053e-06		GSVIVT01016492001
GSVIVT01032538001	PTHR14677:SF2 - AN1-TYPE ZINC FINGER PROTEIN 1 (1 of 1)	1.43512	2.91739	20.3169	6.56179e-06	6.15637e-05		GSVIVT01032538001
GSVIVT01019668001	PF13178 - Protein of unknown function (DUF4005) (DUF4005) (1 of 14)	1.43554	2.19769	6.46486	0.0110028	0.0365354		GSVIVT01019668001
GSVIVT01034493001	PTHR27000:SF14 - LEUCINE-RICH REPEAT PROTEIN FLOR1-RELATED (1 of 1)	1.43559	5.12858	46.2087	1.06306e-11	3.26511e-10		GSVIVT01034493001
GSVIVT01033243001	K13495 - cis-zeatin O-glucosyltransferase (CISZOG) (1 of 1)	1.43758	1.39403	17.5685	2.77135e-05	0.000224073		GSVIVT01033243001
GSVIVT01035671001	PF12796//PF13962 - Ankyrin repeats (3 copies) (Ank_2) // Domain of unknown function (PGG) (1 of 47)	1.43848	1.83655	25.9596	3.48633e-07	4.46329e-06		GSVIVT01035671001
GSVIVT01014302001	PTHR31251:SF9 - SQUAMOSA PROMOTER-BINDING-LIKE PROTEIN 4-RELATED (1 of 2)	1.43851	3.25896	15.9377	6.54622e-05	0.000474079		GSVIVT01014302001
GSVIVT01013726001	1.5.3.14 - Polyamine oxidase (propane-1,3-diamine-forming) / MPAO (1 of 4)	1.43901	5.69205	17.547	2.80295e-05	0.000226468		GSVIVT01013726001
GSVIVT01021289001	PF07714//PF11721 - Protein tyrosine kinase (Pkinase_Tyr) // Di-glucose binding within endoplasmic reticulum (Malectin) (1 of 18)	1.43972	5.22212	23.2624	1.41339e-06	1.55833e-05		GSVIVT01021289001
GSVIVT01033008001	K00654 - serine palmitoyltransferase (SPT) (1 of 3)	1.44111	5.20415	20.6644	5.47228e-06	5.23957e-05		GSVIVT01033008001
GSVIVT01014246001	PTHR13301:SF69 - BASIC HELIX-LOOP-HELIX DOMAIN-CONTAINING PROTEIN (1 of 2)	1.44246	1.84505	8.72146	0.00314486	0.0131945		GSVIVT01014246001
GSVIVT01016429001	PTHR11527:SF158 - 17.6 KDA CLASS I HEAT SHOCK PROTEIN 1-RELATED (1 of 11)	1.44297	4.55975	27.1337	1.89862e-07	2.57184e-06		GSVIVT01016429001
GSVIVT01026068001	PTHR11654//PTHR11654:SF116 - OLIGOPEPTIDE TRANSPORTER-RELATED // SUBFAMILY NOT NAMED (1 of 9)	1.44326	2.82811	19.5807	9.64371e-06	8.67648e-05		GSVIVT01026068001
GSVIVT01003870001	3.4.19.12 - Ubiquitinyl hydrolase 1 / Ubiquitin thiolesterase (1 of 66)	1.44844	1.81174	16.9546	3.82851e-05	0.000299434		GSVIVT01003870001
GSVIVT01023547001		1.45002	0.836178	11.7213	0.000617881	0.00331774		GSVIVT01023547001
GSVIVT01027046001		1.45002	0.830584	9.34363	0.00223762	0.0098755		GSVIVT01027046001
GSVIVT01007119001		1.45018	1.74114	15.5654	7.96993e-05	0.000564599		GSVIVT01007119001
GSVIVT01036694001	PTHR13683:SF280 - ASPARTYL PROTEASE FAMILY PROTEIN (1 of 1)	1.451	4.43034	43.7839	3.66716e-11	1.02794e-09		GSVIVT01036694001
GSVIVT01032890001		1.45234	5.45223	74.2116	7.0175e-18	5.34152e-16		GSVIVT01032890001
GSVIVT01006373001	PTHR31083:SF6 - PROTEIN UPSTREAM OF FLC (1 of 1)	1.45302	3.31821	20.1405	7.19553e-06	6.66842e-05		GSVIVT01006373001
GSVIVT01036490001	4.1.1.50 - Adenosylmethionine decarboxylase / S-adenosyl-L-methionine decarboxylase (1 of 2)	1.45352	7.80975	55.3165	1.02606e-13	4.46556e-12		GSVIVT01036490001
GSVIVT01022205001	PF00067 - Cytochrome P450 (p450) (1 of 321)	1.45425	5.32511	20.2048	6.95784e-06	6.46791e-05		GSVIVT01022205001
GSVIVT01018028001	PTHR11814//PTHR11814:SF106 - SULFATE TRANSPORTER // SUBFAMILY NOT NAMED (1 of 2)	1.45471	2.2034	9.47822	0.00207925	0.0092938		GSVIVT01018028001
GSVIVT01001493001		1.45766	4.13472	62.8335	2.24939e-15	1.22518e-13		GSVIVT01001493001
GSVIVT01008234001	PTHR31072:SF6 - TRANSCRIPTION FACTOR TCP18 (1 of 1)	1.45766	6.03604	86.1337	1.68175e-20	1.6903e-18		GSVIVT01008234001
GSVIVT01018536001	PF00069//PF00560//PF13855 - Protein kinase domain (Pkinase) // Leucine Rich Repeat (LRR_1) // Leucine rich repeat (LRR_8) (1 of 14)	1.46001	4.14042	12.9294	0.000323468	0.0019013		GSVIVT01018536001
GSVIVT01035748001	PTHR10217:SF537 - POTASSIUM CHANNEL KAT3 (1 of 1)	1.46021	3.04715	54.5566	1.51031e-13	6.43456e-12		GSVIVT01035748001
GSVIVT01025038001	PTHR19139//PTHR19139:SF55 - AQUAPORIN TRANSPORTER // SUBFAMILY NOT NAMED (1 of 2)	1.46269	4.21109	12.3877	0.000432177	0.00244927		GSVIVT01025038001
GSVIVT01029388001	PTHR12526:SF296 - SUCROSE SYNTHASE 6 (1 of 1)	1.46301	2.43117	14.081	0.000175099	0.00111238		GSVIVT01029388001
GSVIVT01003226001	PTHR10783//PTHR10783:SF50 - XENOTROPIC AND POLYTROPIC RETROVIRUS RECEPTOR 1-RELATED // SUBFAMILY NOT NAMED (1 of 1)	1.46489	0.775751	7.11378	0.00764935	0.0273449		GSVIVT01003226001
GSVIVT01019965001	PF01357//PF03330 - Pollen allergen (Pollen_allerg_1) // Rare lipoprotein A (RlpA)-like double-psi beta-barrel (DPBB_1) (1 of 27)	1.46511	7.16108	88.3582	5.46139e-21	5.84433e-19		GSVIVT01019965001
GSVIVT01006610001		1.46542	2.46335	27.6986	1.41768e-07	1.96274e-06		GSVIVT01006610001
GSVIVT01035076001	PF00407 - Pathogenesis-related protein Bet v I family (Bet_v_1) (1 of 25)	1.46561	1.57666	6.31988	0.0119392	0.0390503		GSVIVT01035076001
GSVIVT01020858001	PTHR21649:SF26 - CHLOROPHYLL A-B BINDING PROTEIN 1, CHLOROPLASTIC-RELATED (1 of 4)	1.46772	6.93813	77.6935	1.20335e-18	9.81675e-17		GSVIVT01020858001
GSVIVT01002066001	PTHR10015//PTHR10015:SF155 - HEAT SHOCK TRANSCRIPTION FACTOR // SUBFAMILY NOT NAMED (1 of 1)	1.46816	2.75486	36.5105	1.51843e-09	3.14975e-08		GSVIVT01002066001
GSVIVT01004838001	PF14368 - Probable lipid transfer (LTP_2) (1 of 35)	1.46996	1.0131	11.3243	0.000764979	0.00397955		GSVIVT01004838001
GSVIVT01021686001	PF00069//PF07645//PF13947 - Protein kinase domain (Pkinase) // Calcium-binding EGF domain (EGF_CA) // Wall-associated receptor kinase galacturonan-binding (GUB_WAK_bind) (1 of 2)	1.47085	0.68796	7.9879	0.00470909	0.0183443		GSVIVT01021686001
GSVIVT01032739001		1.47205	4.25144	47.266	6.19789e-12	1.98507e-10		GSVIVT01032739001
GSVIVT01035316001	PTHR10000:SF8 - HAD SUPERFAMILY HYDROLASE-LIKE, TYPE 3 (1 of 1)	1.47599	6.00499	92.5093	6.70082e-22	8.23657e-20		GSVIVT01035316001
GSVIVT01028160001	KOG0513 - Ca2+-independent phospholipase A2 (1 of 22)	1.47752	1.55432	11.1602	0.000835712	0.00428744		GSVIVT01028160001
GSVIVT01016538001	PTHR31992:SF26 - DOF ZINC FINGER PROTEIN DOF2.4 (1 of 1)	1.47976	1.96308	18.4151	1.77647e-05	0.000151157		GSVIVT01016538001
GSVIVT01013798001	PF01657//PF07714 - Salt stress response/antifungal (Stress-antifung) // Protein tyrosine kinase (Pkinase_Tyr) (1 of 17)	1.48099	1.08362	15.667	7.55287e-05	0.000538198		GSVIVT01013798001
GSVIVT01000210001	PF07714//PF11721 - Protein tyrosine kinase (Pkinase_Tyr) // Di-glucose binding within endoplasmic reticulum (Malectin) (1 of 18)	1.48335	5.69613	94.8661	2.03711e-22	2.74511e-20		GSVIVT01000210001
GSVIVT01037055001	PTHR33285:SF1 - GROWTH FACTOR PROTEIN-RELATED (1 of 1)	1.48529	3.78974	17.6685	2.62945e-05	0.000213549		GSVIVT01037055001
GSVIVT01012274001	PF00560//PF08263//PF13855 - Leucine Rich Repeat (LRR_1) // Leucine rich repeat N-terminal domain (LRRNT_2) // Leucine rich repeat (LRR_8) (1 of 41)	1.48681	4.9018	30.4325	3.45693e-08	5.42411e-07		GSVIVT01012274001
GSVIVT01007733001	PTHR11453//PTHR11453:SF51 - ANION EXCHANGE PROTEIN // SUBFAMILY NOT NAMED (1 of 1)	1.48713	5.94944	107.361	3.71044e-25	6.75003e-23		GSVIVT01007733001
GSVIVT01032029001	K00454 - lipoxygenase (LOX2S) (1 of 8)	1.48811	5.43859	57.4915	3.3945e-14	1.59568e-12		GSVIVT01032029001
GSVIVT01029329001	PTHR31645:SF1 - GB (1 of 6)	1.49056	5.81533	99.9473	1.56503e-23	2.4544e-21		GSVIVT01029329001
GSVIVT01031753001	PF04749 - PLAC8 family (PLAC8) (1 of 20)	1.4927	4.33681	49.913	1.60715e-12	5.64426e-11		GSVIVT01031753001
GSVIVT01033886001	PF02365 - No apical meristem (NAM) protein (NAM) (1 of 71)	1.49457	2.2334	13.6842	0.000216261	0.00133726		GSVIVT01033886001
GSVIVT01037157001	PF00560//PF13855 - Leucine Rich Repeat (LRR_1) // Leucine rich repeat (LRR_8) (1 of 45)	1.49663	2.62288	23.1949	1.46384e-06	1.60713e-05		GSVIVT01037157001
GSVIVT01012059001	PTHR11802:SF15 - SERINE CARBOXYPEPTIDASE-LIKE 35 (1 of 2)	1.49671	4.50029	51.6577	6.60705e-13	2.54073e-11		GSVIVT01012059001
GSVIVT01009872001		1.49876	1.08529	14.3747	0.000149799	0.000971181		GSVIVT01009872001
GSVIVT01011947001	K09287 - RAV-like factor (RAV) (1 of 3)	1.49895	6.00596	25.3741	4.72215e-07	5.86384e-06		GSVIVT01011947001
GSVIVT01032879001	PF07714//PF11721 - Protein tyrosine kinase (Pkinase_Tyr) // Di-glucose binding within endoplasmic reticulum (Malectin) (1 of 18)	1.50021	4.866	60.7575	6.45571e-15	3.36511e-13		GSVIVT01032879001
GSVIVT01031651001	PTHR11732//PTHR11732:SF226 - ALDO/KETO REDUCTASE // SUBFAMILY NOT NAMED (1 of 4)	1.50211	1.05888	10.6459	0.00110317	0.00541669		GSVIVT01031651001
GSVIVT01027028001	PTHR33322:SF4 - BAG FAMILY MOLECULAR CHAPERONE REGULATOR 6 (1 of 1)	1.50453	10.9209	29.7978	4.79529e-08	7.31845e-07		GSVIVT01027028001
GSVIVT01036591001	PTHR23024//PTHR23024:SF135 - MEMBER OF GDXG FAMILY OF LIPOLYTIC ENZYMES // SUBFAMILY NOT NAMED (1 of 2)	1.50559	8.40061	54.2097	1.80196e-13	7.58823e-12		GSVIVT01036591001
GSVIVT01033542001	PTHR32227:SF49 - BETA-1,3-GLUCANASE 1-RELATED (1 of 4)	1.50747	3.13217	22.9787	1.63802e-06	1.76953e-05		GSVIVT01033542001
GSVIVT01002586001	PTHR10857//PTHR10857:SF37 - COPINE // SUBFAMILY NOT NAMED (1 of 1)	1.5078	3.71778	12.3252	0.000446889	0.00252247		GSVIVT01002586001
GSVIVT01015264001	PTHR10641//PTHR10641:SF566 - MYB-LIKE DNA-BINDING PROTEIN MYB // SUBFAMILY NOT NAMED (1 of 1)	1.5078	4.18287	37.0786	1.13461e-09	2.43981e-08		GSVIVT01015264001
GSVIVT01007835001	PTHR26402:SF526 - TWO-COMPONENT RESPONSE REGULATOR ARR15-RELATED (1 of 2)	1.50904	3.37218	31.2305	2.29137e-08	3.74862e-07		GSVIVT01007835001
GSVIVT01032662001	PTHR31282:SF1 - WRKY TRANSCRIPTION FACTOR 38-RELATED (1 of 1)	1.50967	1.08689	14.8822	0.000114439	0.000768872		GSVIVT01032662001
GSVIVT01014117001	KOG0580//KOG0984//KOG2345 - Serine/threonine protein kinase // Mitogen-activated protein kinase (MAPK) kinase MKK3/MKK6 // Serine/threonine protein kinase/TGF-beta stimulated factor (1 of 1)	1.51091	3.14975	34.9282	3.42085e-09	6.62045e-08		GSVIVT01014117001
GSVIVT01031738001	K09843 - (+)-abscisic acid 8-hydroxylase (E1.14.13.93) (1 of 4)	1.51161	5.21194	28.5458	9.15076e-08	1.3233e-06		GSVIVT01031738001
GSVIVT01026618001		1.51184	1.70138	10.0428	0.00152943	0.00716361		GSVIVT01026618001
GSVIVT01009724001	PTHR22849//PTHR22849:SF18 - WDSAM1 PROTEIN // SUBFAMILY NOT NAMED (1 of 1)	1.51246	3.16833	23.4646	1.27236e-06	1.42091e-05		GSVIVT01009724001
GSVIVT01037512001	PF11347 - Protein of unknown function (DUF3148) (DUF3148) (1 of 1)	1.51345	2.19938	18.3932	1.79701e-05	0.000152549		GSVIVT01037512001
GSVIVT01028844001	PTHR22814:SF77 - HEAVY-METAL-ASSOCIATED DOMAIN-CONTAINING PROTEIN (1 of 4)	1.51349	5.60401	17.2869	3.21394e-05	0.000255318		GSVIVT01028844001
GSVIVT01020661001	PTHR10891//PTHR10891:SF386 - EF-HAND CALCIUM-BINDING DOMAIN CONTAINING PROTEIN // SUBFAMILY NOT NAMED (1 of 1)	1.51466	4.93857	16.4981	4.8699e-05	0.000367607		GSVIVT01020661001
GSVIVT01037802001	PTHR11760:SF20 - 40S RIBOSOMAL PROTEIN S3-1-RELATED (1 of 1)	1.51648	0.479856	6.69435	0.00967189	0.03303		GSVIVT01037802001
GSVIVT01009991001	PTHR33133:SF5 - EXPRESSED PROTEIN (1 of 2)	1.51676	4.47661	20.956	4.69955e-06	4.56456e-05		GSVIVT01009991001
GSVIVT01024214001	PTHR22953:SF22 - PURPLE ACID PHOSPHATASE 10 (1 of 2)	1.51918	4.86999	46.5245	9.04807e-12	2.80413e-10		GSVIVT01024214001
GSVIVT01011373001	PF00069//PF07714//PF13855 - Protein kinase domain (Pkinase) // Protein tyrosine kinase (Pkinase_Tyr) // Leucine rich repeat (LRR_8) (1 of 1)	1.52072	1.50502	13.9947	0.000183323	0.00115558		GSVIVT01011373001
GSVIVT01025119001	PTHR31992:SF8 - DOF ZINC FINGER PROTEIN DOF1.1-RELATED (1 of 5)	1.52614	2.32309	22.4511	2.1556e-06	2.25113e-05		GSVIVT01025119001
GSVIVT01010000001	PTHR33133:SF5 - EXPRESSED PROTEIN (1 of 2)	1.52674	7.62299	36.4498	1.56648e-09	3.23835e-08		GSVIVT01010000001
GSVIVT01033343001	PF00069//PF08263//PF13855 - Protein kinase domain (Pkinase) // Leucine rich repeat N-terminal domain (LRRNT_2) // Leucine rich repeat (LRR_8) (1 of 20)	1.52769	3.80132	25.3764	4.71653e-07	5.86087e-06		GSVIVT01033343001
GSVIVT01033047001	PTHR31614:SF3 - POLLEN OLE E 1 ALLERGEN AND EXTENSIN FAMILY PROTEIN (1 of 1)	1.52926	4.365	61.3735	4.72122e-15	2.49676e-13		GSVIVT01033047001
GSVIVT01000162001	PTHR10992:SF776 - ESTERASE KAI2-RELATED (1 of 1)	1.52966	2.85851	26.2055	3.06953e-07	3.96316e-06		GSVIVT01000162001
GSVIVT01006152001	PTHR22298:SF39 - ENDOGLUCANASE 7 (1 of 1)	1.5308	1.07024	13.7941	0.00020398	0.00126952		GSVIVT01006152001
GSVIVT01016635001	PF05056 - Protein of unknown function (DUF674) (DUF674) (1 of 13)	1.53378	1.46592	17.9196	2.3044e-05	0.000190695		GSVIVT01016635001
GSVIVT01014523001	2.7.11.1 - Non-specific serine/threonine protein kinase / Threonine-specific protein kinase (1 of 1143)	1.53697	1.31395	15.8459	6.8714e-05	0.000494284		GSVIVT01014523001
GSVIVT01018020001	PTHR23257:SF499 - KINASE LIKE PROTEIN (1 of 2)	1.53726	4.65806	86.6552	1.2919e-20	1.32035e-18		GSVIVT01018020001
GSVIVT01035430001	PTHR11527:SF93 - 17.6 KDA CLASS II HEAT SHOCK PROTEIN-RELATED (1 of 8)	1.53848	1.3438	7.73025	0.00543031	0.0206281		GSVIVT01035430001
GSVIVT01022335001	PTHR22950:SF205 - AMINO ACID PERMEASE 3-RELATED (1 of 8)	1.53848	1.31175	18.0271	2.17782e-05	0.000181488		GSVIVT01022335001
GSVIVT01017187001	PTHR19241:SF219 - ABC TRANSPORTER G FAMILY MEMBER 38 (1 of 30)	1.53913	2.14734	22.4017	2.21174e-06	2.30447e-05		GSVIVT01017187001
GSVIVT01032531001	PTHR21493:SF148 - SENESCENCE-ASSOCIATED CARBOXYLESTERASE 101 (1 of 11)	1.5399	7.62605	34.2194	4.92346e-09	9.26242e-08		GSVIVT01032531001
GSVIVT01000828001	PTHR10502:SF99 - ANNEXIN D3 (1 of 12)	1.54038	2.94229	36.6986	1.37877e-09	2.8897e-08		GSVIVT01000828001
GSVIVT01037910001	PF04450 - Peptidase of plants and bacteria (BSP) (1 of 3)	1.541	6.41035	25.6747	4.04084e-07	5.08375e-06		GSVIVT01037910001
GSVIVT01017162001		1.54175	3.33005	40.9684	1.54714e-10	3.9408e-09		GSVIVT01017162001
GSVIVT01024010001	PTHR19139:SF158 - AQUAPORIN PIP2-4-RELATED (1 of 2)	1.54267	9.79931	33.791	6.1363e-09	1.13332e-07		GSVIVT01024010001
GSVIVT01026323001		1.54416	2.20136	24.7463	6.53931e-07	7.87314e-06		GSVIVT01026323001
GSVIVT01019398001	PTHR23029:SF26 - PROTEIN Y18H1A.4-RELATED (1 of 1)	1.54423	2.27959	25.0792	5.50228e-07	6.73603e-06		GSVIVT01019398001
GSVIVT01019583001	PTHR13301:SF51 - CELLULOSE SYNTHASE-LIKE PROTEIN G1-RELATED (1 of 15)	1.54527	0.478413	13.4317	0.000247413	0.00150332		GSVIVT01019583001
GSVIVT01000829001	K17099 - annexin A13 (ANXA13) (1 of 3)	1.54565	4.88937	56.8683	4.65989e-14	2.12463e-12		GSVIVT01000829001
GSVIVT01015778001	PTHR23155//PTHR23155:SF638 - LEUCINE-RICH REPEAT-CONTAINING PROTEIN // SUBFAMILY NOT NAMED (1 of 3)	1.5481	1.43009	16.3835	5.17341e-05	0.000386508		GSVIVT01015778001
GSVIVT01001327001	PTHR31321:SF19 - PECTINESTERASE 68-RELATED (1 of 1)	1.54883	3.82698	33.8072	6.08521e-09	1.12502e-07		GSVIVT01001327001
GSVIVT01015189001	PTHR12565:SF157 - TRANSCRIPTION FACTOR BHLH041-RELATED (1 of 1)	1.54944	2.93366	9.95895	0.00160069	0.00744943		GSVIVT01015189001
GSVIVT01014277001		1.55027	0.817464	9.48749	0.00206878	0.00925834		GSVIVT01014277001
GSVIVT01024259001	PTHR31642:SF9 - (Z)-3-HEXEN-1-OL ACETYLTRANSFERASE (1 of 1)	1.55293	6.3192	142.187	8.84925e-33	4.23646e-30		GSVIVT01024259001
GSVIVT01013133001	PTHR26312:SF53 - CARBOXYLATE CLAMP-TETRATRICOPEPTIDE REPEAT PROTEIN (1 of 1)	1.5562	6.62985	34.5181	4.22311e-09	8.04469e-08		GSVIVT01013133001
GSVIVT01030071001	PTHR27004:SF3 - RECEPTOR LIKE PROTEIN 54 (1 of 9)	1.56081	2.26261	23.376	1.33231e-06	1.4788e-05		GSVIVT01030071001
GSVIVT01000071001	PTHR31238:SF42 - GERMIN-LIKE PROTEIN SUBFAMILY 1 MEMBER 10-RELATED (1 of 25)	1.56092	8.61845	6.81363	0.00904649	0.0313207		GSVIVT01000071001
GSVIVT01026571001	PF00069//PF00954//PF01453 - Protein kinase domain (Pkinase) // S-locus glycoprotein domain (S_locus_glycop) // D-mannose binding lectin (B_lectin) (1 of 8)	1.56115	3.43825	39.8646	2.72198e-10	6.61126e-09		GSVIVT01026571001
GSVIVT01028817001	PF00560//PF08263//PF13855 - Leucine Rich Repeat (LRR_1) // Leucine rich repeat N-terminal domain (LRRNT_2) // Leucine rich repeat (LRR_8) (1 of 41)	1.56127	3.56143	49.2046	2.30604e-12	7.93034e-11		GSVIVT01028817001
GSVIVT01031440001	PTHR11010:SF47 - PROLYLCARBOXYPEPTIDASE-LIKE PROTEIN-RELATED (1 of 4)	1.56131	2.24981	22.9708	1.64483e-06	1.77478e-05		GSVIVT01031440001
GSVIVT01009064001	PF04674 - Phosphate-induced protein 1 conserved region (Phi_1) (1 of 9)	1.56211	3.09785	16.0609	6.13379e-05	0.000448316		GSVIVT01009064001
GSVIVT01025769001	PTHR11802//PTHR11802:SF97 - SERINE PROTEASE FAMILY S10 SERINE CARBOXYPEPTIDASE // SUBFAMILY NOT NAMED (1 of 5)	1.56281	1.7432	14.3243	0.000153865	0.000994504		GSVIVT01025769001
GSVIVT01036637001	PF00069//PF00560//PF13855 - Protein kinase domain (Pkinase) // Leucine Rich Repeat (LRR_1) // Leucine rich repeat (LRR_8) (1 of 14)	1.56284	3.32855	24.7707	6.45711e-07	7.78448e-06		GSVIVT01036637001
GSVIVT01019832001	PF04535 - Domain of unknown function (DUF588) (DUF588) (1 of 29)	1.56295	6.81599	78.4233	8.3167e-19	6.94025e-17		GSVIVT01019832001
GSVIVT01000426001	PF07714//PF08276//PF13947 - Protein tyrosine kinase (Pkinase_Tyr) // PAN-like domain (PAN_2) // Wall-associated receptor kinase galacturonan-binding (GUB_WAK_bind) (1 of 1)	1.56306	4.64042	74.6437	5.638e-18	4.34604e-16		GSVIVT01000426001
GSVIVT01031377001	PTHR19241//PTHR19241:SF261 - ATP-BINDING CASSETTE TRANSPORTER // SUBFAMILY NOT NAMED (1 of 7)	1.56565	3.7389	33.483	7.18913e-09	1.31178e-07		GSVIVT01031377001
GSVIVT01033490001	PF00069//PF00139//PF07714 - Protein kinase domain (Pkinase) // Legume lectin domain (Lectin_legB) // Protein tyrosine kinase (Pkinase_Tyr) (1 of 2)	1.567	4.37763	32.9786	9.31799e-09	1.65864e-07		GSVIVT01033490001
GSVIVT01030467001	PTHR13301:SF53 - CELLULOSE SYNTHASE-LIKE PROTEIN B1-RELATED (1 of 9)	1.56784	2.8304	32.5954	1.13485e-08	1.9813e-07		GSVIVT01030467001
GSVIVT01009870001	PTHR31374:SF34 - F6F9.11 PROTEIN-RELATED (1 of 1)	1.56878	0.755654	7.62206	0.00576587	0.0216385		GSVIVT01009870001
GSVIVT01022181001	1.10.3.2//1.10.3.3 - Laccase / Urishiol oxidase // L-ascorbate oxidase / Ascorbase (1 of 4)	1.56889	2.72355	15.5415	8.07155e-05	0.000570686		GSVIVT01022181001
GSVIVT01016422001	PTHR11926//PTHR11926:SF220 - GLUCOSYL/GLUCURONOSYL TRANSFERASES // SUBFAMILY NOT NAMED (1 of 7)	1.56977	2.30576	28.4195	9.76776e-08	1.40249e-06		GSVIVT01016422001
GSVIVT01007860001	K18875 - enhanced disease susceptibility 1 protein (EDS1) (1 of 2)	1.57091	3.27756	31.7137	1.78658e-08	2.99828e-07		GSVIVT01007860001
GSVIVT01014498001	PTHR27002:SF129 - INACTIVE G-TYPE LECTIN S-RECEPTOR-LIKE SERINE/THREONINE-PROTEIN KINASE SRK-RELATED (1 of 5)	1.57133	2.22724	21.3449	3.83649e-06	3.79312e-05		GSVIVT01014498001
GSVIVT01027746001	PTHR10209:SF122 - 1-AMINOCYCLOPROPANE-1-CARBOXYLATE OXIDASE HOMOLOG 10-RELATED (1 of 5)	1.57238	4.96514	49.1169	2.41159e-12	8.24656e-11		GSVIVT01027746001
GSVIVT01017125001		1.57457	3.57723	17.0713	3.60017e-05	0.000283157		GSVIVT01017125001
GSVIVT01009417001	PF00069//PF01453 - Protein kinase domain (Pkinase) // D-mannose binding lectin (B_lectin) (1 of 9)	1.57556	4.21373	53.4974	2.58941e-13	1.07304e-11		GSVIVT01009417001
GSVIVT01037158001	PF00560//PF08263//PF13855 - Leucine Rich Repeat (LRR_1) // Leucine rich repeat N-terminal domain (LRRNT_2) // Leucine rich repeat (LRR_8) (1 of 41)	1.57762	4.28622	27.2735	1.76614e-07	2.41213e-06		GSVIVT01037158001
GSVIVT01029349001	PTHR31645:SF1 - GB (1 of 6)	1.57857	6.86981	92.7107	6.05267e-22	7.59381e-20		GSVIVT01029349001
GSVIVT01000097001	PTHR31238:SF42 - GERMIN-LIKE PROTEIN SUBFAMILY 1 MEMBER 10-RELATED (1 of 25)	1.58064	2.91234	9.73354	0.00180936	0.00827862		GSVIVT01000097001
GSVIVT01035820001	PF03140 - Plant protein of unknown function (DUF247) (1 of 16)	1.58529	2.47235	28.9792	7.31608e-08	1.07997e-06		GSVIVT01035820001
GSVIVT01004852001		1.5856	0.909475	12.8293	0.000341234	0.0019896		GSVIVT01004852001
GSVIVT01036483001	K00318 - proline dehydrogenase (PRODH) (1 of 1)	1.58581	4.21791	36.7909	1.31502e-09	2.77526e-08		GSVIVT01036483001
GSVIVT01018118001	PTHR31153:SF3 - HISTONE H1FLK-LIKE PROTEIN-RELATED (1 of 3)	1.58859	0.788821	18.0106	2.19678e-05	0.000182734		GSVIVT01018118001
GSVIVT01027421001	PTHR24343//PTHR24343:SF199 - SERINE/THREONINE KINASE // SUBFAMILY NOT NAMED (1 of 1)	1.58891	5.98959	105.51	9.44374e-25	1.6362e-22		GSVIVT01027421001
GSVIVT01032545001	3.4.24.12 - Envelysin / Sea-urchin-hatching proteinase (1 of 2)	1.59733	3.15098	6.59845	0.0102068	0.0344301		GSVIVT01032545001
GSVIVT01038653001	K05279 - flavonol 3-O-methyltransferase (E2.1.1.76) (1 of 3)	1.59789	4.82493	46.2063	1.06432e-11	3.26511e-10		GSVIVT01038653001
GSVIVT01029718001	PTHR27006:SF44 - LEUCINE-RICH REPEAT TRANSMEMBRANE PROTEIN KINASE (1 of 6)	1.59813	4.48446	40.1679	2.33049e-10	5.74476e-09		GSVIVT01029718001
GSVIVT01024636001	PTHR32468:SF29 - CATION/H(+) ANTIPORTER 24-RELATED (1 of 1)	1.59861	1.71719	15.2193	9.5722e-05	0.000659112		GSVIVT01024636001
GSVIVT01008545001		1.6006	3.74084	50.9946	9.26201e-13	3.43866e-11		GSVIVT01008545001
GSVIVT01000214001		1.60495	1.21576	6.03422	0.0140312	0.0446094		GSVIVT01000214001
GSVIVT01025444001	1.14.12.20 - Pheophorbide a oxygenase / Pheide a oxygenase (1 of 5)	1.60585	0.525194	12.1513	0.000490544	0.00273658		GSVIVT01025444001
GSVIVT01014478001	PF07714//PF08276 - Protein tyrosine kinase (Pkinase_Tyr) // PAN-like domain (PAN_2) (1 of 5)	1.60704	1.34523	13.9815	0.000184622	0.00116256		GSVIVT01014478001
GSVIVT01015496001	PTHR24351:SF70 - PROTEIN KINASE PINOID 2 (1 of 1)	1.60989	1.95375	14.4572	0.000143378	0.000934218		GSVIVT01015496001
GSVIVT01025128001	PF03195 - Protein of unknown function DUF260 (DUF260) (1 of 44)	1.61149	4.36711	44.6424	2.36516e-11	6.7973e-10		GSVIVT01025128001
GSVIVT01011816001	3.1.4.46 - Glycerophosphodiester phosphodiesterase / Glycerophosphoryl diester phosphodiesterase (1 of 15)	1.61266	3.4693	44.9451	2.02635e-11	5.91706e-10		GSVIVT01011816001
GSVIVT01016304001	K08472 - mlo protein (MLO) (1 of 17)	1.6138	4.08874	18.2424	1.94496e-05	0.000163658		GSVIVT01016304001
GSVIVT01006950001	PTHR31851:SF16 - MEMBRANE PROTEIN OF ER BODY 2 (1 of 5)	1.61513	0.536134	9.00657	0.00269011	0.0115694		GSVIVT01006950001
GSVIVT01016000001	PF00560//PF13855 - Leucine Rich Repeat (LRR_1) // Leucine rich repeat (LRR_8) (1 of 45)	1.61602	1.04329	13.5054	0.000237883	0.00145416		GSVIVT01016000001
GSVIVT01011840001	PTHR22937:SF18 - F6A14.12 PROTEIN-RELATED (1 of 2)	1.61603	3.94982	34.8282	3.60126e-09	6.94741e-08		GSVIVT01011840001
GSVIVT01010727001	PF12796//PF13962 - Ankyrin repeats (3 copies) (Ank_2) // Domain of unknown function (PGG) (1 of 47)	1.62027	0.593303	8.46672	0.00361702	0.0148133		GSVIVT01010727001
GSVIVT01009658001	PTHR11926:SF381 - UDP-GLYCOSYLTRANSFERASE 72B1 (1 of 1)	1.62196	2.17113	10.2333	0.00137926	0.00655129		GSVIVT01009658001
GSVIVT01021087001	PF03110 - SBP domain (SBP) (1 of 19)	1.62291	4.59775	75.9992	2.83778e-18	2.23484e-16		GSVIVT01021087001
GSVIVT01006872001	PTHR27002:SF122 - CYSTEINE-RICH RECEPTOR-LIKE PROTEIN KINASE 28-RELATED (1 of 23)	1.62296	1.39943	16.5443	4.75256e-05	0.000360094		GSVIVT01006872001
GSVIVT01009700001	PTHR32227:SF16 - GLUCAN ENDO-1,3-BETA-GLUCOSIDASE 7-RELATED (1 of 2)	1.62526	4.19545	74.1352	7.29442e-18	5.52917e-16		GSVIVT01009700001
GSVIVT01022428001	PTHR23324:SF48 - PATELLIN-3-RELATED (1 of 5)	1.62813	4.94797	31.7869	1.72051e-08	2.89609e-07		GSVIVT01022428001
GSVIVT01029304001	PTHR11638:SF123 - CLP AMINO TERMINAL DOMAIN-CONTAINING PROTEIN (1 of 1)	1.62825	4.68386	59.4122	1.27873e-14	6.32135e-13		GSVIVT01029304001
GSVIVT01014102001	PTHR32285:SF30 - PROTEIN TRICHOME BIREFRINGENCE-LIKE 42 (1 of 1)	1.62852	1.47444	19.7427	8.86006e-06	8.03901e-05		GSVIVT01014102001
GSVIVT01015294001	PTHR11206:SF76 - MATE EFFLUX FAMILY PROTEIN (1 of 2)	1.62923	2.39693	23.8712	1.03001e-06	1.1837e-05		GSVIVT01015294001
GSVIVT01017836001	PTHR23500:SF62 - SUGAR TRANSPORTER ERD6-LIKE 14-RELATED (1 of 15)	1.62928	3.83168	29.5351	5.49124e-08	8.27643e-07		GSVIVT01017836001
GSVIVT01038509001	1.14.13.152 - Geraniol 8-hydroxylase / G10H (1 of 14)	1.63039	2.37798	23.4613	1.27455e-06	1.42249e-05		GSVIVT01038509001
GSVIVT01008262001	KOG0156 - Cytochrome P450 CYP2 subfamily (1 of 97)	1.63134	4.16953	21.2555	4.01958e-06	3.9548e-05		GSVIVT01008262001
GSVIVT01035088001	PTHR21493:SF148 - SENESCENCE-ASSOCIATED CARBOXYLESTERASE 101 (1 of 11)	1.63228	3.33803	40.7418	1.73733e-10	4.35939e-09		GSVIVT01035088001
GSVIVT01032533001	PTHR21493:SF148 - SENESCENCE-ASSOCIATED CARBOXYLESTERASE 101 (1 of 11)	1.63369	7.29283	43.3607	4.5523e-11	1.25399e-09		GSVIVT01032533001
GSVIVT01029297001	PTHR23155//PTHR23155:SF646 - LEUCINE-RICH REPEAT-CONTAINING PROTEIN // SUBFAMILY NOT NAMED (1 of 3)	1.634	2.64368	16.5507	4.7367e-05	0.000359192		GSVIVT01029297001
GSVIVT01011854001	PTHR27009:SF21 - PR5-LIKE RECEPTOR KINASE-RELATED (1 of 2)	1.63501	2.15922	23.8218	1.05677e-06	1.2091e-05		GSVIVT01011854001
GSVIVT01011744001	PTHR11814:SF93 - SULFATE TRANSPORTER 3.3-RELATED (1 of 1)	1.63651	4.00506	43.2185	4.89555e-11	1.34126e-09		GSVIVT01011744001
GSVIVT01036407001	PTHR23155//PTHR23155:SF562 - LEUCINE-RICH REPEAT-CONTAINING PROTEIN // SUBFAMILY NOT NAMED (1 of 3)	1.63686	0.743396	11.1617	0.000835036	0.00428518		GSVIVT01036407001
GSVIVT01035424001	PTHR10108:SF791 - (S)-COCLAURINE-N-METHYLTRANSFERASE-RELATED (1 of 1)	1.63879	2.53123	23.7538	1.09477e-06	1.24709e-05		GSVIVT01035424001
GSVIVT01000425001	PF00069//PF00954//PF01453//PF08276//PF11883 - Protein kinase domain (Pkinase) // S-locus glycoprotein domain (S_locus_glycop) // D-mannose binding lectin (B_lectin) // PAN-like domain (PAN_2) // Domain of unknown function (DUF3403) (DUF3403) (1 of 1)	1.63879	3.19116	28.2056	1.09087e-07	1.54798e-06		GSVIVT01000425001
GSVIVT01010458001		1.63882	2.08861	21.4101	3.70808e-06	3.67616e-05		GSVIVT01010458001
GSVIVT01028809001	PTHR19241:SF290 - ABC TRANSPORTER G FAMILY MEMBER 4-RELATED (1 of 1)	1.63913	5.58133	50.4633	1.21411e-12	4.39109e-11		GSVIVT01028809001
GSVIVT01007641001		1.64278	1.04445	10.8623	0.000981402	0.00490098		GSVIVT01007641001
GSVIVT01010992001	PTHR11615//PTHR11615:SF150 - NITRATE, FROMATE, IRON DEHYDROGENASE // SUBFAMILY NOT NAMED (1 of 2)	1.64375	4.99446	36.759	1.33674e-09	2.80809e-08		GSVIVT01010992001
GSVIVT01018977001	K09587 - steroid 22-alpha-hydroxylase (CYP90B1, DWF4) (1 of 1)	1.64442	3.91455	72.3113	1.83791e-17	1.33208e-15		GSVIVT01018977001
GSVIVT01010913001	K01047 - secretory phospholipase A2 (PLA2G, SPLA2) (1 of 1)	1.64517	5.34271	25.2993	4.90891e-07	6.08745e-06		GSVIVT01010913001
GSVIVT01028814001		1.6464	1.41158	14.0616	0.000176915	0.00112191		GSVIVT01028814001
GSVIVT01000949001	PTHR27001:SF1 - BRASSINOSTEROID INSENSITIVE 1-ASSOCIATED RECEPTOR KINASE 1-RELATED (1 of 11)	1.64855	2.94298	17.6727	2.62362e-05	0.000213266		GSVIVT01000949001
GSVIVT01019971001	PTHR31499:SF11 - HOMEODOMAIN-LIKE SUPERFAMILY PROTEIN (1 of 1)	1.64921	3.10379	30.1077	4.08702e-08	6.30094e-07		GSVIVT01019971001
GSVIVT01008870001	PTHR22835//PTHR22835:SF239 - ZINC FINGER FYVE DOMAIN CONTAINING PROTEIN // SUBFAMILY NOT NAMED (1 of 5)	1.65742	3.29039	7.00124	0.00814534	0.0288064		GSVIVT01008870001
GSVIVT01014147001	PF00560//PF07714//PF11721//PF13855 - Leucine Rich Repeat (LRR_1) // Protein tyrosine kinase (Pkinase_Tyr) // Di-glucose binding within endoplasmic reticulum (Malectin) // Leucine rich repeat (LRR_8) (1 of 4)	1.65923	5.81844	73.5683	9.72139e-18	7.24801e-16		GSVIVT01014147001
GSVIVT01021499001	PTHR32227:SF85 - GLYCOSYL HYDROLASES FAMILY PROTEIN (1 of 1)	1.66156	1.02678	17.6702	2.62713e-05	0.000213456		GSVIVT01021499001
GSVIVT01006478001	PTHR27002:SF100 - G-TYPE LECTIN S-RECEPTOR-LIKE SERINE/THREONINE-PROTEIN KINASE RKS1 (1 of 13)	1.66161	0.671167	14.4657	0.000142734	0.000930685		GSVIVT01006478001
GSVIVT01025830001		1.66172	1.64683	16.3729	5.20245e-05	0.000388358		GSVIVT01025830001
GSVIVT01023921001	PTHR31989:SF2 - NAC DOMAIN CONTAINING PROTEIN 36 (1 of 1)	1.66431	6.11758	50.0701	1.48351e-12	5.26081e-11		GSVIVT01023921001
GSVIVT01031576001	3.2.1.151 - Xyloglucan-specific endo-beta-1,4-glucanase / Xyloglucanendohydrolase (1 of 14)	1.67457	5.04903	43.4722	4.30026e-11	1.19436e-09		GSVIVT01031576001
GSVIVT01022823001	PF00069//PF00560//PF13855 - Protein kinase domain (Pkinase) // Leucine Rich Repeat (LRR_1) // Leucine rich repeat (LRR_8) (1 of 14)	1.67603	4.56843	86.9852	1.09337e-20	1.13014e-18		GSVIVT01022823001
GSVIVT01033658001	PTHR31062:SF52 - XYLOGLUCAN ENDOTRANSGLUCOSYLASE/HYDROLASE PROTEIN 31-RELATED (1 of 1)	1.67812	3.41257	52.9691	3.38842e-13	1.36983e-11		GSVIVT01033658001
GSVIVT01008072001	PTHR11654:SF59 - PROTEIN NRT1/ PTR FAMILY 2.10-RELATED (1 of 3)	1.67919	3.91394	51.8941	5.8575e-13	2.27691e-11		GSVIVT01008072001
GSVIVT01025076001	PF06232 - Embryo-specific protein 3, (ATS3) (ATS3) (1 of 4)	1.68077	0.581759	14.071	0.000176038	0.00111779		GSVIVT01025076001
GSVIVT01035884001	PF03106 - WRKY DNA -binding domain (WRKY) (1 of 59)	1.68379	4.47327	36.5022	1.52492e-09	3.1596e-08		GSVIVT01035884001
GSVIVT01015820001		1.68496	2.33936	33.7702	6.20225e-09	1.14433e-07		GSVIVT01015820001
GSVIVT01010556001	PF00195//PF02797 - Chalcone and stilbene synthases, N-terminal domain (Chal_sti_synt_N) // Chalcone and stilbene synthases, C-terminal domain (Chal_sti_synt_C) (1 of 4)	1.68899	1.82251	8.46431	0.00362182	0.0148297		GSVIVT01010556001
GSVIVT01010159001	PTHR27001:SF226 - PROTEIN NSP-INTERACTING KINASE 2 (1 of 1)	1.68947	5.32698	82.5838	1.01284e-19	9.44899e-18		GSVIVT01010159001
GSVIVT01030340001	PTHR27004:SF37 - DISEASE RESISTANCE FAMILY PROTEIN/LRR FAMILY PROTEIN-RELATED (1 of 6)	1.68998	1.54028	20.8101	5.07137e-06	4.88916e-05		GSVIVT01030340001
GSVIVT01015894001	PTHR32227:SF73 - CARBOHYDRATE-BINDING X8 DOMAIN-CONTAINING PROTEIN (1 of 2)	1.69092	0.710064	8.728	0.0031336	0.0131624		GSVIVT01015894001
GSVIVT01030341001	PTHR27004:SF37 - DISEASE RESISTANCE FAMILY PROTEIN/LRR FAMILY PROTEIN-RELATED (1 of 6)	1.69221	1.26634	18.5777	1.63121e-05	0.000140043		GSVIVT01030341001
GSVIVT01023383001	PTHR10629//PTHR10629:SF36 - CYTOSINE-SPECIFIC METHYLTRANSFERASE // SUBFAMILY NOT NAMED (1 of 7)	1.69231	5.14433	59.6241	1.14823e-14	5.73863e-13		GSVIVT01023383001
GSVIVT01036017001	PTHR13683:SF246 - ASPARTYL PROTEASE FAMILY PROTEIN (1 of 4)	1.69265	1.76975	6.91718	0.00853714	0.0298726		GSVIVT01036017001
GSVIVT01014396001		1.69266	1.74758	10.7071	0.00106724	0.00526728		GSVIVT01014396001
GSVIVT01022245001	PF03106 - WRKY DNA -binding domain (WRKY) (1 of 59)	1.69302	5.00876	26.6916	2.38655e-07	3.15753e-06		GSVIVT01022245001
GSVIVT01017953001	PF00069//PF01453 - Protein kinase domain (Pkinase) // D-mannose binding lectin (B_lectin) (1 of 9)	1.69599	4.23813	42.7278	6.29121e-11	1.68805e-09		GSVIVT01017953001
GSVIVT01001656001	PF00560//PF07714//PF08263//PF13855 - Leucine Rich Repeat (LRR_1) // Protein tyrosine kinase (Pkinase_Tyr) // Leucine rich repeat N-terminal domain (LRRNT_2) // Leucine rich repeat (LRR_8) (1 of 16)	1.69665	1.50418	10.45	0.00122651	0.00593736		GSVIVT01001656001
GSVIVT01015544001		1.69695	5.65399	89.8663	2.54813e-21	2.87923e-19		GSVIVT01015544001
GSVIVT01027846001	3.6.1.12 - dCTP diphosphatase / Deoxycytidine-triphosphatase (1 of 4)	1.69901	1.10598	13.7528	0.000208505	0.0012937		GSVIVT01027846001
GSVIVT01021694001	PF07645//PF07714 - Calcium-binding EGF domain (EGF_CA) // Protein tyrosine kinase (Pkinase_Tyr) (1 of 1)	1.69991	4.17531	88.3795	5.40276e-21	5.8158e-19		GSVIVT01021694001
GSVIVT01028764001	PF00560//PF13855 - Leucine Rich Repeat (LRR_1) // Leucine rich repeat (LRR_8) (1 of 45)	1.70208	2.07596	25.4631	4.50918e-07	5.61471e-06		GSVIVT01028764001
GSVIVT01031080001	PTHR31238:SF42 - GERMIN-LIKE PROTEIN SUBFAMILY 1 MEMBER 10-RELATED (1 of 25)	1.70339	1.94256	21.1815	4.1778e-06	4.09938e-05		GSVIVT01031080001
GSVIVT01031543001	3.2.1.39 - Glucan endo-1,3-beta-D-glucosidase / Laminarinase (1 of 47)	1.70492	4.86011	16.3526	5.25845e-05	0.000391896		GSVIVT01031543001
GSVIVT01008695001	PTHR31175//PTHR31175:SF2 - AUXIN-RESPONSIVE FAMILY PROTEIN // SUBFAMILY NOT NAMED (1 of 3)	1.70581	1.04823	9.48541	0.00207113	0.00926658		GSVIVT01008695001
GSVIVT01017418001	KOG1909 - Ran GTPase-activating protein (1 of 6)	1.71481	2.05891	28.3026	1.03759e-07	1.4793e-06		GSVIVT01017418001
GSVIVT01037333001	PTHR10015//PTHR10015:SF177 - HEAT SHOCK TRANSCRIPTION FACTOR // SUBFAMILY NOT NAMED (1 of 1)	1.71691	1.30434	9.67522	0.0018677	0.00850921		GSVIVT01037333001
GSVIVT01037155001	PF00560//PF13855 - Leucine Rich Repeat (LRR_1) // Leucine rich repeat (LRR_8) (1 of 45)	1.71984	0.742705	12.922	0.000324735	0.0019069		GSVIVT01037155001
GSVIVT01019012001	PTHR24326:SF281 - HOMEOBOX-LEUCINE ZIPPER PROTEIN ATHB-21-RELATED (1 of 1)	1.7215	5.79024	43.3966	4.46957e-11	1.23385e-09		GSVIVT01019012001
GSVIVT01001198001	PTHR11814:SF60 - SULFATE TRANSPORTER 3.1-RELATED (1 of 2)	1.72167	5.79521	60.7876	6.35764e-15	3.32351e-13		GSVIVT01001198001
GSVIVT01025320001	PTHR11926//PTHR11926:SF392 - GLUCOSYL/GLUCURONOSYL TRANSFERASES // SUBFAMILY NOT NAMED (1 of 1)	1.72187	1.34366	13.2309	0.000275372	0.00164896		GSVIVT01025320001
GSVIVT01032898001	PTHR24221:SF194 - ABC TRANSPORTER B FAMILY MEMBER 27 (1 of 1)	1.72218	1.48809	15.2762	9.2877e-05	0.000643174		GSVIVT01032898001
GSVIVT01019060001	PTHR11073:SF6 - CALRETICULIN-3 (1 of 2)	1.7252	8.71598	42.5933	6.73895e-11	1.80022e-09		GSVIVT01019060001
GSVIVT01004087001		1.72529	0.742678	8.88209	0.00287982	0.0122664		GSVIVT01004087001
GSVIVT01021373001	3.2.1.78 - Mannan endo-1,4-beta-mannosidase / Endo-1,4-mannanase (1 of 15)	1.72531	0.953889	14.3581	0.000151125	0.000979084		GSVIVT01021373001
GSVIVT01013722001	PTHR31458:SF3 - POLYGALACTURONASE NON-CATALYTIC SUBUNIT JP630-RELATED (1 of 2)	1.7264	4.81498	26.4892	2.65018e-07	3.47099e-06		GSVIVT01013722001
GSVIVT01028750001	K01183 - chitinase (E3.2.1.14) (1 of 20)	1.72705	1.68888	11.1799	0.000826889	0.00425131		GSVIVT01028750001
GSVIVT01034326001	2.7.11.1//3.6.1.1 - Non-specific serine/threonine protein kinase / Threonine-specific protein kinase // Inorganic diphosphatase / Pyrophosphate phosphohydrolase (1 of 1)	1.72708	5.39425	85.8452	1.94585e-20	1.94499e-18		GSVIVT01034326001
GSVIVT01035078001	PTHR22814//PTHR22814:SF89 - COPPER TRANSPORT PROTEIN ATOX1-RELATED // SUBFAMILY NOT NAMED (1 of 1)	1.72802	1.78285	22.3763	2.24121e-06	2.33117e-05		GSVIVT01035078001
GSVIVT01011480001	K07735 - putative transcriptional regulator (algH) (1 of 2)	1.72984	5.28163	107.747	3.05298e-25	5.66588e-23		GSVIVT01011480001
GSVIVT01038452001	PTHR23155:SF402 - DISEASE RESISTANCE PROTEIN RPP13-RELATED (1 of 8)	1.73112	2.35133	29.7515	4.9112e-08	7.47028e-07		GSVIVT01038452001
GSVIVT01003796001	PTHR10891:SF586 - CALMODULIN-LIKE PROTEIN 6-RELATED (1 of 2)	1.73382	1.69624	20.0066	7.71769e-06	7.10168e-05		GSVIVT01003796001
GSVIVT01022301001	PTHR31651:SF3 - AUXIN EFFLUX CARRIER FAMILY PROTEIN (1 of 1)	1.73657	7.04406	112.018	3.54051e-26	7.66773e-24		GSVIVT01022301001
GSVIVT01000438001	PF00954//PF07714//PF13947 - S-locus glycoprotein domain (S_locus_glycop) // Protein tyrosine kinase (Pkinase_Tyr) // Wall-associated receptor kinase galacturonan-binding (GUB_WAK_bind) (1 of 1)	1.73866	2.30376	20.2988	6.62416e-06	6.19572e-05		GSVIVT01000438001
GSVIVT01015139001	PF12796//PF13962 - Ankyrin repeats (3 copies) (Ank_2) // Domain of unknown function (PGG) (1 of 47)	1.73897	3.23258	21.1421	4.26459e-06	4.17778e-05		GSVIVT01015139001
GSVIVT01038126001	PTHR22595//PTHR22595:SF61 - CHITINASE-RELATED // SUBFAMILY NOT NAMED (1 of 4)	1.74143	4.86793	10.1693	0.00142802	0.00675117		GSVIVT01038126001
GSVIVT01038652001	PTHR10209:SF111 - DOWNY MILDEW RESISTANCE 6 PROTEIN / OXIDOREDUCTASE (1 of 2)	1.74147	7.47032	10.2373	0.00137627	0.00653882		GSVIVT01038652001
GSVIVT01035145001	PTHR22844//PTHR22844:SF235 - F-BOX AND WD40 DOMAIN PROTEIN // SUBFAMILY NOT NAMED (1 of 1)	1.74636	6.15971	138.222	6.5177e-32	2.75744e-29		GSVIVT01035145001
GSVIVT01005088001	KOG0156 - Cytochrome P450 CYP2 subfamily (1 of 97)	1.74918	0.768157	17.4245	2.98954e-05	0.000239796		GSVIVT01005088001
GSVIVT01035313001	2.7.10.1//2.7.10.2//2.7.11.1 - Receptor protein-tyrosine kinase / Receptor protein tyrosine kinase // Non-specific protein-tyrosine kinase / Cytoplasmic protein tyrosine kinase // Non-specific serine/threonine protein kinase / Threonine-specific protein kinase (1 of 2)	1.74955	4.73282	20.4507	6.11859e-06	5.77331e-05		GSVIVT01035313001
GSVIVT01021354001	PTHR31062:SF34 - XYLOGLUCAN ENDOTRANSGLUCOSYLASE/HYDROLASE PROTEIN 15-RELATED (1 of 4)	1.74985	5.14993	18.9789	1.32174e-05	0.000115768		GSVIVT01021354001
GSVIVT01032610001	PTHR27000:SF86 - LRR RECEPTOR-LIKE SERINE/THREONINE-PROTEIN KINASE GSO1-RELATED (1 of 3)	1.75485	2.23189	31.6955	1.80335e-08	3.02086e-07		GSVIVT01032610001
GSVIVT01011628001	KOG4473 - Uncharacterized membrane protein (1 of 6)	1.75986	0.953942	8.40299	0.00374605	0.0152559		GSVIVT01011628001
GSVIVT01013586001	KOG4412 - 26S proteasome regulatory complex, subunit PSMD10 (1 of 64)	1.76025	0.920513	13.0368	0.000305436	0.00180887		GSVIVT01013586001
GSVIVT01000144001	PTHR31517:SF3 - PEROXIDASE 35-RELATED (1 of 1)	1.76157	7.29763	38.5327	5.38431e-10	1.23662e-08		GSVIVT01000144001
GSVIVT01014344001	PF11145 - Protein of unknown function (DUF2921) (DUF2921) (1 of 5)	1.76222	8.22096	87.4829	8.50108e-21	8.88803e-19		GSVIVT01014344001
GSVIVT01038120001	PTHR22595:SF37 - CHITINASE-RELATED (1 of 4)	1.76223	2.08271	12.4319	0.000422059	0.00239866		GSVIVT01038120001
GSVIVT01032747001	PTHR31213:SF3 - ABSCISIC ACID RECEPTOR PYL4 (1 of 1)	1.76313	1.65485	22.2047	2.45068e-06	2.52737e-05		GSVIVT01032747001
GSVIVT01019833001	5.1.3.2//5.1.3.5 - UDP-glucose 4-epimerase / Uridine diphospho-galactose-4-epimerase (1 of 2)	1.76326	5.67627	86.5138	1.38764e-20	1.41028e-18		GSVIVT01019833001
GSVIVT01001298001	PTHR31731:SF25 - BIFUNCTIONAL INHIBITOR/LIPID-TRANSFER PROTEIN/SEED STORAGE 2S ALBUMIN SUPERFAMILY PROTEIN (1 of 1)	1.76574	5.41094	11.7118	0.000621064	0.00333286		GSVIVT01001298001
GSVIVT01018464001	PTHR13832//PTHR13832:SF307 - PROTEIN PHOSPHATASE 2C // SUBFAMILY NOT NAMED (1 of 1)	1.76712	1.17377	10.1454	0.00144658	0.00681768		GSVIVT01018464001
GSVIVT01030462001	PTHR13301:SF53 - CELLULOSE SYNTHASE-LIKE PROTEIN B1-RELATED (1 of 9)	1.7697	5.57157	114.496	1.01453e-26	2.52827e-24		GSVIVT01030462001
GSVIVT01001280001	PTHR23023:SF94 - FLAVIN-CONTAINING MONOOXYGENASE FMO GS-OX-LIKE 1-RELATED (1 of 9)	1.7698	2.99909	31.6446	1.85129e-08	3.08413e-07		GSVIVT01001280001
GSVIVT01020132001	PTHR12374:SF26 - F25A4.19 PROTEIN (1 of 4)	1.77726	6.69046	100.393	1.24952e-23	1.99397e-21		GSVIVT01020132001
GSVIVT01008039001	PTHR10091:SF3 - ALDOSE 1-EPIMERASE (1 of 1)	1.7773	0.975393	10.2993	0.00133082	0.00635588		GSVIVT01008039001
GSVIVT01038697001	PTHR31479:SF2 - ALPHA/BETA-HYDROLASES SUPERFAMILY PROTEIN (1 of 3)	1.77753	3.9647	19.3012	1.11636e-05	9.93586e-05		GSVIVT01038697001
GSVIVT01034286001	PTHR27004:SF29 - RECEPTOR LIKE PROTEIN 13-RELATED (1 of 22)	1.77893	1.41808	13.8205	0.000201134	0.00125352		GSVIVT01034286001
GSVIVT01004823001		1.78025	2.51038	27.0577	1.97472e-07	2.66499e-06		GSVIVT01004823001
GSVIVT01021521001	PF00560//PF05278//PF13855 - Leucine Rich Repeat (LRR_1) // Arabidopsis phospholipase-like protein (PEARLI 4) (PEARLI-4) // Leucine rich repeat (LRR_8) (1 of 1)	1.78049	0.513143	7.64591	0.00569012	0.0213962		GSVIVT01021521001
GSVIVT01004701001	PF13962 - Domain of unknown function (PGG) (1 of 124)	1.78165	3.23455	27.8405	1.31742e-07	1.84075e-06		GSVIVT01004701001
GSVIVT01036959001	PTHR11514//PTHR11514:SF48 - MYC // SUBFAMILY NOT NAMED (1 of 1)	1.78263	5.49625	36.0479	1.92529e-09	3.93981e-08		GSVIVT01036959001
GSVIVT01033981001		1.78895	1.81004	7.94728	0.00481596	0.0186726		GSVIVT01033981001
GSVIVT01022397001	PTHR11730:SF38 - AMMONIUM TRANSPORTER 2 (1 of 4)	1.79339	2.71288	35.5188	2.52598e-09	5.07203e-08		GSVIVT01022397001
GSVIVT01005249001		1.7949	0.734665	13.8529	0.000197687	0.00123755		GSVIVT01005249001
GSVIVT01030544001	PTHR12771//PTHR12771:SF17 - ENGULFMENT AND CELL MOTILITY // SUBFAMILY NOT NAMED (1 of 1)	1.79579	1.26838	12.0137	0.000528107	0.00291043		GSVIVT01030544001
GSVIVT01009829001	PTHR27000:SF26 - F10A5.16 (1 of 2)	1.79785	1.96027	8.06199	0.00452034	0.0177535		GSVIVT01009829001
GSVIVT01001352001	PTHR23070//PTHR23070:SF43 - BCS1 AAA-TYPE ATPASE // SUBFAMILY NOT NAMED (1 of 1)	1.80106	2.07187	17.0035	3.73111e-05	0.000292697		GSVIVT01001352001
GSVIVT01032726001	PTHR31045:SF4 - (Z)-GAMMA-BISABOLENE SYNTHASE 1-RELATED (1 of 1)	1.80429	7.30163	141.315	1.37321e-32	6.40552e-30		GSVIVT01032726001
GSVIVT01011592001		1.80657	1.32445	10.2603	0.00135927	0.00647326		GSVIVT01011592001
GSVIVT01028586001	1.5.99.12 - Cytokinin dehydrogenase / Cytokinin oxidase (1 of 11)	1.80678	0.483458	17.1681	3.42132e-05	0.000270847		GSVIVT01028586001
GSVIVT01008995001	PTHR10551//PTHR10551:SF12 - FASCIN // SUBFAMILY NOT NAMED (1 of 1)	1.80893	3.80445	33.6314	6.66074e-09	1.22149e-07		GSVIVT01008995001
GSVIVT01013817001		1.81011	1.14454	16.7506	4.26277e-05	0.000329993		GSVIVT01013817001
GSVIVT01023382001	PF00069//PF00560//PF13855 - Protein kinase domain (Pkinase) // Leucine Rich Repeat (LRR_1) // Leucine rich repeat (LRR_8) (1 of 14)	1.81258	7.1827	60.066	9.17294e-15	4.68748e-13		GSVIVT01023382001
GSVIVT01015266001	K00469 - inositol oxygenase (MIOX) (1 of 2)	1.81443	5.955	69.4619	7.79054e-17	5.04361e-15		GSVIVT01015266001
GSVIVT01018164001	PTHR12565:SF173 - TRANSCRIPTION FACTOR UNE10 (1 of 2)	1.81513	2.96326	43.4364	4.37966e-11	1.21456e-09		GSVIVT01018164001
GSVIVT01012725001	PTHR10641//PTHR10641:SF669 - MYB-LIKE DNA-BINDING PROTEIN MYB // SUBFAMILY NOT NAMED (1 of 1)	1.81564	4.29404	42.6484	6.55186e-11	1.7554e-09		GSVIVT01012725001
GSVIVT01013355001	KOG0157 - Cytochrome P450 CYP4/CYP19/CYP26 subfamilies (1 of 105)	1.81768	3.5614	46.076	1.13751e-11	3.47207e-10		GSVIVT01013355001
GSVIVT01007856001	PTHR21493:SF94 - ENHANCED DISEASE SUSCEPTIBILITY 1 (1 of 5)	1.82027	2.82927	30.1049	4.093e-08	6.30481e-07		GSVIVT01007856001
GSVIVT01018622001	PTHR31707:SF60 - PECTINESTERASE INHIBITOR 1-RELATED (1 of 1)	1.82118	0.674759	7.96963	0.00475686	0.0184947		GSVIVT01018622001
GSVIVT01026470001	K00166 - 2-oxoisovalerate dehydrogenase E1 component alpha subunit (BCKDHA, bkdA1) (1 of 2)	1.8257	3.0766	42.2322	8.10558e-11	2.14811e-09		GSVIVT01026470001
GSVIVT01028815001	PF00560//PF13855 - Leucine Rich Repeat (LRR_1) // Leucine rich repeat (LRR_8) (1 of 45)	1.82579	3.59226	59.439	1.26145e-14	6.25295e-13		GSVIVT01028815001
GSVIVT01035638001	PF12796//PF13962 - Ankyrin repeats (3 copies) (Ank_2) // Domain of unknown function (PGG) (1 of 47)	1.82952	2.95201	10.6583	0.00109578	0.0053877		GSVIVT01035638001
GSVIVT01014704001		1.83032	0.700161	8.7197	0.0031479	0.0132042		GSVIVT01014704001
GSVIVT01028042001	PTHR22298:SF55 - ENDOGLUCANASE 1-RELATED (1 of 1)	1.83065	4.9725	26.2802	2.95304e-07	3.83179e-06		GSVIVT01028042001
GSVIVT01031899001		1.83118	1.31317	9.22862	0.00238261	0.0104143		GSVIVT01031899001
GSVIVT01022302001		1.83372	3.77108	68.2435	1.44503e-16	8.91118e-15		GSVIVT01022302001
GSVIVT01005906001	PF13947 - Wall-associated receptor kinase galacturonan-binding (GUB_WAK_bind) (1 of 43)	1.8368	4.54041	83.281	7.11813e-20	6.81542e-18		GSVIVT01005906001
GSVIVT01008611001		1.83859	2.69819	15.1059	0.000101648	0.000695702		GSVIVT01008611001
GSVIVT01032554001	PTHR23070//PTHR23070:SF19 - BCS1 AAA-TYPE ATPASE // SUBFAMILY NOT NAMED (1 of 1)	1.83872	3.34892	25.01	5.70337e-07	6.9588e-06		GSVIVT01032554001
GSVIVT01029129001	2.4.1.115//2.4.1.91 - Anthocyanidin 3-O-glucosyltransferase / Uridine diphosphoglucose-anthocyanidin 3-O-glucosyltransferase // Flavonol 3-O-glucosyltransferase / UDP-glucose flavonol 3-O-glucosyltransferase (1 of 8)	1.83951	4.41768	54.2922	1.72785e-13	7.31002e-12		GSVIVT01029129001
GSVIVT01035310001	PTHR27000:SF155 - LEUCINE-RICH REPEAT RECEPTOR-LIKE PROTEIN KINASE-RELATED (1 of 15)	1.84035	5.6815	24.619	6.9858e-07	8.33896e-06		GSVIVT01035310001
GSVIVT01029491001	PTHR11764:SF16 - ARABIDIOL SYNTHASE-RELATED (1 of 9)	1.84072	1.76944	28.075	1.16702e-07	1.64832e-06		GSVIVT01029491001
GSVIVT01008396001	PTHR11903:SF12 - ALPHA-DIOXYGENASE 2 (1 of 1)	1.84112	4.41313	62.0579	3.33508e-15	1.78446e-13		GSVIVT01008396001
GSVIVT01038513001	PTHR22601:SF11 - OLIGOPEPTIDE TRANSPORTER 4 (1 of 3)	1.84278	7.5164	88.7018	4.59042e-21	5.03066e-19		GSVIVT01038513001
GSVIVT01014529001	PF00954//PF01453//PF07714//PF08276 - S-locus glycoprotein domain (S_locus_glycop) // D-mannose binding lectin (B_lectin) // Protein tyrosine kinase (Pkinase_Tyr) // PAN-like domain (PAN_2) (1 of 8)	1.84871	2.14114	23.0416	1.58535e-06	1.71973e-05		GSVIVT01014529001
GSVIVT01001296001	PTHR31731:SF8 - BIFUNCTIONAL INHIBITOR/LIPID-TRANSFER PROTEIN/SEED STORAGE 2S ALBUMIN SUPERFAMILY PROTEIN (1 of 1)	1.84993	4.06818	91.3137	1.22609e-21	1.44838e-19		GSVIVT01001296001
GSVIVT01026868001	PTHR10641//PTHR10641:SF622 - MYB-LIKE DNA-BINDING PROTEIN MYB // SUBFAMILY NOT NAMED (1 of 2)	1.85124	2.01244	17.919	2.30507e-05	0.000190695		GSVIVT01026868001
GSVIVT01021463001		1.8553	1.72995	25.9311	3.53821e-07	4.52016e-06		GSVIVT01021463001
GSVIVT01026991001	PTHR11972:SF41 - FERRIC REDUCTION OXIDASE 2-RELATED (1 of 2)	1.8558	0.57017	14.2013	0.000164253	0.00105289		GSVIVT01026991001
GSVIVT01031107001		1.8567	1.67668	21.7251	3.14653e-06	3.1748e-05		GSVIVT01031107001
GSVIVT01009421001	PF00069//PF00954//PF01453 - Protein kinase domain (Pkinase) // S-locus glycoprotein domain (S_locus_glycop) // D-mannose binding lectin (B_lectin) (1 of 8)	1.8569	2.21216	21.6723	3.23424e-06	3.24893e-05		GSVIVT01009421001
GSVIVT01037901001		1.85793	2.78337	41.0958	1.44951e-10	3.71925e-09		GSVIVT01037901001
GSVIVT01037507001	PTHR12266:SF2 - CATION/CALCIUM EXCHANGER 1 (1 of 2)	1.86301	5.19756	34.2237	4.91263e-09	9.25161e-08		GSVIVT01037507001
GSVIVT01009477001	PTHR10015:SF159 - HEAT STRESS TRANSCRIPTION FACTOR B-4 (1 of 1)	1.86601	3.18963	44.5957	2.42218e-11	6.93925e-10		GSVIVT01009477001
GSVIVT01016408001	PTHR11527:SF158 - 17.6 KDA CLASS I HEAT SHOCK PROTEIN 1-RELATED (1 of 11)	1.86627	1.72427	24.6771	6.7784e-07	8.13944e-06		GSVIVT01016408001
GSVIVT01019519001	PTHR31657:SF9 - ETHYLENE-RESPONSIVE TRANSCRIPTION FACTOR CRF5-RELATED (1 of 4)	1.86701	2.54727	31.6714	1.82592e-08	3.05305e-07		GSVIVT01019519001
GSVIVT01034131001	PTHR10209//PTHR10209:SF184 - OXIDOREDUCTASE, 2OG-FE II OXYGENASE FAMILY PROTEIN // SUBFAMILY NOT NAMED (1 of 1)	1.8715	1.78927	14.1706	0.000166956	0.00106796		GSVIVT01034131001
GSVIVT01007192001		1.87179	4.33396	41.1939	1.37854e-10	3.54715e-09		GSVIVT01007192001
GSVIVT01010003001	PTHR33021:SF9 - BASIC BLUE PROTEIN (1 of 1)	1.87211	1.90217	6.3769	0.0115615	0.0380889		GSVIVT01010003001
GSVIVT01029299001	PTHR23155//PTHR23155:SF646 - LEUCINE-RICH REPEAT-CONTAINING PROTEIN // SUBFAMILY NOT NAMED (1 of 3)	1.87323	2.73344	49.9868	1.54782e-12	5.46754e-11		GSVIVT01029299001
GSVIVT01022346001	PTHR19241:SF230 - ABC TRANSPORTER G FAMILY MEMBER 5 (1 of 1)	1.87443	6.89489	37.6681	8.38644e-10	1.86405e-08		GSVIVT01022346001
GSVIVT01008435001	PF00069//PF08263//PF13855 - Protein kinase domain (Pkinase) // Leucine rich repeat N-terminal domain (LRRNT_2) // Leucine rich repeat (LRR_8) (1 of 20)	1.87697	5.08858	59.3906	1.29284e-14	6.37379e-13		GSVIVT01008435001
GSVIVT01017052001	PTHR11654:SF157 - PROTEIN NRT1/ PTR FAMILY 1.1-RELATED (1 of 1)	1.88013	6.14482	97.796	4.63782e-23	6.91568e-21		GSVIVT01017052001
GSVIVT01000403001	4.2.3.27 - Isoprene synthase / ISPS (1 of 2)	1.8817	3.09602	13.273	0.000269263	0.00161771		GSVIVT01000403001
GSVIVT01032005001	3.2.1.149//3.2.1.21 - Beta-glucosidase / Gentobiase (1 of 7)	1.882	1.6229	7.26002	0.00705065	0.0255255		GSVIVT01032005001
GSVIVT01035434001	PTHR11527:SF93 - 17.6 KDA CLASS II HEAT SHOCK PROTEIN-RELATED (1 of 8)	1.88756	1.43893	11.6784	0.000632303	0.0033822		GSVIVT01035434001
GSVIVT01008434001	PF00069//PF13855 - Protein kinase domain (Pkinase) // Leucine rich repeat (LRR_8) (1 of 10)	1.88902	1.96849	22.2984	2.33402e-06	2.42078e-05		GSVIVT01008434001
GSVIVT01011641001	PTHR31009:SF7 - S-ADENOSYL-L-METHIONINE:SALICYLIC ACID CARBOXYL METHYLTRANSFERASE, 41514-39166-RELATED (1 of 7)	1.89173	2.49662	26.7792	2.28074e-07	3.02856e-06		GSVIVT01011641001
GSVIVT01025206001	PTHR31223:SF17 - CYTOKININ RIBOSIDE 5-MONOPHOSPHATE PHOSPHORIBOHYDROLASE LOG3-RELATED (1 of 2)	1.89272	0.786149	21.1323	4.28639e-06	4.19688e-05		GSVIVT01025206001
GSVIVT01025798001	PF00892 - EamA-like transporter family (EamA) (1 of 58)	1.89491	3.30218	13.5638	0.000230584	0.00141382		GSVIVT01025798001
GSVIVT01001657001		1.89727	1.16635	7.86857	0.00503015	0.019326		GSVIVT01001657001
GSVIVT01028718001	PF03106 - WRKY DNA -binding domain (WRKY) (1 of 59)	1.89861	2.0566	13.8487	0.000198139	0.0012398		GSVIVT01028718001
GSVIVT01019718001		1.899	0.637665	16.3151	5.36346e-05	0.000398904		GSVIVT01019718001
GSVIVT01028166001	KOG0513 - Ca2+-independent phospholipase A2 (1 of 22)	1.90283	0.566893	11.1891	0.000822785	0.00424002		GSVIVT01028166001
GSVIVT01006775001	PF12734 - Cysteine-rich TM module stress tolerance (CYSTM) (1 of 10)	1.90413	6.90479	73.0455	1.26693e-17	9.33114e-16		GSVIVT01006775001
GSVIVT01017097001		1.90545	3.48251	25.0856	5.48407e-07	6.72279e-06		GSVIVT01017097001
GSVIVT01032359001	PF14576 - Sieve element occlusion N-terminus (SEO_N) (1 of 10)	1.90614	2.11919	17.5287	2.8301e-05	0.000228012		GSVIVT01032359001
GSVIVT01029226001	K16296 - serine carboxypeptidase-like clade I [EC:3.4.16.-] (SCPL-I) (1 of 15)	1.90698	2.38763	10.5955	0.00113361	0.00554971		GSVIVT01029226001
GSVIVT01038764001	PF00069//PF00560 - Protein kinase domain (Pkinase) // Leucine Rich Repeat (LRR_1) (1 of 5)	1.90846	3.10322	50.2769	1.33514e-12	4.78127e-11		GSVIVT01038764001
GSVIVT01017906001		1.91115	5.12757	135.953	2.04289e-31	8.07919e-29		GSVIVT01017906001
GSVIVT01000432001	PF00954//PF07714//PF08276//PF13947 - S-locus glycoprotein domain (S_locus_glycop) // Protein tyrosine kinase (Pkinase_Tyr) // PAN-like domain (PAN_2) // Wall-associated receptor kinase galacturonan-binding (GUB_WAK_bind) (1 of 2)	1.91876	2.54855	34.9367	3.40609e-09	6.59889e-08		GSVIVT01000432001
GSVIVT01034116001	K08081 - Tropinone reductase 1 (TR1) (1 of 13)	1.92433	2.93743	44.8382	2.14011e-11	6.21932e-10		GSVIVT01034116001
GSVIVT01004277001	1.14.13.55 - Protopine 6-monooxygenase / Protopine 6-hydroxylase (1 of 4)	1.9287	0.871643	15.4095	8.65536e-05	0.00060602		GSVIVT01004277001
GSVIVT01018165001	PTHR12565:SF173 - TRANSCRIPTION FACTOR UNE10 (1 of 2)	1.93385	3.5896	53.1716	3.05645e-13	1.2495e-11		GSVIVT01018165001
GSVIVT01026205001	PF00069//PF00560//PF13855 - Protein kinase domain (Pkinase) // Leucine Rich Repeat (LRR_1) // Leucine rich repeat (LRR_8) (1 of 14)	1.93777	1.24916	24.5557	7.2192e-07	8.58377e-06		GSVIVT01026205001
GSVIVT01019987001	PTHR11260:SF221 - GLUTATHIONE S-TRANSFERASE U9 (1 of 4)	1.93802	4.61283	11.3766	0.000743758	0.00389253		GSVIVT01019987001
GSVIVT01021407001	K13420 - LRR receptor-like serine/threonine-protein kinase FLS2 (FLS2) (1 of 1)	1.94166	0.64814	15.2575	9.38044e-05	0.000648362		GSVIVT01021407001
GSVIVT01001316001	PTHR11527:SF95 - 23.5 KDA HEAT SHOCK PROTEIN, MITOCHONDRIAL-RELATED (1 of 3)	1.9423	1.24651	9.85811	0.00169085	0.00781501		GSVIVT01001316001
GSVIVT01033360001	PTHR31375:SF3 - POLYGALACTURONASE ADPG1-RELATED (1 of 5)	1.94431	4.3906	10.2543	0.00136364	0.00648729		GSVIVT01033360001
GSVIVT01029149001	PF00069//PF00560//PF08263//PF13855 - Protein kinase domain (Pkinase) // Leucine Rich Repeat (LRR_1) // Leucine rich repeat N-terminal domain (LRRNT_2) // Leucine rich repeat (LRR_8) (1 of 28)	1.94563	0.985755	26.2708	2.96749e-07	3.84232e-06		GSVIVT01029149001
GSVIVT01021314001	PTHR10795:SF375 - SUBTILISIN-LIKE SERINE ENDOPEPTIDASE FAMILY PROTEIN-RELATED (1 of 2)	1.95034	2.09805	33.27	8.02094e-09	1.44759e-07		GSVIVT01021314001
GSVIVT01035304001	PTHR27000:SF155 - LEUCINE-RICH REPEAT RECEPTOR-LIKE PROTEIN KINASE-RELATED (1 of 15)	1.95638	6.86626	45.2102	1.76982e-11	5.21824e-10		GSVIVT01035304001
GSVIVT01026222001	PTHR33492:SF2 - HOMEODOMAIN-LIKE SUPERFAMILY PROTEIN-RELATED (1 of 1)	1.95903	3.75073	32.7733	1.03557e-08	1.82549e-07		GSVIVT01026222001
GSVIVT01015900001	PTHR31499:SF2 - MYB FAMILY TRANSCRIPTION FACTOR APL (1 of 2)	1.96016	0.527455	15.7995	7.04213e-05	0.00050519		GSVIVT01015900001
GSVIVT01000402001	4.2.3.105//4.2.3.106 - (E)-beta-ocimene synthase / Beta-ocimene synthase (1 of 1)	1.96285	3.64036	24.282	8.32132e-07	9.75396e-06		GSVIVT01000402001
GSVIVT01016425001	PTHR11926:SF204 - UDP-GLYCOSYLTRANSFERASE 76C1-RELATED (1 of 2)	1.96448	1.43083	28.5994	8.90093e-08	1.29127e-06		GSVIVT01016425001
GSVIVT01012248001		1.96662	2.39975	39.1891	3.84679e-10	9.14783e-09		GSVIVT01012248001
GSVIVT01013695001	PTHR11709//PTHR11709:SF118 - MULTI-COPPER OXIDASE // SUBFAMILY NOT NAMED (1 of 10)	1.96727	1.76084	7.75441	0.00535814	0.0204009		GSVIVT01013695001
GSVIVT01008436001	PF00069//PF08263//PF13855 - Protein kinase domain (Pkinase) // Leucine rich repeat N-terminal domain (LRRNT_2) // Leucine rich repeat (LRR_8) (1 of 20)	1.96988	5.231	47.535	5.40318e-12	1.74591e-10		GSVIVT01008436001
GSVIVT01014517001	2.7.11.1 - Non-specific serine/threonine protein kinase / Threonine-specific protein kinase (1 of 1143)	1.97655	0.687845	19.4528	1.03119e-05	9.24564e-05		GSVIVT01014517001
GSVIVT01038177001	PF00106//PF08659 - short chain dehydrogenase (adh_short) // KR domain (KR) (1 of 1)	1.97921	0.821711	17.6397	2.66959e-05	0.000216519		GSVIVT01038177001
GSVIVT01000577001	PF14576 - Sieve element occlusion N-terminus (SEO_N) (1 of 10)	1.98095	0.940959	10.1587	0.00143625	0.00678306		GSVIVT01000577001
GSVIVT01035406001	PTHR10071//PTHR10071:SF191 - TRANSCRIPTION FACTOR GATA GATA BINDING FACTOR // SUBFAMILY NOT NAMED (1 of 2)	1.98228	1.68824	24.1463	8.92857e-07	1.04188e-05		GSVIVT01035406001
GSVIVT01000461001	2.3.1.171 - Anthocyanin 6-O-malonyltransferase / 3MaT (1 of 5)	1.98369	3.33262	54.9759	1.22019e-13	5.2601e-12		GSVIVT01000461001
GSVIVT01003315001	PTHR22814:SF106 - HEAVY-METAL-ASSOCIATED DOMAIN-CONTAINING PROTEIN (1 of 4)	1.98848	3.93122	24.5026	7.42105e-07	8.80651e-06		GSVIVT01003315001
GSVIVT01013161001	PTHR31213:SF6 - ABSCISIC ACID RECEPTOR PYL1-RELATED (1 of 3)	1.99388	2.68454	53.6036	2.45316e-13	1.02123e-11		GSVIVT01013161001
GSVIVT01029833001		1.99393	4.05914	88.7377	4.50783e-21	4.97009e-19		GSVIVT01029833001
GSVIVT01017331001	PTHR32227:SF63 - BETA-1,3-GLUCANASE-LIKE PROTEIN (1 of 1)	1.9959	1.12895	19.8531	8.36283e-06	7.6489e-05		GSVIVT01017331001
GSVIVT01032779001	PTHR31301:SF24 - LOB DOMAIN-CONTAINING PROTEIN 21 (1 of 1)	1.99627	1.86695	14.5787	0.000134427	0.000883169		GSVIVT01032779001
GSVIVT01034595001	PTHR11200:SF112 - DNASE I-LIKE SUPERFAMILY PROTEIN (1 of 1)	1.99651	2.33213	33.9887	5.54342e-09	1.03114e-07		GSVIVT01034595001
GSVIVT01031020001	PTHR12565:SF94 - TRANSCRIPTION FACTOR BEE 3 (1 of 2)	1.99863	2.96794	43.1462	5.07987e-11	1.38136e-09		GSVIVT01031020001
GSVIVT01033999001	PF02458 - Transferase family (Transferase) (1 of 68)	2.00003	2.72387	35.0041	3.29009e-09	6.40827e-08		GSVIVT01033999001
GSVIVT01010050001	PTHR10219:SF34 - GENOMIC DNA, CHROMOSOME 3, P1 CLONE: MXL8 (1 of 1)	2.00363	1.29097	25.6503	4.0923e-07	5.14138e-06		GSVIVT01010050001
GSVIVT01011925001	PTHR23024:SF194 - CARBOXYLESTERASE 6-RELATED (1 of 1)	2.00459	2.32481	21.6888	3.20661e-06	3.23005e-05		GSVIVT01011925001
GSVIVT01019953001	PTHR24296:SF8 - CYTOCHROME P450 704B1 (1 of 1)	2.00496	1.47751	28.7102	8.40596e-08	1.22533e-06		GSVIVT01019953001
GSVIVT01006790001		2.00528	0.560394	16.3537	5.25529e-05	0.000391896		GSVIVT01006790001
GSVIVT01018951001	PTHR10071:SF156 - GATA TRANSCRIPTION FACTOR 18-RELATED (1 of 1)	2.00663	1.77728	15.3853	8.76664e-05	0.000612197		GSVIVT01018951001
GSVIVT01023295001	KOG0156 - Cytochrome P450 CYP2 subfamily (1 of 97)	2.00815	1.51033	10.8284	0.000999532	0.00498236		GSVIVT01023295001
GSVIVT01013219001		2.00914	0.609421	15.8691	6.78786e-05	0.000489534		GSVIVT01013219001
GSVIVT01014127001	PTHR23155//PTHR23155:SF499 - LEUCINE-RICH REPEAT-CONTAINING PROTEIN // SUBFAMILY NOT NAMED (1 of 6)	2.01017	3.06418	41.8632	9.78856e-11	2.55853e-09		GSVIVT01014127001
GSVIVT01030138001	PTHR10795//PTHR10795:SF3 - PROPROTEIN CONVERTASE SUBTILISIN/KEXIN // SUBFAMILY NOT NAMED (1 of 2)	2.01089	3.63112	78.864	6.65376e-19	5.70968e-17		GSVIVT01030138001
GSVIVT01002801001	PTHR10551//PTHR10551:SF13 - FASCIN // SUBFAMILY NOT NAMED (1 of 3)	2.01253	3.16269	37.0825	1.13238e-09	2.4379e-08		GSVIVT01002801001
GSVIVT01010834001	PTHR23155//PTHR23155:SF513 - LEUCINE-RICH REPEAT-CONTAINING PROTEIN // SUBFAMILY NOT NAMED (1 of 13)	2.01324	1.51018	38.1799	6.45141e-10	1.45975e-08		GSVIVT01010834001
GSVIVT01017385001	PTHR27004:SF29 - RECEPTOR LIKE PROTEIN 13-RELATED (1 of 22)	2.01783	0.830283	17.8698	2.36539e-05	0.000194976		GSVIVT01017385001
GSVIVT01035314001	PTHR27000:SF155 - LEUCINE-RICH REPEAT RECEPTOR-LIKE PROTEIN KINASE-RELATED (1 of 15)	2.01885	6.8532	69.0234	9.73002e-17	6.15793e-15		GSVIVT01035314001
GSVIVT01028306001	PTHR14155//PTHR14155:SF178 - RING FINGER DOMAIN-CONTAINING // SUBFAMILY NOT NAMED (1 of 1)	2.01921	0.752982	11.5941	0.000661616	0.00351112		GSVIVT01028306001
GSVIVT01023893001	PTHR23315:SF114 - U-BOX DOMAIN-CONTAINING PROTEIN 15 (1 of 1)	2.02244	4.86371	91.2897	1.24107e-21	1.45662e-19		GSVIVT01023893001
GSVIVT01033194001	PTHR31221:SF36 - WRKY TRANSCRIPTION FACTOR 50-RELATED (1 of 1)	2.02287	1.79376	10.9052	0.000958942	0.00480978		GSVIVT01033194001
GSVIVT01035309001	PF00560//PF07714 - Leucine Rich Repeat (LRR_1) // Protein tyrosine kinase (Pkinase_Tyr) (1 of 3)	2.02728	4.47159	34.4677	4.33394e-09	8.22996e-08		GSVIVT01035309001
GSVIVT01016491001	PTHR24322:SF630 - NAD(P)-BINDING ROSSMANN-FOLD SUPERFAMILY PROTEIN (1 of 3)	2.03095	0.632229	13.6762	0.000217192	0.00134165		GSVIVT01016491001
GSVIVT01017894001	PTHR13683:SF379 - ASPARTYL PROTEASE-LIKE PROTEIN (1 of 4)	2.03313	2.49051	48.646	3.06587e-12	1.02526e-10		GSVIVT01017894001
GSVIVT01008324001	PTHR31713:SF15 - PROTEIN SAR DEFICIENT 1 (1 of 3)	2.03325	3.31975	15.9938	6.35495e-05	0.00046213		GSVIVT01008324001
GSVIVT01015125001	PF12796 - Ankyrin repeats (3 copies) (Ank_2) (1 of 140)	2.034	4.13278	25.0377	5.62207e-07	6.87127e-06		GSVIVT01015125001
GSVIVT01007435001	PTHR11772//PTHR11772:SF15 - ASPARAGINE SYNTHETASE // SUBFAMILY NOT NAMED (1 of 2)	2.03634	3.8122	60.8483	6.16475e-15	3.23196e-13		GSVIVT01007435001
GSVIVT01035315001	PTHR27000:SF155 - LEUCINE-RICH REPEAT RECEPTOR-LIKE PROTEIN KINASE-RELATED (1 of 15)	2.03662	7.10594	74.8607	5.05125e-18	3.92702e-16		GSVIVT01035315001
GSVIVT01036792001	PF00560//PF08263//PF13855 - Leucine Rich Repeat (LRR_1) // Leucine rich repeat N-terminal domain (LRRNT_2) // Leucine rich repeat (LRR_8) (1 of 41)	2.03884	0.667574	15.4879	8.30368e-05	0.000584374		GSVIVT01036792001
GSVIVT01031094001		2.03936	0.947499	18.9769	1.32308e-05	0.00011583		GSVIVT01031094001
GSVIVT01035311001	PTHR27000:SF155 - LEUCINE-RICH REPEAT RECEPTOR-LIKE PROTEIN KINASE-RELATED (1 of 15)	2.04304	0.589446	14.7862	0.000120413	0.000802692		GSVIVT01035311001
GSVIVT01003146001		2.04464	1.99502	20.655	5.49943e-06	5.26279e-05		GSVIVT01003146001
GSVIVT01022683001	PTHR22870//PTHR22870:SF190 - REGULATOR OF CHROMOSOME CONDENSATION // SUBFAMILY NOT NAMED (1 of 2)	2.04906	1.74513	18.537	1.66636e-05	0.000142723		GSVIVT01022683001
GSVIVT01007594001	PF14576 - Sieve element occlusion N-terminus (SEO_N) (1 of 10)	2.05085	4.82258	69.9626	6.04408e-17	3.96847e-15		GSVIVT01007594001
GSVIVT01015551001	K15014 - solute carrier family 29 (equilibrative nucleoside transporter), member 1/2/3 (SLC29A1_2_3, ENT1_2_3) (1 of 5)	2.05277	3.05785	55.7608	8.18466e-14	3.59651e-12		GSVIVT01015551001
GSVIVT01029545001	PTHR23070//PTHR23070:SF21 - BCS1 AAA-TYPE ATPASE // SUBFAMILY NOT NAMED (1 of 1)	2.05337	4.04483	29.3526	6.03365e-08	9.03408e-07		GSVIVT01029545001
GSVIVT01015141001	KOG4412 - 26S proteasome regulatory complex, subunit PSMD10 (1 of 64)	2.05589	0.963675	24.5934	7.07954e-07	8.42873e-06		GSVIVT01015141001
GSVIVT01035279001		2.05656	4.68728	56.2194	6.48188e-14	2.89016e-12		GSVIVT01035279001
GSVIVT01010581001	2.3.1.95 - Trihydroxystilbene synthase / Stilbene synthase (1 of 22)	2.0574	2.68203	6.04454	0.0139493	0.0443993		GSVIVT01010581001
GSVIVT01026985001	PTHR31339:SF7 - POLYGALACTURONASE-RELATED (1 of 3)	2.05846	7.10282	22.162	2.50585e-06	2.57988e-05		GSVIVT01026985001
GSVIVT01015167001	K13459 - disease resistance protein RPS2 (RPS2) (1 of 32)	2.05857	1.60498	21.4932	3.5509e-06	3.53187e-05		GSVIVT01015167001
GSVIVT01028171001	PTHR10641:SF494 - TRANSCRIPTION FACTOR MYB108 (1 of 1)	2.06056	5.33899	42.4666	7.18983e-11	1.91785e-09		GSVIVT01028171001
GSVIVT01010308001	PTHR11527//PTHR11527:SF137 - SMALL HEAT-SHOCK PROTEIN HSP20 FAMILY // SUBFAMILY NOT NAMED (1 of 1)	2.06551	6.52151	28.4034	9.84927e-08	1.41159e-06		GSVIVT01010308001
GSVIVT01018919001	PTHR31009//PTHR31009:SF9 - S-ADENOSYL-L-METHIONINE:CARBOXYL METHYLTRANSFERASE FAMILY PROTEIN // SUBFAMILY NOT NAMED (1 of 1)	2.06858	4.56184	114.064	1.26174e-26	3.06048e-24		GSVIVT01018919001
GSVIVT01000063001	PTHR31238:SF42 - GERMIN-LIKE PROTEIN SUBFAMILY 1 MEMBER 10-RELATED (1 of 25)	2.07013	0.679985	19.4026	1.0586e-05	9.47743e-05		GSVIVT01000063001
GSVIVT01019407001	PTHR11528//PTHR11528:SF47 - HEAT SHOCK PROTEIN 90 // SUBFAMILY NOT NAMED (1 of 2)	2.07169	9.05959	13.8742	0.000195466	0.00122618		GSVIVT01019407001
GSVIVT01024911001	PF00139 - Legume lectin domain (Lectin_legB) (1 of 38)	2.07693	2.04516	36.793	1.3136e-09	2.77526e-08		GSVIVT01024911001
GSVIVT01029148001	PF00069//PF00560//PF08263//PF13855 - Protein kinase domain (Pkinase) // Leucine Rich Repeat (LRR_1) // Leucine rich repeat N-terminal domain (LRRNT_2) // Leucine rich repeat (LRR_8) (1 of 28)	2.07826	2.08303	26.2972	2.92707e-07	3.80895e-06		GSVIVT01029148001
GSVIVT01009418001	PF00069//PF01453 - Protein kinase domain (Pkinase) // D-mannose binding lectin (B_lectin) (1 of 9)	2.08426	1.10304	27.9225	1.26272e-07	1.77248e-06		GSVIVT01009418001
GSVIVT01027399001	2.4.1.5 - Dextransucrase / Sucrose 6-glucosyltransferase (1 of 1)	2.08492	1.65227	19.9078	8.12694e-06	7.45344e-05		GSVIVT01027399001
GSVIVT01010799001		2.08674	0.89159	18.2926	1.89439e-05	0.000159994		GSVIVT01010799001
GSVIVT01015194001	1.5.99.12 - Cytokinin dehydrogenase / Cytokinin oxidase (1 of 11)	2.08676	4.79494	80.0919	3.57395e-19	3.15618e-17		GSVIVT01015194001
GSVIVT01037385001	PF12796//PF13962 - Ankyrin repeats (3 copies) (Ank_2) // Domain of unknown function (PGG) (1 of 47)	2.08855	2.60903	35.723	2.2746e-09	4.60284e-08		GSVIVT01037385001
GSVIVT01010582001	2.3.1.95 - Trihydroxystilbene synthase / Stilbene synthase (1 of 22)	2.09126	3.577	6.91789	0.00853378	0.0298666		GSVIVT01010582001
GSVIVT01036639001	KOG0580 - Serine/threonine protein kinase (1 of 11)	2.09578	2.78909	50.0703	1.48335e-12	5.26081e-11		GSVIVT01036639001
GSVIVT01035865001	PF11721//PF13855 - Di-glucose binding within endoplasmic reticulum (Malectin) // Leucine rich repeat (LRR_8) (1 of 2)	2.0976	4.35169	60.6233	6.91126e-15	3.58204e-13		GSVIVT01035865001
GSVIVT01031578001	PTHR31062:SF34 - XYLOGLUCAN ENDOTRANSGLUCOSYLASE/HYDROLASE PROTEIN 15-RELATED (1 of 4)	2.09881	6.92145	79.4182	5.02617e-19	4.39597e-17		GSVIVT01031578001
GSVIVT01036586001	PF00892 - EamA-like transporter family (EamA) (1 of 58)	2.09985	4.15623	17.3409	3.12387e-05	0.000249471		GSVIVT01036586001
GSVIVT01023302001	PF00067 - Cytochrome P450 (p450) (1 of 321)	2.10408	2.93633	8.76107	0.00307728	0.0129708		GSVIVT01023302001
GSVIVT01028466001	PTHR10024:SF253 - C2 CALCIUM/LIPID-BINDING PLANT PHOSPHORIBOSYLTRANSFERASE FAMILY PROTEIN (1 of 1)	2.10951	2.73124	21.7422	3.11852e-06	3.15531e-05		GSVIVT01028466001
GSVIVT01009155001	PTHR13683:SF259 - ASPARTYL PROTEASE-LIKE PROTEIN (1 of 1)	2.11045	5.813	43.1909	4.96505e-11	1.35622e-09		GSVIVT01009155001
GSVIVT01030995001	PTHR27009:SF21 - PR5-LIKE RECEPTOR KINASE-RELATED (1 of 2)	2.11826	2.22443	28.9166	7.55641e-08	1.11039e-06		GSVIVT01030995001
GSVIVT01016504001	PF00314 - Thaumatin family (Thaumatin) (1 of 24)	2.12071	4.25381	76.4547	2.2532e-18	1.79782e-16		GSVIVT01016504001
GSVIVT01035307001	PF00069//PF00119 - Protein kinase domain (Pkinase) // ATP synthase A chain (ATP-synt_A) (1 of 1)	2.12864	6.35607	52.3838	4.56465e-13	1.80522e-11		GSVIVT01035307001
GSVIVT01017407001	PTHR27004:SF29 - RECEPTOR LIKE PROTEIN 13-RELATED (1 of 22)	2.13012	3.60903	51.3765	7.62474e-13	2.88978e-11		GSVIVT01017407001
GSVIVT01025288001		2.13956	0.49999	14.8669	0.00011537	0.000773897		GSVIVT01025288001
GSVIVT01037092001	PTHR22951//PTHR22951:SF14 - CLATHRIN ASSEMBLY PROTEIN // SUBFAMILY NOT NAMED (1 of 1)	2.14	0.560344	15.8512	6.85215e-05	0.00049329		GSVIVT01037092001
GSVIVT01009602001	PF00067 - Cytochrome P450 (p450) (1 of 321)	2.14226	1.48597	31.7864	1.72091e-08	2.89609e-07		GSVIVT01009602001
GSVIVT01030407001	PF07172 - Glycine rich protein family (GRP) (1 of 5)	2.14468	2.43764	31.4121	2.08679e-08	3.43379e-07		GSVIVT01030407001
GSVIVT01005286001	PTHR32411:SF43 - CYSTEINE-RICH REPEAT SECRETORY PROTEIN 55 (1 of 2)	2.14945	2.25689	36.3819	1.62205e-09	3.34942e-08		GSVIVT01005286001
GSVIVT01023354001	PTHR23130:SF97 - CYTOCHROME B561/FERRIC REDUCTASE TRANSMEMBRANE WITH DOMON RELATED DOMAIN (1 of 2)	2.15	4.67308	78.7964	6.88507e-19	5.82573e-17		GSVIVT01023354001
GSVIVT01029611001		2.15343	5.30255	38.1313	6.61414e-10	1.49286e-08		GSVIVT01029611001
GSVIVT01030286001		2.15978	3.87442	146.882	8.32673e-34	4.328e-31		GSVIVT01030286001
GSVIVT01035433001	PTHR11527:SF93 - 17.6 KDA CLASS II HEAT SHOCK PROTEIN-RELATED (1 of 8)	2.16428	3.18949	15.0911	0.000102446	0.000700641		GSVIVT01035433001
GSVIVT01012343001	PTHR11709:SF88 - LACCASE-14 (1 of 17)	2.16603	3.91068	24.3767	7.92202e-07	9.35827e-06		GSVIVT01012343001
GSVIVT01001679001	PF00069//PF01453 - Protein kinase domain (Pkinase) // D-mannose binding lectin (B_lectin) (1 of 9)	2.16644	2.05214	31.1112	2.43663e-08	3.94722e-07		GSVIVT01001679001
GSVIVT01016915001	PF07714//PF12819//PF13855 - Protein tyrosine kinase (Pkinase_Tyr) // Carbohydrate-binding protein of the ER (Malectin_like) // Leucine rich repeat (LRR_8) (1 of 4)	2.16813	0.632657	18.9384	1.35005e-05	0.000117857		GSVIVT01016915001
GSVIVT01002031001	PTHR11772//PTHR11772:SF15 - ASPARAGINE SYNTHETASE // SUBFAMILY NOT NAMED (1 of 2)	2.17192	5.3889	79.3831	5.11631e-19	4.45339e-17		GSVIVT01002031001
GSVIVT01016212001	PF07795 - Protein of unknown function (DUF1635) (DUF1635) (1 of 4)	2.17941	2.54324	57.8109	2.88561e-14	1.37308e-12		GSVIVT01016212001
GSVIVT01009493001	K09843 - (+)-abscisic acid 8-hydroxylase (E1.14.13.93) (1 of 4)	2.18221	2.17339	31.2695	2.24584e-08	3.67744e-07		GSVIVT01009493001
GSVIVT01011579001	1.1.1.365 - D-galacturonate reductase / GalUR (1 of 3)	2.1881	1.70787	38.4522	5.61126e-10	1.28564e-08		GSVIVT01011579001
GSVIVT01025225001		2.18859	3.02792	59.9455	9.75191e-15	4.95549e-13		GSVIVT01025225001
GSVIVT01035796001	PTHR10209:SF197 - GIBBERELLIN 3-BETA-DIOXYGENASE 3 (1 of 1)	2.19028	3.81047	94.7751	2.13287e-22	2.8322e-20		GSVIVT01035796001
GSVIVT01033121001	K05387 - glutamate receptor, ionotropic, plant (GRIP) (1 of 19)	2.1914	2.52072	43.9239	3.41394e-11	9.58433e-10		GSVIVT01033121001
GSVIVT01001215001	PF13962 - Domain of unknown function (PGG) (1 of 124)	2.19747	0.762252	15.266	9.33831e-05	0.000646432		GSVIVT01001215001
GSVIVT01026962001	PTHR11751:SF284 - 1-AMINOCYCLOPROPANE-1-CARBOXYLATE SYNTHASE-LIKE PROTEIN 1 (1 of 1)	2.20095	1.20747	38.1956	6.39951e-10	1.44981e-08		GSVIVT01026962001
GSVIVT01001658001		2.20095	0.849703	14.9408	0.000110938	0.000749779		GSVIVT01001658001
GSVIVT01025764001	PTHR11802//PTHR11802:SF97 - SERINE PROTEASE FAMILY S10 SERINE CARBOXYPEPTIDASE // SUBFAMILY NOT NAMED (1 of 5)	2.20599	0.764928	15.7241	7.32853e-05	0.000523441		GSVIVT01025764001
GSVIVT01011585001	PTHR11732:SF239 - ALDO/KETO REDUCTASE-RELATED (1 of 8)	2.21144	3.83957	46.8846	7.52911e-12	2.36154e-10		GSVIVT01011585001
GSVIVT01034422001	PTHR10426//PTHR10426:SF33 - STRICTOSIDINE SYNTHASE-RELATED // SUBFAMILY NOT NAMED (1 of 11)	2.21159	2.05223	20.9078	4.81918e-06	4.67078e-05		GSVIVT01034422001
GSVIVT01024057001	PTHR24078:SF319 - DNAJ HOMOLOG SUBFAMILY C MEMBER 16 (1 of 1)	2.21786	5.14417	51.1675	8.48105e-13	3.16812e-11		GSVIVT01024057001
GSVIVT01008780001	PF07645//PF07714//PF13947 - Calcium-binding EGF domain (EGF_CA) // Protein tyrosine kinase (Pkinase_Tyr) // Wall-associated receptor kinase galacturonan-binding (GUB_WAK_bind) (1 of 5)	2.21884	0.533507	20.4845	6.0115e-06	5.68997e-05		GSVIVT01008780001
GSVIVT01028299001	1.14.11.20//1.14.11.23 - Deacetoxyvindoline 4-hydroxylase / Desacetyoxyvindoline-17-hydroxylase // Flavonol synthase / FLS (1 of 1)	2.22597	4.86628	46.9607	7.24235e-12	2.28341e-10		GSVIVT01028299001
GSVIVT01015021001	PF02519 - Auxin responsive protein (Auxin_inducible) (1 of 55)	2.22673	2.31545	47.7282	4.89601e-12	1.5905e-10		GSVIVT01015021001
GSVIVT01023353001	2.7.11.1 - Non-specific serine/threonine protein kinase / Threonine-specific protein kinase (1 of 1143)	2.22712	4.15236	64.7681	8.42514e-16	4.78969e-14		GSVIVT01023353001
GSVIVT01026124001	PF00069//PF13947 - Protein kinase domain (Pkinase) // Wall-associated receptor kinase galacturonan-binding (GUB_WAK_bind) (1 of 4)	2.22719	3.62682	71.1121	3.37489e-17	2.34336e-15		GSVIVT01026124001
GSVIVT01012811001	PF00560//PF08263 - Leucine Rich Repeat (LRR_1) // Leucine rich repeat N-terminal domain (LRRNT_2) (1 of 9)	2.22991	1.30519	32.6781	1.08754e-08	1.90786e-07		GSVIVT01012811001
GSVIVT01008612001		2.23681	1.5107	12.6376	0.000378057	0.00217508		GSVIVT01008612001
GSVIVT01028719001	PTHR11514:SF58 - TRANSCRIPTION FACTOR SPEECHLESS (1 of 1)	2.2379	0.533467	15.3351	9.00296e-05	0.000626556		GSVIVT01028719001
GSVIVT01029293001	PTHR10219 - GLYCOLIPID TRANSFER PROTEIN-RELATED (1 of 8)	2.23869	1.69309	28.8419	7.85342e-08	1.15124e-06		GSVIVT01029293001
GSVIVT01015293001	PTHR11206:SF76 - MATE EFFLUX FAMILY PROTEIN (1 of 2)	2.23956	1.04261	24.5071	7.40364e-07	8.79158e-06		GSVIVT01015293001
GSVIVT01027014001	PTHR11177//PTHR11177:SF158 - CHITINASE // SUBFAMILY NOT NAMED (1 of 3)	2.24337	0.562031	9.90328	0.00164984	0.00764687		GSVIVT01027014001
GSVIVT01035306001	PTHR27000:SF155 - LEUCINE-RICH REPEAT RECEPTOR-LIKE PROTEIN KINASE-RELATED (1 of 15)	2.25459	5.38835	55.7025	8.43091e-14	3.69579e-12		GSVIVT01035306001
GSVIVT01018306001	PF13962 - Domain of unknown function (PGG) (1 of 124)	2.26218	2.32213	39.1277	3.96964e-10	9.40308e-09		GSVIVT01018306001
GSVIVT01030065001	PF00560//PF08263//PF13855 - Leucine Rich Repeat (LRR_1) // Leucine rich repeat N-terminal domain (LRRNT_2) // Leucine rich repeat (LRR_8) (1 of 41)	2.26328	1.73323	41.6924	1.06821e-10	2.7801e-09		GSVIVT01030065001
GSVIVT01012806001	PF03016//PF13855 - Exostosin family (Exostosin) // Leucine rich repeat (LRR_8) (1 of 1)	2.268	2.16782	64.2081	1.11946e-15	6.22789e-14		GSVIVT01012806001
GSVIVT01006231001		2.27695	5.0544	52.5744	4.14252e-13	1.65628e-11		GSVIVT01006231001
GSVIVT01005132001	PTHR22814//PTHR22814:SF94 - COPPER TRANSPORT PROTEIN ATOX1-RELATED // SUBFAMILY NOT NAMED (1 of 2)	2.28104	4.8709	107.841	2.91244e-25	5.46217e-23		GSVIVT01005132001
GSVIVT01005061001	PTHR10992:SF784 - ALPHA-HYDROXYNITRILE LYASE-RELATED (1 of 8)	2.28754	1.16115	14.1015	0.000173205	0.00110135		GSVIVT01005061001
GSVIVT01028316001		2.28837	1.96776	32.8927	9.73903e-09	1.72851e-07		GSVIVT01028316001
GSVIVT01029528001	PTHR33928:SF2 - POLYGALACTURONASE QRT3 (1 of 2)	2.29172	1.62538	9.30395	0.0022866	0.0100502		GSVIVT01029528001
GSVIVT01013694001	PTHR11709//PTHR11709:SF118 - MULTI-COPPER OXIDASE // SUBFAMILY NOT NAMED (1 of 10)	2.29454	3.76443	19.0851	1.25014e-05	0.000109974		GSVIVT01013694001
GSVIVT01031170001	PTHR10791//PTHR10791:SF35 - RAG1-ACTIVATING PROTEIN 1 // SUBFAMILY NOT NAMED (1 of 1)	2.29455	3.08381	85.7005	2.09359e-20	2.08124e-18		GSVIVT01031170001
GSVIVT01008336001	PTHR10994:SF81 - RETICULON-LIKE PROTEIN B15 (1 of 1)	2.29832	1.03767	20.609	5.6331e-06	5.36531e-05		GSVIVT01008336001
GSVIVT01015508001	PTHR10374//PTHR10374:SF15 - LACTOYLGLUTATHIONE LYASE GLYOXALASE I // SUBFAMILY NOT NAMED (1 of 3)	2.30461	3.33185	111.832	3.88879e-26	8.22614e-24		GSVIVT01015508001
GSVIVT01023681001	PF00069//PF00560//PF08263//PF13855 - Protein kinase domain (Pkinase) // Leucine Rich Repeat (LRR_1) // Leucine rich repeat N-terminal domain (LRRNT_2) // Leucine rich repeat (LRR_8) (1 of 28)	2.30483	4.42691	115.286	6.8111e-27	1.74518e-24		GSVIVT01023681001
GSVIVT01015768001	PTHR19241//PTHR19241:SF301 - ATP-BINDING CASSETTE TRANSPORTER // SUBFAMILY NOT NAMED (1 of 2)	2.30575	5.09317	116.28	4.12645e-27	1.08795e-24		GSVIVT01015768001
GSVIVT01034656001	PTHR11785//PTHR11785:SF331 - AMINO ACID TRANSPORTER // SUBFAMILY NOT NAMED (1 of 3)	2.3075	2.70049	48.8837	2.71604e-12	9.13314e-11		GSVIVT01034656001
GSVIVT01001006001		2.30856	2.34748	48.9636	2.60759e-12	8.82044e-11		GSVIVT01001006001
GSVIVT01037797001	K16296 - serine carboxypeptidase-like clade I [EC:3.4.16.-] (SCPL-I) (1 of 15)	2.32657	1.09338	9.64989	0.00189363	0.00860578		GSVIVT01037797001
GSVIVT01030687001	PTHR12629//PTHR12629:SF14 - DIPHOSPHOINOSITOL POLYPHOSPHATE PHOSPHOHYDROLASE // SUBFAMILY NOT NAMED (1 of 2)	2.3312	1.10483	24.6598	6.83964e-07	8.19675e-06		GSVIVT01030687001
GSVIVT01000141001	PTHR31304:SF6 - LOB DOMAIN-CONTAINING PROTEIN 37-RELATED (1 of 2)	2.33359	5.68115	227.709	1.88336e-51	5.71033e-48		GSVIVT01000141001
GSVIVT01017173001	K04124 - gibberellin 3-beta-dioxygenase (E1.14.11.15) (1 of 3)	2.33396	2.93907	51.2138	8.28361e-13	3.10073e-11		GSVIVT01017173001
GSVIVT01026562001		2.33497	2.11294	46.3686	9.79738e-12	3.02604e-10		GSVIVT01026562001
GSVIVT01030638001	PF00023 - Ankyrin repeat (Ank) (1 of 1)	2.33782	3.03099	47.0762	6.82791e-12	2.169e-10		GSVIVT01030638001
GSVIVT01014518001	PF00954//PF08276 - S-locus glycoprotein domain (S_locus_glycop) // PAN-like domain (PAN_2) (1 of 7)	2.34448	0.499107	22.8663	1.7367e-06	1.85979e-05		GSVIVT01014518001
GSVIVT01011428001	PTHR10759//PTHR10759:SF12 - 60S RIBOSOMAL PROTEIN L34 // SUBFAMILY NOT NAMED (1 of 1)	2.34937	3.88583	32.0268	1.52064e-08	2.58537e-07		GSVIVT01011428001
GSVIVT01020334001	PF00560//PF08263//PF13855 - Leucine Rich Repeat (LRR_1) // Leucine rich repeat N-terminal domain (LRRNT_2) // Leucine rich repeat (LRR_8) (1 of 41)	2.35475	5.3043	56.3567	6.04478e-14	2.71522e-12		GSVIVT01020334001
GSVIVT01030063001	PTHR27004:SF3 - RECEPTOR LIKE PROTEIN 54 (1 of 9)	2.35881	2.00509	21.6595	3.25601e-06	3.26715e-05		GSVIVT01030063001
GSVIVT01028752001	3.2.1.14//3.2.1.17 - Chitinase / Poly-beta-glucosaminidase // Lysozyme / Muramidase (1 of 2)	2.36209	5.58546	28.0156	1.2034e-07	1.69577e-06		GSVIVT01028752001
GSVIVT01007191001	PTHR22595//PTHR22595:SF41 - CHITINASE-RELATED // SUBFAMILY NOT NAMED (1 of 2)	2.37783	2.26646	38.8859	4.4932e-10	1.0493e-08		GSVIVT01007191001
GSVIVT01004101001	PF00361//PF00931 - Proton-conducting membrane transporter (Proton_antipo_M) // NB-ARC domain (NB-ARC) (1 of 1)	2.3906	2.7853	71.8724	2.29577e-17	1.62508e-15		GSVIVT01004101001
GSVIVT01032297001	K16296 - serine carboxypeptidase-like clade I [EC:3.4.16.-] (SCPL-I) (1 of 15)	2.39199	1.37314	12.1581	0.000488759	0.00272829		GSVIVT01032297001
GSVIVT01007713001	PTHR27002:SF128 - CYSTEINE-RICH RECEPTOR-LIKE PROTEIN KINASE 42 (1 of 2)	2.40245	3.94757	37.6219	8.58739e-10	1.90051e-08		GSVIVT01007713001
GSVIVT01001636001	PF12796//PF13962 - Ankyrin repeats (3 copies) (Ank_2) // Domain of unknown function (PGG) (1 of 47)	2.40804	2.39191	43.642	3.94288e-11	1.10183e-09		GSVIVT01001636001
GSVIVT01028695001		2.41097	3.36785	128.484	8.79561e-30	3.07711e-27		GSVIVT01028695001
GSVIVT01003132001	PTHR23050//PTHR23050:SF211 - CALCIUM BINDING PROTEIN // SUBFAMILY NOT NAMED (1 of 1)	2.42127	0.78445	31.4544	2.04178e-08	3.37061e-07		GSVIVT01003132001
GSVIVT01030135001	PTHR22814:SF34 - COPPER TRANSPORT PROTEIN-RELATED (1 of 4)	2.42236	3.09975	24.8768	6.1114e-07	7.39495e-06		GSVIVT01030135001
GSVIVT01019925001		2.42266	3.08397	49.0691	2.47103e-12	8.43397e-11		GSVIVT01019925001
GSVIVT01030067001		2.4366	1.42459	24.9724	5.81575e-07	7.07693e-06		GSVIVT01030067001
GSVIVT01007852001	K18875 - enhanced disease susceptibility 1 protein (EDS1) (1 of 2)	2.43731	2.77371	29.7752	4.85159e-08	7.39239e-07		GSVIVT01007852001
GSVIVT01016936001	PF00560//PF07714//PF12819 - Leucine Rich Repeat (LRR_1) // Protein tyrosine kinase (Pkinase_Tyr) // Carbohydrate-binding protein of the ER (Malectin_like) (1 of 3)	2.44632	5.5565	146.168	1.19279e-33	6.02757e-31		GSVIVT01016936001
GSVIVT01029650001	2.7.11.1 - Non-specific serine/threonine protein kinase / Threonine-specific protein kinase (1 of 1143)	2.44751	1.0194	35.5116	2.53534e-09	5.08521e-08		GSVIVT01029650001
GSVIVT01005129001	PTHR22814//PTHR22814:SF94 - COPPER TRANSPORT PROTEIN ATOX1-RELATED // SUBFAMILY NOT NAMED (1 of 2)	2.44934	2.5989	41.2413	1.34547e-10	3.47187e-09		GSVIVT01005129001
GSVIVT01012819001	PTHR27004:SF29 - RECEPTOR LIKE PROTEIN 13-RELATED (1 of 22)	2.45452	3.52086	71.6586	2.55844e-17	1.79703e-15		GSVIVT01012819001
GSVIVT01029350001	3.5.1.98 - Histone deacetylase / HDAC (1 of 21)	2.45613	0.689347	25.8724	3.6475e-07	4.62872e-06		GSVIVT01029350001
GSVIVT01008259001	PTHR15907:SF49 - PROTEIN PLANT CADMIUM RESISTANCE 4-RELATED (1 of 3)	2.45793	3.46944	56.8774	4.63838e-14	2.12013e-12		GSVIVT01008259001
GSVIVT01027785001		2.46016	1.58513	14.0487	0.000178138	0.00112702		GSVIVT01027785001
GSVIVT01016505001	PTHR10209//PTHR10209:SF132 - OXIDOREDUCTASE, 2OG-FE II OXYGENASE FAMILY PROTEIN // SUBFAMILY NOT NAMED (1 of 1)	2.46774	0.581908	35.8131	2.17188e-09	4.40477e-08		GSVIVT01016505001
GSVIVT01032556001	PTHR23070:SF5 - AAA-TYPE ATPASE FAMILY PROTEIN-RELATED (1 of 7)	2.47625	1.48689	44.3823	2.7012e-11	7.69018e-10		GSVIVT01032556001
GSVIVT01012810001	PF00560//PF02536//PF13855 - Leucine Rich Repeat (LRR_1) // mTERF (mTERF) // Leucine rich repeat (LRR_8) (1 of 1)	2.48281	3.66006	69.3177	8.38128e-17	5.38771e-15		GSVIVT01012810001
GSVIVT01017737001	PTHR10209//PTHR10209:SF169 - OXIDOREDUCTASE, 2OG-FE II OXYGENASE FAMILY PROTEIN // SUBFAMILY NOT NAMED (1 of 1)	2.49075	7.0047	187.387	1.18201e-42	1.79192e-39		GSVIVT01017737001
GSVIVT01009533001	KOG0513 - Ca2+-independent phospholipase A2 (1 of 22)	2.50059	0.572015	6.39627	0.011436	0.037737		GSVIVT01009533001
GSVIVT01014705001	PTHR13301//PTHR13301:SF57 - X-BOX TRANSCRIPTION FACTOR-RELATED // SUBFAMILY NOT NAMED (1 of 1)	2.50207	5.3931	150.159	1.60004e-34	8.82057e-32		GSVIVT01014705001
GSVIVT01019580001	PTHR13301:SF51 - CELLULOSE SYNTHASE-LIKE PROTEIN G1-RELATED (1 of 15)	2.50383	1.18879	22.8661	1.73691e-06	1.85979e-05		GSVIVT01019580001
GSVIVT01030002001	PTHR10809:SF48 - VESICLE-ASSOCIATED PROTEIN 4-1 (1 of 2)	2.5185	2.5895	27.737	1.38981e-07	1.9315e-06		GSVIVT01030002001
GSVIVT01019490001	PTHR33513:SF4 - GB (1 of 2)	2.52274	3.01003	36.9637	1.20349e-09	2.56669e-08		GSVIVT01019490001
GSVIVT01001315001	PTHR11527:SF95 - 23.5 KDA HEAT SHOCK PROTEIN, MITOCHONDRIAL-RELATED (1 of 3)	2.52425	5.04018	27.1911	1.84301e-07	2.50771e-06		GSVIVT01001315001
GSVIVT01035819001	PTHR23111//PTHR23111:SF21 - ZINC FINGER PROTEIN // SUBFAMILY NOT NAMED (1 of 1)	2.52428	0.880257	14.7311	0.000123984	0.000822878		GSVIVT01035819001
GSVIVT01028238001	K12126 - phytochrome-interacting factor 3 (PIF3) (1 of 2)	2.53648	2.45894	39.5314	3.22831e-10	7.75818e-09		GSVIVT01028238001
GSVIVT01014085001	PTHR10361:SF28 - SODIUM/BILE ACID COTRANSPORTER 4 (1 of 2)	2.54111	2.26654	78.0891	9.84964e-19	8.12264e-17		GSVIVT01014085001
GSVIVT01008608001		2.54446	5.40387	41.0304	1.49876e-10	3.82942e-09		GSVIVT01008608001
GSVIVT01022365001	PTHR22952//PTHR22952:SF130 - CAMP-RESPONSE ELEMENT BINDING PROTEIN-RELATED // SUBFAMILY NOT NAMED (1 of 1)	2.56751	1.62417	30.8613	2.77149e-08	4.43829e-07		GSVIVT01022365001
GSVIVT01036553001		2.57271	2.31882	68.2108	1.46919e-16	9.02958e-15		GSVIVT01036553001
GSVIVT01032044001	PF00560//PF08263//PF13855 - Leucine Rich Repeat (LRR_1) // Leucine rich repeat N-terminal domain (LRRNT_2) // Leucine rich repeat (LRR_8) (1 of 41)	2.5749	1.15892	35.2275	2.93359e-09	5.77012e-08		GSVIVT01032044001
GSVIVT01015596001		2.58529	5.73132	52.3463	4.65281e-13	1.83609e-11		GSVIVT01015596001
GSVIVT01016934001	PF00560//PF07714//PF12819 - Leucine Rich Repeat (LRR_1) // Protein tyrosine kinase (Pkinase_Tyr) // Carbohydrate-binding protein of the ER (Malectin_like) (1 of 3)	2.5962	5.56826	102.036	5.45135e-24	8.85455e-22		GSVIVT01016934001
GSVIVT01005725001		2.60275	0.82459	33.7364	6.31072e-09	1.16199e-07		GSVIVT01005725001
GSVIVT01014778001	PTHR31268:SF4 - GALACTINOL--SUCROSE GALACTOSYLTRANSFERASE 1-RELATED (1 of 1)	2.60316	4.87908	140.953	1.64727e-32	7.30907e-30		GSVIVT01014778001
GSVIVT01008670001	KOG0157 - Cytochrome P450 CYP4/CYP19/CYP26 subfamilies (1 of 105)	2.61004	3.68239	16.099	6.01168e-05	0.000440275		GSVIVT01008670001
GSVIVT01025795001	PTHR11654//PTHR11654:SF92 - OLIGOPEPTIDE TRANSPORTER-RELATED // SUBFAMILY NOT NAMED (1 of 1)	2.62373	1.50609	32.4244	1.23923e-08	2.15114e-07		GSVIVT01025795001
GSVIVT01024067001	K01426 - amidase (E3.5.1.4, amiE) (1 of 5)	2.66163	2.05935	42.3799	7.51589e-11	1.99896e-09		GSVIVT01024067001
GSVIVT01010800001	PF04578//PF13968 - Protein of unknown function, DUF594 (DUF594) // Domain of unknown function (DUF4220) (DUF4220) (1 of 13)	2.66571	3.01496	64.3162	1.05972e-15	5.93181e-14		GSVIVT01010800001
GSVIVT01032015001	3.2.1.149//3.2.1.21 - Beta-glucosidase / Gentobiase (1 of 7)	2.66715	2.46244	20.9849	4.62912e-06	4.50096e-05		GSVIVT01032015001
GSVIVT01028040001	PTHR31707:SF38 - PECTINESTERASE/PECTINESTERASE INHIBITOR 20-RELATED (1 of 1)	2.66895	1.78358	20.1978	6.98337e-06	6.48833e-05		GSVIVT01028040001
GSVIVT01028308001	PTHR13683//PTHR13683:SF324 - ASPARTYL PROTEASES // SUBFAMILY NOT NAMED (1 of 2)	2.68191	3.91514	103.916	2.11095e-24	3.52316e-22		GSVIVT01028308001
GSVIVT01036854001	PTHR32099:SF1 - CYSTEINE-RICH RECEPTOR-LIKE PROTEIN KINASE 9-RELATED (1 of 1)	2.69121	5.04762	66.2931	3.88623e-16	2.2954e-14		GSVIVT01036854001
GSVIVT01005786001	PF13947 - Wall-associated receptor kinase galacturonan-binding (GUB_WAK_bind) (1 of 43)	2.69286	1.81178	56.0628	7.01923e-14	3.09186e-12		GSVIVT01005786001
GSVIVT01007855001	PTHR21493:SF94 - ENHANCED DISEASE SUSCEPTIBILITY 1 (1 of 5)	2.71408	1.35993	30.977	2.61111e-08	4.20737e-07		GSVIVT01007855001
GSVIVT01020734001	K16040 - trans-resveratrol di-O-methyltransferase (ROMT) (1 of 1)	2.74739	4.56439	67.623	1.97949e-16	1.18848e-14		GSVIVT01020734001
GSVIVT01022172001	1.10.3.2//1.10.3.3 - Laccase / Urishiol oxidase // L-ascorbate oxidase / Ascorbase (1 of 4)	2.7487	1.37478	17.8411	2.40146e-05	0.00019777		GSVIVT01022172001
GSVIVT01037005001	K13449 - pathogenesis-related protein 1 (PR1) (1 of 6)	2.75555	9.54469	18.3709	1.81812e-05	0.000154014		GSVIVT01037005001
GSVIVT01021460001		2.76731	0.474835	23.0447	1.58277e-06	1.71903e-05		GSVIVT01021460001
GSVIVT01038765001	2.7.11.1 - Non-specific serine/threonine protein kinase / Threonine-specific protein kinase (1 of 1143)	2.76927	2.95735	127.665	1.32891e-29	4.47696e-27		GSVIVT01038765001
GSVIVT01010803001	PF04578//PF13968 - Protein of unknown function, DUF594 (DUF594) // Domain of unknown function (DUF4220) (DUF4220) (1 of 13)	2.79296	3.85427	135.751	2.26161e-31	8.75389e-29		GSVIVT01010803001
GSVIVT01018305001	PF13962 - Domain of unknown function (PGG) (1 of 124)	2.80131	2.42612	50.716	1.06744e-12	3.93095e-11		GSVIVT01018305001
GSVIVT01007914001	PTHR12565:SF165 - TRANSCRIPTION FACTOR PIF7 (1 of 1)	2.80266	3.77958	88.6125	4.80236e-21	5.23141e-19		GSVIVT01007914001
GSVIVT01013705001	PF00560//PF07714//PF08263 - Leucine Rich Repeat (LRR_1) // Protein tyrosine kinase (Pkinase_Tyr) // Leucine rich repeat N-terminal domain (LRRNT_2) (1 of 5)	2.81182	0.518824	14.9885	0.000108168	0.000735347		GSVIVT01013705001
GSVIVT01012628001	PTHR10209:SF90 - GIBBERELLIN 2-BETA-DIOXYGENASE 7-RELATED (1 of 3)	2.81409	3.24721	74.588	5.79944e-18	4.43292e-16		GSVIVT01012628001
GSVIVT01038125001	PTHR22595//PTHR22595:SF60 - CHITINASE-RELATED // SUBFAMILY NOT NAMED (1 of 1)	2.8374	3.60331	28.2653	1.05773e-07	1.50476e-06		GSVIVT01038125001
GSVIVT01025160001	PTHR31942:SF12 - MLO-LIKE PROTEIN 3 (1 of 1)	2.84521	2.79024	24.7311	6.59127e-07	7.92521e-06		GSVIVT01025160001
GSVIVT01032007001	3.2.1.149//3.2.1.21 - Beta-glucosidase / Gentobiase (1 of 7)	2.85306	1.5273	40.3472	2.12605e-10	5.26879e-09		GSVIVT01032007001
GSVIVT01034126001	PTHR27007:SF13 - L-TYPE LECTIN-DOMAIN CONTAINING RECEPTOR KINASE IV.1-RELATED (1 of 4)	2.85528	3.61792	70.7203	4.11639e-17	2.8047e-15		GSVIVT01034126001
GSVIVT01012332001	PTHR11709//PTHR11709:SF118 - MULTI-COPPER OXIDASE // SUBFAMILY NOT NAMED (1 of 10)	2.86197	2.0546	14.9793	0.000108699	0.000738409		GSVIVT01012332001
GSVIVT01022491001	PTHR23024:SF102 - CARBOXYLESTERASE 15-RELATED (1 of 3)	2.88262	2.21056	32.1426	1.43264e-08	2.44261e-07		GSVIVT01022491001
GSVIVT01008607001	K00162 - pyruvate dehydrogenase E1 component beta subunit (PDHB, pdhB) (1 of 3)	2.88996	1.51009	49.1199	2.40785e-12	8.24656e-11		GSVIVT01008607001
GSVIVT01034078001	PF00954//PF01453//PF08276 - S-locus glycoprotein domain (S_locus_glycop) // D-mannose binding lectin (B_lectin) // PAN-like domain (PAN_2) (1 of 6)	2.89244	1.42694	27.5563	1.52591e-07	2.10139e-06		GSVIVT01034078001
GSVIVT01031688001		2.89605	2.95464	75.2643	4.11736e-18	3.21472e-16		GSVIVT01031688001
GSVIVT01002585001		2.89822	0.901524	29.6181	5.26106e-08	7.94268e-07		GSVIVT01002585001
GSVIVT01036543001	PF01190 - Pollen proteins Ole e I like (Pollen_Ole_e_I) (1 of 18)	2.89878	1.37204	17.5297	2.8286e-05	0.000228		GSVIVT01036543001
GSVIVT01031601001	PTHR31062:SF34 - XYLOGLUCAN ENDOTRANSGLUCOSYLASE/HYDROLASE PROTEIN 15-RELATED (1 of 4)	2.90307	1.57156	15.8278	6.93774e-05	0.000498465		GSVIVT01031601001
GSVIVT01006598001		2.91044	4.87473	92.6395	6.27432e-22	7.7648e-20		GSVIVT01006598001
GSVIVT01019314001	PF12796//PF13962 - Ankyrin repeats (3 copies) (Ank_2) // Domain of unknown function (PGG) (1 of 47)	2.91406	0.54702	23.7843	1.07757e-06	1.23058e-05		GSVIVT01019314001
GSVIVT01009601001	PF00067 - Cytochrome P450 (p450) (1 of 321)	2.92319	2.55342	94.81	2.09564e-22	2.80323e-20		GSVIVT01009601001
GSVIVT01019988001	PTHR11260:SF221 - GLUTATHIONE S-TRANSFERASE U9 (1 of 4)	2.92821	2.2242	18.4486	1.74552e-05	0.000148593		GSVIVT01019988001
GSVIVT01011872001	PTHR10641//PTHR10641:SF510 - MYB-LIKE DNA-BINDING PROTEIN MYB // SUBFAMILY NOT NAMED (1 of 1)	2.93634	3.34818	99.4344	2.02772e-23	3.12613e-21		GSVIVT01011872001
GSVIVT01026123001	PF07645//PF07714//PF13947 - Calcium-binding EGF domain (EGF_CA) // Protein tyrosine kinase (Pkinase_Tyr) // Wall-associated receptor kinase galacturonan-binding (GUB_WAK_bind) (1 of 5)	2.97616	0.724431	23.7757	1.08243e-06	1.23535e-05		GSVIVT01026123001
GSVIVT01038723001	3.1.4.46 - Glycerophosphodiester phosphodiesterase / Glycerophosphoryl diester phosphodiesterase (1 of 15)	2.97754	3.45521	77.614	1.25277e-18	1.01743e-16		GSVIVT01038723001
GSVIVT01028315001	K14516 - ethylene-responsive transcription factor 1 (ERF1) (1 of 2)	2.98695	2.89525	86.2632	1.57514e-20	1.59194e-18		GSVIVT01028315001
GSVIVT01035428001	PTHR11527:SF93 - 17.6 KDA CLASS II HEAT SHOCK PROTEIN-RELATED (1 of 8)	3.00619	2.21595	15.005	0.000107224	0.00072975		GSVIVT01035428001
GSVIVT01005030001	PTHR10209//PTHR10209:SF224 - OXIDOREDUCTASE, 2OG-FE II OXYGENASE FAMILY PROTEIN // SUBFAMILY NOT NAMED (1 of 1)	3.01441	2.68318	72.7229	1.49196e-17	1.09003e-15		GSVIVT01005030001
GSVIVT01032352001	PF14576 - Sieve element occlusion N-terminus (SEO_N) (1 of 10)	3.02487	0.754483	30.2324	3.83244e-08	5.95386e-07		GSVIVT01032352001
GSVIVT01023665001	PF00069//PF08263//PF13855 - Protein kinase domain (Pkinase) // Leucine rich repeat N-terminal domain (LRRNT_2) // Leucine rich repeat (LRR_8) (1 of 20)	3.04438	1.83735	79.45	4.94587e-19	4.34663e-17		GSVIVT01023665001
GSVIVT01020731001	2.1.1.240 - Trans-resveratrol di-O-methyltransferase / Resveratrol O-methyltransferase (1 of 17)	3.05253	3.18433	70.6986	4.16191e-17	2.82513e-15		GSVIVT01020731001
GSVIVT01018920001		3.08101	2.71923	73.2475	1.14368e-17	8.45767e-16		GSVIVT01018920001
GSVIVT01016937001	PTHR27003:SF44 - LRR RECEPTOR-LIKE SERINE/THREONINE-PROTEIN KINASE MEE39-RELATED (1 of 4)	3.08175	4.2902	107.885	2.84816e-25	5.39726e-23		GSVIVT01016937001
GSVIVT01015729001	PTHR11926//PTHR11926:SF286 - GLUCOSYL/GLUCURONOSYL TRANSFERASES // SUBFAMILY NOT NAMED (1 of 6)	3.09467	2.42517	77.0506	1.6663e-18	1.34726e-16		GSVIVT01015729001
GSVIVT01016946001	PF07714//PF12819 - Protein tyrosine kinase (Pkinase_Tyr) // Carbohydrate-binding protein of the ER (Malectin_like) (1 of 5)	3.11951	1.10811	18.4725	1.72375e-05	0.000146966		GSVIVT01016946001
GSVIVT01023362001	PF00069//PF00560//PF13855 - Protein kinase domain (Pkinase) // Leucine Rich Repeat (LRR_1) // Leucine rich repeat (LRR_8) (1 of 14)	3.12291	0.506629	37.2804	1.02306e-09	2.22892e-08		GSVIVT01023362001
GSVIVT01026474001		3.14073	1.13258	37.2883	1.01896e-09	2.22265e-08		GSVIVT01026474001
GSVIVT01030320001	PTHR11527//PTHR11527:SF126 - SMALL HEAT-SHOCK PROTEIN HSP20 FAMILY // SUBFAMILY NOT NAMED (1 of 1)	3.14155	1.56941	29.9412	4.45354e-08	6.81977e-07		GSVIVT01030320001
GSVIVT01035429001	PTHR11527:SF93 - 17.6 KDA CLASS II HEAT SHOCK PROTEIN-RELATED (1 of 8)	3.14618	3.75624	56.3649	6.01941e-14	2.71052e-12		GSVIVT01035429001
GSVIVT01008871001	PF05340 - Protein of unknown function (DUF740) (DUF740) (1 of 4)	3.14635	1.6686	51.5612	6.93986e-13	2.65789e-11		GSVIVT01008871001
GSVIVT01010932001	PF02386 - Cation transport protein (TrkH) (1 of 6)	3.1571	1.18167	11.9078	0.000559006	0.0030548		GSVIVT01010932001
GSVIVT01036018001	PTHR13683:SF246 - ASPARTYL PROTEASE FAMILY PROTEIN (1 of 4)	3.20676	1.68952	56.2137	6.50077e-14	2.89149e-12		GSVIVT01036018001
GSVIVT01011092001	3.2.1.17 - Lysozyme / Muramidase (1 of 3)	3.23214	3.28623	93.9211	3.28363e-22	4.23659e-20		GSVIVT01011092001
GSVIVT01015126001	PTHR24128:SF16 - ANKYRIN REPEAT-CONTAINING PROTEIN (1 of 2)	3.24211	0.77637	25.5016	4.42017e-07	5.51143e-06		GSVIVT01015126001
GSVIVT01011996001		3.3063	0.713961	39.0797	4.06854e-10	9.61233e-09		GSVIVT01011996001
GSVIVT01030222001		3.3321	2.85185	64.8103	8.24667e-16	4.70293e-14		GSVIVT01030222001
GSVIVT01013226001	PTHR10891//PTHR10891:SF585 - EF-HAND CALCIUM-BINDING DOMAIN CONTAINING PROTEIN // SUBFAMILY NOT NAMED (1 of 2)	3.33264	1.54578	27.4478	1.61394e-07	2.21926e-06		GSVIVT01013226001
GSVIVT01020876001	PF04450 - Peptidase of plants and bacteria (BSP) (1 of 3)	3.35213	0.876176	33.7319	6.32538e-09	1.16351e-07		GSVIVT01020876001
GSVIVT01010580001	2.3.1.95 - Trihydroxystilbene synthase / Stilbene synthase (1 of 22)	3.4171	0.490361	41.0474	1.48578e-10	3.80571e-09		GSVIVT01010580001
GSVIVT01037011001	K13449 - pathogenesis-related protein 1 (PR1) (1 of 6)	3.43169	3.40998	69.2474	8.68573e-17	5.54424e-15		GSVIVT01037011001
GSVIVT01010572001	K00660 - chalcone synthase (CHS) (1 of 4)	3.44255	0.711773	23.9242	1.00203e-06	1.15665e-05		GSVIVT01010572001
GSVIVT01010583001	2.3.1.95 - Trihydroxystilbene synthase / Stilbene synthase (1 of 22)	3.48788	2.56186	13.8235	0.000200805	0.0012519		GSVIVT01010583001
GSVIVT01027971001	PTHR31901:SF18 - INDOLE-3-ACETIC ACID-AMIDO SYNTHETASE GH3.9-RELATED (1 of 1)	3.49583	0.877654	44.0334	3.22815e-11	9.11902e-10		GSVIVT01027971001
GSVIVT01017252001	PTHR23111//PTHR23111:SF34 - ZINC FINGER PROTEIN // SUBFAMILY NOT NAMED (1 of 1)	3.50368	2.45069	35.4352	2.63683e-09	5.25978e-08		GSVIVT01017252001
GSVIVT01033538001	PTHR32227:SF49 - BETA-1,3-GLUCANASE 1-RELATED (1 of 4)	3.52271	9.39343	31.8882	1.63302e-08	2.7584e-07		GSVIVT01033538001
GSVIVT01016947001	PTHR27003:SF105 - LEUCINE-RICH REPEAT PROTEIN KINASE-RELATED (1 of 16)	3.53071	0.606143	23.1377	1.50807e-06	1.64872e-05		GSVIVT01016947001
GSVIVT01008890001	PF00892 - EamA-like transporter family (EamA) (1 of 58)	3.54597	2.37468	29.3989	5.89103e-08	8.83508e-07		GSVIVT01008890001
GSVIVT01010585001	2.3.1.95 - Trihydroxystilbene synthase / Stilbene synthase (1 of 22)	3.59122	0.825645	56.2363	6.42654e-14	2.87959e-12		GSVIVT01010585001
GSVIVT01030635001	PF01657 - Salt stress response/antifungal (Stress-antifung) (1 of 41)	3.61988	1.34911	24.4329	7.69417e-07	9.10685e-06		GSVIVT01030635001
GSVIVT01003316001	PTHR22814:SF106 - HEAVY-METAL-ASSOCIATED DOMAIN-CONTAINING PROTEIN (1 of 4)	3.74911	3.16816	36.949	1.21258e-09	2.58304e-08		GSVIVT01003316001
GSVIVT01008212001	PTHR27005:SF7 - WALL-ASSOCIATED RECEPTOR KINASE-LIKE 1-RELATED (1 of 7)	3.80738	4.82848	278.281	1.77868e-62	3.23578e-58		GSVIVT01008212001
GSVIVT01033706001	PTHR10209:SF152 - 1-AMINOCYCLOPROPANE-1-CARBOXYLATE OXIDASE-RELATED (1 of 2)	3.82521	1.10322	50.6874	1.0831e-12	3.97255e-11		GSVIVT01033706001
[truncated: 14 more rows]
