# Supplementary material for: Transcriptome analyses suggest that changes in fungal endophyte lifestyle could be involved in grapevine bud necrosis
Source: Sci Rep. 2020 Jun 11;10:9514. doi: 10.1038/s41598-020-66500-0 (PMC7290027; doi:10.1038/s41598-020-66500-0)
Supplement: Supplementary file 6 — Supplementary Table 5. [file 41598_2020_66500_MOESM6_ESM.xlsx]

## Sheet: Sheet1
GO term	Ontology	Description	Number in input list	Number in BG/Ref	p-value	FDR
GO:1901700	P	response to oxygen-containing compound	92	5007	2.5e-10	9.8e-07
GO:0009963	P	positive regulation of flavonoid biosynthetic process	12	107	1.3e-09	2.4e-06
GO:0009863	P	salicylic acid mediated signaling pathway	22	520	1e-08	1.3e-05
GO:0071446	P	cellular response to salicylic acid stimulus	22	537	1.7e-08	1.3e-05
GO:0071229	P	cellular response to acid chemical	36	1302	1.4e-08	1.3e-05
GO:0009862	P	systemic acquired resistance, salicylic acid mediated signaling pathway	17	336	4.3e-08	2.4e-05
GO:0009962	P	regulation of flavonoid biosynthetic process	12	149	3.9e-08	2.4e-05
GO:0009751	P	response to salicylic acid	27	848	6.6e-08	3.2e-05
GO:0009251	P	glucan catabolic process	9	91	4e-07	0.00013
GO:0042221	P	response to chemical	125	8760	3.6e-07	0.00013
GO:0005983	P	starch catabolic process	8	65	3.9e-07	0.00013
GO:0044247	P	cellular polysaccharide catabolic process	9	91	4e-07	0.00013
GO:0009889	P	regulation of biosynthetic process	90	5740	6.2e-07	0.00018
GO:0001101	P	response to acid chemical	61	3363	6.6e-07	0.00018
GO:0044275	P	cellular carbohydrate catabolic process	10	131	8.4e-07	0.00022
GO:0019748	P	secondary metabolic process	34	1436	1.2e-06	0.00028
GO:0009814	P	defense response, incompatible interaction	28	1069	1.7e-06	0.00036
GO:0009611	P	response to wounding	23	765	1.6e-06	0.00036
GO:2001141	P	regulation of RNA biosynthetic process	75	4626	2e-06	0.00037
GO:0006355	P	regulation of transcription, DNA-templated	75	4626	2e-06	0.00037
GO:1903506	P	regulation of nucleic acid-templated transcription	75	4626	2e-06	0.00037
GO:0010363	P	regulation of plant-type hypersensitive response	18	513	2.9e-06	0.00051
GO:0015706	P	nitrate transport	13	272	3e-06	0.00051
GO:1901701	P	cellular response to oxygen-containing compound	38	1788	3.3e-06	0.00054
GO:0009627	P	systemic acquired resistance	22	744	3.5e-06	0.00054
GO:0006612	P	protein targeting to membrane	18	530	4.5e-06	0.00066
GO:0002682	P	regulation of immune system process	21	711	5.9e-06	0.00084
GO:0002376	P	immune system process	41	2069	7.1e-06	0.00098
GO:0080135	P	regulation of cellular response to stress	18	558	8.8e-06	0.0012
GO:0014070	P	response to organic cyclic compound	36	1728	9.3e-06	0.0012
GO:0045088	P	regulation of innate immune response	20	681	1.1e-05	0.0013
GO:0045087	P	innate immune response	38	1892	1.2e-05	0.0013
GO:0042542	P	response to hydrogen peroxide	14	359	1.2e-05	0.0013
GO:0090150	P	establishment of protein localization to membrane	18	569	1.1e-05	0.0013
GO:0072657	P	protein localization to membrane	18	569	1.1e-05	0.0013
GO:0010286	P	heat acclimation	9	139	1e-05	0.0013
GO:0050776	P	regulation of immune response	20	688	1.2e-05	0.0013
GO:0097659	P	nucleic acid-templated transcription	78	5148	1.4e-05	0.0013
GO:0006955	P	immune response	38	1908	1.4e-05	0.0013
GO:0006351	P	transcription, DNA-templated	78	5148	1.4e-05	0.0013
GO:0032774	P	RNA biosynthetic process	78	5150	1.4e-05	0.0013
GO:0009867	P	jasmonic acid mediated signaling pathway	15	417	1.5e-05	0.0013
GO:0009813	P	flavonoid biosynthetic process	19	640	1.5e-05	0.0014
GO:0071395	P	cellular response to jasmonic acid stimulus	15	422	1.7e-05	0.0015
GO:0043067	P	regulation of programmed cell death	19	648	1.8e-05	0.0015
GO:0009644	P	response to high light intensity	14	387	2.6e-05	0.0022
GO:0010941	P	regulation of cell death	19	666	2.6e-05	0.0022
GO:0010033	P	response to organic substance	85	5869	2.7e-05	0.0022
GO:0009753	P	response to jasmonic acid	23	919	2.8e-05	0.0022
GO:0090487	P	secondary metabolite catabolic process	12	301	4e-05	0.003
GO:0009407	P	toxin catabolic process	12	301	4e-05	0.003
GO:0009404	P	toxin metabolic process	13	352	4.1e-05	0.0031
GO:0009620	P	response to fungus	26	1145	4.2e-05	0.0031
GO:0051252	P	regulation of RNA metabolic process	75	5067	4.5e-05	0.0032
GO:0009626	P	plant-type hypersensitive response	19	704	5.3e-05	0.0037
GO:0010035	P	response to inorganic substance	56	3479	5.6e-05	0.0039
GO:0009812	P	flavonoid metabolic process	19	709	5.8e-05	0.0039
GO:0034050	P	host programmed cell death induced by symbiont	19	709	5.8e-05	0.0039
GO:0010583	P	response to cyclopentenone	9	181	7.5e-05	0.0049
GO:0031347	P	regulation of defense response	24	1052	7.8e-05	0.005
GO:0009699	P	phenylpropanoid biosynthetic process	14	433	8.4e-05	0.0053
GO:0010089	P	xylem development	8	145	9.4e-05	0.0059
GO:0036293	P	response to decreased oxygen levels	9	190	0.00011	0.0064
GO:0070482	P	response to oxygen levels	9	190	0.00011	0.0064
GO:0009891	P	positive regulation of biosynthetic process	24	1095	0.00014	0.0081
GO:0009310	P	amine catabolic process	8	154	0.00014	0.0081
GO:0042402	P	cellular biogenic amine catabolic process	8	154	0.00014	0.0081
GO:0019219	P	regulation of nucleobase-containing compound metabolic process	76	5390	0.00018	0.01
GO:0019222	P	regulation of metabolic process	100	7585	0.00018	0.01
GO:2000112	P	regulation of cellular macromolecule biosynthetic process	77	5489	0.00019	0.01
GO:0080134	P	regulation of response to stress	24	1119	0.00019	0.01
GO:0010556	P	regulation of macromolecule biosynthetic process	77	5489	0.00019	0.01
GO:0012501	P	programmed cell death	21	917	0.0002	0.011
GO:0009698	P	phenylpropanoid metabolic process	16	596	0.00022	0.011
GO:0031326	P	regulation of cellular biosynthetic process	78	5616	0.00023	0.012
GO:0030968	P	endoplasmic reticulum unfolded protein response	11	313	0.00024	0.012
GO:0006979	P	response to oxidative stress	27	1357	0.00025	0.013
GO:0009408	P	response to heat	17	671	0.00027	0.013
GO:0018377	P	protein myristoylation	10	266	0.00027	0.013
GO:0006499	P	N-terminal protein myristoylation	10	266	0.00027	0.013
GO:0006498	P	N-terminal protein lipidation	10	266	0.00027	0.013
GO:0035967	P	cellular response to topologically incorrect protein	11	323	0.00031	0.014
GO:0034620	P	cellular response to unfolded protein	11	323	0.00031	0.014
GO:0006986	P	response to unfolded protein	11	323	0.00031	0.014
GO:0010310	P	regulation of hydrogen peroxide metabolic process	9	222	0.00032	0.015
GO:0043207	P	response to external biotic stimulus	54	3560	0.00033	0.015
GO:0051707	P	response to other organism	54	3560	0.00033	0.015
GO:0000302	P	response to reactive oxygen species	17	689	0.00036	0.016
GO:0009607	P	response to biotic stimulus	55	3663	0.00037	0.016
GO:0031365	P	N-terminal protein amino acid modification	10	279	0.00039	0.017
GO:0009695	P	jasmonic acid biosynthetic process	9	237	0.00051	0.022
GO:0009628	P	response to abiotic stimulus	92	7061	0.00051	0.022
GO:0001666	P	response to hypoxia	8	189	0.00052	0.022
GO:0009719	P	response to endogenous stimulus	59	4081	0.00057	0.023
GO:0010167	P	response to nitrate	10	295	0.0006	0.024
GO:0009834	P	plant-type secondary cell wall biogenesis	6	105	0.00059	0.024
GO:0010468	P	regulation of gene expression	76	5609	0.00058	0.024
GO:0009718	P	anthocyanin-containing compound biosynthetic process	6	110	0.00075	0.029
GO:0071407	P	cellular response to organic cyclic compound	22	1094	0.0008	0.031
GO:0009642	P	response to light intensity	14	547	0.00082	0.032
GO:0009723	P	response to ethylene	16	678	0.00084	0.032
GO:2000377	P	regulation of reactive oxygen species metabolic process	9	260	0.00096	0.036
GO:0000272	P	polysaccharide catabolic process	9	261	0.00099	0.037
GO:0034976	P	response to endoplasmic reticulum stress	15	623	0.00099	0.037
GO:0080090	P	regulation of primary metabolic process	90	7053	0.0011	0.042
GO:0098542	P	defense response to other organism	39	2476	0.0012	0.043
GO:0009805	P	coumarin biosynthetic process	8	217	0.0012	0.044
GO:0009804	P	coumarin metabolic process	8	217	0.0012	0.044
GO:0042538	P	hyperosmotic salinity response	9	271	0.0013	0.045
GO:0009694	P	jasmonic acid metabolic process	9	273	0.0013	0.045
GO:0044550	P	secondary metabolite biosynthetic process	18	850	0.0013	0.045
GO:0008219	P	cell death	22	1139	0.0013	0.045
GO:0006497	P	protein lipidation	10	329	0.0013	0.045
GO:0042158	P	lipoprotein biosynthetic process	10	329	0.0013	0.045
GO:0006820	P	anion transport	23	1215	0.0013	0.045
GO:0042157	P	lipoprotein metabolic process	10	333	0.0014	0.048
GO:0001071	F	nucleic acid binding transcription factor activity	67	1750	4.8e-22	1.5e-19
GO:0003700	F	transcription factor activity, sequence-specific DNA binding	67	1750	4.8e-22	1.5e-19
GO:0019825	F	oxygen binding	9	148	1.7e-05	0.0034
GO:0043565	F	sequence-specific DNA binding	22	865	3.3e-05	0.0051
GO:0005634	C	nucleus	154	11759	1.7e-06	0.00033
GO:0005576	C	extracellular region	55	3008	2e-06	0.00033
