# Supplementary material for: Transcriptome analyses suggest that changes in fungal endophyte lifestyle could be involved in grapevine bud necrosis
Source: Sci Rep. 2020 Jun 11;10:9514. doi: 10.1038/s41598-020-66500-0 (PMC7290027; doi:10.1038/s41598-020-66500-0)
Supplement: Supplementary file 7 — Supplementary Table 6. [file 41598_2020_66500_MOESM7_ESM.xlsx]

## Sheet: Sheet1
GO term	Ontology	Description	Number in input list	Number in BG/Ref	p-value	FDR
GO:1901700	P	response to oxygen-containing compound	87	5007	8.6e-12	1.4e-08
GO:0009408	P	response to heat	28	671	5.2e-12	1.4e-08
GO:0042542	P	response to hydrogen peroxide	20	359	5.1e-11	5.6e-08
GO:0009644	P	response to high light intensity	19	387	1.2e-09	9.6e-07
GO:0042221	P	response to chemical	120	8760	1.6e-09	1e-06
GO:0010363	P	regulation of plant-type hypersensitive response	20	513	1.8e-08	8.4e-06
GO:0009751	P	response to salicylic acid	26	848	1.5e-08	8.4e-06
GO:0006612	P	protein targeting to membrane	20	530	3e-08	1.2e-05
GO:0043067	P	regulation of programmed cell death	22	648	3.7e-08	1.3e-05
GO:0002682	P	regulation of immune system process	23	711	4.2e-08	1.4e-05
GO:0010941	P	regulation of cell death	22	666	5.8e-08	1.7e-05
GO:0045088	P	regulation of innate immune response	22	681	8.4e-08	1.8e-05
GO:0031347	P	regulation of defense response	28	1052	7.6e-08	1.8e-05
GO:0090150	P	establishment of protein localization to membrane	20	569	9e-08	1.8e-05
GO:0072657	P	protein localization to membrane	20	569	9e-08	1.8e-05
GO:0080135	P	regulation of cellular response to stress	20	558	6.6e-08	1.8e-05
GO:0009627	P	systemic acquired resistance	23	744	9.2e-08	1.8e-05
GO:0009814	P	defense response, incompatible interaction	28	1069	1.1e-07	1.8e-05
GO:0050776	P	regulation of immune response	22	688	1e-07	1.8e-05
GO:0045087	P	innate immune response	39	1892	1.6e-07	2.7e-05
GO:0006955	P	immune response	39	1908	2e-07	3.1e-05
GO:0002376	P	immune system process	41	2069	2.1e-07	3.2e-05
GO:0009642	P	response to light intensity	19	547	2.2e-07	3.2e-05
GO:0080134	P	regulation of response to stress	28	1119	2.6e-07	3.6e-05
GO:0000302	P	response to reactive oxygen species	21	689	4.2e-07	5.5e-05
GO:0009863	P	salicylic acid mediated signaling pathway	18	520	4.9e-07	6.3e-05
GO:0071229	P	cellular response to acid chemical	30	1302	5.2e-07	6.4e-05
GO:0009626	P	plant-type hypersensitive response	21	704	5.8e-07	6.9e-05
GO:0034050	P	host programmed cell death induced by symbiont	21	709	6.5e-07	7.4e-05
GO:0071446	P	cellular response to salicylic acid stimulus	18	537	7.7e-07	8.5e-05
GO:0006457	P	protein folding	22	786	8.8e-07	9e-05
GO:0002831	P	regulation of response to biotic stimulus	8	85	9e-07	9e-05
GO:0012501	P	programmed cell death	24	917	8.8e-07	9e-05
GO:0008219	P	cell death	26	1139	3.6e-06	0.00035
GO:0009963	P	positive regulation of flavonoid biosynthetic process	8	107	4.5e-06	0.00043
GO:0009862	P	systemic acquired resistance, salicylic acid mediated signaling pathway	13	336	6.1e-06	0.00056
GO:0014070	P	response to organic cyclic compound	33	1728	7.3e-06	0.00065
GO:0006979	P	response to oxidative stress	28	1357	9.5e-06	0.00082
GO:0010033	P	response to organic substance	77	5869	1.5e-05	0.0013
GO:0018377	P	protein myristoylation	11	266	1.7e-05	0.0014
GO:0006499	P	N-terminal protein myristoylation	11	266	1.7e-05	0.0014
GO:0006498	P	N-terminal protein lipidation	11	266	1.7e-05	0.0014
GO:0034976	P	response to endoplasmic reticulum stress	17	623	2.1e-05	0.0016
GO:0031365	P	N-terminal protein amino acid modification	11	279	2.7e-05	0.002
GO:0010200	P	response to chitin	17	639	2.9e-05	0.0021
GO:0009753	P	response to jasmonic acid	21	919	3e-05	0.0022
GO:2001141	P	regulation of RNA biosynthetic process	63	4626	3.6e-05	0.0024
GO:0010035	P	response to inorganic substance	51	3479	3.6e-05	0.0024
GO:0006355	P	regulation of transcription, DNA-templated	63	4626	3.6e-05	0.0024
GO:1903506	P	regulation of nucleic acid-templated transcription	63	4626	3.6e-05	0.0024
GO:0009889	P	regulation of biosynthetic process	74	5740	4.1e-05	0.0027
GO:0009962	P	regulation of flavonoid biosynthetic process	8	149	4.3e-05	0.0028
GO:0009867	P	jasmonic acid mediated signaling pathway	13	417	5.4e-05	0.0034
GO:0071395	P	cellular response to jasmonic acid stimulus	13	422	6e-05	0.0037
GO:1901701	P	cellular response to oxygen-containing compound	31	1788	8.1e-05	0.0049
GO:0009719	P	response to endogenous stimulus	56	4081	8.5e-05	0.005
GO:0006497	P	protein lipidation	11	329	0.00011	0.0063
GO:0042158	P	lipoprotein biosynthetic process	11	329	0.00011	0.0063
GO:0043207	P	response to external biotic stimulus	50	3560	0.00012	0.0066
GO:0051707	P	response to other organism	50	3560	0.00012	0.0066
GO:0010243	P	response to organonitrogen compound	17	720	0.00012	0.0066
GO:0042157	P	lipoprotein metabolic process	11	333	0.00012	0.0066
GO:0009607	P	response to biotic stimulus	51	3663	0.00013	0.0068
GO:0009617	P	response to bacterium	25	1346	0.00014	0.0075
GO:0009266	P	response to temperature stimulus	35	2204	0.00015	0.0078
GO:0019748	P	secondary metabolic process	26	1436	0.00016	0.0078
GO:0010583	P	response to cyclopentenone	8	181	0.00016	0.0078
GO:0010286	P	heat acclimation	7	139	0.00019	0.0092
GO:0009404	P	toxin metabolic process	11	352	0.0002	0.0094
GO:0044802	P	single-organism membrane organization	21	1060	0.00021	0.01
GO:0009697	P	salicylic acid biosynthetic process	10	299	0.00022	0.01
GO:0009595	P	detection of biotic stimulus	8	191	0.00022	0.01
GO:0001101	P	response to acid chemical	47	3363	0.00022	0.01
GO:0090487	P	secondary metabolite catabolic process	10	301	0.00024	0.01
GO:0009407	P	toxin catabolic process	10	301	0.00024	0.01
GO:0010089	P	xylem development	7	145	0.00024	0.01
GO:0033554	P	cellular response to stress	45	3186	0.00024	0.01
GO:0050896	P	response to stimulus	174	17436	0.00041	0.017
GO:0031348	P	negative regulation of defense response	12	450	0.00041	0.017
GO:0051252	P	regulation of RNA metabolic process	63	5067	0.00044	0.018
GO:1901698	P	response to nitrogen compound	25	1473	0.00054	0.022
GO:0009696	P	salicylic acid metabolic process	10	337	0.00056	0.023
GO:0009723	P	response to ethylene	15	678	0.00056	0.023
GO:0097659	P	nucleic acid-templated transcription	63	5148	0.00066	0.026
GO:0006351	P	transcription, DNA-templated	63	5148	0.00066	0.026
GO:0032774	P	RNA biosynthetic process	63	5150	0.00067	0.026
GO:0048583	P	regulation of response to stimulus	31	2049	0.0008	0.03
GO:0002237	P	response to molecule of bacterial origin	7	183	0.00092	0.035
GO:0009628	P	response to abiotic stimulus	80	7061	0.0011	0.042
GO:0098542	P	defense response to other organism	35	2476	0.0012	0.044
GO:0032101	P	regulation of response to external stimulus	5	95	0.0013	0.048
GO:0031326	P	regulation of cellular biosynthetic process	66	5616	0.0014	0.049
GO:0001071	F	nucleic acid binding transcription factor activity	60	1750	1.4e-20	3.9e-18
GO:0003700	F	transcription factor activity, sequence-specific DNA binding	60	1750	1.4e-20	3.9e-18
GO:0005576	C	extracellular region	69	3008	9.7e-15	2.2e-12
