# Supplementary material for: Transcriptome analyses suggest that changes in fungal endophyte lifestyle could be involved in grapevine bud necrosis
Source: Sci Rep. 2020 Jun 11;10:9514. doi: 10.1038/s41598-020-66500-0 (PMC7290027; doi:10.1038/s41598-020-66500-0)
Supplement: Supplementary file 8 — Supplementary Table 7. [file 41598_2020_66500_MOESM8_ESM.xlsx]

## Sheet: matrix.counts.matrix.G1_vs_G2.e
ID_de_novo_assembly	sampleA	sampleB	logFC	logCPM	PValue	FDR	NN1_1	NN1_2	NN1_3	NE1_1	NE1_2	NE1_3	NN2_1	NN2_2	NN2_3	NE2_1	NE2_2	NE2_3	Query name	Sequence desc.	Sequence length	Hit desc.	Hit ACC	E-Value	Similarity	Bit-Score	Alignment length	Positives	Alternaria	similarity_alternaria	mycotymovirus	similarity_mycotymovirus	Pyrenochaeta sp. DS3sAY3a	Similarity_pyrenochaeta	Vitis vinifera	Similarity_Vitis
TRINITY_DN35004_c1_g1	NN1	NE1	12.5554	4.92827	1.74495e-68	3.54772e-65	0	0	0	76.316	46.5	86.697	1.692	0.11	0	0	0.138	0.516	TRINITY_DN35004_c1_g1	---NA---	109	No Blast Hit							0		0		0		0
TRINITY_DN39838_c5_g4	NN1	NE1	12.3239	4.69127	1.2101e-08	7.78736e-08	0	0	0	0.492	5.032	230.56	1.083	0	0.323	1.55	1.914	1.786	TRINITY_DN39838_c5_g4	RNA-dependent RNA polymerase	123	gi|1002883636|gb|AMN92730.1|replication-associated polyprotein [Fusarium graminearum mycotymovirus 1]	AMN92730	1.27e-33	69.1057	136.346	123	85	0		1	69.1057	0		0
TRINITY_DN39642_c2_g3	NN1	NE1	11.9094	4.28638	1.25487e-77	3.82698e-74	0	0	0	161.154	130.771	83.536	0.609	0	0.348	1.324	1.302	0.22	TRINITY_DN39642_c2_g3	230 kDa poly	194	gi|1002883636|gb|AMN92730.1|replication-associated polyprotein [Fusarium graminearum mycotymovirus 1]	AMN92730	9.55e-43	58.6957	166.007	184	108	0		1	58.6957	0		0
TRINITY_DN39838_c5_g3	NN1	NE1	11.173	5.37032	1.05568e-65	2.01219e-62	0.299	0	0	333.194	199.618	222.308	3.249	0	0.29	16.006	15.244	14.871	TRINITY_DN39838_c5_g3	---NA---	108	No Blast Hit							0		0		0		0
TRINITY_DN39642_c2_g1	NN1	NE1	10.9839	3.35463	2.43705e-15	4.52258e-14	0	0	0	7.763	21.622	82.078	3.993	0	0.373	7.652	7.812	8.497	TRINITY_DN39642_c2_g1	replication-associated poly	117	gi|1002883636|gb|AMN92730.1|replication-associated polyprotein [Fusarium graminearum mycotymovirus 1]	AMN92730	7.75e-12	48.2456	72.7886	114	55	0		1	48.2456	0		0
TRINITY_DN39838_c6_g3	NN1	NE1	10.9137	3.2933	1.41023e-38	7.54521e-36	0	0	0	11.645	13.292	27.88	0.213	0.135	0.182	0.788	1.069	0.846	TRINITY_DN39838_c6_g3	replication-associated poly	331	gi|1002883636|gb|AMN92730.1|replication-associated polyprotein [Fusarium graminearum mycotymovirus 1]	AMN92730	1.23e-20	70.5128	104.76	78	55	0		1	70.5128	0		0
TRINITY_DN25359_c0_g1	NN1	NE1	10.5942	2.97372	6.46397e-19	2.11062e-17	0	0	0	30.481	6.738	89.345	0.754	0	0	58.95	61.493	68.132	TRINITY_DN25359_c0_g1	early nodulin-75-like	139	gi|225433071|ref|XP_002285051.1|PREDICTED: early nodulin-75-like [Vitis vinifera]	XP_002285051	2.03e-79	98.5612	243.432	139	137	0		0		0		1	98.5612
TRINITY_DN39838_c6_g2	NN1	NE1	10.5555	2.95665	5.59683e-09	3.79375e-08	0	0	0	27.264	0.043	6.244	25.333	11.144	0	16.655	15.847	0	TRINITY_DN39838_c6_g2	replicase poly	664	gi|1002883636|gb|AMN92730.1|replication-associated polyprotein [Fusarium graminearum mycotymovirus 1]	AMN92730	1.6e-160	61.9048	522.316	567	351	0		1	61.9048	0		0
TRINITY_DN37958_c0_g2	NN1	NE1	10.3602	8.86371	1.07491e-103	8.19537e-100	1.685	2.139	1.028	1651.31	764.015	2291.34	39.315	0.54	5.054	177.751	162.019	172.861	TRINITY_DN37958_c0_g2	glycoside hydrolase family 7	455	gi|1070547958|ref|XP_018388307.1|exoglucanase-like protein 1 precursor [Alternaria alternata]gi|1027162514|gb|OAG22886.1|exoglucanase-like protein 1 precursor [Alternaria alternata]	XP_018388307, OAG22886	0	99.7802	946.036	455	454	1	99.7802	0		0		0
TRINITY_DN34542_c2_g1	NN1	NE1	10.3028	5.28245	6.28479e-113	9.58337e-109	0.212	0.489	0	223.565	244.256	300.995	6.768	0.219	1.342	2.285	4.001	5.704	TRINITY_DN34542_c2_g1	RNA-dependent RNA polymerase	180	gi|1002883636|gb|AMN92730.1|replication-associated polyprotein [Fusarium graminearum mycotymovirus 1]	AMN92730	1.07e-68	78.2123	239.965	179	140	0		1	78.2123	0		0
TRINITY_DN32177_c0_g1	NN1	NE1	10.181	5.16169	1.5483e-98	7.86974e-95	0	0.098	0.093	58.464	49.514	82.052	2.185	0	0.373	7.912	8.277	7.118	TRINITY_DN32177_c0_g1 No TRANSDECODER pass										0		0		0		0
TRINITY_DN34891_c0_g1	NN1	NE1	10.0481	5.9087	3.81876e-37	1.7111e-34	0	0.141	0.12	38.484	59.465	202.501	1.064	0.447	0.621	1.904	2.414	2.285	TRINITY_DN34891_c0_g1	glycoside hydrolase family 7	470	gi|1070565018|ref|XP_018379328.1|exoglucanase [Alternaria alternata]gi|6179889|gb|AAF05699.1|AF176571_1exoglucanase [Alternaria alternata]gi|1027153504|gb|OAG13907.1|exoglucanase [Alternaria alternata]	XP_018379328, AAF05699, OAG13907	0	100	875.159	423	423	1	100	0		0		0
TRINITY_DN38778_c1_g2	NN1	NE1	10.0121	7.3704	9.46716e-73	2.22092e-69	0.462	0.793	0	492.035	503.681	824.08	13.411	0.304	2.618	51.731	51.741	50.401	TRINITY_DN38778_c1_g2	216 kDa	150	gi|1002883636|gb|AMN92730.1|replication-associated polyprotein [Fusarium graminearum mycotymovirus 1]	AMN92730	3.46e-74	90.6667	254.218	150	136	0		1	90.6667	0		0
TRINITY_DN37248_c1_g3	NN1	NE1	9.96818	2.36414	5.63931e-31	1.13146e-28	0	0	0	4.028	2.474	5.361	0.029	0	0.05	0.476	0.44	0.432	TRINITY_DN37248_c1_g3	---NA---	185	No Blast Hit							0		0		0		0
TRINITY_DN39838_c6_g1	NN1	NE1	9.88478	2.2694	4.3768e-13	5.51795e-12	0	0	0	3.868	42.548	61.913	0	0	0	0.338	0	0	TRINITY_DN39838_c6_g1	RNA-dependent RNA polymerase	521	gi|1002883636|gb|AMN92730.1|replication-associated polyprotein [Fusarium graminearum mycotymovirus 1]	AMN92730	3.43e-154	67.4227	498.434	485	327	0		1	67.4227	0		0
TRINITY_DN30605_c0_g2	NN1	NE1	9.79508	3.98691	7.99882e-12	8.31424e-11	0	0	0.009	1.928	0.242	14.867	0	0.042	0.066	4.216	5.234	4.57	TRINITY_DN30605_c0_g2	replicase poly	299	gi|1002883636|gb|AMN92730.1|replication-associated polyprotein [Fusarium graminearum mycotymovirus 1]	AMN92730	1.93e-55	68.254	206.838	189	129	0		1	68.254	0		0
TRINITY_DN29077_c0_g2	NN1	NE1	9.73306	4.72418	2.4724e-26	2.63639e-24	0	0.684	0	66.559	64.625	149.762	1.992	0	0.141	2.112	1.742	1.295	TRINITY_DN29077_c0_g2	glycosyltransferase family 2	464	gi|330922643|ref|XP_003299917.1|hypothetical protein PTT_11021 [Pyrenophora teres f. teres 0-1]gi|311326198|gb|EFQ91986.1|hypothetical protein PTT_11021 [Pyrenophora teres f. teres 0-1]	XP_003299917, EFQ91986	0	97.8448	932.939	464	454	0		0		0		0
TRINITY_DN25196_c0_g1	NN1	NE1	9.63206	2.04092	8.75075e-32	1.94797e-29	0	0	0	43.11	30.905	31.181	0.948	0.312	0.298	1.956	3.785	1.143	TRINITY_DN25196_c0_g1 No TRANSDECODER pass										0		0		0		0
TRINITY_DN39397_c1_g1	NN1	NE1	9.62247	2.04039	9.77859e-08	5.57416e-07	0	0	0	5.65	0	2.917	3.462	1.712	0	3.54	3.57	2.201	TRINITY_DN39397_c1_g1	triple gene block 1	194	gi|1105501998|gb|APD79263.1|24.4 kDa protein [Grapevine rupestris stem pitting-associated virus]	APD79263	5.34e-138	100	397.897	194	194	0		0		0		0
TRINITY_DN39277_c0_g1	NN1	NE1	9.46289	5.86497	1.25156e-84	4.7711e-81	0.087	0.195	0	95.711	37.956	156.415	0.396	0	0.166	2.225	6.786	4.054	TRINITY_DN39277_c0_g1	Pleckstrin homology domain-domain-containing	613	gi|1070548080|ref|XP_018387317.1|hypothetical protein CC77DRAFT_1018893 [Alternaria alternata]gi|1027161523|gb|OAG21896.1|hypothetical protein CC77DRAFT_1018893 [Alternaria alternata]	XP_018387317, OAG21896	0	99.0228	1156.35	614	608	1	99.0228	0		0		0
TRINITY_DN39397_c1_g2	NN1	NE1	9.42728	1.8351	3.0754e-21	1.45638e-19	0	0	0	4.573	2.374	7.191	0.164	0.076	0.373	1.021	1.061	1.261	TRINITY_DN39397_c1_g2	triple gene block 1	221	gi|116078027|dbj|BAF34875.1|24.4 kDa hypothetical protein [Grapevine rupestris stem pitting-associated virus]	BAF34875	6.64e-153	98.6425	436.802	221	218	0		0		0		0
TRINITY_DN37906_c2_g1	NN1	NE1	9.41483	1.82544	1.87486e-27	2.35299e-25	0	0	0	7.551	8.203	11.08	0.106	0	0.091	0.113	0.233	0.229	TRINITY_DN37906_c2_g1 No TRANSDECODER pass										0		0		0		0
TRINITY_DN39832_c1_g2	NN1	NE1	9.40154	1.80591	5.7874e-07	3.00576e-06	0	0	0	0	12.553	3.838	0	0	0	8.63	10.071	11.155	TRINITY_DN39832_c1_g2	coat	138	gi|282161899|gb|ADA79824.1|coat protein [Grapevine rupestris stem pitting-associated virus]	ADA79824	9.18e-96	100	289.271	138	138	0		0		0		0
TRINITY_DN35123_c1_g1	NN1	NE1	9.37016	1.81634	3.06662e-07	1.64363e-06	0	0	0	38.67	0.171	4.145	0	0	0	0.753	1.371	1.769	TRINITY_DN35123_c1_g1	TIFY 10A	138	gi|225448134|ref|XP_002263256.1|PREDICTED: protein TIFY 10A [Vitis vinifera]gi|731411474|ref|XP_010657995.1|PREDICTED: protein TIFY 10A [Vitis vinifera]gi|731411476|ref|XP_010657996.1|PREDICTED: protein TIFY 10A [Vitis vinifera]	XP_002263256, XP_010657995, XP_010657996	2.63e-73	95.4198	231.106	131	125	0		0		0		1	95.4198
TRINITY_DN18666_c0_g1	NN1	NE1	9.36275	3.56711	1.41052e-52	1.65449e-49	0.087	0	0	19.382	32.654	36.375	0	0.093	0.257	0.441	0.328	0.432	TRINITY_DN18666_c0_g1	RNA-dependent RNA	133	gi|116078026|dbj|BAF34874.1|RNA-dependent RNA polymerase, partial [Grapevine rupestris stem pitting-associated virus]	BAF34874	1.28e-86	100	266.159	128	128	0		0		0		0
TRINITY_DN29854_c0_g1	NN1	NE1	9.33599	1.73469	1.84952e-15	3.51214e-14	0	0	0	1.914	3.241	9.519	0.058	0	0.157	0.329	0.267	0.322	TRINITY_DN29854_c0_g1 No TRANSDECODER pass										0		0		0		0
TRINITY_DN39572_c0_g1	NN1	NE1	9.29001	7.05154	1.08366e-113	3.30483e-109	1.464	2.802	0.602	893.025	784.429	1426.53	10.056	0.599	3.869	81.899	85.411	81.141	TRINITY_DN39572_c0_g1	sodium transport ATPase 5	1085	gi|1070547512|ref|XP_018388084.1|potassium/sodium eff [Alternaria alternata]gi|1027162291|gb|OAG22663.1|potassium/sodium eff [Alternaria alternata]	XP_018388084, OAG22663	0	100	2232.22	1085	1085	1	100	0		0		0
TRINITY_DN15608_c0_g1	NN1	NE1	9.24502	1.65318	2.39486e-14	3.75122e-13	0	0	0	3.137	20.229	15.302	0	0.152	0	0	0	0	TRINITY_DN15608_c0_g1 No TRANSDECODER pass										0		0		0		0
TRINITY_DN34421_c0_g1	NN1	NE1	9.18863	1.60056	1.3012e-17	3.50864e-16	0	0	0	2.353	1.407	5.003	0.155	0.076	0.066	0.346	0.431	0.719	TRINITY_DN34421_c0_g1	ABC transporter G family member 11	282	gi|147782239|emb|CAN60999.1|hypothetical protein VITISV_012972 [Vitis vinifera]	CAN60999	0	99.6283	563.148	269	268	0		0		0		1	99.6283
TRINITY_DN36611_c0_g2	NN1	NE1	9.17031	6.13173	1.24238e-76	3.44443e-73	0.096	0.619	0.185	109.536	156.388	265.08	0.599	0.371	0.174	4.32	3.776	3.36	TRINITY_DN36611_c0_g2	glycoside hydrolase family 61	374	gi|1070546250|ref|XP_018388680.1|glycoside hydrolase [Alternaria alternata]gi|1027162888|gb|OAG23259.1|glycoside hydrolase [Alternaria alternata]	XP_018388680, OAG23259	0	100	516.924	248	248	1	100	0		0		0
TRINITY_DN9340_c0_g1	NN1	NE1	9.16517	1.56745	4.05692e-13	5.14872e-12	0	0	0	3.044	1.706	12.014	0	0	0	0.848	0.612	0.686	TRINITY_DN9340_c0_g1	solute carrier family 25 member 44-like	353	gi|731401945|ref|XP_010654484.1|PREDICTED: solute carrier family 25 member 44-like [Vitis vinifera]	XP_010654484	0	98.324	712.99	358	352	0		0		0		1	98.324
TRINITY_DN38368_c3_g5	NN1	NE1	9.15689	1.5713	2.65979e-19	9.21769e-18	0	0	0	3.416	2.801	7.191	0.058	0	0.108	0.675	0.543	1.058	TRINITY_DN38368_c3_g5 No TRANSDECODER pass										0		0		0		0
TRINITY_DN36639_c0_g1	NN1	NE1	9.15187	4.13734	1.97472e-72	4.30164e-69	0.193	0.195	0	116.98	77.832	90.612	1.856	0	0.282	7.046	7.76	7.913	TRINITY_DN36639_c0_g1	replicase	323	gi|1105501997|gb|APD79262.1|replicase [Grapevine rupestris stem pitting-associated virus]	APD79262	0	99.6904	670.618	323	322	0		0		0		0
TRINITY_DN20453_c0_g1	NN1	NE1	9.1202	1.51361	5.25585e-08	3.10154e-07	0	0	0	0.213	5.118	16.889	0	0	0	3.22	4.889	5.087	TRINITY_DN20453_c0_g1	small heat shock chloroplastic	130	gi|225455238|ref|XP_002272418.1|PREDICTED: small heat shock protein, chloroplastic [Vitis vinifera]gi|302143970|emb|CBI23075.3|unnamed protein product, partial [Vitis vinifera]	XP_002272418, CBI23075	3.33e-86	99.2308	263.462	130	129	0		0		0		1	99.2308
TRINITY_DN37604_c0_g1	NN1	NE1	9.07838	1.49741	5.9155e-19	1.94402e-17	0	0	0	11.618	29.54	27.483	0	0	0	0	0	0	TRINITY_DN37604_c0_g1 No TRANSDECODER pass										0		0		0		0
TRINITY_DN39832_c3_g1	NN1	NE1	9.04874	1.48204	1.07875e-21	5.52919e-20	0	0	0	8.308	8.615	4.376	0	0	0	0	0.112	0.11	TRINITY_DN39832_c3_g1	replicase	153	gi|1105501997|gb|APD79262.1|replicase [Grapevine rupestris stem pitting-associated virus]	APD79262	3.61e-97	100	320.087	153	153	0		0		0		0
TRINITY_DN38059_c0_g2	NN1	NE1	9.03096	1.47682	1.49123e-14	2.41751e-13	0	0	0	14.25	3.184	5.655	0	0.076	0	0.19	0.457	0.99	TRINITY_DN38059_c0_g2	sodium P-type ATPase	1034	gi|1070547078|ref|XP_018387867.1|potassium/sodium eff [Alternaria alternata]gi|1027162074|gb|OAG22446.1|potassium/sodium eff [Alternaria alternata]	XP_018387867, OAG22446	0	100	2125.9	1034	1034	1	100	0		0		0
TRINITY_DN37669_c1_g1	NN1	NE1	9.01333	1.42783	1.88246e-15	3.56802e-14	0.019	0.022	0.019	1.662	1.436	5.028	0	0.017	0.075	0.32	0.207	0.491	TRINITY_DN37669_c1_g1 No TRANSDECODER pass										0		0		0		0
TRINITY_DN31824_c0_g1	NN1	NE1	9.01153	1.43696	2.57362e-22	1.51228e-20	0	0	0	2.991	3.099	4.657	0.135	0	0.232	1.506	1	1.134	TRINITY_DN31824_c0_g1	glycoside hydrolase family 72	495	gi|1070546980|ref|XP_018387818.1|1,3-beta-glucanosyltransferase gel1 precursor [Alternaria alternata]gi|1027162025|gb|OAG22397.1|1,3-beta-glucanosyltransferase gel1 precursor [Alternaria alternata]	XP_018387818, OAG22397	0	100	925.62	452	452	1	100	0		0		0
TRINITY_DN37948_c2_g3	NN1	NE1	8.98323	1.40405	1.95662e-18	5.96712e-17	0	0	0	4.294	7.222	12.104	0	0	0.124	0	0	0	TRINITY_DN37948_c2_g3 No TRANSDECODER pass										0		0		0		0
TRINITY_DN14134_c0_g1	NN1	NE1	8.96877	4.45069	4.31678e-11	4.00879e-10	0.039	0.043	0.046	11.326	1.038	97.457	0.097	0.042	0.447	39.681	40.593	39.72	TRINITY_DN14134_c0_g1 No TRANSDECODER pass										0		0		0		0
TRINITY_DN39107_c2_g2	NN1	NE1	8.89779	1.313	4.44558e-13	5.59773e-12	0	0	0	2.486	2.061	9.545	0.077	0	0	0.338	0.086	0.085	TRINITY_DN39107_c2_g2	dehydrin 2a	101	gi|429503483|gb|AFZ93513.1|dehydrin-like protein 2a [Alternaria brassicicola]	AFZ93513	3.58e-36	80.3922	138.658	102	82	0		0		0		0
TRINITY_DN39317_c0_g1	NN1	NE1	8.8744	1.29827	2.48662e-07	1.34961e-06	0	0	0	0.279	34.502	12.5	0	0	0	0.892	0.595	0.288	TRINITY_DN39317_c0_g1	carbohydrate esterase family 4	113	gi|1070547772|ref|XP_018388214.1|glycoside hydrolase/deacetylase [Alternaria alternata]gi|1027162421|gb|OAG22793.1|glycoside hydrolase/deacetylase [Alternaria alternata]	XP_018388214, OAG22793	9.51e-73	99.115	242.662	113	112	1	99.115	0		0		0
TRINITY_DN30855_c0_g1	NN1	NE1	8.86861	1.29867	7.9194e-20	3.0077e-18	0	0.011	0	2.26	3.127	4.376	0.164	0	0.008	1.082	0.724	0.33	TRINITY_DN30855_c0_g1	ankyrin	181	gi|1070546412|ref|XP_018388761.1|ankyrin [Alternaria alternata]gi|1027162969|gb|OAG23340.1|ankyrin [Alternaria alternata]	XP_018388761, OAG23340	3.69e-127	100	368.237	181	181	1	100	0		0		0
TRINITY_DN38489_c2_g2	NN1	NE1	8.86417	1.27152	1.89896e-06	9.35585e-06	0	0	0	8.242	0	37.399	0.435	0	0	0.848	0.285	1.109	TRINITY_DN38489_c2_g2	glycoside hydrolase family 5	381	gi|1070558026|ref|XP_018382523.1|glycoside hydrolase [Alternaria alternata]gi|1027156717|gb|OAG17102.1|glycoside hydrolase [Alternaria alternata]	XP_018382523, OAG17102	0	96.3255	735.332	381	367	1	96.3255	0		0		0
TRINITY_DN38123_c0_g1	NN1	NE1	8.84055	1.26903	3.11486e-17	7.80558e-16	0	0	0	2.247	1.862	4.708	0.097	0.135	0.091	1.636	1.198	1.075	TRINITY_DN38123_c0_g1	hypothetical protein CC77DRAFT_959809	370	gi|1070548362|ref|XP_018387458.1|hypothetical protein CC77DRAFT_959809 [Alternaria alternata]gi|1027161664|gb|OAG22037.1|hypothetical protein CC77DRAFT_959809 [Alternaria alternata]	XP_018387458, OAG22037	0	100	705.671	369	369	1	100	0		0		0
TRINITY_DN39458_c0_g1	NN1	NE1	8.83652	1.26899	4.81485e-18	1.39183e-16	0	0	0	3.124	1.933	4.977	0	0	0.099	0.944	0.69	0.305	TRINITY_DN39458_c0_g1	kinase	636	gi|1070564328|ref|XP_018379616.1|kinase-like protein [Alternaria alternata]gi|1027153795|gb|OAG14195.1|kinase-like protein [Alternaria alternata]	XP_018379616, OAG14195	0	99.8428	1318.14	636	635	1	99.8428	0		0		0
TRINITY_DN39092_c1_g2	NN1	NE1	8.83557	1.26596	4.17191e-18	1.21519e-16	0	0	0	4.427	3.739	8.534	0	0	0	1.16	1.155	0.821	TRINITY_DN39092_c1_g2 No TRANSDECODER pass										0		0		0		0
TRINITY_DN33785_c0_g1	NN1	NE1	8.7863	4.27055	3.87139e-37	1.7111e-34	0.135	0.076	0	20.87	20.656	64.767	0.367	0.202	0	0.892	0.405	1.024	TRINITY_DN33785_c0_g1	hypothetical protein CC77DRAFT_179358	442	gi|1070554820|ref|XP_018384429.1|hypothetical protein CC77DRAFT_179358 [Alternaria alternata]gi|1027158628|gb|OAG19008.1|hypothetical protein CC77DRAFT_179358 [Alternaria alternata]	XP_018384429, OAG19008	0	99.7738	750.355	442	441	1	99.7738	0		0		0
TRINITY_DN39210_c0_g1	NN1	NE1	8.77769	1.2123	5.80409e-19	1.91288e-17	0	0	0	1.356	1.564	2.585	0.135	0.034	0.058	0.364	0.293	0.355	TRINITY_DN39210_c0_g1	plastidic glucose transporter 4	225	gi|1070565998|ref|XP_018378749.1|plastidic glucose transporter 4 [Alternaria alternata]gi|1027152916|gb|OAG13328.1|plastidic glucose transporter 4 [Alternaria alternata]	XP_018378749, OAG13328	6.15e-158	99.1111	465.692	225	223	1	99.1111	0		0		0
TRINITY_DN29058_c0_g1	NN1	NE1	8.77616	1.21387	8.39691e-20	3.17324e-18	0	0	0	4.028	3.881	7.51	0	0.051	0.05	4.103	4.69	3.022	TRINITY_DN29058_c0_g1	stress-induced bacterial acidophilic repeat domain-containing	152	gi|1070543048|ref|XP_018389680.1|hypothetical protein CC77DRAFT_509182 [Alternaria alternata]gi|1027163890|gb|OAG24259.1|hypothetical protein CC77DRAFT_509182 [Alternaria alternata]	XP_018389680, OAG24259	1.58e-98	100	293.123	152	152	1	100	0		0		0
TRINITY_DN39019_c0_g1	NN1	NE1	8.75974	1.18844	1.08916e-15	2.13197e-14	0	0	0	1.369	1.976	4.184	0	0	0.041	0.554	0.405	0.195	TRINITY_DN39019_c0_g1	uracil permease	560	gi|1070546518|ref|XP_018388814.1|uracil permease [Alternaria alternata]gi|1027163022|gb|OAG23393.1|uracil permease [Alternaria alternata]	XP_018388814, OAG23393	0	100	1138.64	560	560	1	100	0		0		0
TRINITY_DN31837_c0_g2	NN1	NE1	8.73705	1.16791	8.28667e-16	1.65068e-14	0	0	0	1.436	1.592	3.89	0.097	0.076	0.033	0.658	0.552	1.075	TRINITY_DN31837_c0_g2	---NA---	403	No Blast Hit							0		0		0		0
TRINITY_DN33754_c0_g1	NN1	NE1	8.72836	1.16198	2.67903e-15	4.93969e-14	0	0	0	2.619	1.55	5.335	0	0	0	0.32	0.25	0.127	TRINITY_DN33754_c0_g1	---NA---	368	No Blast Hit							0		0		0		0
TRINITY_DN31852_c0_g1	NN1	NE1	8.72461	1.15996	2.40492e-16	5.20902e-15	0	0	0	4.839	3.355	9.494	0.329	0.101	0.191	1.922	1.207	1.413	TRINITY_DN31852_c0_g1	meiotic expression up-regulated 14	382	gi|1070539822|ref|XP_018391212.1|hypothetical protein CC77DRAFT_951837 [Alternaria alternata]gi|1027165424|gb|OAG25791.1|hypothetical protein CC77DRAFT_951837 [Alternaria alternata]	XP_018391212, OAG25791	0	99.4269	716.072	349	347	1	99.4269	0		0		0
TRINITY_DN31911_c0_g1	NN1	NE1	8.70737	4.57615	3.71932e-27	4.55534e-25	0.048	0.152	0	11.485	15.538	61.722	0.599	0.135	0.133	0.71	0.767	0.753	TRINITY_DN31911_c0_g1	glycoside hydrolase family 61	262	gi|1070542934|ref|XP_018389623.1|hypothetical protein CC77DRAFT_504833 [Alternaria alternata]gi|1027163833|gb|OAG24202.1|hypothetical protein CC77DRAFT_504833 [Alternaria alternata]	XP_018389623, OAG24202	1.32e-175	100	496.893	244	244	1	100	0		0		0
TRINITY_DN32826_c0_g1	NN1	NE1	8.70603	1.14226	1.20426e-16	2.73261e-15	0	0	0	2.22	1.82	4.542	0	0.051	0	0.173	0.354	0.059	TRINITY_DN32826_c0_g1 No TRANSDECODER pass										0		0		0		0
TRINITY_DN32875_c0_g2	NN1	NE1	8.63577	1.08192	2.50274e-16	5.39408e-15	0	0	0	2.552	1.208	3.416	0	0.084	0.116	0.294	0.526	0.288	TRINITY_DN32875_c0_g2 No TRANSDECODER pass										0		0		0		0
TRINITY_DN39204_c0_g1	NN1	NE1	8.63221	4.78766	3.96416e-109	4.02983e-105	0.424	0.532	0	168.638	150.972	174.89	3.984	0.16	0.621	22.065	27.427	26.5	TRINITY_DN39204_c0_g1	calcium calmodulin-dependent kinase type 2	635	gi|1070564130|ref|XP_018379766.1|calcium/calmodulin-dependent protein kinase type 2 [Alternaria alternata]gi|1027153946|gb|OAG14345.1|calcium/calmodulin-dependent protein kinase type 2 [Alternaria alternata]	XP_018379766, OAG14345	0	100	1327	635	635	1	100	0		0		0
TRINITY_DN32218_c0_g1	NN1	NE1	8.61668	1.06722	6.1134e-20	2.36599e-18	0	0	0	3.935	2.928	4.427	0.145	0.076	0.273	1.446	1.095	1.227	TRINITY_DN32218_c0_g1	RNA-binding domain-containing	235	gi|189203945|ref|XP_001938308.1|conserved hypothetical protein [Pyrenophora tritici-repentis Pt-1C-BFP]gi|187985407|gb|EDU50895.1|conserved hypothetical protein [Pyrenophora tritici-repentis Pt-1C-BFP]	XP_001938308, EDU50895	1.05e-47	98.9362	167.548	94	93	0		0		0		0
TRINITY_DN36523_c0_g1	NN1	NE1	8.61383	1.05507	2.84954e-15	5.23509e-14	0	0	0	3.164	2.033	6.333	0.077	0.143	0.199	0.848	1.19	0.745	TRINITY_DN36523_c0_g1	hypothetical protein CC77DRAFT_1007955	283	gi|1070549386|ref|XP_018387045.1|hypothetical protein CC77DRAFT_1007955 [Alternaria alternata]gi|1027161250|gb|OAG21624.1|hypothetical protein CC77DRAFT_1007955 [Alternaria alternata]	XP_018387045, OAG21624	0	100	572.778	283	283	1	100	0		0		0
TRINITY_DN38897_c2_g4	NN1	NE1	8.59587	1.04781	3.08637e-20	1.26004e-18	0	0	0	3.709	3.028	4.171	0	0	0	0	0.078	0.076	TRINITY_DN38897_c2_g4	---NA---	103	No Blast Hit							0		0		0		0
TRINITY_DN37604_c0_g2	NN1	NE1	8.58611	1.04086	4.36073e-13	5.49997e-12	0	0	0	13.905	2.872	11.656	4.448	0	0.779	41.88	52.448	51.315	TRINITY_DN37604_c0_g2	early nodulin-75-like	147	gi|526117994|ref|NP_001268168.1|proline rich protein 2 precursor [Vitis vinifera]gi|22074205|gb|AAL02330.1|proline rich protein 2 [Vitis vinifera]	NP_001268168, AAL02330	7.63e-50	85.034	170.244	147	125	0		0		0		1	85.034
TRINITY_DN32431_c0_g1	NN1	NE1	8.56835	1.01395	9.93868e-17	2.28755e-15	0	0	0	2.685	2.644	5.374	0	0	0.066	0.649	0.405	0.474	TRINITY_DN32431_c0_g1 No TRANSDECODER pass										0		0		0		0
TRINITY_DN38407_c0_g1	NN1	NE1	8.55206	1.0449	3.77896e-06	1.79961e-05	0	0	0	4.241	0	0.742	0.851	0.793	0	2.424	0.724	1.464	TRINITY_DN38407_c0_g1	autophagy-related 3	380	gi|1070541210|ref|XP_018391994.1|autophagocytosis protein [Alternaria alternata]gi|1027166206|gb|OAG26573.1|autophagocytosis protein [Alternaria alternata]	XP_018391994, OAG26573	0	100	721.85	351	351	1	100	0		0		0
TRINITY_DN25002_c0_g1	NN1	NE1	8.54847	1.00505	6.30957e-18	1.79835e-16	0	0	0	2.459	4.037	2.252	0.145	0	0.124	0.164	0.267	0.195	TRINITY_DN25002_c0_g1	bZIP transcription factor	334	gi|1070546350|ref|XP_018388730.1|bZIP transcription factor [Alternaria alternata]gi|1027162938|gb|OAG23309.1|bZIP transcription factor [Alternaria alternata]	XP_018388730, OAG23309	0	93.7685	617.461	337	316	1	93.7685	0		0		0
TRINITY_DN27315_c0_g1	NN1	NE1	8.54675	0.993525	2.13258e-16	4.64552e-15	0	0	0	1.462	1.351	2.968	0.039	0.034	0.041	0.208	0.207	0.093	TRINITY_DN27315_c0_g1	1-aminocyclopropane-1-carboxylate oxidase 1	132	gi|1104523026|ref|XP_002279746.4|PREDICTED: 1-aminocyclopropane-1-carboxylate oxidase 1 [Vitis vinifera]	XP_002279746	2.69e-90	100	277.715	132	132	0		0		0		1	100
TRINITY_DN35986_c0_g1	NN1	NE1	8.51333	0.958352	4.88416e-15	8.65498e-14	0	0	0	1.103	1.905	3.211	0	0	0	0.744	0.94	0.533	TRINITY_DN35986_c0_g1	glycoside hydrolase family 6	232	gi|1029186844|gb|OAL51409.1|cellobiohydrolase-like protein II precursor [Pyrenochaeta sp. DS3sAY3a]	OAL51409	1.24e-153	100	445.662	222	222	0		0		1	100	0
TRINITY_DN37086_c0_g1	NN1	NE1	8.5064	0.949243	3.39079e-13	4.35223e-12	0	0	0	4.094	2.843	10.863	0.251	0.118	0.224	0.848	1.837	1.515	TRINITY_DN37086_c0_g1	hypothetical protein CC77DRAFT_924956	374	gi|1070539946|ref|XP_018391308.1|hypothetical protein CC77DRAFT_924956 [Alternaria alternata]gi|1027165520|gb|OAG25887.1|hypothetical protein CC77DRAFT_924956 [Alternaria alternata]	XP_018391308, OAG25887	0	100	728.013	348	348	1	100	0		0		0
TRINITY_DN39632_c0_g1	NN1	NE1	8.49294	4.3571	2.6416e-100	1.61122e-96	0.299	0.782	0	128.067	132.463	99.376	0.87	0	0.621	4.415	7.018	7.169	TRINITY_DN39632_c0_g1	replicase	415	gi|954037572|gb|ALP32116.1|replicase [Grapevine rupestris stem pitting-associated virus]	ALP32116	0	98.7952	837.795	415	410	0		0		0		0
TRINITY_DN38866_c0_g1	NN1	NE1	8.48412	0.941301	8.57601e-19	2.75018e-17	0	0	0	1.848	2.374	2.61	1.644	0	0.133	0	0	0	TRINITY_DN38866_c0_g1	carboxylic acid transport	117	gi|1070558306|ref|XP_018382663.1|carboxylic acid transport protein [Alternaria alternata]gi|1027156857|gb|OAG17242.1|carboxylic acid transport protein [Alternaria alternata]	XP_018382663, OAG17242	1.33e-72	100	237.269	117	117	1	100	0		0		0
TRINITY_DN35284_c0_g1	NN1	NE1	8.4263	0.878398	2.26769e-14	3.56668e-13	0	0	0	6.367	5.274	14.586	0	0	0	0	0	0	TRINITY_DN35284_c0_g1	glycosyltransferase family 2	899	gi|1070554710|ref|XP_018384374.1|hypothetical protein CC77DRAFT_1021806 [Alternaria alternata]gi|1027158573|gb|OAG18953.1|hypothetical protein CC77DRAFT_1021806 [Alternaria alternata]	XP_018384374, OAG18953	0	100	1878.22	899	899	1	100	0		0		0
TRINITY_DN38276_c0_g1	NN1	NE1	8.42617	0.895295	1.37707e-11	1.38198e-10	0	0	0	4.347	11.771	2.111	0.396	0	0.406	0	0.612	0.152	TRINITY_DN38276_c0_g1	kDa class I heat shock -like	144	gi|225434742|ref|XP_002281506.1|PREDICTED: class I heat shock protein [Vitis vinifera]	XP_002281506	1.07e-96	100	287.73	144	144	0		0		0		1	100
TRINITY_DN36532_c0_g1	NN1	NE1	8.42384	0.885121	4.13584e-16	8.64502e-15	0	0	0	2.752	1.507	3.583	0	0	0	0.39	0.655	0.702	TRINITY_DN36532_c0_g1	methylenetetrahydrofolate reductase 2	702	gi|1070545410|ref|XP_018389522.1|methylenetetrahydrofolate reduct [Alternaria alternata]gi|1027163731|gb|OAG24101.1|methylenetetrahydrofolate reduct [Alternaria alternata]	XP_018389522, OAG24101	0	100	1375.15	658	658	1	100	0		0		0
TRINITY_DN33830_c0_g1	NN1	NE1	8.42046	0.888462	4.29597e-08	2.56237e-07	0	0	0	1.582	9.553	0.525	0	0	0	0.095	0.397	0.584	TRINITY_DN33830_c0_g1 No TRANSDECODER pass										0		0		0		0
TRINITY_DN30478_c0_g1	NN1	NE1	8.41726	0.884731	1.1177e-17	3.05436e-16	0	0	0	2.22	1.208	1.945	0	0	0.215	0.9	1.035	0.787	TRINITY_DN30478_c0_g1 No TRANSDECODER pass										0		0		0		0
TRINITY_DN38172_c0_g1	NN1	NE1	8.41215	0.866085	1.30522e-14	2.14468e-13	0	0	0	1.808	1.564	4.005	0	0.051	0.05	0.563	0.81	0.855	TRINITY_DN38172_c0_g1	hypothetical protein CC77DRAFT_928600	521	gi|1070545342|ref|XP_018389488.1|hypothetical protein CC77DRAFT_928600 [Alternaria alternata]gi|1027163697|gb|OAG24067.1|hypothetical protein CC77DRAFT_928600 [Alternaria alternata]	XP_018389488, OAG24067	0	100	1014.6	521	521	1	100	0		0		0
TRINITY_DN38106_c0_g3	NN1	NE1	8.39544	2.61849	1.82021e-20	7.77464e-19	0	0.033	0	4.972	1.393	7.805	0.058	0	0.108	0.909	0.44	0.796	TRINITY_DN38106_c0_g3 No TRANSDECODER pass										0		0		0		0
TRINITY_DN35876_c0_g1	NN1	NE1	8.3532	0.823165	1.0268e-17	2.81604e-16	0	0	0	7.577	5.004	7.958	0	0	0.141	0	0	0	TRINITY_DN35876_c0_g1 No TRANSDECODER pass										0		0		0		0
TRINITY_DN33026_c0_g1	NN1	NE1	8.29425	3.78159	1.89889e-33	5.17057e-31	0.395	0.195	0	34.961	41.809	110.124	0.174	0.456	3.886	0	0	0.406	TRINITY_DN33026_c0_g1 No TRANSDECODER pass										0		0		0		0
TRINITY_DN38841_c1_g1	NN1	NE1	8.27309	0.742356	6.26271e-16	1.27414e-14	0	0	0	4.294	4.89	7.83	0	0	0	0	0	0	TRINITY_DN38841_c1_g1	xyloglucan endotransglucosylase hydrolase 2	107	gi|225463319|ref|XP_002267838.1|PREDICTED: xyloglucan endotransglucosylase/hydrolase 2 [Vitis vinifera]	XP_002267838	1.86e-72	100	229.18	107	107	0		0		0		1	100
TRINITY_DN34537_c0_g1	NN1	NE1	8.25176	0.729801	6.25203e-18	1.78361e-16	0	0	0	3.057	3.312	3.25	0	0	0.075	1.541	1.63	1.244	TRINITY_DN34537_c0_g1	gnat family	362	gi|1070551902|ref|XP_018385537.1|hypothetical protein CC77DRAFT_1061589 [Alternaria alternata]gi|1027159739|gb|OAG20116.1|hypothetical protein CC77DRAFT_1061589 [Alternaria alternata]	XP_018385537, OAG20116	0	100	745.347	362	362	1	100	0		0		0
TRINITY_DN38646_c0_g1	NN1	NE1	8.22516	0.701119	1.44101e-16	3.21011e-15	0	0	0	1.821	2.346	2.84	0.087	0.059	0	0.407	0.138	0.66	TRINITY_DN38646_c0_g1 No TRANSDECODER pass										0		0		0		0
TRINITY_DN27999_c1_g1	NN1	NE1	8.21937	0.710599	8.23802e-14	1.17345e-12	0	0	0	6.261	1.933	3.519	0.097	0.093	0	0.892	1	1.092	TRINITY_DN27999_c1_g1 No TRANSDECODER pass										0		0		0		0
TRINITY_DN38719_c0_g1	NN1	NE1	8.21706	0.691407	1.86854e-15	3.54384e-14	0	0	0	2.605	2.502	4.504	0.164	0.076	0.075	0.554	0.371	0.728	TRINITY_DN38719_c0_g1	glycogen synthase kinase-3 beta	307	gi|1070553418|ref|XP_018385384.1|glycogen synthase kinase-3 beta [Alternaria alternata]gi|1027159585|gb|OAG19963.1|glycogen synthase kinase-3 beta [Alternaria alternata]	XP_018385384, OAG19963	0	100	605.52	290	290	1	100	0		0		0
TRINITY_DN33207_c0_g1	NN1	NE1	8.21013	0.687353	8.3619e-16	1.66349e-14	0	0	0	2.233	1.749	3.25	0.068	0.059	0	0.701	0.698	1.168	TRINITY_DN33207_c0_g1	glycoside hydrolase family 61	251	gi|1070546516|ref|XP_018388813.1|cel1 protein precursor [Alternaria alternata]gi|1027163021|gb|OAG23392.1|cel1 protein precursor [Alternaria alternata]	XP_018388813, OAG23392	9.58e-175	100	494.197	238	238	1	100	0		0		0
TRINITY_DN38331_c0_g1	NN1	NE1	8.20448	0.684129	2.40114e-16	5.20452e-15	0	0	0	4.639	3.582	5.95	0.377	0	0.108	0.961	1.517	0.804	TRINITY_DN38331_c0_g1	xyloglucan endotransglucosylase hydrolase 2	105	gi|225463319|ref|XP_002267838.1|PREDICTED: xyloglucan endotransglucosylase/hydrolase 2 [Vitis vinifera]	XP_002267838	1.75e-67	100	216.468	105	105	0		0		0		1	100
TRINITY_DN31893_c0_g1	NN1	NE1	8.18877	0.700447	1.33213e-10	1.14698e-09	0	0	0	8.92	2.374	1.561	0	0	0	0.623	0.371	1.329	TRINITY_DN31893_c0_g1	ph-response transcription factor pacc rim101	594	gi|1070545828|ref|XP_018388469.1|transcription factor PacC [Alternaria alternata]gi|1027162677|gb|OAG23048.1|transcription factor PacC [Alternaria alternata]	XP_018388469, OAG23048	0	100	1223.76	594	594	1	100	0		0		0
TRINITY_DN38619_c0_g1	NN1	NE1	8.18812	0.640689	2.16856e-08	1.34914e-07	0	0	0	0.758	7.25	10.645	2.05	0	0.149	0.727	0.354	0.745	TRINITY_DN38619_c0_g1	stress-responsive ish1	137	gi|1070560210|ref|XP_018381765.1|hypothetical protein CC77DRAFT_1012505 [Alternaria alternata]gi|1027155956|gb|OAG16344.1|hypothetical protein CC77DRAFT_1012505 [Alternaria alternata]	XP_018381765, OAG16344	2.1e-84	95.1389	266.159	144	137	1	95.1389	0		0		0
TRINITY_DN39832_c2_g1	NN1	NE1	8.18786	0.673989	1.42002e-15	2.73917e-14	0	0	0	3.802	1.862	3.352	0	0	0	0.087	0.354	0.432	TRINITY_DN39832_c2_g1	triple gene block 1	148	gi|89892508|gb|ABD79043.1|triple gene block [Grapevine rupestris stem pitting-associated virus]	ABD79043	3.57e-101	99.3243	302.368	148	147	0		0		0		0
TRINITY_DN31841_c1_g1	NN1	NE1	8.17669	0.658467	2.21717e-15	4.15082e-14	0	0	0	2.419	1.535	3.122	0.126	0	0.157	0.571	1.259	1.092	TRINITY_DN31841_c1_g1	GDSL esterase lipase At1g71691	314	gi|359493337|ref|XP_002278219.2|PREDICTED: GDSL esterase/lipase At1g71691 [Vitis vinifera]	XP_002278219	0	100	593.578	293	293	0		0		0		1	100
TRINITY_DN37109_c0_g1	NN1	NE1	8.17468	0.646206	3.47168e-12	3.79891e-11	0	0	0	2.273	1.279	4.836	0.377	0.135	0.199	0.667	0.414	0.491	TRINITY_DN37109_c0_g1	gpi anchored	137	gi|909990608|gb|KNG48090.1|gpi anchored protein [Stemphylium lycopersici]	KNG48090	2.07e-34	84	129.798	100	84	0		0		0		0
TRINITY_DN38971_c3_g1	NN1	NE1	8.14098	0.623563	5.05127e-15	8.93035e-14	0	0	0	2.605	2.004	3.941	0.396	0	0.273	1.567	0.785	1.87	TRINITY_DN38971_c3_g1	lipid binding	190	gi|1070546076|ref|XP_018388593.1|hypothetical protein CC77DRAFT_1092551 [Alternaria alternata]gi|1027162801|gb|OAG23172.1|hypothetical protein CC77DRAFT_1092551 [Alternaria alternata]	XP_018388593, OAG23172	1.1e-120	99.4737	377.481	190	189	1	99.4737	0		0		0
TRINITY_DN37948_c2_g4	NN1	NE1	8.1396	0.616672	1.10127e-12	1.3053e-11	0	0	0	2.938	1.706	5.63	0	0.084	0.249	0.84	0.526	0.406	TRINITY_DN37948_c2_g4 No TRANSDECODER pass										0		0		0		0
TRINITY_DN37310_c0_g1	NN1	NE1	8.13562	0.608199	6.79467e-06	3.14776e-05	0	0	0	0	6.681	2.329	0	0	0	6.302	6.88	8.692	TRINITY_DN37310_c0_g1	conserved glutamic acid rich	163	gi|1070559318|ref|XP_018381918.1|hypothetical protein CC77DRAFT_1012120 [Alternaria alternata]gi|1027156110|gb|OAG16497.1|hypothetical protein CC77DRAFT_1012120 [Alternaria alternata]	XP_018381918, OAG16497	3.5e-110	100	338.961	163	163	1	100	0		0		0
TRINITY_DN24267_c0_g1	NN1	NE1	8.12664	0.603922	4.54364e-12	4.89291e-11	0	0	0	1.981	1.009	3.851	0	0.059	0	0.139	0.069	0.55	TRINITY_DN24267_c0_g1	probable galactinol--sucrose galactosyltransferase 1	758	gi|225462058|ref|XP_002275829.1|PREDICTED: probable galactinol--sucrose galactosyltransferase 1 [Vitis vinifera]gi|296089998|emb|CBI39817.3|unnamed protein product, partial [Vitis vinifera]	XP_002275829, CBI39817	0	100	1569.29	758	758	0		0		0		1	100
TRINITY_DN39600_c0_g1	NN1	NE1	8.12201	0.589135	3.03549e-10	2.4673e-09	0	0	0	1.848	1.18	6.039	0	0	0	0.753	0.095	0.186	TRINITY_DN39600_c0_g1	stomatin family	304	gi|909993243|gb|KNG50686.1|stomatin family protein [Stemphylium lycopersici]	KNG50686	0	94.7712	571.622	306	290	0		0		0		0
TRINITY_DN32992_c0_g2	NN1	NE1	8.11511	2.33932	4.25504e-20	1.68964e-18	0	0.076	0	3.895	2.63	10.223	0.532	0.084	0.157	0.831	1.647	1.193	TRINITY_DN32992_c0_g2	---NA---	136	No Blast Hit							0		0		0		0
TRINITY_DN38402_c0_g1	NN1	NE1	8.10185	0.580177	5.85384e-13	7.23944e-12	0	0	0	2.353	2.431	5.591	0.097	0	0	0	1.19	0.245	TRINITY_DN38402_c0_g1	btb poz	107	gi|1070564266|ref|XP_018379585.1|hypothetical protein CC77DRAFT_573714 [Alternaria alternata]gi|1027153764|gb|OAG14164.1|hypothetical protein CC77DRAFT_573714 [Alternaria alternata]	XP_018379585, OAG14164	1.76e-65	100	212.231	107	107	1	100	0		0		0
TRINITY_DN37586_c0_g1	NN1	NE1	8.10166	0.584987	3.39783e-12	3.72572e-11	0	0	0	1.914	0.81	3.045	0.068	0	0.141	0.779	0.483	0.237	TRINITY_DN37586_c0_g1 No TRANSDECODER pass										0		0		0		0
TRINITY_DN39646_c0_g1	NN1	NE1	8.09655	0.577317	4.15727e-13	5.26076e-12	0	0	0	1.476	1.223	3.071	0.058	0	0.05	0.121	0.629	0.152	TRINITY_DN39646_c0_g1	urea active transporter	203	gi|1070559408|ref|XP_018381963.1|urea active transporter [Alternaria alternata]gi|1027156155|gb|OAG16542.1|urea active transporter [Alternaria alternata]	XP_018381963, OAG16542	1.57e-137	99.0244	413.69	205	203	1	99.0244	0		0		0
TRINITY_DN39730_c1_g1	NN1	NE1	8.0822	0.569854	2.63963e-14	4.11139e-13	0	0.043	0	2.433	1.777	3.698	0.232	0.034	0.033	1.342	1.009	0.203	TRINITY_DN39730_c1_g1	LEA domain containing	1779	gi|1070549498|ref|XP_018387101.1|hypothetical protein CC77DRAFT_1060480 [Alternaria alternata]gi|1027161306|gb|OAG21680.1|hypothetical protein CC77DRAFT_1060480 [Alternaria alternata]	XP_018387101, OAG21680	0	99.9415	3313.86	1709	1708	1	99.9415	0		0		0
TRINITY_DN35539_c0_g1	NN1	NE1	8.07722	0.567118	1.24506e-14	2.05606e-13	0	0	0	2.951	2.019	4.03	0.087	0	0	0.667	0.767	0.838	TRINITY_DN35539_c0_g1	cross-pathway control 1	429	gi|909993952|gb|KNG51386.1|cross-pathway control protein 1 [Stemphylium lycopersici]	KNG51386	0	90.2273	682.559	440	397	0		0		0		0
TRINITY_DN36090_c0_g1	NN1	NE1	8.07282	0.546055	7.7887e-11	6.95962e-10	0	0	0	1.755	1.621	5.834	0	0	0.075	0.199	0.198	0.195	TRINITY_DN36090_c0_g1	malate dehydrogenase	330	gi|1070552716|ref|XP_018385033.1|malate dehydrogenase-like protein [Alternaria alternata]gi|1027159234|gb|OAG19612.1|malate dehydrogenase-like protein [Alternaria alternata]	XP_018385033, OAG19612	0	100	654.44	330	330	1	100	0		0		0
TRINITY_DN33668_c0_g1	NN1	NE1	8.06861	0.572372	5.78415e-14	8.46851e-13	0.01	0	0	2.792	1.123	1.625	0.319	0	0.008	0.995	0.819	1.024	TRINITY_DN33668_c0_g1	actin filament organization App1	409	gi|1070555390|ref|XP_018383952.1|hypothetical protein CC77DRAFT_1073449 [Alternaria alternata]gi|1027158150|gb|OAG18531.1|hypothetical protein CC77DRAFT_1073449 [Alternaria alternata]	XP_018383952, OAG18531	0	100	847.81	409	409	1	100	0		0		0
TRINITY_DN34854_c0_g1	NN1	NE1	8.06515	0.560773	8.93731e-13	1.07604e-11	0	0	0	2.592	5.757	2.303	0	0	0	0	0	0	TRINITY_DN34854_c0_g1 No TRANSDECODER pass										0		0		0		0
TRINITY_DN38506_c1_g1	NN1	NE1	8.05948	0.532474	4.13481e-10	3.30449e-09	0	0	0	1.316	0.896	4.299	0.029	0	0.025	0.277	0.422	0.313	TRINITY_DN38506_c1_g1	hypothetical protein CC77DRAFT_122843	546	gi|1070552454|ref|XP_018385813.1|hypothetical protein CC77DRAFT_122843 [Alternaria alternata]gi|1027160015|gb|OAG20392.1|hypothetical protein CC77DRAFT_122843 [Alternaria alternata]	XP_018385813, OAG20392	0	99.0926	1093.95	551	546	1	99.0926	0		0		0
TRINITY_DN37299_c0_g1	NN1	NE1	8.05685	0.56072	1.23947e-13	1.71663e-12	0	0	0	2.752	1.024	1.74	0	0.143	0.091	1.117	0.888	1.151	TRINITY_DN37299_c0_g1 No TRANSDECODER pass										0		0		0		0
TRINITY_DN39092_c1_g1	NN1	NE1	8.05426	0.53648	1.21938e-05	5.48811e-05	0	0	0	0	13.007	3.378	0	0	0	13.686	14.985	12.585	TRINITY_DN39092_c1_g1 No TRANSDECODER pass										0		0		0		0
TRINITY_DN35965_c0_g1	NN1	NE1	8.04794	0.540421	5.82254e-15	1.01876e-13	0	0	0	2.14	1.834	3.045	0.135	0	0	0.528	0.681	1.117	TRINITY_DN35965_c0_g1	phosphoglycerate dehydrogenase	175	gi|1070565288|ref|XP_018379141.1|phosphoglycerate dehydrogenase [Alternaria alternata]gi|1027153315|gb|OAG13720.1|phosphoglycerate dehydrogenase [Alternaria alternata]	XP_018379141, OAG13720	4.24e-118	100	359.377	175	175	1	100	0		0		0
TRINITY_DN38904_c0_g1	NN1	NE1	8.04748	0.533565	1.94906e-12	2.2229e-11	0	0	0	2.1	1.308	3.966	0.077	0	0.191	0.32	0.483	0.313	TRINITY_DN38904_c0_g1	HLH transcription factor ( gamma)	110	gi|1070565042|ref|XP_018379170.1|hypothetical protein CC77DRAFT_1045111 [Alternaria alternata]gi|1027153345|gb|OAG13749.1|hypothetical protein CC77DRAFT_1045111 [Alternaria alternata]	XP_018379170, OAG13749	6.37e-69	100	228.024	110	110	1	100	0		0		0
TRINITY_DN34223_c0_g1	NN1	NE1	8.0415	0.57983	5.58453e-07	2.90733e-06	0	0	0	21.282	6.994	0.32	0.822	0	0	11.825	14.27	15.412	TRINITY_DN34223_c0_g1	Asp-hemolysin	108	gi|1070558194|ref|XP_018382607.1|Aegerolysin family protein [Alternaria alternata]gi|1027156801|gb|OAG17186.1|Aegerolysin family protein [Alternaria alternata]	XP_018382607, OAG17186	7.13e-67	98.1481	210.305	108	106	1	98.1481	0		0		0
TRINITY_DN38623_c0_g1	NN1	NE1	8.03964	0.529275	2.33317e-12	2.62564e-11	0	0	0	2.885	1.393	4.568	0.261	0.076	0	0.58	0.673	0.567	TRINITY_DN38623_c0_g1 No TRANSDECODER pass										0		0		0		0
TRINITY_DN36108_c0_g1	NN1	NE1	8.03279	0.544362	3.94887e-10	3.16502e-09	0	0	0	6.434	9.539	1.407	0.348	0	0.149	0.381	0.19	0.186	TRINITY_DN36108_c0_g1	glycosyl transferase family 2	181	gi|1070541398|ref|XP_018390313.1|hypothetical protein CC77DRAFT_289044 [Alternaria alternata]gi|1027164524|gb|OAG24892.1|hypothetical protein CC77DRAFT_289044 [Alternaria alternata]	XP_018390313, OAG24892	1.89e-68	81.0811	220.705	222	180	1	81.0811	0		0		0
TRINITY_DN39513_c0_g1	NN1	NE1	8.02296	0.514346	1.02537e-11	1.04689e-10	0	0	0	2.645	1.095	4.094	0.126	0.067	0.199	0.597	1.026	0.694	TRINITY_DN39513_c0_g1	glycoside hydrolase family 55	870	gi|1070557382|ref|XP_018382873.1|beta-1,3-exoglucanase [Alternaria alternata]gi|1027157068|gb|OAG17452.1|beta-1,3-exoglucanase [Alternaria alternata]	XP_018382873, OAG17452	0	100	1748.02	851	851	1	100	0		0		0
TRINITY_DN37699_c0_g1	NN1	NE1	7.99482	0.494182	8.80793e-14	1.25054e-12	0	0	0	1.795	1.024	2.201	0.251	0.093	0.041	0.848	1.302	1.1	TRINITY_DN37699_c0_g1	acetyl- synthetase	697	gi|1070544630|ref|XP_018389132.1|acetyl-CoA synthetase-like protein [Alternaria alternata]gi|1027163341|gb|OAG23711.1|acetyl-CoA synthetase-like protein [Alternaria alternata]	XP_018389132, OAG23711	0	100	1437.55	697	697	1	100	0		0		0
TRINITY_DN37414_c0_g1	NN1	NE1	7.99308	0.480771	7.44629e-12	7.77172e-11	0	0	0	1.821	1.621	4.389	0.077	0	0	0.441	0.707	0.432	TRINITY_DN37414_c0_g1	hypothetical protein CC77DRAFT_1015934	175	gi|1070541396|ref|XP_018390312.1|hypothetical protein CC77DRAFT_1015934 [Alternaria alternata]gi|1027164523|gb|OAG24891.1|hypothetical protein CC77DRAFT_1015934 [Alternaria alternata]	XP_018390312, OAG24891	3.29e-116	100	339.732	167	167	1	100	0		0		0
TRINITY_DN37296_c0_g1	NN1	NE1	7.9871	0.484714	2.09356e-13	2.78809e-12	0	0	0	2.566	6.411	4.12	0	0	0.133	0.251	0.776	0.601	TRINITY_DN37296_c0_g1	negative regulator of sexual conjugation and meiosis	436	gi|1070560148|ref|XP_018381734.1|kinase-like protein [Alternaria alternata]gi|1027155925|gb|OAG16313.1|kinase-like protein [Alternaria alternata]	XP_018381734, OAG16313	0	100	905.975	436	436	1	100	0		0		0
TRINITY_DN37420_c0_g1	NN1	NE1	7.98573	2.21946	4.36775e-32	1.04065e-29	0	0.119	0	14.849	10.008	15.111	0.464	0	0.298	6.977	8.389	8.929	TRINITY_DN37420_c0_g1	hypothetical protein CC77DRAFT_467370	697	gi|1070562270|ref|XP_018380502.1|hypothetical protein CC77DRAFT_467370 [Alternaria alternata]gi|1027154688|gb|OAG15081.1|hypothetical protein CC77DRAFT_467370 [Alternaria alternata]	XP_018380502, OAG15081	0	98.2456	1354.35	684	672	1	98.2456	0		0		0
TRINITY_DN39526_c0_g2	NN1	NE1	7.97139	0.481567	3.38737e-10	2.73365e-09	0	0	0	4.852	0.825	3.864	0.193	0	0.174	0.104	0.112	1.27	TRINITY_DN39526_c0_g2	carnitine acetyl transferas	425	gi|628210569|ref|XP_007713044.1|hypothetical protein COCCADRAFT_5693 [Bipolaris zeicola 26-R-13]gi|953419001|ref|XP_014551572.1|hypothetical protein COCVIDRAFT_30936 [Bipolaris victoriae FI3]gi|576918439|gb|EUC32635.1|hypothetical protein COCCADRAFT_5693 [Bipolaris zeicola 26-R-13]gi|578484474|gb|EUN21998.1|hypothetical protein COCVIDRAFT_30936 [Bipolaris victoriae FI3]	XP_007713044, XP_014551572, EUC32635, EUN21998	0	96.7059	816.224	425	411	0		0		0		0
TRINITY_DN39505_c0_g1	NN1	NE1	7.96118	0.435168	6.33504e-06	2.94916e-05	0	0	0	0	3.838	4.209	0	0	0	0	0	0	TRINITY_DN39505_c0_g1	vacuolar sorting-associated 13	1366	gi|1070551208|ref|XP_018386109.1|vacuolar protein sorting-associated protein 13 [Alternaria alternata]gi|1027160312|gb|OAG20688.1|vacuolar protein sorting-associated protein 13 [Alternaria alternata]	XP_018386109, OAG20688	0	99.9268	2854.31	1366	1365	1	99.9268	0		0		0
TRINITY_DN36637_c0_g1	NN1	NE1	7.94227	0.459886	1.31728e-13	1.81532e-12	0	0.022	0	2.34	1.478	1.075	0.048	0.093	0.066	0.459	0.345	0.415	TRINITY_DN36637_c0_g1	l-serine dehydratase	432	gi|1070549928|ref|XP_018386379.1|hypothetical protein CC77DRAFT_987581 [Alternaria alternata]gi|1027160583|gb|OAG20958.1|hypothetical protein CC77DRAFT_987581 [Alternaria alternata]	XP_018386379, OAG20958	0	100	895.19	432	432	1	100	0		0		0
TRINITY_DN30991_c0_g1	NN1	NE1	7.94032	0.441501	1.86657e-13	2.50329e-12	0	0	0	1.981	1.578	3.122	0.068	0.067	0.182	0.545	0.785	0.457	TRINITY_DN30991_c0_g1 No TRANSDECODER pass										0		0		0		0
TRINITY_DN39123_c0_g2	NN1	NE1	7.93256	0.423321	6.85741e-11	6.18363e-10	0	0	0	1.662	1.365	4.491	0.077	0	0	0.537	0.267	0.347	TRINITY_DN39123_c0_g2	cytochrome P450 CYP82D47	211	gi|297741377|emb|CBI32508.3|unnamed protein product, partial [Vitis vinifera]	CBI32508	2.45e-146	100	424.091	207	207	0		0		0		1	100
TRINITY_DN23134_c0_g1	NN1	NE1	7.93244	0.422855	5.35251e-08	3.15431e-07	0	0	0	0.425	5.729	3.391	0.106	0.093	0	1.601	1.38	1.117	TRINITY_DN23134_c0_g1 No TRANSDECODER pass										0		0		0		0
TRINITY_DN34155_c0_g1	NN1	NE1	7.93088	0.429981	1.45451e-12	1.68791e-11	0	0	0	1.622	1.265	2.981	0.126	0.059	0.108	0.9	0.621	0.203	TRINITY_DN34155_c0_g1	ca2+-modulated nonselective cation channel polycystin	105	gi|1070559932|ref|XP_018381626.1|hypothetical protein CC77DRAFT_1065236 [Alternaria alternata]gi|1027155817|gb|OAG16205.1|hypothetical protein CC77DRAFT_1065236 [Alternaria alternata]	XP_018381626, OAG16205	5.1e-54	100	176.022	98	98	1	100	0		0		0
TRINITY_DN37953_c0_g1	NN1	NE1	7.92211	0.402493	1.12534e-08	7.27419e-08	0	0	0	1.223	0.796	5.156	0.116	0.776	0	0	0	0.127	TRINITY_DN37953_c0_g1	transcription factor	453	gi|1029182196|gb|OAL46771.1|hypothetical protein IQ07DRAFT_140741 [Pyrenochaeta sp. DS3sAY3a]	OAL46771	0	88.1844	558.525	347	306	0		0		1	88.1844	0
TRINITY_DN22397_c0_g1	NN1	NE1	7.90686	0.411261	5.38806e-13	6.70966e-12	0	0	0	1.622	1.18	2.572	0.116	0.051	0.099	0.9	0.966	0.44	TRINITY_DN22397_c0_g1 No TRANSDECODER pass										0		0		0		0
TRINITY_DN36852_c0_g1	NN1	NE1	7.89645	0.41322	5.74325e-09	3.88277e-08	0	0	0	4.879	15.296	2.316	0	0	0.431	0	0.276	0.271	TRINITY_DN36852_c0_g1	carbohydrate esterase family 8	336	gi|1070544994|ref|XP_018389314.1|pectin methylesterase [Alternaria alternata]gi|1027163523|gb|OAG23893.1|pectin methylesterase [Alternaria alternata]	XP_018389314, OAG23893	0	100	676.011	336	336	1	100	0		0		0
TRINITY_DN28472_c0_g1	NN1	NE1	7.88945	4.29727	9.42194e-24	6.68235e-22	0.559	0.999	0.287	66.971	63.488	328.004	11.303	0	8.393	217.008	179.582	209.051	TRINITY_DN28472_c0_g1	Stem cell self-renewal Piwi	1047	gi|1070544280|ref|XP_018390296.1|Piwi-domain-containing protein [Alternaria alternata]gi|1027164506|gb|OAG24875.1|Piwi-domain-containing protein [Alternaria alternata]	XP_018390296, OAG24875	0	99.809	2151.33	1047	1045	1	99.809	0		0		0
TRINITY_DN36210_c4_g1	NN1	NE1	7.88847	0.413732	7.4306e-13	9.04995e-12	0	0	0	2.792	1.365	1.228	0	0	0	0.84	0.974	1.329	TRINITY_DN36210_c4_g1 No TRANSDECODER pass										0		0		0		0
TRINITY_DN10816_c0_g1	NN1	NE1	7.88777	0.38835	3.20404e-12	3.53267e-11	0	0	0	1.914	3.127	4.824	0	0	0	0	0	0	TRINITY_DN10816_c0_g1 No TRANSDECODER pass										0		0		0		0
TRINITY_DN38871_c0_g1	NN1	NE1	7.88347	0.377737	2.72142e-10	2.22686e-09	0	0	0	1.542	1.166	4.376	0.155	0.143	0.066	0.779	0.345	0.339	TRINITY_DN38871_c0_g1	bZIP transcription factor ( )	511	gi|1070542142|ref|XP_018390685.1|hypothetical protein CC77DRAFT_926859 [Alternaria alternata]gi|1027164896|gb|OAG25264.1|hypothetical protein CC77DRAFT_926859 [Alternaria alternata]	XP_018390685, OAG25264	0	93.4109	967.607	516	482	1	93.4109	0		0		0
TRINITY_DN38639_c0_g2	NN1	NE1	7.88272	0.369447	2.54144e-09	1.81769e-08	0	0	0	2.446	2.801	10.53	0	0	0	5.402	3.457	3.385	TRINITY_DN38639_c0_g2	Allergen Act d 3	244	gi|731402634|ref|XP_010654739.1|PREDICTED: uncharacterized protein LOC100261739 [Vitis vinifera]	XP_010654739	4.2e-139	99.4924	408.297	197	196	0		0		0		1	99.4924
TRINITY_DN37334_c0_g1	NN1	NE1	7.87688	0.373594	5.54196e-09	3.76002e-08	0	0	0	1.329	0.384	2.943	0.155	0.051	0.041	0.286	0.517	0.499	TRINITY_DN37334_c0_g1	hypothetical protein THAOC_23910, partial	130	gi|397594463|gb|EJK56243.1|hypothetical protein THAOC_23910, partial [Thalassiosira oceanica]	EJK56243	0.000287	54.6512	50.0618	86	47	0		0		0		0
TRINITY_DN30832_c0_g1	NN1	NE1	7.87149	2.09731	1.18502e-24	9.82056e-23	0.067	0	0	6.088	6.354	12.398	0.097	0.143	0.133	0.866	1.19	0.762	TRINITY_DN30832_c0_g1 No TRANSDECODER pass										0		0		0		0
TRINITY_DN34448_c0_g2	NN1	NE1	7.86459	0.36895	3.10807e-11	2.96765e-10	0	0	0	1.834	1.052	3.48	0.213	0	0	0.545	0.552	0.381	TRINITY_DN34448_c0_g2 No TRANSDECODER pass										0		0		0		0
TRINITY_DN34797_c0_g1	NN1	NE1	7.86284	0.375925	2.85531e-13	3.71971e-12	0	0	0	4.041	7.321	5.207	0	0	0.166	0.208	0.207	0	TRINITY_DN34797_c0_g1 No TRANSDECODER pass										0		0		0		0
TRINITY_DN29771_c0_g1	NN1	NE1	7.86018	0.366685	3.38024e-11	3.1965e-10	0	0	0	1.981	0.981	3.378	0.068	0	0	0.312	0.388	0.305	TRINITY_DN29771_c0_g1 No TRANSDECODER pass										0		0		0		0
TRINITY_DN39355_c0_g1	NN1	NE1	7.85715	0.372578	7.69378e-14	1.09952e-12	0	0	0	2.127	1.407	2.341	0.068	0	0.116	0.736	1.302	1.075	TRINITY_DN39355_c0_g1	cell wall biogenesis phosphatase Ssd1	1365	gi|1070548476|ref|XP_018387515.1|cell wall biogenesis protein phosphatase Ssd1 [Alternaria alternata]gi|1027161721|gb|OAG22094.1|cell wall biogenesis protein phosphatase Ssd1 [Alternaria alternata]	XP_018387515, OAG22094	0	99.6348	2819.65	1369	1364	1	99.6348	0		0		0
TRINITY_DN32836_c0_g1	NN1	NE1	7.85712	0.372304	8.4072e-13	1.01906e-11	0	0	0	2.127	1.052	2.393	0.184	0.059	0.058	0.416	0.345	0.669	TRINITY_DN32836_c0_g1 No TRANSDECODER pass										0		0		0		0
TRINITY_DN38284_c0_g1	NN1	NE1	7.8433	0.352477	7.62656e-13	9.27752e-12	0	0	0	1.422	1.82	2.802	0.068	0	0.058	1.896	1.897	1.185	TRINITY_DN38284_c0_g1	hypothetical protein CC77DRAFT_1016136	494	gi|1070541900|ref|XP_018390564.1|hypothetical protein CC77DRAFT_1016136 [Alternaria alternata]gi|1027164775|gb|OAG25143.1|hypothetical protein CC77DRAFT_1016136 [Alternaria alternata]	XP_018390564, OAG25143	0	100	963.755	494	494	1	100	0		0		0
TRINITY_DN39811_c0_g1	NN1	NE1	7.84185	0.35181	5.47324e-13	6.79631e-12	0	0	0	1.25	1.663	2.38	0.058	0	0.207	0.329	0.397	0.127	TRINITY_DN39811_c0_g1	replicase	317	gi|89892507|gb|AAR31772.1|RNA-dependent RNA polymerase [Grapevine rupestris stem pitting-associated virus]	AAR31772	0	100	658.292	317	317	0		0		0		0
TRINITY_DN35401_c0_g1	NN1	NE1	7.83226	0.330938	3.68676e-10	2.9635e-09	0	0	0	0.97	0.995	3.135	0.058	0.051	0.05	0.26	0.129	0.186	TRINITY_DN35401_c0_g1	RNA-dependent RNA	227	gi|116077996|dbj|BAF34849.1|RNA-dependent RNA polymerase, partial [Grapevine rupestris stem pitting-associated virus]	BAF34849	5e-166	100	471.855	227	227	0		0		0		0
TRINITY_DN38983_c0_g3	NN1	NE1	7.82064	0.326368	1.93568e-11	1.89937e-10	0	0	0	1.515	2.63	4.44	0.3	0	0	0.649	1.647	0.855	TRINITY_DN38983_c0_g3	cutinase G-box binding	525	gi|1070549912|ref|XP_018386371.1|hypothetical protein CC77DRAFT_1030604 [Alternaria alternata]gi|1027160575|gb|OAG20950.1|hypothetical protein CC77DRAFT_1030604 [Alternaria alternata]	XP_018386371, OAG20950	0	96.1538	1074.31	546	525	1	96.1538	0		0		0
TRINITY_DN38609_c0_g1	NN1	NE1	7.81181	0.335295	5.88731e-06	2.75461e-05	0	0	0	2.659	0	2.572	0	0	0	0.926	0	0.711	TRINITY_DN38609_c0_g1	glycoside hydrolase family 131	275	gi|1070559562|ref|XP_018382040.1|hypothetical protein CC77DRAFT_1034157 [Alternaria alternata]gi|1027156232|gb|OAG16619.1|hypothetical protein CC77DRAFT_1034157 [Alternaria alternata]	XP_018382040, OAG16619	0	100	536.184	262	262	1	100	0		0		0
TRINITY_DN37943_c0_g1	NN1	NE1	7.77839	0.29833	2.05855e-12	2.33381e-11	0	0	0	2.592	1.734	3.813	0	0	0	0.961	1.173	0.516	TRINITY_DN37943_c0_g1	carbohydrate-binding module family 1	390	gi|1070547894|ref|XP_018388275.1|cellobiose dehydrogenase [Alternaria alternata]gi|1027162482|gb|OAG22854.1|cellobiose dehydrogenase [Alternaria alternata]	XP_018388275, OAG22854	0	100	793.882	388	388	1	100	0		0		0
TRINITY_DN39385_c0_g1	NN1	NE1	7.76919	0.286251	1.10322e-11	1.12224e-10	0	0	0	4.108	2.928	7.434	0.522	0	0.149	2.476	3.052	2.234	TRINITY_DN39385_c0_g1	cas1 domain-containing 1	249	gi|1070558482|ref|XP_018382751.1|hypothetical protein CC77DRAFT_917628, partial [Alternaria alternata]gi|1027156945|gb|OAG17330.1|hypothetical protein CC77DRAFT_917628, partial [Alternaria alternata]	XP_018382751, OAG17330	4.77e-160	99.5798	456.833	238	237	1	99.5798	0		0		0
TRINITY_DN35957_c0_g1	NN1	NE1	7.76705	0.277196	1.01977e-10	8.92909e-10	0	0	0	1.396	1.422	3.774	0.077	0.076	0.141	0.788	0.871	1.71	TRINITY_DN35957_c0_g1	acid protease	432	gi|1070551822|ref|XP_018385497.1|aspergillopepsin A precursor [Alternaria alternata]gi|1027159699|gb|OAG20076.1|aspergillopepsin A precursor [Alternaria alternata]	XP_018385497, OAG20076	0	100	763.066	379	379	1	100	0		0		0
TRINITY_DN39773_c7_g3	NN1	NE1	7.76007	0.27432	2.37548e-11	2.30423e-10	0	0	0	1.648	1.791	3.915	0.174	0	0.157	0.294	0.681	0.669	TRINITY_DN39773_c7_g3 No TRANSDECODER pass										0		0		0		0
TRINITY_DN37262_c0_g2	NN1	NE1	7.75436	0.285855	1.37807e-13	1.88885e-12	0	0	0	2.127	1.322	1.74	0.126	0.118	0.058	0.961	1.311	1.21	TRINITY_DN37262_c0_g2 No TRANSDECODER pass										0		0		0		0
TRINITY_DN851_c0_g1	NN1	NE1	7.74782	0.283907	6.59735e-10	5.12219e-09	0	0	0	5.889	12.041	2.648	7.813	4.243	0	0	5.587	0	TRINITY_DN851_c0_g1	hypothetical protein CC77DRAFT_178498	901	gi|1070554778|ref|XP_018384408.1|hypothetical protein CC77DRAFT_178498 [Alternaria alternata]gi|1027158607|gb|OAG18987.1|hypothetical protein CC77DRAFT_178498 [Alternaria alternata]	XP_018384408, OAG18987	0	100	1873.98	901	901	1	100	0		0		0
TRINITY_DN38709_c0_g1	NN1	NE1	7.7467	0.289734	1.57671e-10	1.34166e-09	0	0	0	14.556	3.511	7.498	0.077	0	0.356	1.463	2.699	2.124	TRINITY_DN38709_c0_g1	hypothetical protein CC77DRAFT_305321	590	gi|1070541966|ref|XP_018390597.1|hypothetical protein CC77DRAFT_305321 [Alternaria alternata]gi|1027164808|gb|OAG25176.1|hypothetical protein CC77DRAFT_305321 [Alternaria alternata]	XP_018390597, OAG25176	0	99.661	1197.96	590	588	1	99.661	0		0		0
TRINITY_DN35694_c0_g1	NN1	NE1	7.74213	0.266092	9.60312e-13	1.1512e-11	0	0	0	2.592	2.317	4.069	0.329	0.202	0.091	0.848	1.449	0.829	TRINITY_DN35694_c0_g1	---NA---	122	No Blast Hit							0		0		0		0
TRINITY_DN35485_c0_g1	NN1	NE1	7.7412	0.264831	2.4403e-11	2.36635e-10	0	0	0	1.635	0.81	2.38	0	0.051	0.05	0.32	0.129	0.44	TRINITY_DN35485_c0_g1	hypothetical protein CC77DRAFT_1074083	317	gi|1070556244|ref|XP_018383657.1|hypothetical protein CC77DRAFT_1074083 [Alternaria alternata]gi|1027157854|gb|OAG18236.1|hypothetical protein CC77DRAFT_1074083 [Alternaria alternata]	XP_018383657, OAG18236	0	95.8991	591.267	317	304	1	95.8991	0		0		0
TRINITY_DN38629_c0_g1	NN1	NE1	7.73771	0.263612	1.6856e-12	1.94203e-11	0	0	0	1.396	0.924	1.919	0.232	0	0	0.623	0	0.254	TRINITY_DN38629_c0_g1	aconitate hydratase	613	gi|1070543034|ref|XP_018389673.1|aconitate hydratase [Alternaria alternata]gi|1027163883|gb|OAG24252.1|aconitate hydratase [Alternaria alternata]	XP_018389673, OAG24252	0	99.1843	1256.12	613	608	1	99.1843	0		0		0
TRINITY_DN36351_c0_g2	NN1	NE1	7.73183	0.261029	9.73278e-14	1.37036e-12	0	0	0	2.353	2.218	2.853	0.087	0.084	0	1.108	1.811	0.491	TRINITY_DN36351_c0_g2 No TRANSDECODER pass										0		0		0		0
TRINITY_DN28610_c1_g1	NN1	NE1	7.72802	0.25119	1.0129e-11	1.0359e-10	0	0.043	0	1.928	1.351	3.275	0.077	0	0.033	1.16	0.267	0.872	TRINITY_DN28610_c1_g1	hypothetical protein	123	gi|1100849592|ref|WP_071414363.1|hypothetical protein [Acinetobacter baumannii]gi|1096355021|gb|OIC48785.1|hypothetical protein A7L03_18955 [Acinetobacter baumannii]	WP_071414363, OIC48785	7.98e-16	76.9231	78.9518	65	50	0		0		0		0
TRINITY_DN25357_c1_g1	NN1	NE1	7.71711	0.236505	4.87152e-09	3.33558e-08	0	0	0	2.659	0.768	4.9	0	0	0.265	0	0	0	TRINITY_DN25357_c1_g1	somatic embryogenesis receptor kinase 1-like	146	gi|225425162|ref|XP_002263688.1|PREDICTED: somatic embryogenesis receptor kinase 1 [Vitis vinifera]gi|296088725|emb|CBI38175.3|unnamed protein product, partial [Vitis vinifera]	XP_002263688, CBI38175	1.73e-100	100	300.442	146	146	0		0		0		1	100
TRINITY_DN34182_c0_g2	NN1	NE1	7.71536	0.228415	4.75533e-10	3.77174e-09	0	0	0	1.529	1.905	5.041	0.213	0	0.091	0.814	0.586	0.457	TRINITY_DN34182_c0_g2	lipase precursor	414	gi|1070550210|ref|XP_018386520.1|lipase precursor [Alternaria alternata]gi|1027160724|gb|OAG21099.1|lipase precursor [Alternaria alternata]	XP_018386520, OAG21099	0	99.7449	805.823	392	391	1	99.7449	0		0		0
TRINITY_DN35630_c0_g1	NN1	NE1	7.68719	0.216296	3.9554e-12	4.28823e-11	0	0	0	3.509	3.27	6.026	0	0	0	0	0	0	TRINITY_DN35630_c0_g1	phosphate-repressible phosphate permease	581	gi|1070540766|ref|XP_018391772.1|phosphate-repressible phosphate permease [Alternaria alternata]gi|1027165984|gb|OAG26351.1|phosphate-repressible phosphate permease [Alternaria alternata]	XP_018391772, OAG26351	0	99.8279	1182.16	581	580	1	99.8279	0		0		0
TRINITY_DN36873_c0_g1	NN1	NE1	7.6813	0.212787	2.98703e-11	2.85834e-10	0	0	0	2.087	1.066	2.981	0.077	0	0.066	0.433	0.517	0.838	TRINITY_DN36873_c0_g1	tetraspanin tsp3	304	gi|1070541548|ref|XP_018390388.1|hypothetical protein CC77DRAFT_1076061 [Alternaria alternata]gi|1027164599|gb|OAG24967.1|hypothetical protein CC77DRAFT_1076061 [Alternaria alternata]	XP_018390388, OAG24967	0	99.6711	625.165	304	303	1	99.6711	0		0		0
TRINITY_DN39110_c0_g3	NN1	NE1	7.67429	0.20167	2.98183e-11	2.85516e-10	0	0	0	2.433	1.99	4.785	0.116	0.11	0	1.039	0.259	0.635	TRINITY_DN39110_c0_g3	c2h2 transcription factor	326	gi|1070556214|ref|XP_018383642.1|hypothetical protein CC77DRAFT_216735 [Alternaria alternata]gi|1027157839|gb|OAG18221.1|hypothetical protein CC77DRAFT_216735 [Alternaria alternata]	XP_018383642, OAG18221	0	100	682.559	326	326	1	100	0		0		0
TRINITY_DN32144_c0_g1	NN1	NE1	7.66983	0.18966	4.68431e-09	3.21461e-08	0	0	0	1.795	0.881	4.478	0	0	0.083	0.502	0.914	0.694	TRINITY_DN32144_c0_g1	---NA---	110	No Blast Hit							0		0		0		0
TRINITY_DN28846_c0_g1	NN1	NE1	7.66213	0.186711	8.02297e-10	6.14148e-09	0	0	0	2.659	1.535	5.988	0.135	0	0	0.727	0.69	2.421	TRINITY_DN28846_c0_g1	chaperone heat shock Hsp12	106	gi|1070544560|ref|XP_018389097.1|hypothetical protein CC77DRAFT_1005918 [Alternaria alternata]gi|1027163306|gb|OAG23676.1|hypothetical protein CC77DRAFT_1005918 [Alternaria alternata]	XP_018389097, OAG23676	5.6e-62	97.1698	196.438	106	103	1	97.1698	0		0		0
TRINITY_DN38449_c0_g1	NN1	NE1	7.65064	0.182515	1.83644e-11	1.80781e-10	0	0	0	2.512	2.189	4.67	0.483	0.219	0.108	0.13	0.673	0.389	TRINITY_DN38449_c0_g1	glyoxylate pathway regulator	297	gi|1070540048|ref|XP_018391375.1|glyoxylate pathway regulator [Alternaria alternata]gi|1027165587|gb|OAG25954.1|glyoxylate pathway regulator [Alternaria alternata]	XP_018391375, OAG25954	0	99.6633	598.201	297	296	1	99.6633	0		0		0
TRINITY_DN38051_c0_g1	NN1	NE1	7.64583	0.188109	3.66489e-13	4.6804e-12	0	0	0	2.473	1.848	2.444	0	0	0	0	0.621	1.21	TRINITY_DN38051_c0_g1	Casein kinase I	204	gi|915163090|ref|XP_013330159.1|Casein kinase I [Rasamsonia emersonii CBS 393.64]gi|802093912|gb|KKA23547.1|Casein kinase I [Rasamsonia emersonii CBS 393.64]	XP_013330159, KKA23547	6.49e-141	92.6267	412.149	217	201	0		0		0		0
TRINITY_DN38806_c0_g2	NN1	NE1	7.64379	0.186816	1.50032e-11	1.49919e-10	0	0	0	3.297	1.422	3.224	0.203	0.093	0.182	0.338	0.793	0.779	TRINITY_DN38806_c0_g2 No TRANSDECODER pass										0		0		0		0
TRINITY_DN36011_c0_g1	NN1	NE1	7.64082	0.177718	1.17129e-11	1.18743e-10	0	0	0	2.672	1.706	3.877	0.213	0	0.282	0.831	0	0.465	TRINITY_DN36011_c0_g1	meiotically up-regulated gene 190	1237	gi|1070542104|ref|XP_018390666.1|hypothetical protein CC77DRAFT_954168 [Alternaria alternata]gi|1027164877|gb|OAG25245.1|hypothetical protein CC77DRAFT_954168 [Alternaria alternata]	XP_018390666, OAG25245	0	100	2574.27	1237	1237	1	100	0		0		0
TRINITY_DN20859_c0_g1	NN1	NE1	7.63329	1.87513	4.21316e-21	1.97068e-19	0	0.033	0	2.765	1.606	4.389	0.029	0.025	0	0.32	0.466	0.728	TRINITY_DN20859_c0_g1	kDa heat shock mitochondrial	147	gi|731402761|ref|XP_010654789.1|PREDICTED: 26.5 kDa heat shock protein, mitochondrial [Vitis vinifera]gi|297743451|emb|CBI36318.3|unnamed protein product, partial [Vitis vinifera]	XP_010654789, CBI36318	7.38e-60	98.0198	197.208	101	99	0		0		0		1	98.0198
TRINITY_DN31597_c0_g1	NN1	NE1	7.60768	0.153944	6.79437e-13	8.3283e-12	0	0	0	2.18	1.791	2.354	0.338	0.076	0	0.935	0.75	1.549	TRINITY_DN31597_c0_g1	myb-related Myb4-like	295	gi|526117860|ref|NP_001268132.1|R2R3 Myb14 transcription factor [Vitis vinifera]gi|158323776|gb|ABW34392.1|R2R3 Myb14 transcription factor [Vitis vinifera]	NP_001268132, ABW34392	0	100	571.237	272	272	0		0		0		1	100
TRINITY_DN38313_c0_g1	NN1	NE1	7.59819	0.131877	3.30084e-09	2.32002e-08	0	0	0	1.967	8.856	6.653	0	0.219	0	1.056	0	0	TRINITY_DN38313_c0_g1	Senescence spartin-associated	515	gi|1070561976|ref|XP_018380709.1|hypothetical protein CC77DRAFT_1066182 [Alternaria alternata]gi|1027154896|gb|OAG15288.1|hypothetical protein CC77DRAFT_1066182 [Alternaria alternata]	XP_018380709, OAG15288	0	99.6132	1040.02	517	515	1	99.6132	0		0		0
TRINITY_DN37282_c0_g1	NN1	NE1	7.58859	0.128049	4.72545e-11	4.36571e-10	0	0	0	1.13	0.967	2.137	0.116	0	0	0.571	0.44	0.491	TRINITY_DN37282_c0_g1	domain-containing	521	gi|1070541098|ref|XP_018391938.1|DnaJ-domain-containing protein [Alternaria alternata]gi|1027166150|gb|OAG26517.1|DnaJ-domain-containing protein [Alternaria alternata]	XP_018391938, OAG26517	0	100	1032.32	513	513	1	100	0		0		0
TRINITY_DN38341_c0_g1	NN1	NE1	7.58786	0.144008	5.90495e-11	5.36921e-10	0	0	0	3.988	1.407	2.828	0.551	0	0.099	0.978	0.733	0.711	TRINITY_DN38341_c0_g1	MFS transporter	483	gi|1070561474|ref|XP_018380880.1|MFS transporter [Alternaria alternata]gi|1027155068|gb|OAG15459.1|MFS transporter [Alternaria alternata]	XP_018380880, OAG15459	0	100	992.645	483	483	1	100	0		0		0
TRINITY_DN37290_c0_g1	NN1	NE1	7.57467	0.112703	1.19792e-10	1.03787e-09	0	0	0	0.957	1.038	2.213	0.174	0	0.199	0.13	0.569	0.313	TRINITY_DN37290_c0_g1	hypothetical protein CC77DRAFT_1042858	713	gi|1070558096|ref|XP_018382558.1|hypothetical protein CC77DRAFT_1042858 [Alternaria alternata]gi|1027156752|gb|OAG17137.1|hypothetical protein CC77DRAFT_1042858 [Alternaria alternata]	XP_018382558, OAG17137	0	100	1486.47	713	713	1	100	0		0		0
TRINITY_DN39298_c0_g1	NN1	NE1	7.56845	0.118303	6.11713e-11	5.55056e-10	0	0	0	2.419	1.109	2.815	0.174	0.076	0.224	0.857	0.862	1.405	TRINITY_DN39298_c0_g1 No TRANSDECODER pass										0		0		0		0
TRINITY_DN20486_c0_g1	NN1	NE1	7.56703	0.118212	1.05401e-12	1.25416e-11	0	0	0	1.276	1.194	1.433	0	0.101	0	0.831	0.241	0.347	TRINITY_DN20486_c0_g1	sucrose transport	661	gi|1070550744|ref|XP_018386787.1|hypothetical protein CC77DRAFT_869390 [Alternaria alternata]gi|1027160991|gb|OAG21366.1|hypothetical protein CC77DRAFT_869390 [Alternaria alternata]	XP_018386787, OAG21366	0	100	1347.41	661	661	1	100	0		0		0
TRINITY_DN37685_c0_g1	NN1	NE1	7.56314	0.0866764	1.32046e-07	7.39442e-07	0	0	0	1.077	6.724	10.325	2.794	0	0.663	13.876	15.563	14.854	TRINITY_DN37685_c0_g1	replicase	260	gi|89892507|gb|AAR31772.1|RNA-dependent RNA polymerase [Grapevine rupestris stem pitting-associated virus]	AAR31772	1.66e-171	100	534.643	260	260	0		0		0		0
TRINITY_DN39221_c0_g1	NN1	NE1	7.56023	0.122724	5.82877e-11	5.30469e-10	0	0	0	4.48	1.663	2.661	0	0	0	0.13	0	0	TRINITY_DN39221_c0_g1	DUF221-domain-containing	867	gi|1070542814|ref|XP_018391021.1|DUF221-domain-containing protein [Alternaria alternata]gi|1027165232|gb|OAG25600.1|DUF221-domain-containing protein [Alternaria alternata]	XP_018391021, OAG25600	0	100	1793.48	867	867	1	100	0		0		0
TRINITY_DN38022_c0_g1	NN1	NE1	7.56007	0.10653	1.00627e-11	1.02981e-10	0	0	0	1.795	1.834	2.968	0.087	0	0.083	0.606	1.311	1.278	TRINITY_DN38022_c0_g1	cell lysis	378	gi|1070551138|ref|XP_018386074.1|hypothetical protein CC77DRAFT_1020323 [Alternaria alternata]gi|1027160277|gb|OAG20653.1|hypothetical protein CC77DRAFT_1020323 [Alternaria alternata]	XP_018386074, OAG20653	0	100	780.015	378	378	1	100	0		0		0
TRINITY_DN35791_c0_g1	NN1	NE1	7.55213	1.78377	7.74359e-18	2.16459e-16	0.077	0	0	5.331	3.924	12.616	0.174	0	0.149	0.571	1.328	1.303	TRINITY_DN35791_c0_g1	hypothetical protein SNOG_03521	215	gi|169601314|ref|XP_001794079.1|hypothetical protein SNOG_03521 [Parastagonospora nodorum SN15]gi|160705906|gb|EAT88726.2|hypothetical protein SNOG_03521 [Parastagonospora nodorum SN15]	XP_001794079, EAT88726	4.79e-120	88.9401	352.829	217	193	0		0		0		0
TRINITY_DN31317_c0_g1	NN1	NE1	7.55004	0.101631	6.24695e-12	6.58759e-11	0	0	0	2.286	1.734	2.917	0.097	0.084	0	0.32	0.957	0.728	TRINITY_DN31317_c0_g1 No TRANSDECODER pass										0		0		0		0
TRINITY_DN38101_c0_g1	NN1	NE1	7.54437	0.115777	2.8463e-10	2.32282e-09	0	0	0	6.407	2.303	2.482	0.464	0	0	0.511	0.345	0.838	TRINITY_DN38101_c0_g1	oxysterol binding	399	gi|1070559864|ref|XP_018381592.1|Oxysterol-binding protein [Alternaria alternata]gi|1027155783|gb|OAG16171.1|Oxysterol-binding protein [Alternaria alternata]	XP_018381592, OAG16171	0	100	821.617	399	399	1	100	0		0		0
TRINITY_DN31499_c0_g1	NN1	NE1	7.53674	0.0865774	3.24171e-11	3.08175e-10	0	0	0	1.662	1.223	2.585	0	0	0.066	1.013	1.104	0.576	TRINITY_DN31499_c0_g1	acyl- dehydrogenase	554	gi|1070540712|ref|XP_018391745.1|short-chain specific acyl-CoA dehydrogenase mitochondrial precursor [Alternaria alternata]gi|1027165957|gb|OAG26324.1|short-chain specific acyl-CoA dehydrogenase mitochondrial precursor [Alternaria alternata]	XP_018391745, OAG26324	0	100	1153.66	554	554	1	100	0		0		0
TRINITY_DN32593_c0_g1	NN1	NE1	7.53374	0.0846733	2.16017e-10	1.79947e-09	0	0	0	1.382	0.64	1.919	0	0	0	0.606	0.733	0.584	TRINITY_DN32593_c0_g1	HAD-superfamily hydrolase	429	gi|1070557156|ref|XP_018383417.1|HAD superfamily hydrolase-like protein [Alternaria alternata]gi|1027157613|gb|OAG17996.1|HAD superfamily hydrolase-like protein [Alternaria alternata]	XP_018383417, OAG17996	0	100	892.108	429	429	1	100	0		0		0
TRINITY_DN36437_c0_g1	NN1	NE1	7.53372	3.6894	1.08205e-30	2.03699e-28	0.202	0.054	0	18.291	8.416	42.031	0.329	0.051	0.447	1.922	2.552	1.667	TRINITY_DN36437_c0_g1	D-xylose-proton symporter	670	gi|1070547000|ref|XP_018387828.1|D-xylose-proton symporter [Alternaria alternata]gi|1027162035|gb|OAG22407.1|D-xylose-proton symporter [Alternaria alternata]	XP_018387828, OAG22407	0	96.4126	1316.21	669	645	1	96.4126	0		0		0
TRINITY_DN36943_c0_g1	NN1	NE1	7.53192	0.0844108	1.77723e-09	1.29696e-08	0	0	0	1.914	6.227	2.687	0.309	0	0.265	0.511	1.19	0.999	TRINITY_DN36943_c0_g1	zz type zinc finger domain	1009	gi|1070545950|ref|XP_018388530.1|hypothetical protein CC77DRAFT_694348 [Alternaria alternata]gi|1027162738|gb|OAG23109.1|hypothetical protein CC77DRAFT_694348 [Alternaria alternata]	XP_018388530, OAG23109	0	99.5838	1994.93	961	957	1	99.5838	0		0		0
TRINITY_DN37091_c0_g1	NN1	NE1	7.53098	0.110548	2.00982e-09	1.45798e-08	0	0	0	2.552	1.052	0.614	0	0	0.157	0.13	0.069	0.508	TRINITY_DN37091_c0_g1	hypothetical protein CC77DRAFT_1024225	134	gi|1070560208|ref|XP_018381764.1|hypothetical protein CC77DRAFT_1024225 [Alternaria alternata]gi|1027155955|gb|OAG16343.1|hypothetical protein CC77DRAFT_1024225 [Alternaria alternata]	XP_018381764, OAG16343	3.17e-85	100	260.381	134	134	1	100	0		0		0
TRINITY_DN35263_c0_g1	NN1	NE1	7.52494	0.0812501	3.77686e-12	4.10488e-11	0	0	0	1.502	1.208	1.766	0	0	0	0.554	0.422	0.406	TRINITY_DN35263_c0_g1	GDSL esterase lipase At5g33370	265	gi|225430643|ref|XP_002268826.1|PREDICTED: GDSL esterase/lipase At5g33370 [Vitis vinifera]	XP_002268826	0	99.6212	530.406	264	263	0		0		0		1	99.6212
TRINITY_DN38242_c0_g1	NN1	NE1	7.52376	0.0714785	1.21715e-10	1.05303e-09	0	0	0	2.871	2.459	5.578	0.309	0	0.133	1.195	1.535	1.168	TRINITY_DN38242_c0_g1	high affinity glucose transporter	568	gi|1070557754|ref|XP_018383059.1|high affinity glucose transporter [Alternaria alternata]gi|1027157254|gb|OAG17638.1|high affinity glucose transporter [Alternaria alternata]	XP_018383059, OAG17638	0	100	1169.45	568	568	1	100	0		0		0
TRINITY_DN33513_c1_g2	NN1	NE1	7.52173	0.0599561	4.17933e-09	2.88952e-08	0	0	0	1.183	1.038	3.519	0.164	0.076	0.141	1.982	1.897	2.471	TRINITY_DN33513_c1_g2	metallo-dependent phosphatase	107	gi|1070544258|ref|XP_018390285.1|hypothetical protein CC77DRAFT_982221 [Alternaria alternata]gi|1027164495|gb|OAG24864.1|hypothetical protein CC77DRAFT_982221 [Alternaria alternata]	XP_018390285, OAG24864	2.3e-39	98.5714	137.887	70	69	1	98.5714	0		0		0
TRINITY_DN20024_c0_g1	NN1	NE1	7.51022	0.0745672	3.15458e-10	2.55661e-09	0	0	0	1.702	2.957	1.049	0	0	0	0.182	0	0.178	TRINITY_DN20024_c0_g1 No TRANSDECODER pass										0		0		0		0
TRINITY_DN38070_c0_g1	NN1	NE1	7.50574	0.05352	7.50038e-10	5.77041e-09	0	0	0	0.997	0.682	2.06	0	0.051	0	0.294	0	0.347	TRINITY_DN38070_c0_g1	hypothetical protein CC77DRAFT_925604	319	gi|1070539570|ref|XP_018391063.1|hypothetical protein CC77DRAFT_925604 [Alternaria alternata]gi|1027165275|gb|OAG25642.1|hypothetical protein CC77DRAFT_925604 [Alternaria alternata]	XP_018391063, OAG25642	0	100	593.578	294	294	1	100	0		0		0
TRINITY_DN39107_c2_g1	NN1	NE1	7.5054	0.0536799	3.40488e-10	2.74706e-09	0	0	0	1.595	1.351	3.506	0	0.093	0	0.857	0.517	0.212	TRINITY_DN39107_c2_g1	dehydrin 2b	118	gi|1070539568|ref|XP_018391062.1|hypothetical protein CC77DRAFT_15 [Alternaria alternata]gi|1027165274|gb|OAG25641.1|hypothetical protein CC77DRAFT_15 [Alternaria alternata]	XP_018391062, OAG25641	6.4e-44	100	160.229	84	84	1	100	0		0		0
TRINITY_DN35881_c0_g1	NN1	NE1	7.50399	0.0425954	5.81191e-09	3.92224e-08	0	0	0	0.904	1.948	3.826	0.097	0.262	0.166	1.498	0.854	1.041	TRINITY_DN35881_c0_g1	phosphatidylglycerol phosphatidylinositol transfer precursor	213	gi|1070542916|ref|XP_018389614.1|phosphatidylglycerol/phosphatidylinositol transfer protein precursor [Alternaria alternata]gi|1027163824|gb|OAG24193.1|phosphatidylglycerol/phosphatidylinositol transfer protein precursor [Alternaria alternata]	XP_018389614, OAG24193	3.42e-118	100	346.28	167	167	1	100	0		0		0
TRINITY_DN31719_c0_g1	NN1	NE1	7.49638	0.0672768	1.87927e-11	1.84699e-10	0	0	0	1.834	1.379	0.896	0.058	0	0.207	1.047	0.526	0.643	TRINITY_DN31719_c0_g1 No TRANSDECODER pass										0		0		0		0
TRINITY_DN31581_c0_g1	NN1	NE1	7.49389	0.0490161	3.89331e-11	3.64775e-10	0	0	0	5.118	4.435	8.496	0.261	0	0.224	0.866	0.862	0.846	TRINITY_DN31581_c0_g1	Pkinase-domain-containing	629	gi|1070551904|ref|XP_018385538.1|Pkinase-domain-containing protein [Alternaria alternata]gi|1027159740|gb|OAG20117.1|Pkinase-domain-containing protein [Alternaria alternata]	XP_018385538, OAG20117	0	100	1149.04	562	562	1	100	0		0		0
TRINITY_DN37812_c0_g1	NN1	NE1	7.49144	0.0467692	2.54805e-09	1.82199e-08	0	0	0	3.39	1.166	4.939	0.135	0.127	0.356	1.818	0.759	2.217	TRINITY_DN37812_c0_g1 No TRANSDECODER pass										0		0		0		0
TRINITY_DN38166_c0_g5	NN1	NE1	7.48499	0.0451548	3.12586e-11	2.98277e-10	0	0	0	3.589	4.89	3.8	0	0	0.588	1.428	1.233	2.632	TRINITY_DN38166_c0_g5	Histone H4	103	gi|699035063|emb|CEF85879.1|unnamed protein product [Fusarium graminearum]	CEF85879	4.33e-64	100	203.756	103	103	0		0		0		0
TRINITY_DN38481_c0_g1	NN1	NE1	7.47127	2.48182	1.20339e-17	3.27383e-16	0	0.109	0	4.573	3.014	14.343	0.319	0.051	0.182	0.407	0.354	0.457	TRINITY_DN38481_c0_g1	frequency clock	1043	gi|1070562300|ref|XP_018380517.1|hypothetical protein CC77DRAFT_468327 [Alternaria alternata]gi|1027154703|gb|OAG15096.1|hypothetical protein CC77DRAFT_468327 [Alternaria alternata]	XP_018380517, OAG15096	0	99.2032	2030.76	1004	996	1	99.2032	0		0		0
TRINITY_DN39832_c4_g1	NN1	NE1	7.47047	2.51525	1.14777e-12	1.35358e-11	0	0.185	0	51.618	5.644	3.519	0.629	0	0.075	11.349	22.297	13.584	TRINITY_DN39832_c4_g1	replicase	233	gi|89892507|gb|AAR31772.1|RNA-dependent RNA polymerase [Grapevine rupestris stem pitting-associated virus]	AAR31772	2.19e-154	99.5708	484.952	233	232	0		0		0		0
TRINITY_DN34376_c0_g1	NN1	NE1	7.46238	0.014828	2.04875e-09	1.4841e-08	0	0	0	1.382	0.924	3.032	0.232	0.363	0.207	0.433	0.345	0.508	TRINITY_DN34376_c0_g1 No TRANSDECODER pass										0		0		0		0
TRINITY_DN34446_c0_g1	NN1	NE1	7.45969	0.0144216	3.2167e-10	2.60557e-09	0	0.033	0	1.09	1.223	2.508	0	0	0.033	0	0.121	0.465	TRINITY_DN34446_c0_g1	hypothetical protein CC77DRAFT_533598	475	gi|1070543744|ref|XP_018390028.1|hypothetical protein CC77DRAFT_533598 [Alternaria alternata]gi|1027164238|gb|OAG24607.1|hypothetical protein CC77DRAFT_533598 [Alternaria alternata]	XP_018390028, OAG24607	0	99.7895	984.941	475	474	1	99.7895	0		0		0
TRINITY_DN37854_c0_g3	NN1	NE1	7.45781	0.0323145	9.86518e-11	8.6553e-10	0	0	0	4.48	5.374	2.316	0.184	0	0.472	0	0	0.195	TRINITY_DN37854_c0_g3 No TRANSDECODER pass										0		0		0		0
TRINITY_DN33689_c0_g1	NN1	NE1	7.45711	0.0227095	5.72782e-11	5.21748e-10	0	0	0	3.004	1.621	3.506	0	0	0.108	0.407	0.207	0.457	TRINITY_DN33689_c0_g1	ferric reductase	590	gi|1070545720|ref|XP_018388415.1|ferric reductase [Alternaria alternata]gi|1027162623|gb|OAG22994.1|ferric reductase [Alternaria alternata]	XP_018388415, OAG22994	0	100	1216.45	590	590	1	100	0		0		0
TRINITY_DN26317_c0_g1	NN1	NE1	7.45492	0.0114134	2.89652e-09	2.05383e-08	0	0	0	1.795	0.81	3.224	0.087	0	0	0.303	0.103	0.279	TRINITY_DN26317_c0_g1	glycoside hydrolase family 37	679	gi|1070545038|ref|XP_018389336.1|trehalose [Alternaria alternata]gi|1027163545|gb|OAG23915.1|trehalose [Alternaria alternata]	XP_018389336, OAG23915	0	100	1399.03	679	679	1	100	0		0		0
TRINITY_DN30588_c0_g1	NN1	NE1	7.44714	0.00816284	1.63918e-09	1.20197e-08	0	0	0	3.031	1.279	4.657	0.135	0	0	1.03	0.586	0.863	TRINITY_DN30588_c0_g1	---NA---	101	No Blast Hit							0		0		0		0
TRINITY_DN36970_c0_g1	NN1	NE1	7.44099	0.00596997	1.85745e-10	1.56483e-09	0	0	0	1.648	0.924	2.277	0	0.067	0	0	0.241	0.313	TRINITY_DN36970_c0_g1	glycoside hydrolase family 12	245	gi|1070555328|ref|XP_018383921.1|endoglucanase A precursor [Alternaria alternata]gi|1027158119|gb|OAG18500.1|endoglucanase A precursor [Alternaria alternata]	XP_018383921, OAG18500	1.23e-175	100	496.123	245	245	1	100	0		0		0
TRINITY_DN39209_c1_g1	NN1	NE1	7.43997	1.69293	2.20338e-24	1.74537e-22	0	0.065	0	5.45	3.625	5.694	0.058	0	0.108	2.052	1.854	1.87	TRINITY_DN39209_c1_g1	nitrate transporter	460	gi|1029190441|gb|OAL55001.1|nitrate transporter-like protein [Pyrenochaeta sp. DS3sAY3a]	OAL55001	0	95.6522	816.994	460	440	0		0		1	95.6522	0
TRINITY_DN39489_c0_g2	NN1	NE1	7.43473	-0.00683925	9.56149e-10	7.26268e-09	0	0	0	3.749	2.715	7.69	0	0.194	0	0.234	0.474	0.229	TRINITY_DN39489_c0_g2	cytochrome P450 87A3	167	gi|359491902|ref|XP_002272143.2|PREDICTED: cytochrome P450 87A3 [Vitis vinifera]gi|297745540|emb|CBI40705.3|unnamed protein product, partial [Vitis vinifera]	XP_002272143, CBI40705	2.19e-87	98.5612	276.559	139	137	0		0		0		1	98.5612
TRINITY_DN37485_c0_g1	NN1	NE1	7.43203	0.00199157	5.85122e-11	5.32352e-10	0	0	0	3.948	2.189	4.44	0	0	0.273	2.632	3.164	2.92	TRINITY_DN37485_c0_g1	D-arabinitol dehydrogenase	371	gi|1070559142|ref|XP_018382437.1|D-arabinitol dehydrogenase-like protein [Alternaria alternata]gi|1027156630|gb|OAG17016.1|D-arabinitol dehydrogenase-like protein [Alternaria alternata]	XP_018382437, OAG17016	0	99.7305	762.296	371	370	1	99.7305	0		0		0
TRINITY_DN36827_c0_g1	NN1	NE1	7.42876	-0.020327	2.4825e-08	1.52978e-07	0	0	0	1.25	5.558	6.321	0	0.186	0	0.441	0.888	0.652	TRINITY_DN36827_c0_g1	hypothetical protein CC77DRAFT_1010682	305	gi|1070555892|ref|XP_018383481.1|hypothetical protein CC77DRAFT_1010682 [Alternaria alternata]gi|1027157678|gb|OAG18060.1|hypothetical protein CC77DRAFT_1010682 [Alternaria alternata]	XP_018383481, OAG18060	0	99.654	586.26	289	288	1	99.654	0		0		0
TRINITY_DN26745_c0_g3	NN1	NE1	7.42677	-0.00052457	9.11329e-11	8.05822e-10	0	0	0	7.245	3.511	7.383	0	0	0	0.467	1.724	0.702	TRINITY_DN26745_c0_g3 No TRANSDECODER pass										0		0		0		0
TRINITY_DN29431_c0_g2	NN1	NE1	7.42146	-0.0226344	1.82351e-09	1.32947e-08	0	0	0	0.691	1.166	2.111	0	0	0.025	0.45	0.336	1.396	TRINITY_DN29431_c0_g2 No TRANSDECODER pass										0		0		0		0
TRINITY_DN39134_c0_g1	NN1	NE1	7.41652	-0.0260122	2.32745e-08	1.44064e-07	0	0	0	2.446	0.981	5.22	0.261	0	0	0.58	0.586	0.423	TRINITY_DN39134_c0_g1	K(+) H(+) antiporter 1	348	gi|1070541324|ref|XP_018392051.1|K(+)/H(+) antiporter 1 [Alternaria alternata]gi|1027166263|gb|OAG26630.1|K(+)/H(+) antiporter 1 [Alternaria alternata]	XP_018392051, OAG26630	0	100	717.998	348	348	1	100	0		0		0
TRINITY_DN39381_c0_g1	NN1	NE1	7.40804	1.66082	5.79757e-24	4.30191e-22	0	0.043	0	2.805	2.218	3.48	0.077	0.034	0.166	0.667	0.836	0.576	TRINITY_DN39381_c0_g1	glutamate synthase	2142	gi|1070557572|ref|XP_018382968.1|glutamate synthase [Alternaria alternata]gi|1027157163|gb|OAG17547.1|glutamate synthase [Alternaria alternata]	XP_018382968, OAG17547	0	99.9533	4451.35	2142	2141	1	99.9533	0		0		0
TRINITY_DN34694_c0_g1	NN1	NE1	7.40713	-0.00976703	3.42322e-11	3.23413e-10	0	0	0	1.941	1.251	1.036	0	0	0	0	0	0.702	TRINITY_DN34694_c0_g1	oligopeptide transporter	648	gi|1070552150|ref|XP_018385661.1|PTR2-domain-containing protein [Alternaria alternata]gi|1027159863|gb|OAG20240.1|PTR2-domain-containing protein [Alternaria alternata]	XP_018385661, OAG20240	0	100	1276.54	616	616	1	100	0		0		0
TRINITY_DN38065_c0_g1	NN1	NE1	7.40694	-0.0185164	8.07409e-12	8.38391e-11	0	0	0	2.154	2.004	2.303	0	0.186	0	0.658	0.216	0.212	TRINITY_DN38065_c0_g1	damaged DNA binding	440	gi|1070541326|ref|XP_018392052.1|hypothetical protein CC77DRAFT_1004556 [Alternaria alternata]gi|1027166264|gb|OAG26631.1|hypothetical protein CC77DRAFT_1004556 [Alternaria alternata]	XP_018392052, OAG26631	0	100	917.916	440	440	1	100	0		0		0
TRINITY_DN31904_c0_g1	NN1	NE1	7.40249	-0.0301158	1.01136e-10	8.86055e-10	0	0	0	3.416	3.725	6.244	0	0	0	0	0.457	0	TRINITY_DN31904_c0_g1 No TRANSDECODER pass										0		0		0		0
TRINITY_DN39162_c0_g1	NN1	NE1	7.40062	4.02021	1.98571e-73	5.04653e-70	0.173	0.195	0.056	21.269	27.152	27.035	0.058	0	0.215	0.277	0.207	0.203	TRINITY_DN39162_c0_g1	---NA---	216	No Blast Hit							0		0		0		0
TRINITY_DN29776_c0_g1	NN1	NE1	7.39875	-0.0315933	6.20966e-11	5.62781e-10	0	0	0	2.685	3.241	4.529	0	0	0	0.718	0.759	1.049	TRINITY_DN29776_c0_g1	hypothetical protein CC77DRAFT_926014	934	gi|1070542838|ref|XP_018391033.1|hypothetical protein CC77DRAFT_926014 [Alternaria alternata]gi|1027165244|gb|OAG25612.1|hypothetical protein CC77DRAFT_926014 [Alternaria alternata]	XP_018391033, OAG25612	0	100	1926.37	934	934	1	100	0		0		0
TRINITY_DN21890_c0_g1	NN1	NE1	7.39686	-0.0328287	1.35579e-10	1.16603e-09	0	0	0	1.648	1.251	2.546	0	0	0	0.277	0.276	0.178	TRINITY_DN21890_c0_g1	heavy metal-associated isoprenylated plant 3-like	150	gi|1104499943|ref|XP_019073805.1|PREDICTED: heavy metal-associated isoprenylated plant protein 7 isoform X1 [Vitis vinifera]	XP_019073805	8.65e-94	99.2958	285.419	142	141	0		0		0		1	99.2958
TRINITY_DN27778_c0_g1	NN1	NE1	7.39491	-0.0335672	7.625e-11	6.82735e-10	0	0	0	1.369	1.123	2.034	0	0.067	0.083	0.589	0.767	0.313	TRINITY_DN27778_c0_g1	glutaredoxin	102	gi|1070546378|ref|XP_018388744.1|glutaredoxin [Alternaria alternata]gi|1027162952|gb|OAG23323.1|glutaredoxin [Alternaria alternata]	XP_018388744, OAG23323	1.34e-67	100	210.69	102	102	1	100	0		0		0
TRINITY_DN35924_c0_g1	NN1	NE1	7.39394	-0.0349681	3.46095e-09	2.42307e-08	0	0	0	1.489	0.526	2.034	0	0.118	0.108	0.069	0.345	0.203	TRINITY_DN35924_c0_g1 No TRANSDECODER pass										0		0		0		0
TRINITY_DN38267_c0_g1	NN1	NE1	7.39354	1.64719	1.20628e-22	7.43189e-21	0	0.054	0	4.812	3.27	6.103	0.609	0.262	0.348	2.311	2.854	0.872	TRINITY_DN38267_c0_g1 No TRANSDECODER pass										0		0		0		0
TRINITY_DN33346_c0_g1	NN1	NE1	7.39199	3.55249	1.23246e-40	7.60474e-38	0.202	0.054	0	14.091	10.406	24.438	0.058	0.152	0.29	1.653	1.837	1.253	TRINITY_DN33346_c0_g1	oxysterol binding	456	gi|1070543466|ref|XP_018389889.1|hypothetical protein CC77DRAFT_927927 [Alternaria alternata]gi|1027164099|gb|OAG24468.1|hypothetical protein CC77DRAFT_927927 [Alternaria alternata]	XP_018389889, OAG24468	0	99.7812	939.488	457	456	1	99.7812	0		0		0
TRINITY_DN38342_c0_g1	NN1	NE1	7.39126	-0.0352095	5.27022e-11	4.83241e-10	0	0	0	2.114	1.635	2.866	0	0	0.091	0.225	0.569	0.779	TRINITY_DN38342_c0_g1	histidine permease	578	gi|1070547616|ref|XP_018388136.1|hypothetical protein CC77DRAFT_744496 [Alternaria alternata]gi|1027162343|gb|OAG22715.1|hypothetical protein CC77DRAFT_744496 [Alternaria alternata]	XP_018388136, OAG22715	0	100	1177.16	578	578	1	100	0		0		0
TRINITY_DN37177_c0_g1	NN1	NE1	7.38856	-0.0468571	7.75281e-10	5.9586e-09	0	0	0	1.715	1.862	3.992	0.232	0	0	0.26	0	0.254	TRINITY_DN37177_c0_g1	glycosyltransferase family 32	395	gi|1070558924|ref|XP_018382328.1|initiation-specific alpha-1,6-mannosyltransferase [Alternaria alternata]gi|1027156521|gb|OAG16907.1|initiation-specific alpha-1,6-mannosyltransferase [Alternaria alternata]	XP_018382328, OAG16907	0	100	821.617	395	395	1	100	0		0		0
TRINITY_DN34998_c0_g1	NN1	NE1	7.38687	-0.0283023	2.89881e-11	2.78091e-10	0	0	0	2.007	1.45	1.164	0.213	0	0.315	0.71	0.793	0.694	TRINITY_DN34998_c0_g1	GPI-anchored cell wall organization Ecm33	392	gi|1070556530|ref|XP_018383800.1|GPI-anchored cell wall organization protein Ecm33 [Alternaria alternata]gi|1027157997|gb|OAG18379.1|GPI-anchored cell wall organization protein Ecm33 [Alternaria alternata]	XP_018383800, OAG18379	0	100	786.563	392	392	1	100	0		0		0
TRINITY_DN27000_c0_g1	NN1	NE1	7.38266	-0.0495874	8.64909e-10	6.60584e-09	0	0	0	2.087	1.507	4.005	0.358	0	0	1.047	0.259	1.278	TRINITY_DN27000_c0_g1	hypothetical protein CC77DRAFT_947914	275	gi|1070562860|ref|XP_018380221.1|hypothetical protein CC77DRAFT_947914 [Alternaria alternata]gi|1027154405|gb|OAG14800.1|hypothetical protein CC77DRAFT_947914 [Alternaria alternata]	XP_018380221, OAG14800	4.7e-180	100	509.22	254	254	1	100	0		0		0
TRINITY_DN33454_c0_g1	NN1	NE1	7.38262	-0.0744722	1.81465e-06	8.95493e-06	0	0	0	0.678	6.895	12.897	6.981	0	0.63	4.683	9.01	5.984	TRINITY_DN33454_c0_g1	hypothetical protein CC77DRAFT_1058434	104	gi|1070545090|ref|XP_018389362.1|hypothetical protein CC77DRAFT_1058434 [Alternaria alternata]gi|1027163571|gb|OAG23941.1|hypothetical protein CC77DRAFT_1058434 [Alternaria alternata]	XP_018389362, OAG23941	1.43e-63	100	200.675	104	104	1	100	0		0		0
TRINITY_DN39093_c0_g1	NN1	NE1	7.3813	3.99936	4.93141e-79	1.67103e-75	0.202	0.109	0.046	26.161	20.186	20.254	1.315	0.253	0.331	4.605	3.949	3.614	TRINITY_DN39093_c0_g1	facilitated glucose transporter	671	gi|1070558042|ref|XP_018382531.1|hypothetical protein CC77DRAFT_1033604 [Alternaria alternata]gi|1027156725|gb|OAG17110.1|hypothetical protein CC77DRAFT_1033604 [Alternaria alternata]	XP_018382531, OAG17110	0	100	1316.6	635	635	1	100	0		0		0
TRINITY_DN37550_c0_g1	NN1	NE1	7.37079	-0.0545442	3.26462e-10	2.64228e-09	0	0	0	2.247	1.379	3.275	0.213	0	0	0.597	0.483	0.584	TRINITY_DN37550_c0_g1	L-ornithine 5-monooxygenase (L-ornithine N(5)-oxygenase)	529	gi|1070544816|ref|XP_018389225.1|L-ornithine 5-monooxygenase (L-ornithine N(5)-oxygenase) [Alternaria alternata]gi|1027163434|gb|OAG23804.1|L-ornithine 5-monooxygenase (L-ornithine N(5)-oxygenase) [Alternaria alternata]	XP_018389225, OAG23804	0	100	1109.36	529	529	1	100	0		0		0
TRINITY_DN37243_c0_g1	NN1	NE1	7.36671	3.53647	9.56995e-15	1.60536e-13	0.077	0.141	0	3.656	4.265	30.259	0.445	0.084	0.191	2.147	2.681	2.336	TRINITY_DN37243_c0_g1	GTP-binding nuclear	173	gi|942362631|gb|JAN63245.1|hypothetical protein, partial [Daphnia magna]	JAN63245	4.09e-34	76.7857	129.028	112	86	0		0		0		0
TRINITY_DN35971_c0_g1	NN1	NE1	7.35791	-0.0699956	3.04441e-10	2.4739e-09	0	0	0	1.316	1.976	2.853	0.097	0	0	0.866	0.974	0.11	TRINITY_DN35971_c0_g1	RNA-binding domain-containing	405	gi|628085440|ref|XP_007704570.1|hypothetical protein COCSADRAFT_251085 [Bipolaris sorokiniana ND90Pr]gi|451846221|gb|EMD59531.1|hypothetical protein COCSADRAFT_251085 [Bipolaris sorokiniana ND90Pr]	XP_007704570, EMD59531	0	97.7833	786.178	406	397	0		0		0		0
TRINITY_DN37023_c0_g1	NN1	NE1	7.35766	-0.0701641	3.04621e-10	2.4747e-09	0	0	0	0.984	1.223	2.047	0	0.059	0.058	0.519	0.302	0.508	TRINITY_DN37023_c0_g1	eukaryotic translation initiation factor 5A	131	gi|189198155|ref|XP_001935415.1|eukaryotic translation initiation factor 5A [Pyrenophora tritici-repentis Pt-1C-BFP]gi|187981363|gb|EDU47989.1|eukaryotic translation initiation factor 5A [Pyrenophora tritici-repentis Pt-1C-BFP]	XP_001935415, EDU47989	1.14e-62	97.9381	201.445	97	95	0		0		0		0
TRINITY_DN34484_c0_g1	NN1	NE1	7.35474	-0.05185	2.85109e-10	2.3261e-09	0	0	0	4.241	3.554	1.766	0.3	0	0.133	0	0	0	TRINITY_DN34484_c0_g1	metal ion binding	417	gi|1070550212|ref|XP_018386521.1|hypothetical protein CC77DRAFT_1019891 [Alternaria alternata]gi|1027160725|gb|OAG21100.1|hypothetical protein CC77DRAFT_1019891 [Alternaria alternata]	XP_018386521, OAG21100	0	100	760.37	368	368	1	100	0		0		0
TRINITY_DN39628_c0_g1	NN1	NE1	7.35159	-0.0725726	1.47159e-10	1.261e-09	0	0	0	2.233	3.227	4.082	0	0	0	0.589	0.155	1.261	TRINITY_DN39628_c0_g1	kelch repeat	800	gi|1070559678|ref|XP_018382098.1|hypothetical protein CC77DRAFT_387396 [Alternaria alternata]gi|1027156290|gb|OAG16677.1|hypothetical protein CC77DRAFT_387396 [Alternaria alternata]	XP_018382098, OAG16677	0	100	1634.77	800	800	1	100	0		0		0
TRINITY_DN31360_c0_g1	NN1	NE1	7.35047	-0.0637055	2.89182e-10	2.35681e-09	0	0	0	3.177	1.379	2.892	0.474	0	0.207	0.519	0.397	1.024	TRINITY_DN31360_c0_g1	dna mismatch repair msh-2	148	gi|1070546452|ref|XP_018388781.1|hypothetical protein CC77DRAFT_1092702 [Alternaria alternata]gi|1027162989|gb|OAG23360.1|hypothetical protein CC77DRAFT_1092702 [Alternaria alternata]	XP_018388781, OAG23360	3.51e-96	100	286.96	148	148	1	100	0		0		0
TRINITY_DN26245_c0_g1	NN1	NE1	7.33689	-0.0898775	7.99072e-10	6.11833e-09	0	0	0	1.356	1.706	3.16	0	0	0.091	0.225	0.112	0.432	TRINITY_DN26245_c0_g1	coat	101	gi|337757386|emb|CCC15001.1|coat protein, partial [Grapevine rupestris stem pitting-associated virus]	CCC15001	1.68e-63	100	200.29	101	101	0		0		0		0
TRINITY_DN29467_c0_g1	NN1	NE1	7.33309	-0.10587	1.00111e-06	5.07663e-06	0	0	0	1.356	0.284	3.749	0	0	0	0.675	0.388	0.753	TRINITY_DN29467_c0_g1	mismatched base pair and cruciform dna recognition	181	gi|1070552498|ref|XP_018385835.1|hypothetical protein CC77DRAFT_1020907 [Alternaria alternata]gi|1027160037|gb|OAG20414.1|hypothetical protein CC77DRAFT_1020907 [Alternaria alternata]	XP_018385835, OAG20414	2.56e-123	100	358.221	181	181	1	100	0		0		0
TRINITY_DN36009_c0_g1	NN1	NE1	7.33294	-0.103912	2.21597e-08	1.37723e-07	0	0	0	0.917	1.99	4.094	0.338	0	0	0.519	0	0.491	TRINITY_DN36009_c0_g1	potassium ion channel yvc1	657	gi|1070553998|ref|XP_018384825.1|hypothetical protein CC77DRAFT_1062553 [Alternaria alternata]gi|1027159025|gb|OAG19404.1|hypothetical protein CC77DRAFT_1062553 [Alternaria alternata]	XP_018384825, OAG19404	0	100	1313.9	635	635	1	100	0		0		0
TRINITY_DN17819_c0_g1	NN1	NE1	7.32542	-0.106523	8.63963e-09	5.67973e-08	0	0	0	1.157	1.72	3.787	0	0.321	0	0.13	0.129	0.127	TRINITY_DN17819_c0_g1	glycoside hydrolase family 61	112	gi|636582979|ref|XP_008022828.1|glycoside hydrolase family 61 protein [Setosphaeria turcica Et28A]gi|482813247|gb|EOA89951.1|glycoside hydrolase family 61 protein [Setosphaeria turcica Et28A]	XP_008022828, EOA89951	1.06e-63	91.0714	205.682	112	102	0		0		0		0
TRINITY_DN36371_c0_g1	NN1	NE1	7.32504	-0.0954018	1.73979e-09	1.27086e-08	0	0	0	1.741	0.938	2.789	0	0	0.207	0.519	0.517	0.339	TRINITY_DN36371_c0_g1	TRP-domain-containing	730	gi|1070542412|ref|XP_018390820.1|TRP-domain-containing protein [Alternaria alternata]gi|1027165031|gb|OAG25399.1|TRP-domain-containing protein [Alternaria alternata]	XP_018390820, OAG25399	0	100	1504.58	730	730	1	100	0		0		0
TRINITY_DN33046_c0_g1	NN1	NE1	7.32082	-0.0962217	9.44984e-11	8.32853e-10	0	0	0	1.343	1.848	2.124	0	0	0	0	0.095	0.093	TRINITY_DN33046_c0_g1	hypothetical protein CC77DRAFT_1022000	131	gi|1070555176|ref|XP_018383845.1|hypothetical protein CC77DRAFT_1022000 [Alternaria alternata]gi|1027158043|gb|OAG18424.1|hypothetical protein CC77DRAFT_1022000 [Alternaria alternata]	XP_018383845, OAG18424	6.95e-85	100	256.914	131	131	1	100	0		0		0
TRINITY_DN38818_c0_g1	NN1	NE1	7.31914	-0.112016	2.60168e-05	0.000113315	0	0	0	2.379	0	4.644	0.909	0	0	0	0	0	TRINITY_DN38818_c0_g1	vacuolar sorting-associated 13	123	gi|1070551206|ref|XP_018386108.1|hypothetical protein CC77DRAFT_962684 [Alternaria alternata]gi|1027160311|gb|OAG20687.1|hypothetical protein CC77DRAFT_962684 [Alternaria alternata]	XP_018386108, OAG20687	6.31e-81	100	253.832	123	123	1	100	0		0		0
TRINITY_DN37728_c1_g1	NN1	NE1	7.31639	-0.110231	5.57474e-09	3.77974e-08	0	0	0	1.25	1.009	3.02	0.087	0	0	0.286	0.379	0.186	TRINITY_DN37728_c1_g1	WD40 repeat	316	gi|1070551004|ref|XP_018386007.1|WD40 repeat-like protein [Alternaria alternata]gi|1027160210|gb|OAG20586.1|WD40 repeat-like protein [Alternaria alternata]	XP_018386007, OAG20586	0	100	649.047	316	316	1	100	0		0		0
TRINITY_DN39041_c0_g2	NN1	NE1	7.31161	-0.111398	1.04689e-09	7.90857e-09	0	0	0	2.605	3.653	6.065	0	0	0	0.208	0.319	0.237	TRINITY_DN39041_c0_g2	histone H3	103	gi|317137109|ref|XP_001727504.2|histone H3 [Aspergillus oryzae RIB40]	XP_001727504	2.11e-67	100	211.46	103	103	0		0		0		0
TRINITY_DN38736_c0_g1	NN1	NE1	7.31124	-0.101331	1.46463e-09	1.07995e-08	0	0	0	4.786	1.919	5.617	0.203	0	0.174	0	0	0.22	TRINITY_DN38736_c0_g1	general substrate transporter	538	gi|1070546214|ref|XP_018388662.1|general substrate transporter [Alternaria alternata]gi|1027162870|gb|OAG23241.1|general substrate transporter [Alternaria alternata]	XP_018388662, OAG23241	0	100	1113.21	538	538	1	100	0		0		0
TRINITY_DN34718_c0_g1	NN1	NE1	7.31109	-0.100991	1.27532e-10	1.10024e-09	0	0	0	1.967	1.251	2.316	0	0.084	0.24	0.398	0.103	0.686	TRINITY_DN34718_c0_g1	ATP-binding cassette sub-family F member 3	620	gi|1070550276|ref|XP_018386553.1|ATP-binding cassette sub-family F member 3 [Alternaria alternata]gi|1027160757|gb|OAG21132.1|ATP-binding cassette sub-family F member 3 [Alternaria alternata]	XP_018386553, OAG21132	0	100	1281.54	620	620	1	100	0		0		0
TRINITY_DN39055_c0_g1	NN1	NE1	7.30612	-0.103069	3.12715e-11	2.98307e-10	0	0	0	2.074	1.905	2.098	0.203	0.093	0.091	1.108	0.992	1.405	TRINITY_DN39055_c0_g1	lysosomal cobalamin transporter	591	gi|1070549832|ref|XP_018387268.1|hypothetical protein CC77DRAFT_961336 [Alternaria alternata]gi|1027161473|gb|OAG21847.1|hypothetical protein CC77DRAFT_961336 [Alternaria alternata]	XP_018387268, OAG21847	0	100	1208.36	591	591	1	100	0		0		0
TRINITY_DN38518_c0_g1	NN1	NE1	7.30524	-0.114349	1.41245e-09	1.04426e-08	0	0	0	1.848	1.422	3.519	0	0.101	0	0.251	0.871	0.965	TRINITY_DN38518_c0_g1	2-dehydropantoate 2-reductase	740	gi|1070541836|ref|XP_018390532.1|hypothetical protein CC77DRAFT_1027755 [Alternaria alternata]gi|1027164743|gb|OAG25111.1|hypothetical protein CC77DRAFT_1027755 [Alternaria alternata]	XP_018390532, OAG25111	0	99.8647	1497.64	739	738	1	99.8647	0		0		0
TRINITY_DN24393_c0_g1	NN1	NE1	7.30427	-0.127059	4.70253e-08	2.79122e-07	0	0	0	0.346	1.137	1.651	0.261	0.051	0	0.294	0.509	0.288	TRINITY_DN24393_c0_g1	60S ribosomal L14	146	gi|189199384|ref|XP_001936029.1|60S ribosomal protein L14 [Pyrenophora tritici-repentis Pt-1C-BFP]gi|187983128|gb|EDU48616.1|60S ribosomal protein L14 [Pyrenophora tritici-repentis Pt-1C-BFP]	XP_001936029, EDU48616	1.2e-95	99.3151	285.419	146	145	0		0		0		0
TRINITY_DN38627_c0_g1	NN1	NE1	7.30342	-0.127232	2.72961e-08	1.67293e-07	0	0	0	1.422	3.71	6.154	0.358	0	0	0.744	0	0	TRINITY_DN38627_c0_g1	high affinity glucose transporter	214	gi|1070544080|ref|XP_018390196.1|high affinity glucose transporter [Alternaria alternata]gi|1027164406|gb|OAG24775.1|high affinity glucose transporter [Alternaria alternata]	XP_018390196, OAG24775	1.81e-152	100	446.817	214	214	1	100	0		0		0
TRINITY_DN33688_c0_g1	NN1	NE1	7.30282	-0.114931	4.60236e-10	3.65802e-09	0	0	0	1.024	1.052	1.906	0	0	0.058	0.727	0.509	0.499	TRINITY_DN33688_c0_g1 No TRANSDECODER pass										0		0		0		0
TRINITY_DN29078_c0_g1	NN1	NE1	7.30219	2.30534	2.68825e-23	1.79395e-21	0.039	0	0.037	4.44	3.156	8.713	0.222	0.084	0.041	0.632	0.491	0.288	TRINITY_DN29078_c0_g1	mitogen-activated kinase HOG1	355	gi|189198435|ref|XP_001935555.1|mitogen-activated protein kinase HOG1 [Pyrenophora tritici-repentis Pt-1C-BFP]gi|330922529|ref|XP_003299876.1|hypothetical protein PTT_10964 [Pyrenophora teres f. teres 0-1]gi|1070554038|ref|XP_018384845.1|Hog1-like MAP kinase protein [Alternaria alternata]gi|74678640|sp|Q52PH6.1|HOg1ALTBRRecName: Full=Mitogen-activated protein kinase HOG1; Short=MAP kinase HOG1gi|…	XP_001935555, XP_003299876, XP_018384845, Q52PH6, AAX86000, EDU48129, ADC35362, EFQ92044, OAG19424	0	100	741.495	355	355	1	100	0		0		0
TRINITY_DN38166_c0_g3	NN1	NE1	7.30133	1.54908	1.38487e-14	2.26701e-13	0	0.054	0	2.034	1.777	6.474	0.29	0.042	0.124	0.744	0.638	0.728	TRINITY_DN38166_c0_g3	histone	136	gi|1096337303|gb|OIC32608.1|hypothetical protein A7M48_19040, partial [Acinetobacter baumannii]	OIC32608	1.1e-58	98.9691	189.504	97	96	0		0		0		0
TRINITY_DN38161_c0_g1	NN1	NE1	7.29732	-0.117881	1.72488e-09	1.26027e-08	0	0	0	1.874	1.009	2.892	0.193	0	0	0.32	0.319	0.415	TRINITY_DN38161_c0_g1	cofilin	151	gi|1070552964|ref|XP_018385157.1|cofilin [Alternaria alternata]gi|1027159358|gb|OAG19736.1|cofilin [Alternaria alternata]	XP_018385157, OAG19736	3.03e-104	100	307.375	151	151	1	100	0		0		0
TRINITY_DN25043_c0_g1	NN1	NE1	7.29337	-0.131483	1.834e-08	1.15038e-07	0	0	0	1.077	0.711	2.687	0.145	0.135	0.066	0.407	0.086	0.559	TRINITY_DN25043_c0_g1 No TRANSDECODER pass										0		0		0		0
TRINITY_DN33056_c0_g1	NN1	NE1	7.29031	-0.131722	2.81344e-09	2.00097e-08	0	0	0	1.263	1.82	3.416	0	0	0	0	0	0	TRINITY_DN33056_c0_g1	cytochrome mitochondrial precursor	336	gi|1070564990|ref|XP_018379314.1|cytochrome c1, mitochondrial precursor [Alternaria alternata]gi|1027153490|gb|OAG13893.1|cytochrome c1, mitochondrial precursor [Alternaria alternata]	XP_018379314, OAG13893	0	100	700.664	336	336	1	100	0		0		0
TRINITY_DN39727_c2_g2	NN1	NE1	7.2869	-0.134107	1.68958e-08	1.06659e-07	0	0	0	1.795	0.924	3.8	0.106	0	0.091	0.485	0.845	0.821	TRINITY_DN39727_c2_g2 No TRANSDECODER pass										0		0		0		0
TRINITY_DN34308_c0_g1	NN1	NE1	7.28642	1.54196	4.97001e-19	1.66013e-17	0	0.054	0	3.523	2.402	5.834	0.164	0.152	0.141	2.129	1.586	1.904	TRINITY_DN34308_c0_g1	hypothetical protein CC77DRAFT_731687	818	gi|1070547108|ref|XP_018387882.1|hypothetical protein CC77DRAFT_731687 [Alternaria alternata]gi|1027162089|gb|OAG22461.1|hypothetical protein CC77DRAFT_731687 [Alternaria alternata]	XP_018387882, OAG22461	0	97.9218	1586.24	818	801	1	97.9218	0		0		0
TRINITY_DN38351_c0_g1	NN1	NE1	7.28507	3.90971	2.55042e-31	5.29118e-29	0.116	0.13	0.056	8.228	9.653	25.756	0.329	0.059	0.447	1.065	1.345	1.151	TRINITY_DN38351_c0_g1	glycosyltransferase family 20	532	gi|1070547196|ref|XP_018387926.1|glycosyl transferase [Alternaria alternata]gi|1027162133|gb|OAG22505.1|glycosyl transferase [Alternaria alternata]	XP_018387926, OAG22505	0	100	1107.05	532	532	1	100	0		0		0
TRINITY_DN35236_c0_g1	NN1	NE1	7.278	1.52501	1.01149e-13	1.4222e-12	0	0.087	0	2.964	3.227	11.579	0	0	0	0.467	0.276	0.364	TRINITY_DN35236_c0_g1	c6 transcription factor	568	gi|1070558842|ref|XP_018382287.1|hypothetical protein CC77DRAFT_943145 [Alternaria alternata]gi|1027156480|gb|OAG16866.1|hypothetical protein CC77DRAFT_943145 [Alternaria alternata]	XP_018382287, OAG16866	0	100	1134.01	541	541	1	100	0		0		0
TRINITY_DN25553_c0_g1	NN1	NE1	7.27259	-0.138485	2.94081e-10	2.39418e-09	0	0	0	2.074	2.26	3.57	0	0.118	0.116	0	0.147	0	TRINITY_DN25553_c0_g1 No TRANSDECODER pass										0		0		0		0
TRINITY_DN28999_c0_g1	NN1	NE1	7.2713	-0.129114	5.68471e-11	5.18131e-10	0	0	0	5.158	3.682	4.043	0	0	0.381	0.476	0.241	0.465	TRINITY_DN28999_c0_g1 No TRANSDECODER pass										0		0		0		0
TRINITY_DN35802_c0_g1	NN1	NE1	7.2713	-0.129114	5.69237e-11	5.18674e-10	0	0	0	2.552	1.82	1.996	0	0.295	0.373	1.298	1.181	0.694	TRINITY_DN35802_c0_g1	general amino acid permease AGP2	552	gi|1070553748|ref|XP_018384700.1|histidine permease [Alternaria alternata]gi|1027158900|gb|OAG19279.1|histidine permease [Alternaria alternata]	XP_018384700, OAG19279	0	100	1131.32	552	552	1	100	0		0		0
TRINITY_DN29250_c0_g1	NN1	NE1	7.26671	-0.131133	2.79155e-10	2.28058e-09	0	0	0	2.419	1.151	1.791	0	0	0.075	0.199	0.698	0.389	TRINITY_DN29250_c0_g1	cytochrome P450 CYP736A12-like	197	gi|731426344|ref|XP_010663580.1|PREDICTED: cytochrome P450 CYP736A12-like [Vitis vinifera]	XP_010663580	2.05e-115	93.9891	342.813	183	172	0		0		0		1	93.9891
TRINITY_DN16327_c0_g1	NN1	NE1	7.26282	-0.155527	2.37437e-08	1.4667e-07	0	0	0	1.595	0.881	3.595	0	0.093	0.091	0.571	0.681	0.889	TRINITY_DN16327_c0_g1	hypothetical protein CC77DRAFT_801965	320	gi|1070549068|ref|XP_018386886.1|hypothetical protein CC77DRAFT_801965 [Alternaria alternata]gi|1027161091|gb|OAG21465.1|hypothetical protein CC77DRAFT_801965 [Alternaria alternata]	XP_018386886, OAG21465	0	99.6885	614.764	321	320	1	99.6885	0		0		0
TRINITY_DN38711_c0_g1	NN1	NE1	7.25537	-0.14617	9.35247e-11	8.24819e-10	0	0	0	2.26	1.749	2.418	0.106	0.101	0.099	1.091	1.086	1.185	TRINITY_DN38711_c0_g1	RNA-binding domain-containing	473	gi|1070549510|ref|XP_018387107.1|hypothetical protein CC77DRAFT_917230, partial [Alternaria alternata]gi|1027161312|gb|OAG21686.1|hypothetical protein CC77DRAFT_917230, partial [Alternaria alternata]	XP_018387107, OAG21686	0	100	790.03	404	404	1	100	0		0		0
TRINITY_DN25818_c0_g1	NN1	NE1	7.25249	-0.158403	1.2031e-09	8.99728e-09	0	0	0	1.276	1.308	2.572	0	0	0	0.294	0.198	0.567	TRINITY_DN25818_c0_g1	glycoside hydrolase family 15	524	gi|1070551916|ref|XP_018385544.1|glucoamylase I precursor [Alternaria alternata]gi|1027159746|gb|OAG20123.1|glucoamylase I precursor [Alternaria alternata]	XP_018385544, OAG20123	0	100	1071.23	524	524	1	100	0		0		0
TRINITY_DN9138_c0_g1	NN1	NE1	7.25056	-0.148897	3.29781e-07	1.76259e-06	0	0	0	3.164	0.355	3.16	0	0	0	0	0.25	0.609	TRINITY_DN9138_c0_g1	ethylene-responsive transcription factor ERF039-like	190	gi|225459937|ref|XP_002265204.1|PREDICTED: ethylene-responsive transcription factor ERF023-like [Vitis vinifera]	XP_002265204	3.45e-121	100	353.214	174	174	0		0		0		1	100
TRINITY_DN23997_c0_g1	NN1	NE1	7.24976	-0.174043	3.7287e-05	0.000159576	0	0	0	0	4.435	2.367	0	0	0	0	0	0	TRINITY_DN23997_c0_g1	conserved hypothetical protein	138	gi|223535299|gb|EEF36975.1|conserved hypothetical protein [Ricinus communis]	EEF36975	0.000396	54.5455	46.9802	55	30	0		0		0		0
TRINITY_DN30100_c0_g1	NN1	NE1	7.24484	-0.174096	1.55845e-08	9.88108e-08	0	0	0	0.731	1.251	2.559	0.077	0.076	0.066	0	0.345	0	TRINITY_DN30100_c0_g1	subtilisin-like protease	770	gi|731429169|ref|XP_002284869.3|PREDICTED: subtilisin-like protease SBT1.9 [Vitis vinifera]	XP_002284869	0	97.7922	1524.99	770	753	0		0		0		1	97.7922
TRINITY_DN35079_c0_g1	NN1	NE1	7.24462	-0.139272	8.76392e-08	5.02205e-07	0	0	0	2.433	0.37	1.292	1.392	0	1.135	0	0	0	TRINITY_DN35079_c0_g1	ATP-dependent RNA helicase dbp2	546	gi|1070544472|ref|XP_018389053.1|hypothetical protein CC77DRAFT_1028648 [Alternaria alternata]gi|1027163262|gb|OAG23632.1|hypothetical protein CC77DRAFT_1028648 [Alternaria alternata]	XP_018389053, OAG23632	0	96.9325	962.214	489	474	1	96.9325	0		0		0
TRINITY_DN29630_c0_g1	NN1	NE1	7.24213	1.4969	1.20782e-12	1.41946e-11	0.116	0	0	4.679	17.358	3.519	0.251	0	0	0.139	0.414	0.135	TRINITY_DN29630_c0_g1	SAM and PH domain-containing	739	gi|1070550594|ref|XP_018386712.1|SAM and PH domain-containing protein [Alternaria alternata]gi|1027160916|gb|OAG21291.1|SAM and PH domain-containing protein [Alternaria alternata]	XP_018386712, OAG21291	0	100	1528.07	739	739	1	100	0		0		0
TRINITY_DN32886_c0_g1	NN1	NE1	7.23994	-0.163326	1.94368e-10	1.63161e-09	0	0	0	1.09	1.109	1.599	0.068	0.177	0	0.58	1.017	0.279	TRINITY_DN32886_c0_g1	TPT-domain-containing	401	gi|1070547146|ref|XP_018387901.1|TPT-domain-containing protein [Alternaria alternata]gi|1027162108|gb|OAG22480.1|TPT-domain-containing protein [Alternaria alternata]	XP_018387901, OAG22480	0	100	811.216	401	401	1	100	0		0		0
TRINITY_DN30480_c0_g1	NN1	NE1	7.23726	-0.176751	5.723e-09	3.8708e-08	0	0	0	1.436	1.876	3.966	0	0.118	0	0.139	0.56	0.686	TRINITY_DN30480_c0_g1	response regulator receiver RIM15p	886	gi|1070566158|ref|XP_018378676.1|hypothetical protein CC77DRAFT_675843 [Alternaria alternata]gi|1027152840|gb|OAG13255.1|hypothetical protein CC77DRAFT_675843 [Alternaria alternata]	XP_018378676, OAG13255	0	100	1810.04	886	886	1	100	0		0		0
TRINITY_DN37237_c0_g1	NN1	NE1	7.23253	-0.166548	1.12508e-10	9.78656e-10	0	0	0	2.021	2.203	2.418	0	0	0.099	0.13	0	0	TRINITY_DN37237_c0_g1	S-glutathione dehydrogenase	445	gi|1070549044|ref|XP_018386874.1|S-glutathione dehydrogenase [Alternaria alternata]gi|1027161079|gb|OAG21453.1|S-glutathione dehydrogenase [Alternaria alternata]	XP_018386874, OAG21453	0	99.7696	908.672	434	433	1	99.7696	0		0		0
TRINITY_DN34676_c0_g1	NN1	NE1	7.2284	-0.180526	6.84841e-09	4.57115e-08	0	0	0	2.22	1.521	4.504	0.29	0	0.124	0.32	0.793	0.618	TRINITY_DN34676_c0_g1	phosphatidylethanolamine N-methyltransferas	984	gi|1070564100|ref|XP_018379751.1|phosphatidylethanolamine N-methyltransferas-like protein [Alternaria alternata]gi|1027153931|gb|OAG14330.1|phosphatidylethanolamine N-methyltransferas-like protein [Alternaria alternata]	XP_018379751, OAG14330	0	100	2024.59	973	973	1	100	0		0		0
TRINITY_DN38581_c0_g1	NN1	NE1	7.22316	3.11802	2.58197e-15	4.77227e-14	0	0.272	0	6.806	4.748	31.091	0.135	0.059	0.058	1.376	1.526	1.845	TRINITY_DN38581_c0_g1	beta-glucosidase 12	126	gi|225450388|ref|XP_002277408.1|PREDICTED: beta-glucosidase 12 [Vitis vinifera]gi|147865266|emb|CAN79824.1|hypothetical protein VITISV_025458 [Vitis vinifera]	XP_002277408, CAN79824	8.95e-61	94.9153	206.453	118	112	0		0		0		1	94.9153
TRINITY_DN33337_c0_g1	NN1	NE1	7.22195	-0.183178	6.29945e-09	4.22044e-08	0	0	0	1.515	0.825	2.61	0	0.076	0.075	0.286	0.095	0.372	TRINITY_DN33337_c0_g1	60S ribosomal L5	118	gi|1029180065|gb|OAL44648.1|hypothetical protein IQ07DRAFT_550561 [Pyrenochaeta sp. DS3sAY3a]	OAL44648	5.06e-75	97.4576	236.884	118	115	0		0		1	97.4576	0
TRINITY_DN38175_c0_g1	NN1	NE1	7.21759	-0.184887	4.55313e-09	3.12741e-08	0	0	0	2.3	1.18	3.608	0	0.11	0.108	0.277	0.552	0.533	TRINITY_DN38175_c0_g1	Conidiation-specific 6	106	gi|1070563088|ref|XP_018380335.1|hypothetical protein CC77DRAFT_948008 [Alternaria alternata]gi|1027154519|gb|OAG14914.1|hypothetical protein CC77DRAFT_948008 [Alternaria alternata]	XP_018380335, OAG14914	2.34e-44	100	150.599	75	75	1	100	0		0		0
TRINITY_DN38393_c1_g1	NN1	NE1	7.21653	3.09905	2.05952e-30	3.60971e-28	0.048	0.163	0	15.314	6.937	20.484	1.054	0.219	0.224	4.891	3.725	3.851	TRINITY_DN38393_c1_g1	40S ribosomal S4	123	gi|915698171|ref|XP_013345572.1|hypothetical protein AUEXF2481DRAFT_705325 [Aureobasidium subglaciale EXF-2481]gi|662539596|gb|KEQ96899.1|hypothetical protein AUEXF2481DRAFT_705325 [Aureobasidium subglaciale EXF-2481]	XP_013345572, KEQ96899	1.56e-77	99.187	242.276	123	122	0		0		0		0
TRINITY_DN32696_c0_g1	NN1	NE1	7.21651	-0.174033	1.04732e-09	7.90989e-09	0	0	0	4.892	2.004	3.966	0	0	0	0.623	0.629	0	TRINITY_DN32696_c0_g1	MFS general substrate transporter	564	gi|1070552704|ref|XP_018385027.1|MFS general substrate transporter [Alternaria alternata]gi|1027159228|gb|OAG19606.1|MFS general substrate transporter [Alternaria alternata]	XP_018385027, OAG19606	0	100	1060.06	517	517	1	100	0		0		0
TRINITY_DN39405_c1_g2	NN1	NE1	7.21268	-0.186067	2.71445e-10	2.22235e-09	0	0	0	1.954	1.891	2.892	0.116	0	0.099	0	0.526	0.127	TRINITY_DN39405_c1_g2	230 kDa poly	156	gi|1002883636|gb|AMN92730.1|replication-associated polyprotein [Fusarium graminearum mycotymovirus 1]	AMN92730	6.48e-53	72.7848	193.356	158	115	0		1	72.7848	0		0
TRINITY_DN39314_c1_g1	NN1	NE1	7.21139	-0.20033	6.27362e-08	3.66877e-07	0	0	0	1.263	0.597	2.917	0.087	0	0.075	0.277	0.388	0.618	TRINITY_DN39314_c1_g1	Amidase family	190	gi|359475039|ref|XP_003631572.1|PREDICTED: putative amidase C869.01 [Vitis vinifera]	XP_003631572	1.11e-97	92.2652	305.064	181	167	0		0		0		1	92.2652
TRINITY_DN39551_c0_g1	NN1	NE1	7.20566	-0.189189	4.94308e-09	3.38002e-08	0	0	0	3.842	9.212	4.325	0.309	0	0.539	1.03	2.742	0.339	TRINITY_DN39551_c0_g1	Het-C-domain-containing	296	gi|1070560918|ref|XP_018381561.1|Het-C-domain-containing protein [Alternaria alternata]gi|1027155751|gb|OAG16140.1|Het-C-domain-containing protein [Alternaria alternata]	XP_018381561, OAG16140	7.68e-145	100	445.662	254	254	1	100	0		0		0
TRINITY_DN34777_c0_g1	NN1	NE1	7.1987	-0.19219	4.13692e-10	3.30531e-09	0	0	0	0.957	1.407	0.87	0	0.11	0.249	2.104	1.474	1.498	TRINITY_DN34777_c0_g1	carboxypeptidase cpdS precursor	549	gi|1070545872|ref|XP_018388491.1|carboxypeptidase cpdS precursor [Alternaria alternata]gi|1027162699|gb|OAG23070.1|carboxypeptidase cpdS precursor [Alternaria alternata]	XP_018388491, OAG23070	0	100	1139.41	549	549	1	100	0		0		0
TRINITY_DN38267_c0_g2	NN1	NE1	7.19607	-0.205134	3.37252e-09	2.36658e-08	0	0	0	1.821	1.365	3.416	0.116	0	0.207	0.26	0.259	0	TRINITY_DN38267_c0_g2 No TRANSDECODER pass										0		0		0		0
TRINITY_DN38861_c0_g1	NN1	NE1	7.19407	-0.206083	4.24985e-09	2.93164e-08	0	0	0	1.316	0.839	2.303	0	0	0.066	0.701	0.526	0.855	TRINITY_DN38861_c0_g1	acetate-- ligase	214	gi|1070542586|ref|XP_018390907.1|acetate--CoA ligase [Alternaria alternata]gi|1027165118|gb|OAG25486.1|acetate--CoA ligase [Alternaria alternata]	XP_018390907, OAG25486	2.62e-150	100	446.047	214	214	1	100	0		0		0
TRINITY_DN38106_c0_g1	NN1	NE1	7.19135	-0.206675	1.07816e-09	8.11866e-09	0	0	0	1.276	1.137	2.201	0.077	0	0.141	0.087	0.362	0.085	TRINITY_DN38106_c0_g1 No TRANSDECODER pass										0		0		0		0
TRINITY_DN32219_c0_g1	NN1	NE1	7.18665	-0.22296	1.06874e-05	4.8401e-05	0	0	0	0.332	11.728	5.668	0	0	0	0	0	0	TRINITY_DN32219_c0_g1	regulation of cyclin-dependent serine threonine kinase	454	gi|1070544730|ref|XP_018389182.1|hypothetical protein CC77DRAFT_623535 [Alternaria alternata]gi|1027163391|gb|OAG23761.1|hypothetical protein CC77DRAFT_623535 [Alternaria alternata]	XP_018389182, OAG23761	0	100	936.406	454	454	1	100	0		0		0
TRINITY_DN36119_c0_g1	NN1	NE1	7.18514	2.20063	1.31891e-24	1.08417e-22	0.039	0.043	0	4.613	2.331	5.796	0.116	0.034	0.133	0.822	1.276	1.041	TRINITY_DN36119_c0_g1	carbohydrate esterase family 5	343	gi|1070565242|ref|XP_018379118.1|alpha/beta-hydrolase [Alternaria alternata]gi|1027153292|gb|OAG13697.1|alpha/beta-hydrolase [Alternaria alternata]	XP_018379118, OAG13697	0	100	703.745	343	343	1	100	0		0		0
TRINITY_DN28606_c0_g1	NN1	NE1	7.18301	-0.199187	5.86302e-10	4.5871e-09	0	0	0	4.812	4.947	2.585	0	0	0.191	0	0.241	0	TRINITY_DN28606_c0_g1	rna binding	614	gi|1070546912|ref|XP_018387784.1|hypothetical protein CC77DRAFT_930848 [Alternaria alternata]gi|1027161991|gb|OAG22363.1|hypothetical protein CC77DRAFT_930848 [Alternaria alternata]	XP_018387784, OAG22363	0	100	1269.22	614	614	1	100	0		0		0
TRINITY_DN23503_c0_g1	NN1	NE1	7.18104	-0.210704	2.07436e-10	1.73462e-09	0	0	0	1.143	1.166	1.523	0	0	0.058	0.528	0.612	0.152	TRINITY_DN23503_c0_g1	multifunctional beta-oxidation	981	gi|1070545422|ref|XP_018389528.1|peroxisomal multifunctional enzyme type 2 [Alternaria alternata]gi|1027163737|gb|OAG24107.1|peroxisomal multifunctional enzyme type 2 [Alternaria alternata]	XP_018389528, OAG24107	0	99.8894	1854.72	904	903	1	99.8894	0		0		0
TRINITY_DN31048_c0_g1	NN1	NE1	7.17736	-0.213312	2.88999e-08	1.76343e-07	0	0	0	1.702	0.512	2.009	0	0.067	0.133	0.744	0.75	1.219	TRINITY_DN31048_c0_g1	glycoside hydrolase family 10	331	gi|1070547460|ref|XP_018388058.1|endo-beta-1,4 xylanase [Alternaria alternata]gi|1027162265|gb|OAG22637.1|endo-beta-1,4 xylanase [Alternaria alternata]	XP_018388058, OAG22637	0	100	689.108	331	331	1	100	0		0		0
TRINITY_DN29985_c0_g1	NN1	NE1	7.17725	-0.224758	6.42943e-09	4.30279e-08	0	0	0	2.007	2.616	5.131	0.174	0	0	1.948	0.776	0.567	TRINITY_DN29985_c0_g1 No TRANSDECODER pass										0		0		0		0
TRINITY_DN35888_c0_g1	NN1	NE1	7.17505	-0.213725	8.72203e-10	6.65655e-09	0	0	0	1.542	0.867	1.727	0.367	0.067	0.191	0.242	0.414	0.804	TRINITY_DN35888_c0_g1 No TRANSDECODER pass										0		0		0		0
TRINITY_DN32193_c0_g1	NN1	NE1	7.17345	-0.201891	2.62027e-05	0.000114043	0.048	0	0	3.23	0	2.303	0.29	0.042	0	0.104	0.328	0.635	TRINITY_DN32193_c0_g1	phosphomethylethanolamine N-methyltransferase isoform X1	243	gi|731369517|ref|XP_010655490.1|PREDICTED: phosphomethylethanolamine N-methyltransferase isoform X1 [Vitis vinifera]gi|731369521|ref|XP_010655528.1|PREDICTED: phosphomethylethanolamine N-methyltransferase isoform X1 [Vitis vinifera]	XP_010655490, XP_010655528	4e-165	99.1342	478.019	231	229	0		0		0		1	99.1342
TRINITY_DN30938_c0_g2	NN1	NE1	7.16404	1.42711	3.91143e-18	1.14699e-16	0	0.033	0	2.247	1.279	3.263	0.135	0.093	0.149	0.615	0.802	0.821	TRINITY_DN30938_c0_g2 No TRANSDECODER pass										0		0		0		0
TRINITY_DN38428_c0_g1	NN1	NE1	7.15895	-0.231856	1.22828e-09	9.17209e-09	0	0	0	1.702	1.308	2.636	0	0	0.265	1.368	0.681	0.449	TRINITY_DN38428_c0_g1	eukaryotic translation initiation factor 3 110 kDa subunit	1090	gi|1070539652|ref|XP_018391111.1|eukaryotic translation initiation factor 3 110 kDa subunit [Alternaria alternata]gi|1027165323|gb|OAG25690.1|eukaryotic translation initiation factor 3 110 kDa subunit [Alternaria alternata]	XP_018391111, OAG25690	0	99.9083	2212.57	1090	1089	1	99.9083	0		0		0
TRINITY_DN35661_c0_g1	NN1	NE1	7.15474	-0.233584	8.59064e-10	6.56284e-09	0	0	0	1.595	1.166	2.226	0	0	0	0.199	0.302	0.491	TRINITY_DN35661_c0_g1	alpha beta-hydrolase	689	gi|1070544652|ref|XP_018389143.1|alpha/beta-hydrolase [Alternaria alternata]gi|1027163352|gb|OAG23722.1|alpha/beta-hydrolase [Alternaria alternata]	XP_018389143, OAG23722	0	98.5486	1396.33	689	679	1	98.5486	0		0		0
TRINITY_DN36552_c1_g1	NN1	NE1	7.15026	-0.249103	7.29661e-08	4.22971e-07	0	0	0	1.702	0.867	3.838	0	0	0	1.298	0.914	0.508	TRINITY_DN36552_c1_g1	utp-glucose-1-phosphate uridylyltransferase	522	gi|1070556978|ref|XP_018383328.1|UTP-glucose-1-phosphate uridylyltransferas-like protein [Alternaria alternata]gi|1027157524|gb|OAG17907.1|UTP-glucose-1-phosphate uridylyltransferas-like protein [Alternaria alternata]	XP_018383328, OAG17907	0	100	1077	522	522	1	100	0		0		0
TRINITY_DN37356_c0_g1	NN1	NE1	7.14912	-0.248612	2.79028e-08	1.70634e-07	0	0	0	0.585	1.834	1.83	0	0	0	0	1.828	0	TRINITY_DN37356_c0_g1	dehydrin 3	1378	gi|1070555374|ref|XP_018383944.1|hypothetical protein CC77DRAFT_1041903 [Alternaria alternata]gi|1027158142|gb|OAG18523.1|hypothetical protein CC77DRAFT_1041903 [Alternaria alternata]	XP_018383944, OAG18523	0	99.8549	2775.73	1378	1376	1	99.8549	0		0		0
TRINITY_DN31387_c0_g1	NN1	NE1	7.14338	-0.251804	8.29925e-08	4.77552e-07	0	0	0	1.635	0.625	3.109	0	0	0	0.874	0.328	0	TRINITY_DN31387_c0_g1	lytic polysaccharide monooxygenase	327	gi|909988516|gb|KNG46067.1|lytic polysaccharide monooxygenase [Stemphylium lycopersici]	KNG46067	0	93.3555	540.036	301	281	0		0		0		0
TRINITY_DN37321_c0_g1	NN1	NE1	7.13677	-0.252818	1.95066e-09	1.41607e-08	0	0	0	1.157	1.279	2.188	0.087	0	0.075	0.944	0.664	0.465	TRINITY_DN37321_c0_g1	heat shock Hsp88	778	gi|1070553916|ref|XP_018384784.1|heat shock protein 70 [Alternaria alternata]gi|1027158984|gb|OAG19363.1|heat shock protein 70 [Alternaria alternata]	XP_018384784, OAG19363	0	95.756	1464.51	754	722	1	95.756	0		0		0
TRINITY_DN36944_c3_g1	NN1	NE1	7.13461	2.14719	5.18851e-22	2.84083e-20	0.077	0.087	0	7.298	6.013	15.328	0.261	0.076	0.232	3.566	4.052	4.892	TRINITY_DN36944_c3_g1	serine threonine- kinase psk1	425	gi|1070544330|ref|XP_018388982.1|serine/threonine-protein kinase-like protein psk1 [Alternaria alternata]gi|1027163191|gb|OAG23561.1|serine/threonine-protein kinase-like protein psk1 [Alternaria alternata]	XP_018388982, OAG23561	0	100	882.093	425	425	1	100	0		0		0
TRINITY_DN23983_c0_g1	NN1	NE1	7.13315	2.64701	1.67171e-33	4.59298e-31	0.019	0.119	0	10.581	4.819	10.684	0.619	0.186	0.29	2.536	2.656	3.25	TRINITY_DN23983_c0_g1	Lysophospholipase L1 [	149	gi|962235460|gb|KTD19962.1|FimV protein, partial [Legionella lansingensis]	KTD19962	1.08e-07	92.5	60.8474	40	37	0		0		0		0
TRINITY_DN35332_c0_g1	NN1	NE1	7.13217	-0.243348	3.05815e-09	2.1609e-08	0	0	0	2.087	0.81	1.663	0.164	0	0	0.467	0.19	0.271	TRINITY_DN35332_c0_g1	hypothetical protein CC77DRAFT_1086069	300	gi|1070546036|ref|XP_018388573.1|hypothetical protein CC77DRAFT_1086069 [Alternaria alternata]gi|1027162781|gb|OAG23152.1|hypothetical protein CC77DRAFT_1086069 [Alternaria alternata]	XP_018388573, OAG23152	0	99.2509	533.102	267	265	1	99.2509	0		0		0
TRINITY_DN26122_c0_g1	NN1	NE1	7.13198	1.39656	1.55361e-18	4.78592e-17	0	0	0.111	9.717	4.222	9.251	0	0	0.522	0.935	0.664	0.914	TRINITY_DN26122_c0_g1	transcriptional activator acu-15	737	gi|1070557048|ref|XP_018383363.1|C6 transcription factor FacB [Alternaria alternata]gi|1027157559|gb|OAG17942.1|C6 transcription factor FacB [Alternaria alternata]	XP_018383363, OAG17942	0	99.8645	1512.66	738	737	1	99.8645	0		0		0
TRINITY_DN38604_c0_g1	NN1	NE1	7.12826	1.38447	1.24116e-18	3.89019e-17	0.048	0	0	2.725	2.161	4.568	0.145	0.093	0.133	0.9	0.974	0.956	TRINITY_DN38604_c0_g1	eukaryotic translation initiation factor 3 subunit a	381	gi|1070539616|ref|XP_018391093.1|hypothetical protein CC77DRAFT_924158, partial [Alternaria alternata]gi|1027165305|gb|OAG25672.1|hypothetical protein CC77DRAFT_924158, partial [Alternaria alternata]	XP_018391093, OAG25672	0	98.9247	711.449	372	368	1	98.9247	0		0		0
TRINITY_DN35484_c0_g1	NN1	NE1	7.12567	-0.271885	3.34402e-06	1.60148e-05	0	0	0	0.372	5.843	3.096	0	0	0	0.788	0.198	0	TRINITY_DN35484_c0_g1	UDP-arabinopyranose mutase 1-like	173	gi|297734429|emb|CBI15676.3|unnamed protein product, partial [Vitis vinifera]	CBI15676	4.08e-122	99.422	360.918	173	172	0		0		0		1	99.422
TRINITY_DN31935_c0_g1	NN1	NE1	7.12077	2.62973	2.87867e-18	8.59008e-17	0.058	0.119	0	5.783	5.53	19.435	0	0.067	1.11	0.069	0.164	0	TRINITY_DN31935_c0_g1	apses transcription factor	626	gi|1070559074|ref|XP_018382403.1|apses-domain-containing protein [Alternaria alternata]gi|1027156596|gb|OAG16982.1|apses-domain-containing protein [Alternaria alternata]	XP_018382403, OAG16982	0	97.0543	1257.66	645	626	1	97.0543	0		0		0
TRINITY_DN29032_c0_g1	NN1	NE1	7.11971	-0.259952	8.92682e-10	6.80263e-09	0	0	0	1.755	1.194	2.086	0.097	0	0	0.208	0.836	0.118	TRINITY_DN29032_c0_g1	family 61 endoglucanase	256	gi|1070542710|ref|XP_018390969.1|glycoside hydrolase [Alternaria alternata]gi|1027165180|gb|OAG25548.1|glycoside hydrolase [Alternaria alternata]	XP_018390969, OAG25548	3.08e-178	99.5951	503.442	247	246	1	99.5951	0		0		0
TRINITY_DN37579_c1_g1	NN1	NE1	7.10618	1.36209	3.50706e-13	4.49201e-12	0	0	0.056	3.775	1.137	6.333	0.116	0	0	0.926	0.862	0.779	TRINITY_DN37579_c1_g1	C2H2 conidiation transcription factor	346	gi|1070560794|ref|XP_018381499.1|hypothetical protein CC77DRAFT_945175 [Alternaria alternata]gi|1027155689|gb|OAG16078.1|hypothetical protein CC77DRAFT_945175 [Alternaria alternata]	XP_018381499, OAG16078	0	92.5134	697.197	374	346	1	92.5134	0		0		0
TRINITY_DN27297_c0_g1	NN1	NE1	7.10356	-0.279151	8.1543e-09	5.39439e-08	0	0	0	2.114	1.223	3.429	0.126	0	0.108	0.424	0	0.279	TRINITY_DN27297_c0_g1	hypothetical protein CC77DRAFT_1022440	130	gi|1070556228|ref|XP_018383649.1|hypothetical protein CC77DRAFT_1022440 [Alternaria alternata]gi|1027157846|gb|OAG18228.1|hypothetical protein CC77DRAFT_1022440 [Alternaria alternata]	XP_018383649, OAG18228	2.6e-88	100	265.388	130	130	1	100	0		0		0
TRINITY_DN37128_c0_g1	NN1	NE1	7.10263	2.61163	1.26229e-15	2.44887e-14	0.029	0.065	0	2.326	1.635	9.519	0.145	0.025	0.025	1.082	0.655	0.669	TRINITY_DN37128_c0_g1	glutamine synthetase	383	gi|1070554430|ref|XP_018384234.1|glutamine synthetase [Alternaria alternata]gi|1027158433|gb|OAG18813.1|glutamine synthetase [Alternaria alternata]	XP_018384234, OAG18813	0	100	801.201	383	383	1	100	0		0		0
TRINITY_DN34691_c0_g1	NN1	NE1	7.10254	2.99134	1.11085e-33	3.196e-31	0	0.945	0	29.378	54.617	43.195	0.406	0	1.408	0.701	2.25	1.176	TRINITY_DN34691_c0_g1 No TRANSDECODER pass										0		0		0		0
TRINITY_DN33726_c0_g1	NN1	NE1	7.10106	-0.279933	4.1529e-09	2.87255e-08	0.039	0.043	0	1.25	0.768	1.932	0.039	0.034	0.066	0.164	0	0.491	TRINITY_DN33726_c0_g1	major myo-inositol transporter iolT	543	gi|1070552274|ref|XP_018385723.1|major myo-inositol transporter iolT [Alternaria alternata]gi|1027159925|gb|OAG20302.1|major myo-inositol transporter iolT [Alternaria alternata]	XP_018385723, OAG20302	0	100	1129.01	543	543	1	100	0		0		0
TRINITY_DN30934_c0_g1	NN1	NE1	7.09736	1.36026	3.6623e-19	1.24653e-17	0	0	0.074	5.131	3.227	6.615	0.242	0.143	0	1.065	1.328	1.473	TRINITY_DN30934_c0_g1	hydroxyacylglutathione hydrolase	301	gi|1070546586|ref|XP_018388848.1|Metallo-hydrolase/oxidoreductase [Alternaria alternata]gi|1027163056|gb|OAG23427.1|Metallo-hydrolase/oxidoreductase [Alternaria alternata]	XP_018388848, OAG23427	0	98.3221	605.52	298	293	1	98.3221	0		0		0
TRINITY_DN35760_c0_g2	NN1	NE1	7.09664	-0.281682	3.91028e-09	2.71905e-08	0	0	0	1.861	1.123	2.585	0.213	0	0	0.935	0.586	0.686	TRINITY_DN35760_c0_g2	60S ribosomal L24	121	gi|1028895813|gb|OAK98073.1|hypothetical protein IQ06DRAFT_378963 [Stagonospora sp. SRC1lsM3a]	OAK98073	2.99e-71	98.3471	222.631	121	119	0		0		0		0
TRINITY_DN38487_c0_g1	NN1	NE1	7.08499	-0.274059	8.22065e-09	5.43122e-08	0	0	0	1.422	1.208	0.486	0.377	0.894	0.555	0.433	0.526	0.542	TRINITY_DN38487_c0_g1	aspartate carbamoyltransferase	1676	gi|1070552084|ref|XP_018385628.1|carbamoyl-phosphate synth [Alternaria alternata]gi|1027159830|gb|OAG20207.1|carbamoyl-phosphate synth [Alternaria alternata]	XP_018385628, OAG20207	0	100	3482.58	1676	1676	1	100	0		0		0
TRINITY_DN5916_c0_g1	NN1	NE1	7.08086	-0.288119	4.25853e-10	3.39891e-09	0.039	0.033	0	1.369	1.251	1.228	0	0	0.033	0	0.078	0.118	TRINITY_DN5916_c0_g1 No TRANSDECODER pass										0		0		0		0
TRINITY_DN18932_c0_g1	NN1	NE1	7.08032	2.09427	1.3058e-19	4.80955e-18	0.048	0.13	0	4.599	3.341	11.323	0.3	0	0.34	1.16	1.449	1.134	TRINITY_DN18932_c0_g1	retrotransposon 1	216	gi|731433208|ref|XP_010644555.1|PREDICTED: uncharacterized protein LOC104877619 [Vitis vinifera]	XP_010644555	9.04e-138	99.5025	398.667	201	200	0		0		0		1	99.5025
TRINITY_DN29887_c0_g1	NN1	NE1	7.07946	-0.302213	8.13326e-08	4.68265e-07	0	0	0	1.901	0.725	3.339	0.116	0	0.099	0.251	0.509	0.99	TRINITY_DN29887_c0_g1	survival factor 1	376	gi|1070551906|ref|XP_018385539.1|survival factor 1 [Alternaria alternata]gi|1027159741|gb|OAG20118.1|survival factor 1 [Alternaria alternata]	XP_018385539, OAG20118	0	100	779.63	376	376	1	100	0		0		0
TRINITY_DN38362_c0_g1	NN1	NE1	7.07572	-0.290414	2.24828e-09	1.62094e-08	0	0	0	1.861	0.867	1.523	0	0	0	0.718	0.724	0.973	TRINITY_DN38362_c0_g1	DUF590-domain-containing	757	gi|1070544772|ref|XP_018389203.1|DUF590-domain-containing protein [Alternaria alternata]gi|1027163412|gb|OAG23782.1|DUF590-domain-containing protein [Alternaria alternata]	XP_018389203, OAG23782	0	100	1556.96	757	757	1	100	0		0		0
TRINITY_DN37670_c0_g1	NN1	NE1	7.07551	-0.302631	5.08151e-09	3.46691e-08	0	0	0	1.555	1.251	2.751	0	0.101	0.282	0.476	0.716	0.465	TRINITY_DN37670_c0_g1	enolase	438	gi|1070564892|ref|XP_018379265.1|Allergen Alt a 6 [Alternaria alternata]gi|14423684|sp|Q9HDT3.2|ENO_ALTALRecName: Full=Enolase; AltName: Full=2-phospho-D-glycerate hydro-lyase; AltName: Full=2-phosphoglycerate dehydratase; AltName: Full=Allergen Alt a 11; AltName: Full=Allergen Alt a 5; AltName: Full=Allergen Alt a XI; AltName: Allergen=Alt a 6gi|13242907|gb|AAG42022.2|U82437_1enolase [Alternaria…	XP_018379265, Q9HDT3, AAG42022, OAG13844	0	99.7717	894.804	438	437	1	99.7717	0		0		0
TRINITY_DN38964_c0_g1	NN1	NE1	7.07516	-0.290645	5.91902e-10	4.62733e-09	0	0	0	5.37	4.947	3.826	0	0	0.24	1.515	0.302	0.592	TRINITY_DN38964_c0_g1	serine threonine- kinase SCH9	117	gi|909992188|gb|KNG49649.1|agc akt protein kinase [Stemphylium lycopersici]	KNG49649	1.08e-46	78.7879	171.785	132	104	0		0		0		0
TRINITY_DN29948_c0_g1	NN1	NE1	7.07421	1.3367	1.96976e-19	7.04242e-18	0.048	0	0	3.004	2.09	3.954	0.097	0.177	0.041	0.762	0.983	0.855	TRINITY_DN29948_c0_g1	nucleosome binding	106	gi|1070544460|ref|XP_018389047.1|hypothetical protein CC77DRAFT_1017286 [Alternaria alternata]gi|1027163256|gb|OAG23626.1|hypothetical protein CC77DRAFT_1017286 [Alternaria alternata]	XP_018389047, OAG23626	7.79e-66	100	206.453	106	106	1	100	0		0		0
TRINITY_DN35497_c0_g1	NN1	NE1	7.07389	-0.303788	1.69626e-08	1.07014e-07	0	0	0	2.286	1.18	3.698	0.135	0	0.24	1.221	0.767	0.897	TRINITY_DN35497_c0_g1	cat eye syndrome critical region 5 precursor	481	gi|1070560050|ref|XP_018381685.1|cat eye syndrome critical region protein 5 precursor [Alternaria alternata]gi|1027155876|gb|OAG16264.1|cat eye syndrome critical region protein 5 precursor [Alternaria alternata]	XP_018381685, OAG16264	0	100	1000.35	481	481	1	100	0		0		0
TRINITY_DN32342_c1_g1	NN1	NE1	7.07303	-0.303233	2.05487e-09	1.48818e-08	0	0	0	2.154	2.388	3.736	0	0	0.141	0.355	0.354	0.516	TRINITY_DN32342_c1_g1	aldehyde dehydrogenase	546	gi|1070540720|ref|XP_018391749.1|aldehyde dehydrogenase-like protein [Alternaria alternata]gi|1027165961|gb|OAG26328.1|aldehyde dehydrogenase-like protein [Alternaria alternata]	XP_018391749, OAG26328	0	99.1935	1013.83	496	492	1	99.1935	0		0		0
TRINITY_DN37981_c0_g1	NN1	NE1	7.07203	-0.306286	3.23722e-05	0.000139502	0	0	0	2.034	0	2.828	0	0	0	0	0	0	TRINITY_DN37981_c0_g1	ADP-ribosylation factor	143	gi|627917678|ref|XP_007692073.1|hypothetical protein COCMIDRAFT_106246 [Bipolaris oryzae ATCC 44560]gi|628082288|ref|XP_007702994.1|hypothetical protein COCSADRAFT_96837 [Bipolaris sorokiniana ND90Pr]gi|628209183|ref|XP_007712825.1|hypothetical protein COCCADRAFT_97497 [Bipolaris zeicola 26-R-13]gi|636597383|ref|XP_008030030.1|hypothetical protein SETTUDRAFT_23174 [Setosphaeria turcica Et28A]gi|9…	XP_007692073, XP_007702994, XP_007712825, XP_008030030, XP_014082753, XP_014557718, EMD61720, EMD91399, ENI08844, EOA81914, EUC32898, EUC41405, EUN28113	3.15e-98	100	293.123	143	143	0		0		0		0
TRINITY_DN38912_c0_g1	NN1	NE1	7.06671	-0.306333	7.6756e-09	5.09319e-08	0	0	0	1.648	0.896	2.29	0.097	0	0.083	1.766	2.802	2.124	TRINITY_DN38912_c0_g1	beta-glucosidase	872	gi|1070546708|ref|XP_018388909.1|hypothetical protein CC77DRAFT_1018301 [Alternaria alternata]gi|1027163117|gb|OAG23488.1|hypothetical protein CC77DRAFT_1018301 [Alternaria alternata]	XP_018388909, OAG23488	0	99.656	1788.47	872	869	1	99.656	0		0		0
TRINITY_DN39158_c0_g1	NN1	NE1	7.06511	-0.306612	1.64457e-08	1.0399e-07	0	0	0	2.379	6.099	3.211	0	0	0	0.251	1.776	0.245	TRINITY_DN39158_c0_g1	60S ribosomal L2	243	gi|1020704461|gb|KZM24717.1|structural constituent of ribosome [Ascochyta rabiei]	KZM24717	5.46e-173	99.177	489.96	243	241	0		0		0		0
TRINITY_DN28903_c0_g1	NN1	NE1	7.06505	1.31204	2.12016e-12	2.40009e-11	0	0	0.056	1.861	1.905	7.421	0.058	0	0.108	0.476	0.552	0.533	TRINITY_DN28903_c0_g1	aspartyl aminopeptidase	610	gi|1070563940|ref|XP_018379671.1|hypothetical protein CC77DRAFT_1067065 [Alternaria alternata]gi|1027153851|gb|OAG14250.1|hypothetical protein CC77DRAFT_1067065 [Alternaria alternata]	XP_018379671, OAG14250	0	100	1257.28	610	610	1	100	0		0		0
TRINITY_DN30212_c0_g1	NN1	NE1	7.06428	2.08726	7.74125e-25	6.65028e-23	0	0.109	0	3.709	6.397	6.884	0.106	0.051	0.282	3.177	3.182	3.453	TRINITY_DN30212_c0_g1	hypothetical protein CC77DRAFT_941590	365	gi|1070557204|ref|XP_018383441.1|hypothetical protein CC77DRAFT_941590 [Alternaria alternata]gi|1027157637|gb|OAG18020.1|hypothetical protein CC77DRAFT_941590 [Alternaria alternata]	XP_018383441, OAG18020	0	100	754.592	365	365	1	100	0		0		0
TRINITY_DN31395_c0_g1	NN1	NE1	7.06227	-0.308091	6.05265e-09	4.07029e-08	0	0	0	2.247	1.151	2.815	0.126	0	0	1.065	1.336	0.779	TRINITY_DN31395_c0_g1	translation initiation factor eIF4B	580	gi|1070546028|ref|XP_018388569.1|hypothetical protein CC77DRAFT_695394 [Alternaria alternata]gi|1027162777|gb|OAG23148.1|hypothetical protein CC77DRAFT_695394 [Alternaria alternata]	XP_018388569, OAG23148	0	99.8152	1063.14	541	540	1	99.8152	0		0		0
TRINITY_DN30513_c0_g1	NN1	NE1	7.06151	1.3263	3.29273e-17	8.22429e-16	0	0.043	0	1.888	1.805	3.851	0.203	0.034	0.075	0.779	0.414	0.982	TRINITY_DN30513_c0_g1	bifunctional 3-dehydroquinate dehydratase shikimate chloroplastic	531	gi|1025817910|gb|ANC67816.1|shikimate dehydrogenase 3 [Vitis vinifera]	ANC67816	0	99.8117	1089.33	531	530	0		0		0		1	99.8117
TRINITY_DN31150_c0_g1	NN1	NE1	7.05384	-0.31142	1.64626e-09	1.20687e-08	0	0	0	2.393	1.422	2.418	0.126	0	0.108	0.675	0.405	0.135	TRINITY_DN31150_c0_g1	hypothetical protein CC77DRAFT_1021383	299	gi|1070553640|ref|XP_018384646.1|hypothetical protein CC77DRAFT_1021383 [Alternaria alternata]gi|1027158846|gb|OAG19225.1|hypothetical protein CC77DRAFT_1021383 [Alternaria alternata]	XP_018384646, OAG19225	0	100	577.785	299	299	1	100	0		0		0
TRINITY_DN38321_c0_g1	NN1	NE1	7.05356	-0.325304	6.79798e-08	3.95494e-07	0	0	0	1.17	0.597	2.354	0.077	0	0.141	1.247	0.802	0.956	TRINITY_DN38321_c0_g1	glycoside hydrolase family 13	697	gi|1070557398|ref|XP_018382881.1|glycoside hydrolase [Alternaria alternata]gi|1027157076|gb|OAG17460.1|glycoside hydrolase [Alternaria alternata]	XP_018382881, OAG17460	0	100	1449.88	697	697	1	100	0		0		0
TRINITY_DN27569_c0_g1	NN1	NE1	7.05279	1.30966	1.11214e-16	2.5406e-15	0.077	0	0	3.895	3.454	8.073	0.425	0.076	0	1.42	0.948	1.109	TRINITY_DN27569_c0_g1	glycoside hydrolase family 11	227	gi|1070551990|ref|XP_018385581.1|endo-1,4-beta-xylanase I precursor [Alternaria alternata]gi|1027159783|gb|OAG20160.1|endo-1,4-beta-xylanase I precursor [Alternaria alternata]	XP_018385581, OAG20160	2.12e-161	100	458.759	227	227	1	100	0		0		0
TRINITY_DN39107_c2_g3	NN1	NE1	7.05234	2.9373	2.05225e-32	5.08841e-30	0	0.261	0.074	12.908	11.188	23.504	0.251	0.076	0.29	5.211	5.441	5.476	TRINITY_DN39107_c2_g3	dehydrin 2b	281	gi|1070539568|ref|XP_018391062.1|hypothetical protein CC77DRAFT_15 [Alternaria alternata]gi|1027165274|gb|OAG25641.1|hypothetical protein CC77DRAFT_15 [Alternaria alternata]	XP_018391062, OAG25641	5.99e-173	100	499.204	281	281	1	100	0		0		0
TRINITY_DN23236_c0_g1	NN1	NE1	7.05063	-0.326096	3.3215e-08	2.01103e-07	0	0	0	2.419	1.422	4.67	0	0.152	0.58	0.926	0.371	0.542	TRINITY_DN23236_c0_g1	dna-binding sap domain-containing	214	gi|1070556510|ref|XP_018383790.1|hypothetical protein CC77DRAFT_994014 [Alternaria alternata]gi|1027157987|gb|OAG18369.1|hypothetical protein CC77DRAFT_994014 [Alternaria alternata]	XP_018383790, OAG18369	1.38e-153	100	437.958	214	214	1	100	0		0		0
TRINITY_DN33071_c0_g1	NN1	NE1	7.04977	-0.313176	1.59438e-09	1.16997e-08	0	0	0	1.795	1.009	1.612	0.087	0.076	0.149	0.286	0.379	1.024	TRINITY_DN33071_c0_g1 No TRANSDECODER pass										0		0		0		0
TRINITY_DN30469_c0_g1	NN1	NE1	7.04709	-0.314007	2.53137e-09	1.81176e-08	0	0	0	1.728	2.36	1.215	0	0	0.34	0	0	0.863	TRINITY_DN30469_c0_g1	hypothetical protein CC77DRAFT_950125	217	gi|1070565164|ref|XP_018379231.1|hypothetical protein CC77DRAFT_950125 [Alternaria alternata]gi|1027153406|gb|OAG13810.1|hypothetical protein CC77DRAFT_950125 [Alternaria alternata]	XP_018379231, OAG13810	4.7e-123	88.0184	359.762	217	191	1	88.0184	0		0		0
TRINITY_DN37046_c0_g1	NN1	NE1	7.04493	-0.315071	3.08878e-05	0.000133369	0	0	0	1.489	0	1.369	0	0	0	0	0	0	TRINITY_DN37046_c0_g1 No TRANSDECODER pass										0		0		0		0
TRINITY_DN35749_c0_g1	NN1	NE1	7.04106	2.06204	1.02718e-28	1.47764e-26	0.106	0.054	0	9.651	6.155	9.954	0.106	0.101	0.232	2.043	1.647	3.385	TRINITY_DN35749_c0_g1	c6 finger domain-containing	347	gi|1070551534|ref|XP_018386272.1|hypothetical protein CC77DRAFT_935260 [Alternaria alternata]gi|1027160475|gb|OAG20851.1|hypothetical protein CC77DRAFT_935260 [Alternaria alternata]	XP_018386272, OAG20851	0	99.7085	725.317	343	342	1	99.7085	0		0		0
TRINITY_DN38305_c0_g1	NN1	NE1	7.03972	1.30681	9.54109e-18	2.63803e-16	0	0.326	0	14.902	13.647	27.739	0	0	1.102	3.523	2.561	2.742	TRINITY_DN38305_c0_g1	glycoside hydrolase family 128	190	gi|1070559236|ref|XP_018381877.1|hypothetical protein CC77DRAFT_1023820 [Alternaria alternata]gi|1027156069|gb|OAG16456.1|hypothetical protein CC77DRAFT_1023820 [Alternaria alternata]	XP_018381877, OAG16456	3.33e-117	97.3684	353.984	190	185	1	97.3684	0		0		0
TRINITY_DN36234_c2_g1	NN1	NE1	7.03781	1.29958	6.69054e-17	1.57318e-15	0.039	0	0	2.699	1.507	3.992	0	0.084	0.083	1.316	1.112	1.481	TRINITY_DN36234_c2_g1 No TRANSDECODER pass										0		0		0		0
TRINITY_DN34431_c0_g1	NN1	NE1	7.03372	-0.332196	7.86067e-09	5.20805e-08	0	0	0	2.379	1.294	3.186	0	0	0	0.303	0.448	0.144	TRINITY_DN34431_c0_g1	glucan endo-1,3-beta-glucosidase	321	gi|731424467|ref|XP_010662898.1|PREDICTED: glucan endo-1,3-beta-glucosidase [Vitis vinifera]gi|302143931|emb|CBI23036.3|unnamed protein product, partial [Vitis vinifera]	XP_010662898, CBI23036	0	99.654	591.652	289	288	0		0		0		1	99.654
TRINITY_DN37890_c0_g1	NN1	NE1	7.03141	-0.332986	4.23608e-09	2.92412e-08	0	0	0	1.157	0.697	1.446	0	0	0.116	0.372	0.5	0.355	TRINITY_DN37890_c0_g1	glycoside hydrolase family 3	489	gi|1070540364|ref|XP_018391571.1|hypothetical protein CC77DRAFT_1027247 [Alternaria alternata]gi|1027165783|gb|OAG26150.1|hypothetical protein CC77DRAFT_1027247 [Alternaria alternata]	XP_018391571, OAG26150	0	100	1027.7	489	489	1	100	0		0		0
TRINITY_DN32521_c0_g1	NN1	NE1	7.03141	-0.332986	4.22726e-09	2.91911e-08	0	0	0	1.622	0.981	2.034	0.28	0	0	0.407	0.103	0.499	TRINITY_DN32521_c0_g1	fumarate reductase	666	gi|1070549324|ref|XP_018387014.1|fumarate reductase [Alternaria alternata]gi|1027161219|gb|OAG21593.1|fumarate reductase [Alternaria alternata]	XP_018387014, OAG21593	0	100	1320.84	638	638	1	100	0		0		0
TRINITY_DN38715_c0_g1	NN1	NE1	7.0174	-0.352261	4.59569e-07	2.41813e-06	0	0	0	0.572	3.27	1.535	0	0	0	0	0.121	0.474	TRINITY_DN38715_c0_g1	Triosephosphate isomerase	248	gi|1070564768|ref|XP_018379390.1|Triosephosphate isomerase [Alternaria alternata]gi|1027153567|gb|OAG13969.1|Triosephosphate isomerase [Alternaria alternata]	XP_018379390, OAG13969	4.98e-180	100	507.679	248	248	1	100	0		0		0
TRINITY_DN28713_c0_g1	NN1	NE1	7.01481	-0.353351	4.71507e-08	2.79758e-07	0	0	0	1.409	0.668	2.431	0.184	0.084	0.083	0.502	0.5	0.584	TRINITY_DN28713_c0_g1	ammonium transporter	507	gi|1070553884|ref|XP_018384768.1|ammonium transporter [Alternaria alternata]gi|1027158968|gb|OAG19347.1|ammonium transporter [Alternaria alternata]	XP_018384768, OAG19347	0	100	1001.5	489	489	1	100	0		0		0
TRINITY_DN38135_c0_g2	NN1	NE1	7.00929	-0.354943	1.446e-08	9.2083e-08	0	0	0	1.861	1.137	2.93	0.242	0	0	0.268	0.397	0.262	TRINITY_DN38135_c0_g2	ATP-dependent RNA helicase eIF4A	132	gi|918828927|ref|XP_013431436.1|ATP-dependent RNA helicase eIF4A [Aureobasidium namibiae CBS 147.97]gi|662519577|gb|KEQ77136.1|ATP-dependent RNA helicase eIF4A [Aureobasidium namibiae CBS 147.97]	XP_013431436, KEQ77136	1.41e-86	99.2424	270.396	132	131	0		0		0		0
TRINITY_DN33591_c0_g1	NN1	NE1	7.00457	1.26325	5.42313e-11	4.96069e-10	0	0.109	0	3.19	2.26	13.14	0.319	0	0	1.411	1.414	1.498	TRINITY_DN33591_c0_g1	---NA---	184	No Blast Hit							0		0		0		0
TRINITY_DN38935_c0_g1	NN1	NE1	7.00429	-0.356345	2.77603e-09	1.97574e-08	0	0	0	1.077	1.024	1.561	0.222	0.067	0	1.402	1.155	1.286	TRINITY_DN38935_c0_g1	ATP synthase subunit alpha	161	gi|1029191412|gb|OAL55971.1|ATP synthase-like protein subunit alpha [Pyrenochaeta sp. DS3sAY3a]	OAL55971	3.77e-101	98.7654	313.923	162	160	0		0		1	98.7654	0
TRINITY_DN37723_c0_g1	NN1	NE1	7.00429	-0.356345	2.77443e-09	1.97552e-08	0	0	0	1.608	1.535	2.316	0	0.101	0.191	0.615	0.121	0.474	TRINITY_DN37723_c0_g1	hypothetical protein AC579_3587	138	gi|1002224074|gb|KXT18924.1|hypothetical protein AC579_3587 [Pseudocercospora musae]	KXT18924	1.43e-29	65.942	120.939	138	91	0		0		0		0
TRINITY_DN25445_c0_g1	NN1	NE1	7.00287	4.67716	1.38948e-28	1.98944e-26	1.579	1.206	0	63.635	80.845	235.115	3.568	6.757	0.655	11.764	6.777	9.344	TRINITY_DN25445_c0_g1	acyltransferase 3	477	gi|909989185|gb|KNG46719.1|hypothetical protein TW65_06632 [Stemphylium lycopersici]	KNG46719	0	97.4414	938.332	469	457	0		0		0		0
TRINITY_DN37318_c0_g1	NN1	NE1	7.00076	1.26709	9.04666e-17	2.09171e-15	0	0	0.278	10.355	24.949	17.49	0	0	0	0	0	0	TRINITY_DN37318_c0_g1	mfs transporter	420	gi|1070554160|ref|XP_018384906.1|hypothetical protein CC77DRAFT_167711 [Alternaria alternata]gi|1027159106|gb|OAG19485.1|hypothetical protein CC77DRAFT_167711 [Alternaria alternata]	XP_018384906, OAG19485	0	100	824.698	404	404	1	100	0		0		0
TRINITY_DN38528_c1_g1	NN1	NE1	7.00058	-0.357747	2.04116e-09	1.47895e-08	0	0	0	4.772	6.127	5.924	1.876	0.734	1.052	1.965	1.423	4.079	TRINITY_DN38528_c1_g1	---NA---	132	No Blast Hit							0		0		0		0
TRINITY_DN37574_c0_g1	NN1	NE1	6.99778	-0.359107	2.23372e-09	1.6112e-08	0	0	0	1.994	1.535	2.38	0.116	0.439	0.108	2.259	2.526	2.209	TRINITY_DN37574_c0_g1	kinase domain-containing	498	gi|1070542414|ref|XP_018390821.1|kinase domain-containing protein [Alternaria alternata]gi|1027165032|gb|OAG25400.1|kinase domain-containing protein [Alternaria alternata]	XP_018390821, OAG25400	0	98.0952	842.803	420	412	1	98.0952	0		0		0
TRINITY_DN32771_c0_g1	NN1	NE1	6.99533	-0.347523	8.82417e-09	5.78608e-08	0	0	0	3.124	2.09	1.228	0.135	0	0	0.433	0.147	0.144	TRINITY_DN32771_c0_g1	transcriptional activator Mut3p	968	gi|1070545888|ref|XP_018388499.1|hypothetical protein CC77DRAFT_1006495 [Alternaria alternata]gi|1027162707|gb|OAG23078.1|hypothetical protein CC77DRAFT_1006495 [Alternaria alternata]	XP_018388499, OAG23078	0	100	2020.36	968	968	1	100	0		0		0
TRINITY_DN33118_c0_g1	NN1	NE1	6.99361	-0.360885	1.87126e-09	1.362e-08	0	0	0	2.393	1.734	2.533	0.271	0	0	0.45	0.302	0.296	TRINITY_DN33118_c0_g1	CFEM-domain-containing	225	gi|1070548820|ref|XP_018387687.1|CFEM-domain-containing protein [Alternaria alternata]gi|1027161893|gb|OAG22266.1|CFEM-domain-containing protein [Alternaria alternata]	XP_018387687, OAG22266	7.37e-127	99.5074	370.163	203	202	1	99.5074	0		0		0
TRINITY_DN20459_c0_g1	NN1	NE1	6.98426	-0.379476	4.38237e-07	2.30987e-06	0	0	0	2.885	0.739	4.862	0.522	0	0.456	0.381	0.578	0.939	TRINITY_DN20459_c0_g1	serine-threonine rich	217	gi|1070556190|ref|XP_018383630.1|hypothetical protein CC77DRAFT_216187 [Alternaria alternata]gi|1027157827|gb|OAG18209.1|hypothetical protein CC77DRAFT_216187 [Alternaria alternata]	XP_018383630, OAG18209	8.41e-143	100	411.764	204	204	1	100	0		0		0
TRINITY_DN38751_c0_g1	NN1	NE1	6.98357	1.24938	2.47435e-18	7.47871e-17	0.039	0	0	2.074	1.663	3.173	0.039	0.076	0.141	0.268	0.578	0.389	TRINITY_DN38751_c0_g1	phosphotransmitter Ypd1	123	gi|1028895755|gb|OAK98015.1|histidine-phosphotransfer domain, HPT domain-containing protein [Stagonospora sp. SRC1lsM3a]	OAK98015	3.75e-71	92.6829	222.246	123	114	0		0		0		0
TRINITY_DN31387_c0_g2	NN1	NE1	6.9831	-0.36542	2.57031e-09	1.83748e-08	0	0	0	2.539	2.374	3.071	0	0.186	0.356	0.632	0.862	1.092	TRINITY_DN31387_c0_g2	lytic polysaccharide monooxygenase	326	gi|1070563994|ref|XP_018379698.1|hypothetical protein CC77DRAFT_568662 [Alternaria alternata]gi|1027153878|gb|OAG14277.1|hypothetical protein CC77DRAFT_568662 [Alternaria alternata]	XP_018379698, OAG14277	7.94e-172	91.6667	496.893	312	286	1	91.6667	0		0		0
TRINITY_DN36620_c0_g1	NN1	NE1	6.9762	-0.367761	1.33567e-07	7.47503e-07	0	0	0	2.313	0.498	1.74	0.097	0.084	0	0.519	0.724	0.609	TRINITY_DN36620_c0_g1	FAS1 domain-containing	456	gi|1070561572|ref|XP_018380929.1|FAS1 domain-containing protein [Alternaria alternata]gi|1027155117|gb|OAG15508.1|FAS1 domain-containing protein [Alternaria alternata]	XP_018380929, OAG15508	0	100	934.48	456	456	1	100	0		0		0
TRINITY_DN29624_c0_g1	NN1	NE1	6.97298	-0.369575	4.08006e-09	2.82473e-08	0	0	0	3.563	2.445	1.881	0	0	0	1.974	0	1.921	TRINITY_DN29624_c0_g1 No TRANSDECODER pass										0		0		0		0
TRINITY_DN33936_c0_g1	NN1	NE1	6.97235	3.40745	5.55184e-31	1.12129e-28	0	1.347	0	35.506	88.849	47.212	0.445	0	0.953	2.415	1.207	1.193	TRINITY_DN33936_c0_g1	glycosyltransferase family 41	708	gi|1070553878|ref|XP_018384765.1|hypothetical protein CC77DRAFT_1062497 [Alternaria alternata]gi|1027158965|gb|OAG19344.1|hypothetical protein CC77DRAFT_1062497 [Alternaria alternata]	XP_018384765, OAG19344	0	100	1492.63	708	708	1	100	0		0		0
TRINITY_DN39459_c0_g1	NN1	NE1	6.97222	-0.382295	4.40023e-09	3.02784e-08	0	0	0	1.196	1.052	1.727	0	0	0	0.727	0.181	0.449	TRINITY_DN39459_c0_g1	ACCELERATED CELL DEATH 6-like	216	gi|1104595076|ref|XP_019080374.1|PREDICTED: uncharacterized protein LOC104881480 [Vitis vinifera]	XP_019080374	4.78e-143	98.6111	437.573	216	213	0		0		0		1	98.6111
TRINITY_DN31454_c0_g1	NN1	NE1	6.97069	1.98947	1.57291e-21	7.81256e-20	0.048	0.054	0	4.48	3.526	8.508	0.116	0.312	0.149	2.233	1.802	2.065	TRINITY_DN31454_c0_g1	hypothetical protein CC77DRAFT_179667	458	gi|1070554850|ref|XP_018384444.1|hypothetical protein CC77DRAFT_179667 [Alternaria alternata]gi|1027158643|gb|OAG19023.1|hypothetical protein CC77DRAFT_179667 [Alternaria alternata]	XP_018384444, OAG19023	0	100	928.702	458	458	1	100	0		0		0
TRINITY_DN37097_c0_g1	NN1	NE1	6.96339	-0.386254	1.4387e-08	9.16946e-08	0	0	0	1.715	0.782	1.932	0.097	0	0	0.615	0.207	0.296	TRINITY_DN37097_c0_g1	disulfide isomerase	519	gi|1070542978|ref|XP_018389645.1|protein disulfide isomerase [Alternaria alternata]gi|1027163855|gb|OAG24224.1|protein disulfide isomerase [Alternaria alternata]	XP_018389645, OAG24224	0	95.9335	1036.56	541	519	1	95.9335	0		0		0
TRINITY_DN39601_c0_g4	NN1	NE1	6.96303	-0.400313	4.59884e-08	2.73394e-07	0	0	0	1.595	2.872	4.708	0	0	0	2.346	2.345	2.708	TRINITY_DN39601_c0_g4	laccase-9	213	gi|225463097|ref|XP_002263871.1|PREDICTED: putative laccase-9 isoform X1 [Vitis vinifera]gi|147807243|emb|CAN75255.1|hypothetical protein VITISV_003028 [Vitis vinifera]	XP_002263871, CAN75255	4.92e-152	100	447.973	211	211	0		0		0		1	100
TRINITY_DN36665_c0_g1	NN1	NE1	6.96131	-0.386862	3.23586e-09	2.27802e-08	0	0	0	1.848	1.18	1.945	0.716	0	1.914	2.363	3.38	2.099	TRINITY_DN36665_c0_g1	hypothetical protein CC77DRAFT_445362	337	gi|1070561542|ref|XP_018380914.1|hypothetical protein CC77DRAFT_445362 [Alternaria alternata]gi|1027155102|gb|OAG15493.1|hypothetical protein CC77DRAFT_445362 [Alternaria alternata]	XP_018380914, OAG15493	0	100	594.734	292	292	1	100	0		0		0
TRINITY_DN37580_c0_g1	NN1	NE1	6.96107	-0.387243	2.60148e-08	1.5989e-07	0	0	0	2.127	0.81	2.277	0.329	0.101	0.091	0.242	1.078	0.584	TRINITY_DN37580_c0_g1	beta-Ig-H3 Fasciclin	382	gi|1070543216|ref|XP_018389764.1|beta-Ig-H3/Fasciclin [Alternaria alternata]gi|1027163974|gb|OAG24343.1|beta-Ig-H3/Fasciclin [Alternaria alternata]	XP_018389764, OAG24343	0	99.4764	733.791	382	380	1	99.4764	0		0		0
TRINITY_DN22337_c0_g1	NN1	NE1	6.96051	1.98739	1.37033e-25	1.30597e-23	0	0.098	0	3.735	3.924	5.873	0.097	0.084	0.083	1.324	1.742	1.65	TRINITY_DN22337_c0_g1	ethylene-responsive transcription factor ERF073	316	gi|225437444|ref|XP_002272464.1|PREDICTED: ethylene-responsive transcription factor ERF073 [Vitis vinifera]gi|808692008|gb|AKD49019.1|salt stress responsive ethylene responsive factor [Vitis vinifera]	XP_002272464, AKD49019	0	100	659.062	316	316	0		0		0		1	100
TRINITY_DN37071_c0_g1	NN1	NE1	6.95969	1.98033	1.10189e-24	9.15987e-23	0.067	0.076	0	4.028	4.535	7.024	0.164	0.051	0.141	0.822	0.828	0.838	TRINITY_DN37071_c0_g1	peptide transporter PTR2-A	612	gi|1070556736|ref|XP_018383207.1|peptide transporter PTR2-A [Alternaria alternata]gi|1027157403|gb|OAG17786.1|peptide transporter PTR2-A [Alternaria alternata]	XP_018383207, OAG17786	0	100	1262.67	611	611	1	100	0		0		0
TRINITY_DN27321_c0_g1	NN1	NE1	6.95576	1.22256	9.03754e-17	2.09118e-15	0.058	0	0	3.23	1.948	4.811	0.116	0	0.207	0.589	0.328	0.381	TRINITY_DN27321_c0_g1	kh domain-containing	990	gi|1070553726|ref|XP_018384689.1|hypothetical protein CC77DRAFT_1072261 [Alternaria alternata]gi|1027158889|gb|OAG19268.1|hypothetical protein CC77DRAFT_1072261 [Alternaria alternata]	XP_018384689, OAG19268	0	100	2055.8	990	990	1	100	0		0		0
TRINITY_DN37842_c0_g1	NN1	NE1	6.95527	1.23492	3.71437e-18	1.09025e-16	0.039	0	0	3.828	1.891	2.073	0.048	0.127	0.199	1.065	1.112	1.236	TRINITY_DN37842_c0_g1	glycoside hydrolase family 3	737	gi|1070540364|ref|XP_018391571.1|hypothetical protein CC77DRAFT_1027247 [Alternaria alternata]gi|1027165783|gb|OAG26150.1|hypothetical protein CC77DRAFT_1027247 [Alternaria alternata]	XP_018391571, OAG26150	0	100	1523.45	737	737	1	100	0		0		0
TRINITY_DN22614_c0_g1	NN1	NE1	6.95191	-0.403919	1.23318e-08	7.91923e-08	0	0	0	1.077	1.55	2.316	0	0	0	0	0.112	0	TRINITY_DN22614_c0_g1	60S ribosomal L26	127	gi|1070548866|ref|XP_018387710.1|ribosomal protein L24 [Alternaria alternata]gi|1027161916|gb|OAG22289.1|ribosomal protein L24 [Alternaria alternata]	XP_018387710, OAG22289	2.22e-65	99.0476	207.223	105	104	1	99.0476	0		0		0
TRINITY_DN27659_c0_g1	NN1	NE1	6.95177	-0.390817	2.4584e-08	1.51615e-07	0	0	0	1.715	0.583	1.471	0.242	0	0	0.26	0.259	0.686	TRINITY_DN27659_c0_g1	Sterile alpha motif domain-containing	243	gi|359482409|ref|XP_002270686.2|PREDICTED: uncharacterized protein LOC100257847 [Vitis vinifera]	XP_002270686	3.91e-167	98.7234	474.167	235	232	0		0		0		1	98.7234
TRINITY_DN39200_c0_g2	NN1	NE1	6.95177	-0.390817	2.46192e-08	1.51771e-07	0	0	0	6.434	2.203	5.527	0	0	0	0	0.328	0	TRINITY_DN39200_c0_g2	vacuolar calcium ion transporter H(+) exchanger	425	gi|1070550970|ref|XP_018385990.1|vacuolar calcium ion transporter /H(+) exchanger [Alternaria alternata]gi|1027160193|gb|OAG20569.1|vacuolar calcium ion transporter /H(+) exchanger [Alternaria alternata]	XP_018385990, OAG20569	0	100	854.744	425	425	1	100	0		0		0
TRINITY_DN26289_c0_g1	NN1	NE1	6.9498	-0.391615	1.33062e-08	8.51089e-08	0	0	0	3.762	1.478	3.032	0	0	0	1.151	0.767	0.372	TRINITY_DN26289_c0_g1	oxidoreductase domain-containing	484	gi|1070546084|ref|XP_018388597.1|hypothetical protein CC77DRAFT_699232 [Alternaria alternata]gi|1027162805|gb|OAG23176.1|hypothetical protein CC77DRAFT_699232 [Alternaria alternata]	XP_018388597, OAG23176	0	100	982.63	484	484	1	100	0		0		0
TRINITY_DN39524_c0_g1	NN1	NE1	6.94791	-0.392413	1.06815e-08	6.92505e-08	0	0	0	1.981	0.867	1.484	0	0	0	0.199	0.103	0	TRINITY_DN39524_c0_g1	hypothetical protein CC77DRAFT_958726	1035	gi|1070547184|ref|XP_018387920.1|hypothetical protein CC77DRAFT_958726 [Alternaria alternata]gi|1027162127|gb|OAG22499.1|hypothetical protein CC77DRAFT_958726 [Alternaria alternata]	XP_018387920, OAG22499	0	99.8068	1981.84	1035	1033	1	99.8068	0		0		0
TRINITY_DN38633_c0_g1	NN1	NE1	6.94764	-0.422751	3.31247e-06	1.58663e-05	0	0	0	0.226	2.417	2.405	0	0	0	0	0	0	TRINITY_DN38633_c0_g1	sphingosine-1-phosphate lyase	567	gi|1070561458|ref|XP_018380872.1|PLP-dependent transferase [Alternaria alternata]gi|1027155060|gb|OAG15451.1|PLP-dependent transferase [Alternaria alternata]	XP_018380872, OAG15451	0	100	1162.13	567	567	1	100	0		0		0
TRINITY_DN36091_c0_g1	NN1	NE1	6.9476	1.21518	6.20977e-18	1.77488e-16	0.077	0	0	4.227	3.44	6.64	0.174	0.152	0.149	0.944	1.035	1.193	TRINITY_DN36091_c0_g1	3-ketoacyl- thiolase B	431	gi|1070560996|ref|XP_018381093.1|3-ketoacyl-CoA thiolase B [Alternaria alternata]gi|1027155282|gb|OAG15672.1|3-ketoacyl-CoA thiolase B [Alternaria alternata]	XP_018381093, OAG15672	0	100	874.774	431	431	1	100	0		0		0
TRINITY_DN33353_c0_g1	NN1	NE1	6.94709	-0.392604	3.35953e-08	2.03244e-07	0	0	0	4.161	1.365	3.199	0	0	0	0.407	0.198	0	TRINITY_DN33353_c0_g1 No TRANSDECODER pass										0		0		0		0
TRINITY_DN32883_c0_g1	NN1	NE1	6.94667	4.07554	1.2468e-40	7.60474e-38	0.096	0.369	0	24.513	11.202	32.78	1.586	0.776	0.588	12.292	10.295	11.189	TRINITY_DN32883_c0_g1	TBC	656	gi|1070545724|ref|XP_018388417.1|RabGAP/TBC [Alternaria alternata]gi|1027162625|gb|OAG22996.1|RabGAP/TBC [Alternaria alternata]	XP_018388417, OAG22996	0	100	1348.95	656	656	1	100	0		0		0
TRINITY_DN30081_c0_g1	NN1	NE1	6.94539	1.96475	1.16751e-22	7.2222e-21	0.096	0	0	5.955	2.758	6.052	0.155	0.186	0.174	2.476	1.69	1.71	TRINITY_DN30081_c0_g1	septin	434	gi|694452645|ref|XP_009351222.1|PREDICTED: cell division control protein 3-like [Pyrus x bretschneideri]	XP_009351222	0	93.913	878.626	460	432	0		0		0		0
TRINITY_DN33542_c1_g1	NN1	NE1	6.94288	1.95975	3.34806e-15	6.08134e-14	0.096	0.109	0	8.162	3.227	17.797	0.097	0.093	0.174	0.45	0.336	0.762	TRINITY_DN33542_c1_g1	40s ribosomal s17	138	gi|1070543804|ref|XP_018390058.1|ribosomal protein S17e [Alternaria alternata]gi|1027164268|gb|OAG24637.1|ribosomal protein S17e [Alternaria alternata]	XP_018390058, OAG24637	1.02e-85	100	259.996	127	127	1	100	0		0		0
TRINITY_DN30883_c0_g1	NN1	NE1	6.9416	1.96712	9.13143e-25	7.67166e-23	0	0.043	0.037	4.427	2.758	5.335	0.039	0.076	0.116	1.48	1.535	1.312	TRINITY_DN30883_c0_g1	amino acid transporter	601	gi|1070560856|ref|XP_018381530.1|amino acid transporter [Alternaria alternata]gi|1027155720|gb|OAG16109.1|amino acid transporter [Alternaria alternata]	XP_018381530, OAG16109	0	98.4375	1149.04	576	567	1	98.4375	0		0		0
TRINITY_DN32053_c0_g1	NN1	NE1	6.93722	-0.409707	8.79938e-09	5.77231e-08	0	0	0	1.768	1.208	2.38	0.116	0	0	0.381	0.879	1.109	TRINITY_DN32053_c0_g1	nascent polypeptide-associated complex subunit alpha	126	gi|1066286987|ref|XP_018035298.1|nascent polypeptide-associated complex, alpha subunit [Paraphaeosphaeria sporulosa]gi|1027144482|gb|OAG04933.1|nascent polypeptide-associated complex, alpha subunit [Paraphaeosphaeria sporulosa]	XP_018035298, OAG04933	2.63e-57	91.0714	189.119	112	102	0		0		0		0
TRINITY_DN15714_c0_g1	NN1	NE1	6.93277	-0.411699	1.83158e-08	1.14957e-07	0	0	0	2.021	0.981	2.405	0.116	0	0.099	0.762	0.379	0.499	TRINITY_DN15714_c0_g1	tropomyosin	161	gi|1070550518|ref|XP_018386674.1|tropomyosin [Alternaria alternata]gi|1027160878|gb|OAG21253.1|tropomyosin [Alternaria alternata]	XP_018386674, OAG21253	3.86e-107	100	315.849	161	161	1	100	0		0		0
TRINITY_DN36143_c0_g1	NN1	NE1	6.9265	-0.413917	2.52623e-09	1.8085e-08	0	0	0	2.273	1.891	2.239	0	0.127	0.116	0	0.155	0	TRINITY_DN36143_c0_g1	transcriptional regulator	333	gi|1070544476|ref|XP_018389055.1|hypothetical protein CC77DRAFT_928570 [Alternaria alternata]gi|1027163264|gb|OAG23634.1|hypothetical protein CC77DRAFT_928570 [Alternaria alternata]	XP_018389055, OAG23634	0	83.4171	628.246	398	332	1	83.4171	0		0		0
TRINITY_DN35536_c0_g1	NN1	NE1	6.92159	1.19457	3.79434e-16	7.99144e-15	0.058	0	0	3.935	1.635	4.286	0.058	0	0.157	2.233	2.104	2.184	TRINITY_DN35536_c0_g1	glycoside hydrolase family 5	769	gi|1070545150|ref|XP_018389392.1|glycoside hydrolase [Alternaria alternata]gi|1027163601|gb|OAG23971.1|glycoside hydrolase [Alternaria alternata]	XP_018389392, OAG23971	0	99.7351	1578.53	755	753	1	99.7351	0		0		0
TRINITY_DN36939_c2_g1	NN1	NE1	6.92153	-0.416099	8.71089e-09	5.72041e-08	0	0	0	2.406	1.166	2.137	0	0	0.323	0.139	0.543	0.66	TRINITY_DN36939_c2_g1	40S ribosomal S3aE	151	gi|260951001|ref|XP_002619797.1|40S ribosomal protein S3aE [Clavispora lusitaniae ATCC 42720]gi|238847369|gb|EEQ36833.1|40S ribosomal protein S3aE [Clavispora lusitaniae ATCC 42720]	XP_002619797, EEQ36833	1.05e-38	69.1275	143.665	149	103	0		0		0		0
TRINITY_DN38795_c0_g2	NN1	NE1	6.91849	-0.41732	3.91082e-09	2.71905e-08	0	0	0	2.06	1.862	1.497	0	0	0	0.519	1.035	0.635	TRINITY_DN38795_c0_g2	60S ribosomal L3	100	gi|906458208|gb|KNC21480.1|hypothetical protein FF38_00576 [Lucilia cuprina]	KNC21480	1.5e-19	68.2353	88.9669	85	58	0		0		0		0
TRINITY_DN34744_c0_g1	NN1	NE1	6.91737	2.81304	5.21664e-22	2.85111e-20	0	1.119	0	39.534	22.461	80.491	0.271	0.245	0.472	14.976	11.097	17.858	TRINITY_DN34744_c0_g1	meiotic expression up-regulated 14	337	gi|1070558704|ref|XP_018382218.1|hypothetical protein CC77DRAFT_1023564 [Alternaria alternata]gi|1027156411|gb|OAG16797.1|hypothetical protein CC77DRAFT_1023564 [Alternaria alternata]	XP_018382218, OAG16797	0	100	625.935	309	309	1	100	0		0		0
TRINITY_DN22776_c0_g1	NN1	NE1	6.91198	-0.434186	1.26173e-07	7.08506e-07	0	0	0	1.662	0.682	2.623	0	0	0.091	0.355	0.121	0.465	TRINITY_DN22776_c0_g1	calcium permease family membrane transporter	1068	gi|1070545560|ref|XP_018389597.1|hypothetical protein CC77DRAFT_1017767 [Alternaria alternata]gi|1027163806|gb|OAG24176.1|hypothetical protein CC77DRAFT_1017767 [Alternaria alternata]	XP_018389597, OAG24176	0	100	2218.74	1068	1068	1	100	0		0		0
TRINITY_DN32848_c0_g1	NN1	NE1	6.90869	-0.434218	8.52589e-09	5.61222e-08	0	0	0	1.236	1.734	2.034	0	0	0.091	0.84	0.845	1.413	TRINITY_DN32848_c0_g1	sugar transporter STL1	551	gi|1070549078|ref|XP_018386891.1|sugar transporter STL1 [Alternaria alternata]gi|1027161096|gb|OAG21470.1|sugar transporter STL1 [Alternaria alternata]	XP_018386891, OAG21470	0	100	1132.09	551	551	1	100	0		0		0
TRINITY_DN31017_c0_g1	NN1	NE1	6.90869	-0.434218	8.51395e-09	5.60557e-08	0	0	0	0.811	1.166	1.356	0	0	0	0	0.647	0	TRINITY_DN31017_c0_g1	sulfate permease	493	gi|1070560570|ref|XP_018381387.1|sulfate permease 2 [Alternaria alternata]gi|1027155577|gb|OAG15966.1|sulfate permease 2 [Alternaria alternata]	XP_018381387, OAG15966	0	100	1011.91	493	493	1	100	0		0		0
TRINITY_DN34747_c0_g1	NN1	NE1	6.90682	-0.435998	9.99661e-08	5.69206e-07	0	0	0	2.286	0.881	3.211	0	0	0.365	0.459	0	0.296	TRINITY_DN34747_c0_g1	DUF1295-domain-containing	396	gi|1070552032|ref|XP_018385602.1|DUF1295-domain-containing protein [Alternaria alternata]gi|1027159804|gb|OAG20181.1|DUF1295-domain-containing protein [Alternaria alternata]	XP_018385602, OAG20181	0	99.7368	778.089	380	379	1	99.7368	0		0		0
TRINITY_DN35689_c0_g1	NN1	NE1	6.90551	1.18564	1.3197e-19	4.84902e-18	0	0	0.056	4.147	2.573	3.25	0.126	0.11	0.157	0.736	0.871	0.855	TRINITY_DN35689_c0_g1	membrane anchor opy2	663	gi|1070542148|ref|XP_018390688.1|hypothetical protein CC77DRAFT_1046571, partial [Alternaria alternata]gi|1027164899|gb|OAG25267.1|hypothetical protein CC77DRAFT_1046571, partial [Alternaria alternata]	XP_018390688, OAG25267	0	100	963.37	480	480	1	100	0		0		0
TRINITY_DN29355_c0_g1	NN1	NE1	6.9013	-0.437227	5.51464e-09	3.74315e-08	0	0	0	1.329	1.166	1.714	0	0	0.083	0.918	0.302	0.499	TRINITY_DN29355_c0_g1	40S ribosomal S26-B	170	gi|1102302989|ref|XP_018984564.1|hypothetical protein BABINDRAFT_37754, partial [Babjeviella inositovora NRRL Y-12698]gi|1063256955|gb|ODQ79236.1|hypothetical protein BABINDRAFT_37754, partial [Babjeviella inositovora NRRL Y-12698]	XP_018984564, ODQ79236	2.05e-13	65	76.2554	80	52	0		0		0		0
TRINITY_DN39487_c2_g2	NN1	NE1	6.90111	1.1734	9.16813e-15	1.5422e-13	0	0.043	0	1.489	1.251	3.455	0.039	0.067	0.066	1.264	1.474	1.557	TRINITY_DN39487_c2_g2	phosphoenolpyruvate carboxykinase	699	gi|1070554716|ref|XP_018384377.1|hypothetical protein CC77DRAFT_1021809 [Alternaria alternata]gi|1027158576|gb|OAG18956.1|hypothetical protein CC77DRAFT_1021809 [Alternaria alternata]	XP_018384377, OAG18956	0	100	1288.09	613	613	1	100	0		0		0
TRINITY_DN32548_c0_g1	NN1	NE1	6.89677	-0.439231	7.85263e-09	5.20386e-08	0	0	0	1.489	0.952	1.651	0.184	0	0.075	0.216	0.138	0.415	TRINITY_DN32548_c0_g1 No TRANSDECODER pass										0		0		0		0
TRINITY_DN32611_c0_g1	NN1	NE1	6.89507	5.46182	6.60806e-44	5.16733e-41	0.587	0.782	0.213	60.989	30.365	103.023	2.04	1.071	0.911	12.439	12.071	12.281	TRINITY_DN32611_c0_g1 No TRANSDECODER pass										0		0		0		0
TRINITY_DN22854_c0_g1	NN1	NE1	6.89128	-0.455939	6.76746e-08	3.94169e-07	0	0.065	0	0.984	2.317	2.866	0	0.127	0	0	0.224	0.296	TRINITY_DN22854_c0_g1	SEC14 cytosolic factor	344	gi|1070544010|ref|XP_018390161.1|hypothetical protein CC77DRAFT_982037 [Alternaria alternata]gi|1027164371|gb|OAG24740.1|hypothetical protein CC77DRAFT_982037 [Alternaria alternata]	XP_018390161, OAG24740	0	100	719.153	344	344	1	100	0		0		0
TRINITY_DN22215_c0_g1	NN1	NE1	6.89079	1.155	1.75098e-10	1.48209e-09	0	0.076	0	1.994	1.55	8.892	0.077	0.143	0.066	0.848	0.595	0.584	TRINITY_DN22215_c0_g1	glyco x	763	gi|909995078|gb|KNG52503.1|glycoprotein x [Stemphylium lycopersici]	KNG52503	1.68e-121	63.104	404.831	683	431	0		0		0		0
TRINITY_DN35313_c1_g1	NN1	NE1	6.89014	-0.456558	1.25961e-07	7.07448e-07	0	0	0	0.691	2.26	2.086	0.222	0	0	0.744	0.983	1.447	TRINITY_DN35313_c1_g1	UDP-glycosyltransferase 88F5-like	379	gi|731431325|ref|XP_002272033.2|PREDICTED: UDP-glycosyltransferase 88F5-like [Vitis vinifera]	XP_002272033	0	98.4211	756.903	380	374	0		0		0		1	98.4211
TRINITY_DN35299_c0_g1	NN1	NE1	6.87997	-0.459588	2.42185e-08	1.49482e-07	0	0	0	2.127	3.867	4.248	0.232	0.211	0.199	1.766	1.009	0.491	TRINITY_DN35299_c0_g1	pas domain-containing	493	gi|1070544658|ref|XP_018389146.1|hypothetical protein CC77DRAFT_620569 [Alternaria alternata]gi|1027163355|gb|OAG23725.1|hypothetical protein CC77DRAFT_620569 [Alternaria alternata]	XP_018389146, OAG23725	0	99.3915	1017.68	493	490	1	99.3915	0		0		0
TRINITY_DN38503_c0_g1	NN1	NE1	6.87505	-0.462392	1.29063e-07	7.23669e-07	0	0	0	1.13	0.469	1.702	0.222	0	0.066	0.563	0.724	0.313	TRINITY_DN38503_c0_g1	MFS general substrate transporter	737	gi|1070544978|ref|XP_018389306.1|MFS general substrate transporter [Alternaria alternata]gi|1027163515|gb|OAG23885.1|MFS general substrate transporter [Alternaria alternata]	XP_018389306, OAG23885	0	99.3216	1504.96	737	732	1	99.3216	0		0		0
TRINITY_DN36500_c0_g1	NN1	NE1	6.87215	-0.463205	6.17781e-08	3.61621e-07	0	0	0	4.201	2.019	6.001	0	0	0.24	0.9	1.198	1.464	TRINITY_DN36500_c0_g1	hypothetical protein CC77DRAFT_961144	449	gi|1070549632|ref|XP_018387168.1|hypothetical protein CC77DRAFT_961144 [Alternaria alternata]gi|1027161373|gb|OAG21747.1|hypothetical protein CC77DRAFT_961144 [Alternaria alternata]	XP_018387168, OAG21747	0	93.9866	819.305	449	422	1	93.9866	0		0		0
TRINITY_DN35061_c0_g1	NN1	NE1	6.86944	-0.464018	3.17139e-08	1.92627e-07	0	0	0	3.775	2.076	5.105	0	0	0	0	0.267	0	TRINITY_DN35061_c0_g1 No TRANSDECODER pass										0		0		0		0
TRINITY_DN29336_c0_g1	NN1	NE1	6.86079	1.89017	5.8082e-19	1.91288e-17	0	0.152	0	5.238	3.98	10.85	0.29	0.067	0	0.164	0.078	0.161	TRINITY_DN29336_c0_g1	hypothetical protein Ao3042_09286	169	gi|391865341|gb|EIT74625.1|hypothetical protein Ao3042_09286 [Aspergillus oryzae 3.042]gi|635512660|gb|KDE84529.1|hypothetical protein AO1008_11040 [Aspergillus oryzae 100-8]	EIT74625, KDE84529	9.15e-05	70.6667	49.6766	75	53	0		0		0		0
TRINITY_DN37838_c0_g1	NN1	NE1	6.85716	-0.468864	1.6217e-07	8.98399e-07	0	0	0	2.871	0.768	2.892	0	0	0	0.641	0.319	0.474	TRINITY_DN37838_c0_g1	zinc metallo ase	543	gi|1070542952|ref|XP_018389632.1|hypothetical protein CC77DRAFT_505877 [Alternaria alternata]gi|1027163842|gb|OAG24211.1|hypothetical protein CC77DRAFT_505877 [Alternaria alternata]	XP_018389632, OAG24211	0	100	1143.26	543	543	1	100	0		0		0
TRINITY_DN36958_c1_g1	NN1	NE1	6.85035	1.12901	4.18719e-16	8.74036e-15	0	0.098	0	3.961	3.199	7.216	0.087	0.169	0.481	1.61	0.707	1.083	TRINITY_DN36958_c1_g1	40S ribosomal S24	134	gi|1029183751|gb|OAL48322.1|hypothetical protein IQ07DRAFT_613031 [Pyrenochaeta sp. DS3sAY3a]	OAL48322	1.07e-90	100	271.937	134	134	0		0		1	100	0
TRINITY_DN34915_c0_g1	NN1	NE1	6.84148	-0.473901	4.92736e-05	0.000208679	0	0	0	1.09	0	0.87	0	0.683	0.961	0	0	0.906	TRINITY_DN34915_c0_g1	60S ribosomal L32	103	gi|169625599|ref|XP_001806203.1|hypothetical protein SNOG_16074 [Parastagonospora nodorum SN15]gi|111055533|gb|EAT76653.1|hypothetical protein SNOG_16074 [Parastagonospora nodorum SN15]	XP_001806203, EAT76653	6.32e-67	100	209.92	103	103	0		0		0		0
TRINITY_DN31819_c0_g1	NN1	NE1	6.83636	-0.475381	4.05229e-07	2.14665e-06	0	0	0	2.605	3.924	0.78	0.338	0	0	0	0	0	TRINITY_DN31819_c0_g1	probable PRX1-mitochondrial isoform of thioredoxin peroxidase	227	gi|1070540682|ref|XP_018391730.1|peroxiredoxin-6 [Alternaria alternata]gi|1027165942|gb|OAG26309.1|peroxiredoxin-6 [Alternaria alternata]	XP_018391730, OAG26309	9.64e-164	100	464.537	227	227	1	100	0		0		0
TRINITY_DN33627_c0_g1	NN1	NE1	6.835	2.72125	1.75975e-28	2.49615e-26	0.077	0.065	0	8.641	3.497	8.419	0.28	0.11	0.282	6.726	5.932	7.27	TRINITY_DN33627_c0_g1 No TRANSDECODER pass										0		0		0		0
TRINITY_DN39334_c3_g1	NN1	NE1	6.83374	1.10331	5.12837e-15	9.04568e-14	0.087	0	0	3.882	3.071	7.958	0.483	0.354	0	1.385	1.069	0.728	TRINITY_DN39334_c3_g1	wall-associated receptor kinase-like 16	147	gi|731431511|ref|XP_010665469.1|PREDICTED: putative wall-associated receptor kinase-like 16 [Vitis vinifera]	XP_010665469	2.03e-94	98.6014	287.73	143	141	0		0		0		1	98.6014
TRINITY_DN32734_c0_g1	NN1	NE1	6.83155	-0.492563	1.51396e-08	9.60699e-08	0	0	0	1.409	1.038	1.817	0.097	0	0.083	0.537	0	0.423	TRINITY_DN32734_c0_g1	D-xylulose 5-phosphate D-fructose 6-phosphate phosphoketolase	822	gi|1070558658|ref|XP_018382195.1|D-xylulose 5-phosphate/D-fructose 6-phosphate phosphoketolase [Alternaria alternata]gi|1027156388|gb|OAG16774.1|D-xylulose 5-phosphate/D-fructose 6-phosphate phosphoketolase [Alternaria alternata]	XP_018382195, OAG16774	0	100	1711.81	822	822	1	100	0		0		0
TRINITY_DN31908_c0_g2	NN1	NE1	6.82925	-0.49338	1.04029e-08	6.76169e-08	0	0	0	1.635	1.322	1.97	0.116	0.101	0	0	0.25	0.482	TRINITY_DN31908_c0_g2	proline-rich 4-like	390	gi|731382967|ref|XP_010647213.1|PREDICTED: proline-rich protein 4-like [Vitis vinifera]	XP_010647213	0	97.1795	704.131	390	379	0		0		0		1	97.1795
TRINITY_DN39107_c2_g5	NN1	NE1	6.82901	1.1095	4.60528e-17	1.11341e-15	0	0.163	0	6.235	6.909	11.451	0	0	0.141	1.229	0.698	0.169	TRINITY_DN39107_c2_g5 No TRANSDECODER pass										0		0		0		0
TRINITY_DN32710_c0_g1	NN1	NE1	6.82685	-0.494593	2.83368e-08	1.73184e-07	0	0	0	2.632	1.351	2.968	0	0.143	0.414	0.528	0	0.516	TRINITY_DN32710_c0_g1 No TRANSDECODER pass										0		0		0		0
TRINITY_DN38556_c0_g1	NN1	NE1	6.82606	1.10126	8.93466e-15	1.50542e-13	0.039	0	0	2.207	0.981	3.032	0	0	0.141	0.58	0.621	0.389	TRINITY_DN38556_c0_g1	aspartyl ase	401	gi|909993072|gb|KNG50515.1|hypothetical protein TW65_01885 [Stemphylium lycopersici]	KNG50515	0	96.75	762.296	400	387	0		0		0		0
TRINITY_DN36922_c0_g1	NN1	NE1	6.82505	-0.495014	6.94613e-09	4.63232e-08	0	0	0	1.662	1.578	1.74	0	0	0.199	0.883	0.379	0.863	TRINITY_DN36922_c0_g1	MFS nicotinic acid transporter Tna1	509	gi|1070550372|ref|XP_018386601.1|MFS general substrate transporter [Alternaria alternata]gi|1027160805|gb|OAG21180.1|MFS general substrate transporter [Alternaria alternata]	XP_018386601, OAG21180	0	100	1045.03	509	509	1	100	0		0		0
TRINITY_DN26277_c0_g1	NN1	NE1	6.82348	1.84349	4.75335e-16	9.83466e-15	0.096	0	0	5.836	1.493	7.997	0.097	0	0	0.329	0.336	0.635	TRINITY_DN26277_c0_g1	---NA---	104	No Blast Hit							0		0		0		0
TRINITY_DN38265_c0_g1	NN1	NE1	6.82197	-0.512448	8.63385e-07	4.40459e-06	0	0	0	0.638	3.426	2.508	0	0	0.133	0.173	0.336	0	TRINITY_DN38265_c0_g1	c2h2 transcription factor	590	gi|1070562190|ref|XP_018380816.1|hypothetical protein CC77DRAFT_1013329 [Alternaria alternata]gi|1027155003|gb|OAG15395.1|hypothetical protein CC77DRAFT_1013329 [Alternaria alternata]	XP_018380816, OAG15395	0	99.8305	1211.44	590	589	1	99.8305	0		0		0
TRINITY_DN36040_c4_g1	NN1	NE1	6.81736	1.10171	1.31949e-16	2.96541e-15	0	0.043	0	2.273	1.393	3.109	0.087	0.084	0.191	1.307	1.604	1.329	TRINITY_DN36040_c4_g1 No TRANSDECODER pass										0		0		0		0
TRINITY_DN32801_c0_g1	NN1	NE1	6.80701	-0.517742	3.79349e-07	2.01375e-06	0	0	0	1.582	0.583	2.546	0	0	0.099	0.848	0.241	0.592	TRINITY_DN32801_c0_g1 No TRANSDECODER pass										0		0		0		0
TRINITY_DN36088_c0_g1	NN1	NE1	6.80624	-0.516742	3.51892e-08	2.12297e-07	0	0	0	1.595	2.715	2.981	0	0	0	1.697	1.707	1.473	TRINITY_DN36088_c0_g1	Metallo-hydrolase oxidoreductase	357	gi|1070550552|ref|XP_018386691.1|Metallo-hydrolase/oxidoreductase [Alternaria alternata]gi|1027160895|gb|OAG21270.1|Metallo-hydrolase/oxidoreductase [Alternaria alternata]	XP_018386691, OAG21270	0	100	731.48	357	357	1	100	0		0		0
TRINITY_DN30835_c0_g1	NN1	NE1	6.80099	1.08532	1.55528e-15	2.97935e-14	0	0.054	0	2.566	1.478	3.851	0.106	0.051	0.133	0.857	0.629	0.897	TRINITY_DN30835_c0_g1 No TRANSDECODER pass										0		0		0		0
TRINITY_DN27201_c0_g1	NN1	NE1	6.79954	2.32977	6.05282e-30	9.92434e-28	0	0.119	0	6.407	3.653	4.926	0.396	0.11	0.174	5.687	5.303	5.349	TRINITY_DN27201_c0_g1 No TRANSDECODER pass										0		0		0		0
TRINITY_DN38121_c0_g1	NN1	NE1	6.79904	-0.520609	5.94253e-07	3.08108e-06	0	0	0	2.326	0.597	3.109	0	0	0	0	0	0	TRINITY_DN38121_c0_g1	fungal zn binuclear cluster domain containing	869	gi|909991711|gb|KNG49179.1|fungal zn binuclear cluster domain containing protein [Stemphylium lycopersici]	KNG49179	0	86.7045	1413.28	880	763	0		0		0		0
TRINITY_DN39016_c0_g1	NN1	NE1	6.79349	-0.522453	5.10331e-07	2.66957e-06	0	0	0	2.632	0.64	3.135	0	0	0	0.164	0.164	0.322	TRINITY_DN39016_c0_g1	GMC oxidoreductase	693	gi|1070563024|ref|XP_018380303.1|alcohol oxidase p68 [Alternaria alternata]gi|1027154487|gb|OAG14882.1|alcohol oxidase p68 [Alternaria alternata]	XP_018380303, OAG14882	0	100	1397.88	665	665	1	100	0		0		0
TRINITY_DN21775_c0_g1	NN1	NE1	6.79308	1.0672	2.60134e-13	3.41365e-12	0.077	0	0	4.174	1.663	6.628	0	0	0	0.459	0	0.178	TRINITY_DN21775_c0_g1	hypothetical protein CC77DRAFT_245437	108	gi|1070557136|ref|XP_018383407.1|hypothetical protein CC77DRAFT_245437 [Alternaria alternata]gi|1027157603|gb|OAG17986.1|hypothetical protein CC77DRAFT_245437 [Alternaria alternata]	XP_018383407, OAG17986	3.98e-72	100	222.631	108	108	1	100	0		0		0
TRINITY_DN39096_c0_g1	NN1	NE1	6.79303	-0.522053	3.66871e-08	2.20941e-07	0	0	0	2.007	1.095	2.405	0.126	0	0.116	0.995	0.854	0.838	TRINITY_DN39096_c0_g1	hypothetical protein CC77DRAFT_902667, partial	159	gi|1070559306|ref|XP_018381912.1|hypothetical protein CC77DRAFT_902667, partial [Alternaria alternata]gi|1027156104|gb|OAG16491.1|hypothetical protein CC77DRAFT_902667, partial [Alternaria alternata]	XP_018381912, OAG16491	1.34e-105	97.4843	319.316	159	155	1	97.4843	0		0		0
TRINITY_DN38721_c0_g1	NN1	NE1	6.7893	-0.540389	2.17704e-06	1.06451e-05	0	0	0	0.372	2.715	1.983	0	0	0	4.164	3.501	3.148	TRINITY_DN38721_c0_g1	effector 5	342	gi|1070561294|ref|XP_018381242.1|hypothetical protein CC77DRAFT_922095, partial [Alternaria alternata]gi|1027155431|gb|OAG15821.1|hypothetical protein CC77DRAFT_922095, partial [Alternaria alternata]	XP_018381242, OAG15821	0	98.7097	560.836	310	306	1	98.7097	0		0		0
TRINITY_DN37106_c0_g1	NN1	NE1	6.78838	-0.523696	1.47684e-08	9.39099e-08	0	0	0	1.289	0.881	1.356	0.164	0	0.075	0.649	0.647	0.906	TRINITY_DN37106_c0_g1	polysaccharide lyase family 1	317	gi|1070564086|ref|XP_018379744.1|pectin lyase-like protein [Alternaria alternata]gi|1027153924|gb|OAG14323.1|pectin lyase-like protein [Alternaria alternata]	XP_018379744, OAG14323	0	99.3691	639.802	317	315	1	99.3691	0		0		0
TRINITY_DN38919_c2_g2	NN1	NE1	6.788	-0.524296	4.65713e-07	2.44919e-06	0	0	0	2.539	0.583	2.7	0	0	0.24	0.303	0	0.144	TRINITY_DN38919_c2_g2	disease resistance RGA3	676	gi|731419907|ref|XP_010661182.1|PREDICTED: putative disease resistance protein RGA3 [Vitis vinifera]	XP_010661182	0	99.7041	1370.14	676	674	0		0		0		1	99.7041
TRINITY_DN36193_c0_g1	NN1	NE1	6.78729	1.06748	5.21438e-15	9.18146e-14	0	0.065	0	2.127	2.317	4.926	0.058	0.118	0.058	0.485	0.276	0.474	TRINITY_DN36193_c0_g1	inosine-5 -monophosphate dehydrogenase	545	gi|1070558298|ref|XP_018382659.1|IMP dehydrogenase [Alternaria alternata]gi|1027156853|gb|OAG17238.1|IMP dehydrogenase [Alternaria alternata]	XP_018382659, OAG17238	0	100	1114.37	545	545	1	100	0		0		0
TRINITY_DN15232_c0_g2	NN1	NE1	6.78384	-0.525538	1.93711e-08	1.21182e-07	0	0	0	2.034	1.308	1.855	0	0.11	0	0.407	0.819	0.796	TRINITY_DN15232_c0_g2	hypothetical protein CC77DRAFT_866679	491	gi|1070550634|ref|XP_018386732.1|hypothetical protein CC77DRAFT_866679 [Alternaria alternata]gi|1027160936|gb|OAG21311.1|hypothetical protein CC77DRAFT_866679 [Alternaria alternata]	XP_018386732, OAG21311	0	100	977.237	491	491	1	100	0		0		0
TRINITY_DN39639_c0_g1	NN1	NE1	6.78342	-0.525738	3.03322e-08	1.84639e-07	0	0	0	1.755	0.853	1.625	0.097	0.093	0.174	0.441	0.44	0.212	TRINITY_DN39639_c0_g1	DMR6-LIKE OXYGENASE 2	103	gi|225428668|ref|XP_002284910.1|PREDICTED: protein DMR6-LIKE OXYGENASE 2 [Vitis vinifera]gi|297741358|emb|CBI32489.3|unnamed protein product, partial [Vitis vinifera]	XP_002284910, CBI32489	1.78e-63	98.0583	207.994	103	101	0		0		0		1	98.0583
TRINITY_DN36003_c0_g1	NN1	NE1	6.78226	3.77257	1.30372e-33	3.68143e-31	0.116	1.314	0	30.415	89.233	46.573	0.648	0	0.124	1.203	1.44	1.896	TRINITY_DN36003_c0_g1	homoserine o-acetyltransferase	322	gi|1070540396|ref|XP_018391587.1|homoserine acetyltransferase [Alternaria alternata]gi|1027165799|gb|OAG26166.1|homoserine acetyltransferase [Alternaria alternata]	XP_018391587, OAG26166	0	99.6491	588.186	285	284	1	99.6491	0		0		0
TRINITY_DN36499_c0_g1	NN1	NE1	6.78145	2.29988	3.12303e-20	1.2733e-18	0.039	0.076	0	2.978	3.056	8.163	0.039	0.034	0.166	0.814	0.647	0.796	TRINITY_DN36499_c0_g1	---NA---	217	No Blast Hit							0		0		0		0
TRINITY_DN29427_c0_g1	NN1	NE1	6.77927	-0.52738	2.05884e-08	1.28507e-07	0.029	0	0	1.289	0.782	0.985	0.039	0	0.033	0	0.043	0.042	TRINITY_DN29427_c0_g1	6-phosphofructokinase	785	gi|1070545478|ref|XP_018389556.1|6-phosphofructokinase [Alternaria alternata]gi|1027163765|gb|OAG24135.1|6-phosphofructokinase [Alternaria alternata]	XP_018389556, OAG24135	0	100	1627.45	785	785	1	100	0		0		0
TRINITY_DN37475_c1_g1	NN1	NE1	6.77911	1.07405	2.86541e-16	6.141e-15	0	0.054	0	3.895	1.621	3.02	0.164	0	0.05	1.247	0.75	1.396	TRINITY_DN37475_c1_g1	eukaryotic translation initiation factor 1A	194	gi|189199414|ref|XP_001936044.1|eukaryotic translation initiation factor 1A [Pyrenophora tritici-repentis Pt-1C-BFP]gi|330944956|ref|XP_003306467.1|hypothetical protein PTT_19609 [Pyrenophora teres f. teres 0-1]gi|396464085|ref|XP_003836653.1|similar to eukaryotic translation initiation factor eIF-1A [Leptosphaeria maculans JN3]gi|1070561766|ref|XP_018381026.1|eukaryotic translation initiation fa…	XP_001936044, XP_003306467, XP_003836653, XP_018381026, EDU48631, EFQ85443, CBX93288, OAG15605, OAL51147	3.4e-108	100	319.701	158	158	1	100	0		1	100	0
TRINITY_DN34468_c0_g1	NN1	NE1	6.77864	-0.527579	4.23641e-08	2.52982e-07	0	0	0	1.329	0.611	1.088	0.145	0	0.124	0.71	0.319	0.618	TRINITY_DN34468_c0_g1	eukaryotic translation initiation factor 3	479	gi|1070543976|ref|XP_018390144.1|eukaryotic translation initiation factor 3 [Alternaria alternata]gi|1027164354|gb|OAG24723.1|eukaryotic translation initiation factor 3 [Alternaria alternata]	XP_018390144, OAG24723	0	100	1003.05	479	479	1	100	0		0		0
TRINITY_DN33093_c0_g1	NN1	NE1	6.76974	2.28984	4.57871e-19	1.53955e-17	0.029	0.076	0	3.35	2.019	7.421	0.145	0.093	0.182	1.324	0.819	0.914	TRINITY_DN33093_c0_g1	hypothetical protein CC77DRAFT_928797	544	gi|1070544376|ref|XP_018389005.1|hypothetical protein CC77DRAFT_928797 [Alternaria alternata]gi|1027163214|gb|OAG23584.1|hypothetical protein CC77DRAFT_928797 [Alternaria alternata]	XP_018389005, OAG23584	0	100	1126.31	544	544	1	100	0		0		0
TRINITY_DN25423_c0_g1	NN1	NE1	6.76828	2.27229	3.89643e-20	1.56974e-18	0.193	0	0	6.155	4.364	14.036	0.135	0.127	0.414	1.662	1.966	3.03	TRINITY_DN25423_c0_g1	membrane-associated eicosanoid glutathione metabolism	285	gi|1070543580|ref|XP_018389946.1|hypothetical protein CC77DRAFT_529574 [Alternaria alternata]gi|1027164156|gb|OAG24525.1|hypothetical protein CC77DRAFT_529574 [Alternaria alternata]	XP_018389946, OAG24525	0	100	577.785	285	285	1	100	0		0		0
TRINITY_DN38965_c0_g1	NN1	NE1	6.76799	1.03665	1.77151e-12	2.0341e-11	0	0	0.111	2.3	6.056	9.801	0	0	0	0.139	0.276	0.271	TRINITY_DN38965_c0_g1	glycoside hydrolase family 16	443	gi|1070557980|ref|XP_018382500.1|hypothetical protein CC77DRAFT_271061 [Alternaria alternata]gi|1027156694|gb|OAG17079.1|hypothetical protein CC77DRAFT_271061 [Alternaria alternata]	XP_018382500, OAG17079	0	100	909.827	443	443	1	100	0		0		0
TRINITY_DN34624_c1_g1	NN1	NE1	6.76404	-0.548407	1.75976e-07	9.71709e-07	0	0	0	1.888	0.839	2.738	0.261	0	0.34	0.286	0.293	0.279	TRINITY_DN34624_c1_g1	---NA---	123	No Blast Hit							0		0		0		0
TRINITY_DN38581_c0_g2	NN1	NE1	6.76115	1.03655	2.23769e-14	3.52494e-13	0	0	0.028	1.236	1.066	2.712	0.039	0	0.033	0.294	0.526	0.372	TRINITY_DN38581_c0_g2	beta-glucosidase 12	129	gi|297736184|emb|CBI24822.3|unnamed protein product, partial [Vitis vinifera]	CBI24822	1.33e-81	97.6744	248.44	129	126	0		0		0		1	97.6744
TRINITY_DN29228_c0_g1	NN1	NE1	6.75975	5.63685	6.08752e-25	5.30432e-23	0.366	2.444	0.547	75.027	64.98	228.551	2.669	0.54	1.64	17.356	13.563	16.013	TRINITY_DN29228_c0_g1	general substrate transporter	631	gi|1070541306|ref|XP_018392042.1|hypothetical protein CC77DRAFT_1056681 [Alternaria alternata]gi|1027166254|gb|OAG26621.1|hypothetical protein CC77DRAFT_1056681 [Alternaria alternata]	XP_018392042, OAG26621	0	100	1308.89	631	631	1	100	0		0		0
TRINITY_DN37912_c0_g1	NN1	NE1	6.75837	-0.550061	4.90444e-08	2.90711e-07	0	0	0.037	1.05	0.64	1.318	0	0	0.033	0.043	0.285	0	TRINITY_DN37912_c0_g1	MFS general substrate transporter	513	gi|1070548472|ref|XP_018387513.1|MFS general substrate transporter [Alternaria alternata]gi|1027161719|gb|OAG22092.1|MFS general substrate transporter [Alternaria alternata]	XP_018387513, OAG22092	0	99.7886	956.436	473	472	1	99.7886	0		0		0
TRINITY_DN39375_c0_g1	NN1	NE1	6.75594	-0.551089	7.27897e-08	4.22189e-07	0	0.065	0	1.994	0.952	2.367	0.126	0	0.058	0.355	0.285	0	TRINITY_DN39375_c0_g1	malate synthase	109	gi|1028895861|gb|OAK98121.1|malate synthase [Stagonospora sp. SRC1lsM3a]	OAK98121	5.64e-67	98.1651	222.631	109	107	0		0		0		0
TRINITY_DN37622_c0_g2	NN1	NE1	6.75511	-0.568474	9.14192e-07	4.6556e-06	0	0	0	1.316	5.374	6.269	0.319	0.287	0	1.402	2.104	0.686	TRINITY_DN37622_c0_g2	PAP2 domain containing	429	gi|1070548666|ref|XP_018387610.1|acid phosphatase/Vanadium-dependent haloperoxidase [Alternaria alternata]gi|1027161816|gb|OAG22189.1|acid phosphatase/Vanadium-dependent haloperoxidase [Alternaria alternata]	XP_018387610, OAG22189	0	100	876.315	429	429	1	100	0		0		0
TRINITY_DN24332_c0_g1	NN1	NE1	6.75344	-0.552117	1.23053e-07	6.92135e-07	0	0	0	1.941	0.739	2.175	0.232	0.211	0	0.649	0.905	0.635	TRINITY_DN24332_c0_g1	probable (S)-N-methylcoclaurine 3 -hydroxylase isozyme 2	498	gi|359490399|ref|XP_002274586.2|PREDICTED: probable (S)-N-methylcoclaurine 3'-hydroxylase isozyme 2 [Vitis vinifera]	XP_002274586	0	99.7992	1022.69	498	497	0		0		0		1	99.7992
TRINITY_DN36374_c0_g1	NN1	NE1	6.75342	-0.551915	4.10897e-08	2.4566e-07	0	0	0	2.34	1.279	2.636	0	0	0.133	0.164	0.836	0.161	TRINITY_DN36374_c0_g1	40S ribosomal S8	183	gi|398411421|ref|XP_003857049.1|40S ribosomal protein S8 [Zymoseptoria tritici IPO323]gi|339476934|gb|EGP92025.1|hypothetical protein MYCGRDRAFT_67117 [Zymoseptoria tritici IPO323]gi|796695393|gb|KJX94156.1|40s ribosomal protein s8 [Zymoseptoria brevis]	XP_003857049, EGP92025, KJX94156	2.13e-111	91.2568	328.946	183	167	0		0		0		0
TRINITY_DN31547_c0_g1	NN1	NE1	6.75338	-0.536174	1.67197e-07	9.25239e-07	0	0.054	0	2.18	1.578	0.563	0.048	0	0	0.294	0	0	TRINITY_DN31547_c0_g1	WSC domain containing	484	gi|1070542524|ref|XP_018390876.1|hypothetical protein CC77DRAFT_1057234 [Alternaria alternata]gi|1027165087|gb|OAG25455.1|hypothetical protein CC77DRAFT_1057234 [Alternaria alternata]	XP_018390876, OAG25455	0	99.5868	989.564	484	482	1	99.5868	0		0		0
TRINITY_DN38181_c0_g1	NN1	NE1	6.75087	2.27203	1.86162e-22	1.12201e-20	0.048	0.109	0	4.839	3.824	9.75	0.309	0.143	0.182	1.93	1.362	2.057	TRINITY_DN38181_c0_g1 No TRANSDECODER pass										0		0		0		0
TRINITY_DN13978_c0_g1	NN1	NE1	6.74818	-0.517743	4.73581e-05	0.000200985	0	0	0	3.057	1.692	0	1.595	0.86	1.491	0	1.293	0	TRINITY_DN13978_c0_g1	HOTHEAD-like isoform X1	343	gi|147856503|emb|CAN78644.1|hypothetical protein VITISV_031743 [Vitis vinifera]	CAN78644	0	100	716.072	339	339	0		0		0		1	100
TRINITY_DN29786_c0_g1	NN1	NE1	6.73855	2.62529	9.96352e-23	6.29105e-21	0.135	0.109	0	9.81	4.236	14.151	0.59	0.152	0.24	1.195	1.63	2.192	TRINITY_DN29786_c0_g1 No TRANSDECODER pass										0		0		0		0
TRINITY_DN34361_c0_g1	NN1	NE1	6.7179	-0.580709	1.54001e-07	8.54545e-07	0	0	0	1.409	0.583	1.689	0.184	0.084	0	0.398	0.707	0.389	TRINITY_DN34361_c0_g1	calmodulin	149	gi|918810596|ref|XP_013426777.1|EF-hand [Aureobasidium namibiae CBS 147.97]gi|662514788|gb|KEQ72355.1|EF-hand [Aureobasidium namibiae CBS 147.97]	XP_013426777, KEQ72355	9.99e-102	100	303.523	149	149	0		0		0		0
TRINITY_DN27166_c0_g2	NN1	NE1	6.71774	-0.580505	5.5068e-08	3.24085e-07	0	0	0	1.595	0.938	1.919	0	0	0.099	0.242	0.362	0.237	TRINITY_DN27166_c0_g2 No TRANSDECODER pass										0		0		0		0
TRINITY_DN34184_c0_g1	NN1	NE1	6.71592	1.00615	1.76317e-16	3.89648e-15	0	0.109	0	4.599	3.597	7.024	0.532	0	0.091	1.757	0.819	2.285	TRINITY_DN34184_c0_g1	hypothetical protein CC77DRAFT_1007969	235	gi|1070549416|ref|XP_018387060.1|hypothetical protein CC77DRAFT_1007969 [Alternaria alternata]gi|1027161265|gb|OAG21639.1|hypothetical protein CC77DRAFT_1007969 [Alternaria alternata]	XP_018387060, OAG21639	9.73e-138	99.5413	398.667	218	217	1	99.5413	0		0		0
TRINITY_DN37523_c0_g1	NN1	NE1	6.7137	3.3385	3.60992e-30	6.049e-28	0.154	0.174	0.232	14.902	13.221	36.324	0.512	0.076	0.522	3.489	2.354	2.581	TRINITY_DN37523_c0_g1	thiazole biosynthetic enzyme	328	gi|1070553790|ref|XP_018384721.1|Thi4-domain-containing protein [Alternaria alternata]gi|1027158921|gb|OAG19300.1|Thi4-domain-containing protein [Alternaria alternata]	XP_018384721, OAG19300	0	100	673.7	328	328	1	100	0		0		0
TRINITY_DN31176_c0_g1	NN1	NE1	6.71207	3.96126	3.6389e-34	1.14408e-31	0.231	0.38	0.38	33.459	16.007	57.934	1.141	0.591	0.63	6.492	10.165	10.08	TRINITY_DN31176_c0_g1	rab GTPase activator	494	gi|1070543692|ref|XP_018390002.1|rab GTPase activator [Alternaria alternata]gi|1027164212|gb|OAG24581.1|rab GTPase activator [Alternaria alternata]	XP_018390002, OAG24581	0	100	960.288	466	466	1	100	0		0		0
TRINITY_DN34356_c0_g1	NN1	NE1	6.71106	-0.621809	7.99723e-05	0.000331419	0	0	0	0	1.692	2.776	0.077	0	0.066	0.043	0.543	0.245	TRINITY_DN34356_c0_g1	14-3-3 epsilon	312	gi|1070562004|ref|XP_018380723.1|14-3-3 protein epsilon [Alternaria alternata]gi|1027154910|gb|OAG15302.1|14-3-3 protein epsilon [Alternaria alternata]	XP_018380723, OAG15302	0	100	538.495	264	264	1	100	0		0		0
TRINITY_DN17602_c0_g1	NN1	NE1	6.70577	-0.585065	4.36321e-08	2.59943e-07	0	0	0	2.566	1.478	2.162	0	0	0	0	0	0	TRINITY_DN17602_c0_g1	major facilitator superfamily domain-containing 5	459	gi|1070545172|ref|XP_018389403.1|DUF791-domain-containing protein [Alternaria alternata]gi|1027163612|gb|OAG23982.1|DUF791-domain-containing protein [Alternaria alternata]	XP_018389403, OAG23982	0	100	937.947	459	459	1	100	0		0		0
TRINITY_DN22756_c0_g1	NN1	NE1	6.70517	-0.585269	9.77356e-08	5.57234e-07	0	0	0	1.555	0.654	1.331	0.087	0.084	0.075	0.684	0.095	0.576	TRINITY_DN22756_c0_g1 No TRANSDECODER pass										0		0		0		0
TRINITY_DN36690_c0_g1	NN1	NE1	6.69862	-0.60343	1.64479e-07	9.10699e-07	0	0	0	2.1	4.307	5.054	0	0	0.249	0	0.319	0	TRINITY_DN36690_c0_g1	choline dehydrogenase	232	gi|1070559846|ref|XP_018381583.1|choline dehydrogenase [Alternaria alternata]gi|1027155774|gb|OAG16162.1|choline dehydrogenase [Alternaria alternata]	XP_018381583, OAG16162	7.12e-163	100	474.552	228	228	1	100	0		0		0
TRINITY_DN39218_c1_g1	NN1	NE1	6.69695	-0.588166	1.91791e-07	1.05502e-06	0	0	0	3.722	1.208	2.648	0	0	0	0.416	0.207	0.203	TRINITY_DN39218_c1_g1	ATP synthase subunit beta	168	gi|189195394|ref|XP_001934035.1|ATP synthase subunit beta [Pyrenophora tritici-repentis Pt-1C-BFP]gi|187979914|gb|EDU46540.1|ATP synthase subunit beta [Pyrenophora tritici-repentis Pt-1C-BFP]	XP_001934035, EDU46540	1.29e-110	100	337.035	168	168	0		0		0		0
TRINITY_DN37948_c2_g2	NN1	NE1	6.69665	2.57066	8.73609e-18	2.42425e-16	0.106	0.043	0	3.709	2.658	11.221	0.116	0.076	0.108	0.97	1.104	1.464	TRINITY_DN37948_c2_g2 No TRANSDECODER pass										0		0		0		0
TRINITY_DN20670_c0_g1	NN1	NE1	6.69245	2.20702	1.32541e-20	5.7827e-19	0.077	0.043	0	3.35	3.113	8.073	0.251	0.076	0.224	0.796	0.655	0.923	TRINITY_DN20670_c0_g1	sodium hydrogen exchanger	653	gi|1070550742|ref|XP_018386786.1|sodium/hydrogen exchanger [Alternaria alternata]gi|1027160990|gb|OAG21365.1|sodium/hydrogen exchanger [Alternaria alternata]	XP_018386786, OAG21365	0	100	1332.01	653	653	1	100	0		0		0
TRINITY_DN31632_c0_g1	NN1	NE1	6.68876	-0.591074	1.0946e-07	6.191e-07	0	0	0	4.32	3.653	1.714	0.242	0	0.215	0	0.276	0.796	TRINITY_DN31632_c0_g1	phosphatase 2c	337	gi|1070545604|ref|XP_018388357.1|PP2C-domain-containing protein [Alternaria alternata]gi|1027162565|gb|OAG22936.1|PP2C-domain-containing protein [Alternaria alternata]	XP_018388357, OAG22936	0	100	655.596	317	317	1	100	0		0		0
TRINITY_DN38027_c0_g1	NN1	NE1	6.68523	-0.609264	1.86283e-06	9.18079e-06	0	0	0	1.848	0.384	2.508	0	0	0	0.26	0.397	0	TRINITY_DN38027_c0_g1	hypothetical protein CC77DRAFT_1055828	327	gi|1070539674|ref|XP_018391122.1|hypothetical protein CC77DRAFT_1055828 [Alternaria alternata]gi|1027165334|gb|OAG25701.1|hypothetical protein CC77DRAFT_1055828 [Alternaria alternata]	XP_018391122, OAG25701	0	100	680.633	327	327	1	100	0		0		0
TRINITY_DN39313_c0_g1	NN1	NE1	6.68369	0.958758	3.30127e-13	4.25164e-12	0.077	0	0	2.247	2.559	6.359	0.242	0.219	0.282	1.861	1.423	1.041	TRINITY_DN39313_c0_g1	bactericidal permeability-increasing	303	gi|1070559582|ref|XP_018382050.1|hypothetical protein CC77DRAFT_1098224 [Alternaria alternata]gi|1027156242|gb|OAG16629.1|hypothetical protein CC77DRAFT_1098224 [Alternaria alternata]	XP_018382050, OAG16629	0	100	619.002	302	302	1	100	0		0		0
TRINITY_DN38056_c0_g1	NN1	NE1	6.67584	0.964376	8.18668e-15	1.3922e-13	0	0.152	0	2.659	3.682	6.64	0.077	0.278	0.124	1.143	1.017	2.26	TRINITY_DN38056_c0_g1	cytochrome P450	410	gi|1070555006|ref|XP_018384522.1|cytochrome P450 [Alternaria alternata]gi|1027158721|gb|OAG19101.1|cytochrome P450 [Alternaria alternata]	XP_018384522, OAG19101	0	100	845.884	410	410	1	100	0		0		0
TRINITY_DN33611_c0_g1	NN1	NE1	6.67515	2.17828	3.23572e-17	8.08851e-16	0.366	0	0	5.211	4.876	15.328	0	0.093	0.083	0.632	1.681	0.787	TRINITY_DN33611_c0_g1	rrna methyltransferase nop1	322	gi|1070545274|ref|XP_018389454.1|Fibrillarin [Alternaria alternata]gi|1027163663|gb|OAG24033.1|Fibrillarin [Alternaria alternata]	XP_018389454, OAG24033	0	100	629.787	322	322	1	100	0		0		0
TRINITY_DN32537_c0_g1	NN1	NE1	6.6711	-0.613443	7.93234e-08	4.57734e-07	0	0	0	1.555	0.853	1.523	0.203	0	0.348	0.779	0.224	0.652	TRINITY_DN32537_c0_g1	ent-kaurene oxidase	528	gi|1070561616|ref|XP_018380951.1|ent-kaurene oxidase [Alternaria alternata]gi|1027155139|gb|OAG15530.1|ent-kaurene oxidase [Alternaria alternata]	XP_018380951, OAG15530	0	99.4083	1044.65	507	504	1	99.4083	0		0		0
TRINITY_DN18117_c0_g1	NN1	NE1	6.66519	0.950039	6.54327e-15	1.13704e-13	0	0	0.065	2.566	2.402	5.092	0.29	0.067	0.124	1.047	0.966	1.024	TRINITY_DN18117_c0_g1 No TRANSDECODER pass										0		0		0		0
TRINITY_DN39475_c0_g1	NN1	NE1	6.66476	-0.615731	7.95918e-07	4.07541e-06	0	0	0	2.659	0.611	2.303	0	0	0.066	1.108	0.742	0.719	TRINITY_DN39475_c0_g1	aspartyl-tRNA synthetase	1044	gi|1070549464|ref|XP_018387084.1|aspartyl-tRNA synthetase [Alternaria alternata]gi|1027161289|gb|OAG21663.1|aspartyl-tRNA synthetase [Alternaria alternata]	XP_018387084, OAG21663	0	100	2171.74	1044	1044	1	100	0		0		0
TRINITY_DN26314_c0_g1	NN1	NE1	6.66129	0.943651	4.32314e-14	6.48194e-13	0	0	0.046	1.702	1.805	4.018	0	0.202	0	0.303	0.302	0.77	TRINITY_DN26314_c0_g1	glycosyltransferase family 1	870	gi|1070562806|ref|XP_018380475.1|UDP-Glycosyltransferase/glycogen phosphorylase [Alternaria alternata]gi|1027154660|gb|OAG15054.1|UDP-Glycosyltransferase/glycogen phosphorylase [Alternaria alternata]	XP_018380475, OAG15054	0	97.5253	1754.96	889	867	1	97.5253	0		0		0
TRINITY_DN32197_c0_g1	NN1	NE1	6.6602	-0.617399	2.18705e-07	1.19446e-06	0	0	0	1.808	0.625	1.356	0	0	0.083	0.433	0.319	0.736	TRINITY_DN32197_c0_g1	white collar	1025	gi|1070543136|ref|XP_018389724.1|hypothetical protein CC77DRAFT_511530 [Alternaria alternata]gi|1027163934|gb|OAG24303.1|hypothetical protein CC77DRAFT_511530 [Alternaria alternata]	XP_018389724, OAG24303	0	99.8049	2135.92	1025	1023	1	99.8049	0		0		0
TRINITY_DN31503_c0_g1	NN1	NE1	6.6539	-0.618851	1.45226e-05	6.48742e-05	0	0	0	1.529	0.1	1.152	0	0	0.124	0.104	0.552	0.017	TRINITY_DN31503_c0_g1	---NA---	127	No Blast Hit							0		0		0		0
TRINITY_DN33917_c1_g1	NN1	NE1	6.64501	0.9415	9.9667e-16	1.96353e-14	0	0.119	0	5.025	3.369	7.114	0.454	0	0.588	0.995	0.879	1.1	TRINITY_DN33917_c1_g1 No TRANSDECODER pass										0		0		0		0
TRINITY_DN32214_c0_g1	NN1	NE1	6.64445	0.934444	1.36401e-13	1.87211e-12	0	0.076	0	1.529	3.568	4.401	0	0.127	0.058	0.623	1.164	0.753	TRINITY_DN32214_c0_g1	hypothetical protein QG37_01827 [	144	gi|1069590452|ref|XP_018170679.1|hypothetical protein QG37_01827 [[Candida] auris]gi|908571413|gb|KNE00956.1|hypothetical protein QG37_01827 [[Candida] auris]	XP_018170679, KNE00956	3.66e-12	75.2809	70.0922	89	67	0		0		0		0
TRINITY_DN19761_c0_g1	NN1	NE1	6.64443	-0.638865	7.71159e-08	4.45586e-07	0	0	0	0.784	1.237	1.164	0	0	0.149	0	0	0.389	TRINITY_DN19761_c0_g1	Pal1-domain-containing	470	gi|1070545728|ref|XP_018388419.1|Pal1-domain-containing protein [Alternaria alternata]gi|1027162627|gb|OAG22998.1|Pal1-domain-containing protein [Alternaria alternata]	XP_018388419, OAG22998	0	95.5285	919.457	492	470	1	95.5285	0		0		0
TRINITY_DN36778_c0_g1	NN1	NE1	6.63599	3.76858	5.00669e-27	6.01137e-25	0.096	0.358	0.046	16.005	8.686	32.102	1.431	0.371	0.92	4.813	4.889	5.984	TRINITY_DN36778_c0_g1	carbohydrate esterase family 5	359	gi|1070561358|ref|XP_018381274.1|alpha/beta-hydrolase [Alternaria alternata]gi|1027155463|gb|OAG15853.1|alpha/beta-hydrolase [Alternaria alternata]	XP_018381274, OAG15853	0	92.4324	533.872	370	342	1	92.4324	0		0		0
TRINITY_DN37495_c0_g1	NN1	NE1	6.63372	1.65421	6.34972e-16	1.29012e-14	0.106	0	0	3.523	2.417	7.856	0.058	0.11	0	0.857	0.466	0.838	TRINITY_DN37495_c0_g1	cytochrome P450	265	gi|1070558538|ref|XP_018382779.1|cytochrome P450 [Alternaria alternata]gi|1027156973|gb|OAG17358.1|cytochrome P450 [Alternaria alternata]	XP_018382779, OAG17358	0	99.6226	539.65	265	264	1	99.6226	0		0		0
TRINITY_DN37365_c0_g1	NN1	NE1	6.63325	-0.643269	1.04682e-07	5.93841e-07	0	0	0	1.502	0.881	1.561	0.106	0.186	0	0	0.345	0.22	TRINITY_DN37365_c0_g1 No TRANSDECODER pass										0		0		0		0
TRINITY_DN38865_c0_g2	NN1	NE1	6.62735	0.919295	4.56924e-17	1.10594e-15	0.048	0	0	2.207	2.203	3.135	0	0.051	0.05	0.995	0.5	1.092	TRINITY_DN38865_c0_g2	general substrate transporter	335	gi|1070552972|ref|XP_018385161.1|general substrate transporter [Alternaria alternata]gi|1027159362|gb|OAG19740.1|general substrate transporter [Alternaria alternata]	XP_018385161, OAG19740	0	100	625.935	309	309	1	100	0		0		0
TRINITY_DN38266_c0_g1	NN1	NE1	6.6267	4.86449	6.16027e-33	1.63365e-30	0.212	0.445	0.093	27.902	17.144	57.359	0.503	0.211	0.812	3.852	4.665	3.648	TRINITY_DN38266_c0_g1	sexual development activator	603	gi|1070557328|ref|XP_018382846.1|sexual development activator VeA [Alternaria alternata]gi|1027157041|gb|OAG17425.1|sexual development activator VeA [Alternaria alternata]	XP_018382846, OAG17425	0	100	1226.08	603	603	1	100	0		0		0
TRINITY_DN39389_c1_g1	NN1	NE1	6.61986	-0.687841	9.01962e-05	0.000371066	0	0	0	0	1.279	1.676	0	0	0	0.251	0.802	0	TRINITY_DN39389_c1_g1	ammonium transporter	238	gi|1070563052|ref|XP_018380317.1|ammonium transporter-like protein [Alternaria alternata]gi|1027154501|gb|OAG14896.1|ammonium transporter-like protein [Alternaria alternata]	XP_018380317, OAG14896	5.44e-167	100	484.567	238	238	1	100	0		0		0
TRINITY_DN37881_c0_g1	NN1	NE1	6.61717	0.917371	7.29225e-14	1.04753e-12	0	0.065	0	3.057	1.308	3.941	0.126	0	0.108	0.615	0.75	0.465	TRINITY_DN37881_c0_g1	glycosyltransferase family 15	775	gi|1070557944|ref|XP_018382482.1|hypothetical protein CC77DRAFT_1011550 [Alternaria alternata]gi|1027156676|gb|OAG17061.1|hypothetical protein CC77DRAFT_1011550 [Alternaria alternata]	XP_018382482, OAG17061	0	98.7772	1505.35	736	727	1	98.7772	0		0		0
TRINITY_DN26464_c0_g1	NN1	NE1	6.61555	-0.649346	1.00535e-06	5.09726e-06	0	0	0	3.576	0.768	2.546	0	0.169	0	0	0	0	TRINITY_DN26464_c0_g1	vacuolar-sorting SNF7	225	gi|1070542322|ref|XP_018390775.1|hypothetical protein CC77DRAFT_1027908 [Alternaria alternata]gi|1027164986|gb|OAG25354.1|hypothetical protein CC77DRAFT_1027908 [Alternaria alternata]	XP_018390775, OAG25354	4.8e-158	99.1111	449.899	225	223	1	99.1111	0		0		0
TRINITY_DN32013_c0_g1	NN1	NE1	6.61023	0.902263	1.07169e-13	1.49717e-12	0	0.119	0	2.712	4.848	7.574	0.116	0.101	0.199	0.13	0.129	0.491	TRINITY_DN32013_c0_g1 No TRANSDECODER pass										0		0		0		0
TRINITY_DN35761_c0_g1	NN1	NE1	6.6075	-0.67057	6.12763e-06	2.85916e-05	0	0	0	2.712	0.398	3.928	0	0.169	0.323	0	0.414	0.609	TRINITY_DN35761_c0_g1	carbohydrate-binding module family 43	614	gi|1070542944|ref|XP_018389628.1|hypothetical protein CC77DRAFT_1028132 [Alternaria alternata]gi|1027163838|gb|OAG24207.1|hypothetical protein CC77DRAFT_1028132 [Alternaria alternata]	XP_018389628, OAG24207	0	100	1111.67	537	537	1	100	0		0		0
TRINITY_DN33499_c0_g1	NN1	NE1	6.60578	0.890611	4.86579e-13	6.09163e-12	0	0	0.065	2.193	2.019	5.451	0.145	0	0.066	0.164	0.241	0.313	TRINITY_DN33499_c0_g1	monosaccharide transporter	563	gi|1070564868|ref|XP_018379253.1|high affinity glucose transporter ght1 [Alternaria alternata]gi|1027153429|gb|OAG13832.1|high affinity glucose transporter ght1 [Alternaria alternata]	XP_018379253, OAG13832	0	100	1116.68	552	552	1	100	0		0		0
TRINITY_DN34164_c0_g1	NN1	NE1	6.60505	3.58357	5.80181e-32	1.36106e-29	0.067	0.119	0.019	5.796	4.066	11.912	0.222	0.042	0.124	0.779	0.828	0.677	TRINITY_DN34164_c0_g1	endosulphine family	148	gi|1070555978|ref|XP_018383524.1|Endosulfine-domain-containing protein [Alternaria alternata]gi|1027157721|gb|OAG18103.1|Endosulfine-domain-containing protein [Alternaria alternata]	XP_018383524, OAG18103	1.7e-102	100	302.753	148	148	1	100	0		0		0
TRINITY_DN34827_c0_g1	NN1	NE1	6.60383	2.78649	2.36528e-29	3.68031e-27	0.212	0.239	0.102	23.635	10.179	25.948	0.116	0.321	1.003	2.043	3.19	2.988	TRINITY_DN34827_c0_g1	amino-acid permease inda1	573	gi|1070560712|ref|XP_018381458.1|amino-acid permease inda1 [Alternaria alternata]gi|1027155648|gb|OAG16037.1|amino-acid permease inda1 [Alternaria alternata]	XP_018381458, OAG16037	0	100	1115.14	558	558	1	100	0		0		0
TRINITY_DN35729_c0_g1	NN1	NE1	6.59428	-0.673953	3.25113e-07	1.73917e-06	0	0	0	2.247	0.995	2.533	0	0.143	0	0	0.172	0	TRINITY_DN35729_c0_g1	copper fist dna binding domain-containing	476	gi|1070551630|ref|XP_018386320.1|hypothetical protein CC77DRAFT_90436 [Alternaria alternata]gi|1027160523|gb|OAG20899.1|hypothetical protein CC77DRAFT_90436 [Alternaria alternata]	XP_018386320, OAG20899	0	100	928.702	451	451	1	100	0		0		0
TRINITY_DN37617_c0_g1	NN1	NE1	6.59203	1.63013	7.91994e-15	1.35238e-13	0	0.087	0	1.967	1.919	5.873	0	0	0.116	0.571	0.336	0.745	TRINITY_DN37617_c0_g1	FAD NAD(P)-binding domain-containing	273	gi|1070552434|ref|XP_018385803.1|FAD/NAD(P)-binding domain-containing protein [Alternaria alternata]gi|1027160005|gb|OAG20382.1|FAD/NAD(P)-binding domain-containing protein [Alternaria alternata]	XP_018385803, OAG20382	0	99.2674	556.984	273	271	1	99.2674	0		0		0
TRINITY_DN35069_c0_g1	NN1	NE1	6.58522	3.01113	8.41651e-28	1.11599e-25	0.221	0.25	0	17.574	7.648	23.734	0.483	0.219	0.141	2.952	2.957	2.099	TRINITY_DN35069_c0_g1	transcription factor MYB34-like	253	gi|147780523|emb|CAN77989.1|hypothetical protein VITISV_028880 [Vitis vinifera]	CAN77989	0	100	524.628	253	253	0		0		0		1	100
TRINITY_DN26724_c0_g1	NN1	NE1	6.58515	0.874982	1.658e-11	1.64489e-10	0	0.054	0	1.476	1.336	4.657	0.058	0.051	0.149	0.753	0.819	0.736	TRINITY_DN26724_c0_g1 No TRANSDECODER pass										0		0		0		0
TRINITY_DN26807_c0_g1	NN1	NE1	6.57227	0.867371	8.00364e-12	8.31642e-11	0	0.054	0	1.808	1.009	4.082	0.048	0.051	0.091	1.117	0.586	0.516	TRINITY_DN26807_c0_g1	GATA type zinc finger Asd4	309	gi|909992507|gb|KNG49960.1|signal recognition protein [Stemphylium lycopersici]	KNG49960	0	95.7237	583.563	304	291	0		0		0		0
TRINITY_DN36456_c0_g1	NN1	NE1	6.56419	0.869925	2.25091e-16	4.88932e-15	0	0.141	0	6.381	4.222	7.191	0.135	0	0	2.277	0.914	2.522	TRINITY_DN36456_c0_g1	ammonium transporter	511	gi|1070548642|ref|XP_018387598.1|ammonium transporter-like protein [Alternaria alternata]gi|1027161804|gb|OAG22177.1|ammonium transporter-like protein [Alternaria alternata]	XP_018387598, OAG22177	0	100	1045.8	511	511	1	100	0		0		0
TRINITY_DN38169_c0_g1	NN1	NE1	6.56409	3.19435	4.02571e-31	8.23974e-29	0.048	0.119	0.204	11.153	7.264	19.678	0.222	0.304	0.439	1.169	1.233	1.684	TRINITY_DN38169_c0_g1	glucose-6-phosphate isomerase	551	gi|1070545052|ref|XP_018389343.1|Phosphoglucose isomerase [Alternaria alternata]gi|1027163552|gb|OAG23922.1|Phosphoglucose isomerase [Alternaria alternata]	XP_018389343, OAG23922	0	100	1135.17	551	551	1	100	0		0		0
TRINITY_DN39503_c0_g1	NN1	NE1	6.56122	3.55051	6.60608e-39	3.5976e-36	0.087	0.782	0	19.78	27.735	36.081	1.247	0.262	0.58	1.16	1.061	1.033	TRINITY_DN39503_c0_g1	glycosyltransferase family 48	1950	gi|1070542946|ref|XP_018389629.1|1,3-beta-glucan synthase component GLS2 [Alternaria alternata]gi|1027163839|gb|OAG24208.1|1,3-beta-glucan synthase component GLS2 [Alternaria alternata]	XP_018389629, OAG24208	0	99.8462	4054.98	1950	1947	1	99.8462	0		0		0
TRINITY_DN38734_c0_g1	NN1	NE1	6.55953	0.844852	3.02563e-12	3.34928e-11	0.058	0	0	1.928	1.379	4.619	0.058	0.11	0.108	0.892	0.414	0.465	TRINITY_DN38734_c0_g1	hypothetical protein CC77DRAFT_1023425	185	gi|1070558380|ref|XP_018382700.1|hypothetical protein CC77DRAFT_1023425 [Alternaria alternata]gi|1027156894|gb|OAG17279.1|hypothetical protein CC77DRAFT_1023425 [Alternaria alternata]	XP_018382700, OAG17279	1.23e-125	100	364.77	185	185	1	100	0		0		0
TRINITY_DN36152_c0_g1	NN1	NE1	6.55886	2.08652	1.8559e-21	9.08496e-20	0.039	0.076	0	3.177	2.658	6.218	0.116	0.067	0.033	1.229	0.897	1.456	TRINITY_DN36152_c0_g1	60S ribosomal L21	135	gi|1070540898|ref|XP_018391838.1|hypothetical protein CC77DRAFT_1027463 [Alternaria alternata]gi|1027166050|gb|OAG26417.1|hypothetical protein CC77DRAFT_1027463 [Alternaria alternata]	XP_018391838, OAG26417	6.03e-88	98.4848	265.774	132	130	1	98.4848	0		0		0
TRINITY_DN35894_c0_g1	NN1	NE1	6.55128	0.846047	4.68415e-15	8.3199e-14	0.058	0	0	2.127	1.805	3.557	0.058	0.051	0.05	0.58	0.586	0.44	TRINITY_DN35894_c0_g1	translation initiation factor rli1	575	gi|909991215|gb|KNG48689.1|translation initiation factor rli1 [Stemphylium lycopersici]	KNG48689	0	98.2487	1129.01	571	561	0		0		0		0
TRINITY_DN39538_c0_g1	NN1	NE1	6.54633	-0.707865	2.40196e-07	1.30645e-06	0	0	0	1.768	0.91	1.714	0.242	0.11	0.215	0.944	0.138	1.193	TRINITY_DN39538_c0_g1	sulfate adenylyltransferase	575	gi|1070539628|ref|XP_018391099.1|ATP-sulfurylase [Alternaria alternata]gi|1027165311|gb|OAG25678.1|ATP-sulfurylase [Alternaria alternata]	XP_018391099, OAG25678	0	100	1177.54	575	575	1	100	0		0		0
TRINITY_DN19201_c0_g2	NN1	NE1	6.53816	0.842995	2.9849e-15	5.47058e-14	0	0.119	0	4.533	3.227	6.551	0.116	0.101	0.199	2.857	3.863	3.521	TRINITY_DN19201_c0_g2	hypothetical protein CC77DRAFT_935900	467	gi|1070552484|ref|XP_018385828.1|hypothetical protein CC77DRAFT_935900 [Alternaria alternata]gi|1027160030|gb|OAG20407.1|hypothetical protein CC77DRAFT_935900 [Alternaria alternata]	XP_018385828, OAG20407	0	100	945.266	456	456	1	100	0		0		0
TRINITY_DN31421_c0_g1	NN1	NE1	6.52854	-0.713806	4.35797e-07	2.2978e-06	0	0	0	1.024	1.066	0.461	0	0	0.066	0.156	0	0.626	TRINITY_DN31421_c0_g1	O-linked-mannose beta-1,4-N-acetylglucosaminyltransferase 2 isoform X1	475	gi|731426536|ref|XP_002277670.2|PREDICTED: protein O-linked-mannose beta-1,4-N-acetylglucosaminyltransferase 2 isoform X1 [Vitis vinifera]	XP_002277670	0	98.1053	954.51	475	466	0		0		0		1	98.1053
TRINITY_DN27057_c0_g1	NN1	NE1	6.52626	0.806902	9.31383e-11	8.2222e-10	0.048	0	0	1.236	1.151	4.363	0.222	0.152	0.141	0.121	0.362	0.237	TRINITY_DN27057_c0_g1	CRIB domain-containing RIC4-like	159	gi|225433690|ref|XP_002267101.1|PREDICTED: CRIB domain-containing protein RIC4 [Vitis vinifera]gi|296089622|emb|CBI39441.3|unnamed protein product, partial [Vitis vinifera]	XP_002267101, CBI39441	2.1e-111	100	326.25	159	159	0		0		0		1	100
TRINITY_DN34147_c0_g2	NN1	NE1	6.52615	0.834736	4.08975e-16	8.5604e-15	0.058	0	0	2.911	2.985	1.778	0	0	0.108	0.476	0.742	0.855	TRINITY_DN34147_c0_g2	UDP-glycosyltransferase 79B9	458	gi|225461556|ref|XP_002285222.1|PREDICTED: UDP-glycosyltransferase 79B9 [Vitis vinifera]	XP_002285222	0	95.6332	810.446	458	438	0		0		0		1	95.6332
TRINITY_DN39636_c0_g2	NN1	NE1	6.51472	0.816945	3.19125e-12	3.51984e-11	0	0.054	0	2.021	1.066	3.89	0.058	0	0.099	0.312	0.681	0.482	TRINITY_DN39636_c0_g2	siderophore iron transporter mirB	309	gi|1070551038|ref|XP_018386024.1|MFS general substrate transporter [Alternaria alternata]gi|1027160227|gb|OAG20603.1|MFS general substrate transporter [Alternaria alternata]	XP_018386024, OAG20603	0	98.9286	560.451	280	277	1	98.9286	0		0		0
TRINITY_DN36208_c0_g1	NN1	NE1	6.51455	0.831725	3.99074e-16	8.36465e-15	0	0.054	0	3.217	2.147	1.753	0.145	0.042	0.083	1.506	0.759	1.007	TRINITY_DN36208_c0_g1	mitochondrial phosphate carrier	308	gi|909988650|gb|KNG46195.1|ubiquitin c-terminal hydrolase [Stemphylium lycopersici]	KNG46195	0	97.9933	633.639	299	293	0		0		0		0
TRINITY_DN33391_c0_g1	NN1	NE1	6.51295	0.810997	1.00889e-14	1.68592e-13	0.058	0	0	2.326	1.848	3.813	0.261	0.177	0.166	0.571	0.354	0.762	TRINITY_DN33391_c0_g1 No TRANSDECODER pass										0		0		0		0
TRINITY_DN34871_c0_g1	NN1	NE1	6.51148	0.810992	5.32628e-13	6.64631e-12	0	0.054	0	1.502	1.777	3.915	0.174	0.051	0.05	0.77	0.259	0.313	TRINITY_DN34871_c0_g1	hypothetical protein CC77DRAFT_1051521	330	gi|1070555018|ref|XP_018384528.1|hypothetical protein CC77DRAFT_1051521 [Alternaria alternata]gi|1027158727|gb|OAG19107.1|hypothetical protein CC77DRAFT_1051521 [Alternaria alternata]	XP_018384528, OAG19107	0	100	638.647	312	312	1	100	0		0		0
TRINITY_DN12695_c0_g1	NN1	NE1	6.50826	0.813365	3.59208e-15	6.4975e-14	0	0.054	0	1.688	1.848	3.007	0.261	0	0.141	1.688	1.569	1.879	TRINITY_DN12695_c0_g1	quinate permease	541	gi|1070554258|ref|XP_018384955.1|quinate permease [Alternaria alternata]gi|1027159155|gb|OAG19534.1|quinate permease [Alternaria alternata]	XP_018384955, OAG19534	0	100	1109.36	541	541	1	100	0		0		0
TRINITY_DN38673_c0_g1	NN1	NE1	6.50812	2.38903	1.43012e-21	7.19711e-20	0.039	0	0.046	2.605	1.464	4.862	0.087	0.042	0.058	0.658	0.759	0.618	TRINITY_DN38673_c0_g1	covalently-linked cell wall	175	gi|1070542268|ref|XP_018390748.1|covalently-linked cell wall protein [Alternaria alternata]gi|1027164959|gb|OAG25327.1|covalently-linked cell wall protein [Alternaria alternata]	XP_018390748, OAG25327	8.83e-119	99.4286	350.903	175	174	1	99.4286	0		0		0
TRINITY_DN61594_c0_g1	NN1	NE1	6.50694	0.808252	4.23236e-13	5.3456e-12	0	0.076	0	2.247	1.99	5.054	0.3	0.202	0.199	0.329	0.5	0.322	TRINITY_DN61594_c0_g1	GDSL esterase lipase At5g33370	213	gi|731386598|ref|XP_010648948.1|PREDICTED: GDSL esterase/lipase At5g33370 [Vitis vinifera]gi|147788312|emb|CAN67726.1|hypothetical protein VITISV_038831 [Vitis vinifera]	XP_010648948, CAN67726	1.29e-149	100	433.721	213	213	0		0		0		1	100
TRINITY_DN38213_c0_g1	NN1	NE1	6.50151	1.52609	1.70035e-10	1.44163e-09	0.067	0.076	0	2.313	1.749	11.643	0.077	0	0.199	1.48	1.155	1.049	TRINITY_DN38213_c0_g1	integral membrane	685	gi|1070558128|ref|XP_018382574.1|hypothetical protein CC77DRAFT_1064413 [Alternaria alternata]gi|1027156768|gb|OAG17153.1|hypothetical protein CC77DRAFT_1064413 [Alternaria alternata]	XP_018382574, OAG17153	0	99.7089	1376.69	687	685	1	99.7089	0		0		0
TRINITY_DN34039_c0_g1	NN1	NE1	6.50146	2.39946	6.15588e-27	7.24849e-25	0.058	0.195	0	7.059	6.042	11.618	0.193	0.118	0.224	2.727	2.656	3.36	TRINITY_DN34039_c0_g1	anthocyanidin 3-O-glucosyltransferase 7	471	gi|297735333|emb|CBI17773.3|unnamed protein product, partial [Vitis vinifera]	CBI17773	0	99.7854	952.584	466	465	0		0		0		1	99.7854
TRINITY_DN38979_c0_g1	NN1	NE1	6.49861	0.799052	1.70965e-12	1.96826e-11	0	0.087	0	2.22	2.033	5.566	0.155	0	0.207	0.26	0.086	0.254	TRINITY_DN38979_c0_g1	glycoside hydrolase family 6	252	gi|1070563722|ref|XP_018379809.1|cellobiohydrolase II [Alternaria alternata]gi|1027153990|gb|OAG14388.1|cellobiohydrolase II [Alternaria alternata]	XP_018379809, OAG14388	0	100	527.324	252	252	1	100	0		0		0
TRINITY_DN39111_c2_g1	NN1	NE1	6.49779	2.0367	4.20025e-23	2.76067e-21	0	0.195	0	6.713	4.279	8.688	0.522	0.059	0.166	1.792	1.655	1.684	TRINITY_DN39111_c2_g1	Hexose transporter	579	gi|1070546814|ref|XP_018388962.1|general substrate transporter [Alternaria alternata]gi|326513122|dbj|BAK06801.1|predicted protein [Hordeum vulgare subsp. vulgare]gi|1027163170|gb|OAG23541.1|general substrate transporter [Alternaria alternata]	XP_018388962, BAK06801, OAG23541	0	99.8273	1179.85	579	578	1	99.8273	0		0		0
TRINITY_DN36602_c0_g1	NN1	NE1	6.49668	0.792945	3.84281e-14	5.82187e-13	0.058	0	0	1.821	2.076	3.813	0.126	0.118	0	0.554	0.345	0.406	TRINITY_DN36602_c0_g1	CRAL TRIO domain-containing	471	gi|1070544538|ref|XP_018389086.1|CRAL/TRIO domain-containing protein [Alternaria alternata]gi|1027163295|gb|OAG23665.1|CRAL/TRIO domain-containing protein [Alternaria alternata]	XP_018389086, OAG23665	0	99.7877	983.4	471	470	1	99.7877	0		0		0
TRINITY_DN30426_c1_g2	NN1	NE1	6.49011	-0.763721	2.23538e-06	1.09163e-05	0.029	0	0.028	0.266	0.924	0.844	0.087	0.025	0.05	0.19	0.285	0.254	TRINITY_DN30426_c1_g2 No TRANSDECODER pass										0		0		0		0
TRINITY_DN39290_c0_g1	NN1	NE1	6.48568	0.786171	4.67068e-14	6.95176e-13	0.058	0	0	2.619	1.663	4.056	0	0.059	0.058	0.831	1.44	1.033	TRINITY_DN39290_c0_g1	---NA---	212	No Blast Hit							0		0		0		0
TRINITY_DN36103_c0_g1	NN1	NE1	6.48514	0.781683	7.25902e-14	1.04325e-12	0.058	0	0	1.728	1.834	3.672	0.116	0.16	0.05	0.13	0.793	0.389	TRINITY_DN36103_c0_g1	beta- soluble isoenzyme I	537	gi|225466093|ref|XP_002265534.1|PREDICTED: beta-fructofuranosidase, soluble isoenzyme I isoform X1 [Vitis vinifera]	XP_002265534	0	100	1062.37	519	519	0		0		0		1	100
TRINITY_DN39244_c0_g1	NN1	NE1	6.48331	3.27615	4.3569e-16	9.07599e-15	0.578	0.13	0.232	18.504	8.174	64.396	0.745	0.228	0.323	3.203	2.362	2.446	TRINITY_DN39244_c0_g1	Saccharopine dehydrogenase	132	gi|662526891|gb|KEQ84271.1|saccharopine reductase [Aureobasidium pullulans EXF-150]gi|1041764847|gb|OBW69506.1|hypothetical protein AUREO_004190 [Aureobasidium pullulans]	KEQ84271, OBW69506	3.85e-85	98.4848	268.47	132	130	0		0		0		0
TRINITY_DN36218_c1_g1	NN1	NE1	6.47989	8.13157	3.01072e-22	1.73898e-20	7.868	7.602	1.575	396.43	195.752	963.043	10.414	6.242	10.133	14.655	16.554	19.441	TRINITY_DN36218_c1_g1	60S ribosomal L17	178	gi|1070545276|ref|XP_018389455.1|60S ribosomal protein L17 [Alternaria alternata]gi|1027163664|gb|OAG24034.1|60S ribosomal protein L17 [Alternaria alternata]	XP_018389455, OAG24034	2.17e-115	97.6879	338.961	173	169	1	97.6879	0		0		0
TRINITY_DN31099_c0_g1	NN1	NE1	6.47076	3.10358	2.74135e-28	3.83499e-26	0.106	0.119	0.037	6.819	4.72	13.703	0.435	0.11	0.174	1.177	1.397	1.574	TRINITY_DN31099_c0_g1	Pentulose kinase	613	gi|1070544400|ref|XP_018389017.1|Pentulose kinase [Alternaria alternata]gi|1027163226|gb|OAG23596.1|Pentulose kinase [Alternaria alternata]	XP_018389017, OAG23596	0	100	1284.63	613	613	1	100	0		0		0
TRINITY_DN35580_c0_g2	NN1	NE1	6.46617	2.00437	3.44935e-23	2.27203e-21	0	0.152	0	4.201	3.938	6.871	0.358	0.143	0.356	1.965	1.578	2.251	TRINITY_DN35580_c0_g2	eukaryotic initiation factor 4f subunit p130	1401	gi|1070559934|ref|XP_018381627.1|hypothetical protein CC77DRAFT_392109 [Alternaria alternata]gi|1027155818|gb|OAG16206.1|hypothetical protein CC77DRAFT_392109 [Alternaria alternata]	XP_018381627, OAG16206	0	99.9286	2840.45	1401	1400	1	99.9286	0		0		0
TRINITY_DN19934_c0_g1	NN1	NE1	6.46076	4.05441	5.08765e-38	2.54358e-35	0.183	0.358	0.139	15.194	13.079	33.241	0.59	0.456	0.563	2.51	2.302	2.835	TRINITY_DN19934_c0_g1	sam domain-containing	610	gi|1070543006|ref|XP_018389659.1|hypothetical protein CC77DRAFT_1028159 [Alternaria alternata]gi|1027163869|gb|OAG24238.1|hypothetical protein CC77DRAFT_1028159 [Alternaria alternata]	XP_018389659, OAG24238	0	99.8361	1235.32	610	609	1	99.8361	0		0		0
TRINITY_DN36317_c0_g1	NN1	NE1	6.45854	1.99962	6.24295e-13	7.66898e-12	0	0.141	0	3.297	1.379	8.905	0.048	0.042	0	0.97	0.776	0.965	TRINITY_DN36317_c0_g1	RNA binding domain-containing	108	gi|1070548802|ref|XP_018387678.1|hypothetical protein CC77DRAFT_1093697 [Alternaria alternata]gi|1027161884|gb|OAG22257.1|hypothetical protein CC77DRAFT_1093697 [Alternaria alternata]	XP_018387678, OAG22257	5.91e-66	100	211.846	108	108	1	100	0		0		0
TRINITY_DN35762_c0_g1	NN1	NE1	6.45689	0.766043	6.28747e-12	6.62346e-11	0	0.076	0	2.645	1.18	4.517	0	0	0.124	1.307	1.302	0.753	TRINITY_DN35762_c0_g1	succinyl- ligase beta-chain	458	gi|1070559918|ref|XP_018381619.1|succinate-CoA ligase [Alternaria alternata]gi|1027155810|gb|OAG16198.1|succinate-CoA ligase [Alternaria alternata]	XP_018381619, OAG16198	0	99.7732	893.264	441	440	1	99.7732	0		0		0
TRINITY_DN37618_c0_g1	NN1	NE1	6.45162	-0.796175	5.3072e-06	2.49313e-05	0	0	0	0.598	2.872	2.93	0	0	0.166	0.857	1.285	0.415	TRINITY_DN37618_c0_g1	cue domain-containing	452	gi|1070552354|ref|XP_018385763.1|hypothetical protein CC77DRAFT_1020850 [Alternaria alternata]gi|1027159965|gb|OAG20342.1|hypothetical protein CC77DRAFT_1020850 [Alternaria alternata]	XP_018385763, OAG20342	0	100	866.3	429	429	1	100	0		0		0
TRINITY_DN36709_c1_g3	NN1	NE1	6.45143	0.758131	4.4512e-15	7.91997e-14	0.106	0	0	3.39	2.317	4.657	0.203	0	0.215	0.675	0.448	0.618	TRINITY_DN36709_c1_g3	60S acidic ribosomal P2	113	gi|1070560724|ref|XP_018381464.1|ribosomal protein 60S [Alternaria alternata]gi|1027155654|gb|OAG16043.1|ribosomal protein 60S [Alternaria alternata]	XP_018381464, OAG16043	7.52e-67	100	209.534	113	113	1	100	0		0		0
TRINITY_DN34241_c0_g1	NN1	NE1	6.44899	0.746749	7.24766e-13	8.84127e-12	0.058	0	0	1.941	1.72	4.35	0	0.127	0.116	0.355	0.216	0.135	TRINITY_DN34241_c0_g1	mitochondrial carrier	578	gi|1070558896|ref|XP_018382314.1|mitochondrial carrier [Alternaria alternata]gi|1027156507|gb|OAG16893.1|mitochondrial carrier [Alternaria alternata]	XP_018382314, OAG16893	0	99.8165	1109.75	545	544	1	99.8165	0		0		0
TRINITY_DN25795_c0_g1	NN1	NE1	6.44771	1.48928	2.74129e-12	3.05559e-11	0.395	0	0	10.542	27.863	5.297	0	0	0	0.242	0	0.237	TRINITY_DN25795_c0_g1	atpase inhibitor	131	gi|1070562002|ref|XP_018380722.1|hypothetical protein CC77DRAFT_1066192 [Alternaria alternata]gi|1027154909|gb|OAG15301.1|hypothetical protein CC77DRAFT_1066192 [Alternaria alternata]	XP_018380722, OAG15301	4.25e-66	100	207.994	104	104	1	100	0		0		0
TRINITY_DN33255_c0_g1	NN1	NE1	6.44764	0.765157	2.66694e-12	2.97947e-11	0	0.076	0	3.536	1.137	3.89	0.068	0.067	0.058	0.467	0.078	0.381	TRINITY_DN33255_c0_g1	hypothetical protein CC77DRAFT_1026453	169	gi|1070565284|ref|XP_018379139.1|hypothetical protein CC77DRAFT_1026453 [Alternaria alternata]gi|1027153313|gb|OAG13718.1|hypothetical protein CC77DRAFT_1026453 [Alternaria alternata]	XP_018379139, OAG13718	9.11e-86	99.2424	260.766	132	131	1	99.2424	0		0		0
TRINITY_DN30622_c0_g1	NN1	NE1	6.4474	1.49429	2.33855e-16	5.07608e-15	0	0.141	0	3.23	3.383	7.587	0.135	0.447	0.365	1.221	0.923	1.718	TRINITY_DN30622_c0_g1	sterol desaturase family	376	gi|1070552012|ref|XP_018385592.1|hypothetical protein CC77DRAFT_1020715 [Alternaria alternata]gi|1027159794|gb|OAG20171.1|hypothetical protein CC77DRAFT_1020715 [Alternaria alternata]	XP_018385592, OAG20171	0	100	706.827	348	348	1	100	0		0		0
TRINITY_DN34825_c0_g1	NN1	NE1	6.44583	0.750723	3.36608e-12	3.69264e-11	0	0.065	0	1.675	1.521	4.209	0.126	0.059	0.108	0.762	0.966	0.745	TRINITY_DN34825_c0_g1	dihydrolipoamide succinyltransferase	513	gi|1070543454|ref|XP_018389883.1|dihydrolipoamide succinyltransferase [Alternaria alternata]gi|1027164093|gb|OAG24462.1|dihydrolipoamide succinyltransferase [Alternaria alternata]	XP_018389883, OAG24462	0	100	951.814	470	470	1	100	0		0		0
TRINITY_DN20715_c0_g1	NN1	NE1	6.44316	0.749095	2.06886e-11	2.0216e-10	0	0.065	0	1.888	1.095	4.235	0.3	0.169	0.215	0.667	0.871	0.982	TRINITY_DN20715_c0_g1	P-loop containing nucleoside triphosphate hydrolase	1011	gi|1070564952|ref|XP_018379295.1|P-loop containing nucleoside triphosphate hydrolase protein [Alternaria alternata]gi|1027153471|gb|OAG13874.1|P-loop containing nucleoside triphosphate hydrolase protein [Alternaria alternata]	XP_018379295, OAG13874	0	100	2082.37	1011	1011	1	100	0		0		0
TRINITY_DN36504_c0_g1	NN1	NE1	6.4415	5.62414	9.99684e-50	1.01625e-46	0.838	1.303	0.778	57.613	61.1	141.253	4.651	1.029	2.146	29.718	31.005	29.809	TRINITY_DN36504_c0_g1 No TRANSDECODER pass										0		0		0		0
TRINITY_DN39239_c0_g1	NN1	NE1	6.44013	1.96634	8.62094e-27	9.77371e-25	0.087	0	0.046	3.815	3.909	5.348	0.271	0.127	0.041	0.554	0.5	0.144	TRINITY_DN39239_c0_g1	serine carboxypeptidase-like 17	140	gi|296083015|emb|CBI22419.3|unnamed protein product, partial [Vitis vinifera]	CBI22419	2.07e-78	94.5736	251.906	129	122	0		0		0		1	94.5736
TRINITY_DN33521_c0_g1	NN1	NE1	6.43934	4.52427	4.43397e-14	6.63183e-13	2.282	2.118	1.288	40.398	44.467	387.18	4.293	2.691	1.674	5.315	4.975	3.842	TRINITY_DN33521_c0_g1	bzip transcription factor	175	gi|1070562060|ref|XP_018380751.1|hypothetical protein CC77DRAFT_463258 [Alternaria alternata]gi|1027154938|gb|OAG15330.1|hypothetical protein CC77DRAFT_463258 [Alternaria alternata]	XP_018380751, OAG15330	1.93e-122	100	355.525	175	175	1	100	0		0		0
TRINITY_DN35496_c0_g1	NN1	NE1	6.43883	2.91692	1.28964e-05	5.78982e-05	0	0.424	0	5.025	0.142	33.215	0	0	0	70.134	71.15	64.713	TRINITY_DN35496_c0_g1	eukaryotic peptide chain release factor gtp-binding subunit	709	gi|1070555726|ref|XP_018384120.1|hypothetical protein CC77DRAFT_967119 [Alternaria alternata]gi|1027158318|gb|OAG18699.1|hypothetical protein CC77DRAFT_967119 [Alternaria alternata]	XP_018384120, OAG18699	0	99.7179	1452.19	709	707	1	99.7179	0		0		0
TRINITY_DN32499_c0_g1	NN1	NE1	6.42695	0.744054	5.85418e-14	8.55873e-13	0	0.065	0	2.792	1.436	3.365	0.068	0.177	0.224	0.424	0.716	0.482	TRINITY_DN32499_c0_g1 No TRANSDECODER pass										0		0		0		0
TRINITY_DN50809_c0_g1	NN1	NE1	6.42472	1.45538	6.23914e-15	1.08605e-13	0.096	0	0	2.659	1.905	5.937	0.048	0	0.141	1.221	1.164	1.193	TRINITY_DN50809_c0_g1	MFS general substrate transporter	105	gi|1028891546|gb|OAK93822.1|MFS general substrate transporter [Stagonospora sp. SRC1lsM3a]	OAK93822	1.57e-23	82.8571	105.145	70	58	0		0		0		0
TRINITY_DN32036_c0_g1	NN1	NE1	6.42055	2.31038	2.20167e-30	3.79347e-28	0.087	0	0.028	4.028	3.156	4.952	0.232	0.118	0.116	1.679	1.681	1.82	TRINITY_DN32036_c0_g1	---NA---	150	No Blast Hit							0		0		0		0
TRINITY_DN30385_c0_g1	NN1	NE1	6.41795	1.47297	7.33848e-18	2.05889e-16	0	0.098	0	3.15	1.649	3.89	0.097	0.042	0.041	0.978	0.931	1.007	TRINITY_DN30385_c0_g1	class I glutamine amidotransferase	229	gi|1070553890|ref|XP_018384771.1|class I glutamine amidotransferase-like protein [Alternaria alternata]gi|1027158971|gb|OAG19350.1|class I glutamine amidotransferase-like protein [Alternaria alternata]	XP_018384771, OAG19350	3.97e-164	100	465.692	229	229	1	100	0		0		0
TRINITY_DN34129_c0_g1	NN1	NE1	6.414	0.717569	7.1741e-13	8.75855e-12	0.058	0	0	2.18	1.478	3.992	0.193	0.118	0.116	1.316	1.311	1.143	TRINITY_DN34129_c0_g1 No TRANSDECODER pass										0		0		0		0
TRINITY_DN31274_c0_g1	NN1	NE1	6.41026	0.725672	4.19e-14	6.30091e-13	0	0.098	0	2.366	1.649	3.544	0.068	0.059	0.34	0.788	0.198	0.838	TRINITY_DN31274_c0_g1	phospholipase D nuclease	978	gi|1070557058|ref|XP_018383368.1|phospholipase D/nuclease [Alternaria alternata]gi|1027157564|gb|OAG17947.1|phospholipase D/nuclease [Alternaria alternata]	XP_018383368, OAG17947	0	94.466	1999.17	1030	973	1	94.466	0		0		0
TRINITY_DN31429_c0_g1	NN1	NE1	6.40817	3.53667	1.04625e-35	4.03893e-33	0.356	0.836	0.12	23.183	38.127	55.081	0.28	0.118	0.58	11.911	11.597	15.057	TRINITY_DN31429_c0_g1 No TRANSDECODER pass										0		0		0		0
TRINITY_DN37062_c1_g1	NN1	NE1	6.40083	3.76669	8.41056e-25	7.18479e-23	0.491	0.326	0.389	26.826	15.708	72.597	1.112	0.194	1.036	7.219	6.803	6.407	TRINITY_DN37062_c1_g1	glycine-rich 5-like	119	gi|731396330|ref|XP_010652461.1|PREDICTED: glycine-rich protein 5-like [Vitis vinifera]	XP_010652461	2.05e-62	99.1597	198.749	119	118	0		0		0		1	99.1597
TRINITY_DN34462_c0_g1	NN1	NE1	6.39815	1.44815	1.32733e-20	5.78281e-19	0.087	0.098	0	6.939	4.819	7.805	0.3	0.093	0.514	2.943	2.837	2.666	TRINITY_DN34462_c0_g1	nitrite reductase	1157	gi|1070553858|ref|XP_018384755.1|nitrite reductase [Alternaria alternata]gi|1027158955|gb|OAG19334.1|nitrite reductase [Alternaria alternata]	XP_018384755, OAG19334	0	99.8271	2389.76	1157	1155	1	99.8271	0		0		0
TRINITY_DN32741_c2_g1	NN1	NE1	6.39285	0.701301	1.77035e-13	2.38579e-12	0.058	0	0	2.366	1.564	3.749	0.203	0.186	0.058	1.039	0.742	0.364	TRINITY_DN32741_c2_g1	60S ribosomal L7	167	gi|1070561106|ref|XP_018381148.1|60S ribosomal protein L7 [Alternaria alternata]gi|1027155337|gb|OAG15727.1|60S ribosomal protein L7 [Alternaria alternata]	XP_018381148, OAG15727	8.16e-101	98.7179	303.138	156	154	1	98.7179	0		0		0
TRINITY_DN33324_c0_g1	NN1	NE1	6.39237	0.701582	4.29203e-12	4.63342e-11	0	0.076	0	1.662	1.862	4.491	0.213	0.067	0.058	0.848	0.776	1.058	TRINITY_DN33324_c0_g1 No TRANSDECODER pass										0		0		0		0
TRINITY_DN30103_c0_g1	NN1	NE1	6.3901	3.98501	9.16034e-61	1.64331e-57	0.279	0.391	0	24.473	16.078	16.633	0.435	0.219	0.315	4.96	4.268	4.13	TRINITY_DN30103_c0_g1	40S ribosomal S16	140	gi|1070544108|ref|XP_018390210.1|ribosomal protein S9 [Alternaria alternata]gi|1027164420|gb|OAG24789.1|ribosomal protein S9 [Alternaria alternata]	XP_018390210, OAG24789	3.64e-96	100	286.189	140	140	1	100	0		0		0
TRINITY_DN37148_c0_g1	NN1	NE1	6.38396	0.693049	8.76941e-13	1.05959e-11	0	0	0.074	1.502	3.796	3.275	0	0	0	0	0	0	TRINITY_DN37148_c0_g1 No TRANSDECODER pass										0		0		0		0
TRINITY_DN34691_c0_g2	NN1	NE1	6.38083	1.91977	6.54367e-26	6.58621e-24	0.029	0.076	0	3.27	2.459	3.467	0.097	0.034	0.232	1.056	1.242	0.965	TRINITY_DN34691_c0_g2 No TRANSDECODER pass										0		0		0		0
TRINITY_DN27885_c0_g1	NN1	NE1	6.38056	0.685797	1.72407e-12	1.98411e-11	0	0	0.056	1.608	1.791	3.928	0.261	0.118	0	0.355	0.578	0.347	TRINITY_DN27885_c0_g1 No TRANSDECODER pass										0		0		0		0
TRINITY_DN39397_c0_g1	NN1	NE1	6.37214	2.80813	2.17605e-30	3.77063e-28	0.221	1.032	0.232	28.261	55.513	46.547	0.512	0	0.87	2.744	1.94	1.371	TRINITY_DN39397_c0_g1	triple gene block 2	117	gi|9630740|ref|NP_047283.1|12.8 kDa protein [Rupestris stem pitting-associated virus]gi|3599995|gb|AAC35500.1|12.8 kDa protein [Grapevine rupestris stem pitting-associated virus 1]gi|3643701|gb|AAC62912.1|triple gene block [Grapevine rupestris stem pitting-associated virus]gi|351735204|emb|CCD41771.1|triple gene block [Grapevine rupestris stem pitting-associated virus]gi|404159429|gb|AFR53035.1|t…	NP_047283, AAC35500, AAC62912, CCD41771, AFR53035, AFV34745, AFV73394, ALI88684, APA22555	1.94e-79	100	241.891	117	117	0		0		0		0
TRINITY_DN36390_c0_g1	NN1	NE1	6.3666	0.681317	5.76014e-13	7.12645e-12	0.077	0	0	3.39	1.535	4.107	0.077	0	0	0.796	0.535	0.609	TRINITY_DN36390_c0_g1	V-type ATPase	540	gi|1070561728|ref|XP_018381007.1|V-type ATPase [Alternaria alternata]gi|1027155195|gb|OAG15586.1|V-type ATPase [Alternaria alternata]	XP_018381007, OAG15586	0	100	1043.49	511	511	1	100	0		0		0
TRINITY_DN35498_c0_g1	NN1	NE1	6.36646	1.42974	1.32815e-16	2.98047e-15	0	0.054	0.046	5.012	1.734	2.687	0	0.084	0.083	0.528	0.422	0.102	TRINITY_DN35498_c0_g1	transmembrane alpha-helix domain-containing	422	gi|1070556356|ref|XP_018383713.1|hypothetical protein CC77DRAFT_225912 [Alternaria alternata]gi|1027157910|gb|OAG18292.1|hypothetical protein CC77DRAFT_225912 [Alternaria alternata]	XP_018383713, OAG18292	0	100	833.173	422	422	1	100	0		0		0
TRINITY_DN25969_c0_g1	NN1	NE1	6.36189	1.40337	4.76451e-17	1.14683e-15	0.087	0	0	2.911	1.791	4.312	0.329	0	0.124	0.779	0.673	1.168	TRINITY_DN25969_c0_g1	P-loop containing nucleoside triphosphate hydrolase	653	gi|1070541616|ref|XP_018390422.1|P-loop containing nucleoside triphosphate hydrolase protein [Alternaria alternata]gi|1027164633|gb|OAG25001.1|P-loop containing nucleoside triphosphate hydrolase protein [Alternaria alternata]	XP_018390422, OAG25001	0	100	1315.06	641	641	1	100	0		0		0
TRINITY_DN33466_c0_g1	NN1	NE1	6.36064	1.40587	8.67042e-17	2.01388e-15	0.087	0.098	0	4.427	4.066	9.02	0.271	0.253	0.157	1.307	1.207	1.083	TRINITY_DN33466_c0_g1	histone H2A	131	gi|1022810597|ref|XP_016210810.1|histone H2A [Verruconis gallopava]gi|759223940|gb|KIW00941.1|histone H2A [Verruconis gallopava]	XP_016210810, KIW00941	2.02e-68	100	214.927	108	108	0		0		0		0
TRINITY_DN36336_c1_g3	NN1	NE1	6.35968	3.0079	1.1092e-13	1.54604e-12	0.077	0.217	0	5.517	2.644	21.572	0.174	0.076	0.108	0.987	0.285	0.322	TRINITY_DN36336_c1_g3	beta-amyrin 28-oxidase	262	gi|296089433|emb|CBI39252.3|unnamed protein product, partial [Vitis vinifera]	CBI39252	3.39e-119	77.821	364.77	257	200	0		0		0		1	77.821
TRINITY_DN27485_c0_g1	NN1	NE1	6.35963	4.45773	1.28744e-33	3.66944e-31	0.212	0.337	0.093	13.453	9.439	30.694	0.425	0.329	0.232	6.83	6.639	4.714	TRINITY_DN27485_c0_g1	somatic embryogenesis receptor kinase 1-like	198	gi|359473813|ref|XP_002263654.2|PREDICTED: BRASSINOSTEROID INSENSITIVE 1-associated receptor kinase 1 [Vitis vinifera]	XP_002263654	4.74e-139	100	399.823	198	198	0		0		0		1	100
TRINITY_DN28305_c0_g1	NN1	NE1	6.3572	3.00854	1.94096e-16	4.25547e-15	0.607	1.64	0	18.012	106.064	63.538	14.165	0.869	7.622	81.924	70.279	61.505	TRINITY_DN28305_c0_g1	ATP-dependent protease ( )	557	gi|1070544440|ref|XP_018389037.1|hypothetical protein CC77DRAFT_1028639 [Alternaria alternata]gi|1027163246|gb|OAG23616.1|hypothetical protein CC77DRAFT_1028639 [Alternaria alternata]	XP_018389037, OAG23616	0	100	1152.5	557	557	1	100	0		0		0
TRINITY_DN6585_c0_g1	NN1	NE1	6.35481	0.671003	4.24629e-13	5.36006e-12	0	0.033	0	0.811	1.393	1.881	0.077	0	0	0.597	0.224	0.745	TRINITY_DN6585_c0_g1	dihydroxyacetone kinase	486	gi|1070557018|ref|XP_018383348.1|dihydroxyacetone kinase [Alternaria alternata]gi|1027157544|gb|OAG17927.1|dihydroxyacetone kinase [Alternaria alternata]	XP_018383348, OAG17927	0	100	976.082	486	486	1	100	0		0		0
TRINITY_DN36241_c0_g1	NN1	NE1	6.35463	0.6795	9.64214e-16	1.90328e-14	0	0.272	0	4.36	4.08	4.401	0.203	0.245	0.257	2.225	1.871	0.753	TRINITY_DN36241_c0_g1	bZIP transcription factor family	598	gi|1070555338|ref|XP_018383926.1|hypothetical protein CC77DRAFT_193083 [Alternaria alternata]gi|1027158124|gb|OAG18505.1|hypothetical protein CC77DRAFT_193083 [Alternaria alternata]	XP_018383926, OAG18505	0	100	1231.85	598	598	1	100	0		0		0
TRINITY_DN35928_c0_g1	NN1	NE1	6.35192	0.668986	1.13117e-10	9.8367e-10	0	0.076	0	2.353	0.952	4.261	0.068	0	0	0.511	0.078	0.372	TRINITY_DN35928_c0_g1	hypothetical protein CC77DRAFT_1005126	859	gi|1070542670|ref|XP_018390949.1|hypothetical protein CC77DRAFT_1005126 [Alternaria alternata]gi|1027165160|gb|OAG25528.1|hypothetical protein CC77DRAFT_1005126 [Alternaria alternata]	XP_018390949, OAG25528	0	99.4179	1609.35	859	854	1	99.4179	0		0		0
TRINITY_DN40845_c0_g1	NN1	NE1	6.35125	2.25155	9.09476e-31	1.72275e-28	0.048	0.098	0.046	4.892	5.374	6.679	0.193	0.135	0.124	2.502	2.138	2.243	TRINITY_DN40845_c0_g1	PREDICTED: uncharacterized protein LOC104882270	129	gi|731424943|ref|XP_010663073.1|PREDICTED: uncharacterized protein LOC104882270 [Vitis vinifera]	XP_010663073	1.56e-88	100	265.774	129	129	0		0		0		1	100
TRINITY_DN38235_c0_g1	NN1	NE1	6.34784	-0.847567	0.000116376	0.00047265	0	0	0	0.904	0	0.742	0	0	0.572	0.97	0.336	0	TRINITY_DN38235_c0_g1	Annexin	128	gi|1070558918|ref|XP_018382325.1|Annexin [Alternaria alternata]gi|1027156518|gb|OAG16904.1|Annexin [Alternaria alternata]	XP_018382325, OAG16904	3.9e-68	96.8504	225.713	127	123	1	96.8504	0		0		0
TRINITY_DN33119_c0_g1	NN1	NE1	6.34749	1.40238	1.32363e-16	2.97251e-15	0	0.163	0	4.214	3.099	7.421	0.232	0.067	0.398	2.372	2.121	2.319	TRINITY_DN33119_c0_g1 No TRANSDECODER pass										0		0		0		0
TRINITY_DN32670_c0_g1	NN1	NE1	6.33862	1.38351	5.3654e-08	3.16129e-07	0	0.434	0	3.057	4.265	32.767	5.715	0	1.657	15.426	10.295	14.854	TRINITY_DN32670_c0_g1	glutamine synthetase guanido kinase	351	gi|1070541826|ref|XP_018390527.1|glutamine synthetase/guanido kinase [Alternaria alternata]gi|1027164738|gb|OAG25106.1|glutamine synthetase/guanido kinase [Alternaria alternata]	XP_018390527, OAG25106	0	99.7085	709.909	343	342	1	99.7085	0		0		0
TRINITY_DN38765_c0_g1	NN1	NE1	6.333	3.59644	1.98042e-40	1.16148e-37	0.241	0.424	0.12	14.623	12.226	22.941	0.899	0.034	0.489	7.124	7.984	7.55	TRINITY_DN38765_c0_g1	multidrug transporter	602	gi|1070559050|ref|XP_018382391.1|MFS general substrate transporter [Alternaria alternata]gi|1027156584|gb|OAG16970.1|MFS general substrate transporter [Alternaria alternata]	XP_018382391, OAG16970	0	100	1234.55	602	602	1	100	0		0		0
TRINITY_DN23721_c0_g1	NN1	NE1	6.33263	1.87847	6.90802e-24	5.06428e-22	0.058	0.13	0	7.816	4.72	4.657	0.193	0.118	0.224	2.104	2.388	1.718	TRINITY_DN23721_c0_g1	ribosomal l24e	502	gi|909990663|gb|KNG48145.1|ribosomal protein l24e [Stemphylium lycopersici]	KNG48145	0	95.625	903.279	480	459	0		0		0		0
TRINITY_DN37275_c0_g1	NN1	NE1	6.32821	0.650756	1.68429e-13	2.27484e-12	0	0.109	0	3.177	2.445	5.118	0.309	0.278	0.091	1.316	1.802	1.481	TRINITY_DN37275_c0_g1	DUF21-domain-containing	748	gi|1070561138|ref|XP_018381164.1|DUF21-domain-containing protein [Alternaria alternata]gi|1027155353|gb|OAG15743.1|DUF21-domain-containing protein [Alternaria alternata]	XP_018381164, OAG15743	0	99.8663	1517.67	748	747	1	99.8663	0		0		0
TRINITY_DN37193_c0_g1	NN1	NE1	6.32688	1.35117	7.7379e-11	6.91829e-10	0.087	0	0.083	4.56	3.526	14.049	0.629	1.063	0.472	3.558	2.388	3.369	TRINITY_DN37193_c0_g1	importin subunit beta-1	872	gi|1070555582|ref|XP_018384048.1|ARM repeat-containing protein [Alternaria alternata]gi|1027158246|gb|OAG18627.1|ARM repeat-containing protein [Alternaria alternata]	XP_018384048, OAG18627	0	100	1786.93	865	865	1	100	0		0		0
TRINITY_DN26380_c0_g1	NN1	NE1	6.32423	0.6381	1.06944e-12	1.27033e-11	0.096	0	0	3.39	2.175	5.617	0.106	0	0.265	0.225	0.345	0.11	TRINITY_DN26380_c0_g1	hypothetical protein TW65_07861	986	gi|909987738|gb|KNG45329.1|hypothetical protein TW65_07861 [Stemphylium lycopersici]	KNG45329	0	77.1825	1155.97	1008	778	0		0		0		0
TRINITY_DN26421_c0_g1	NN1	NE1	6.32081	0.617146	2.02418e-09	1.46735e-08	0.125	0	0	2.712	2.203	9.967	0.135	0	0	0.762	0.457	0.897	TRINITY_DN26421_c0_g1	single-stranded nucleic acid binding r3h	847	gi|1070556566|ref|XP_018383818.1|hypothetical protein CC77DRAFT_1096854 [Alternaria alternata]gi|1027158015|gb|OAG18397.1|hypothetical protein CC77DRAFT_1096854 [Alternaria alternata]	XP_018383818, OAG18397	0	100	1720.67	847	847	1	100	0		0		0
TRINITY_DN11872_c0_g1	NN1	NE1	6.31946	-0.90203	0.000152589	0.000610695	0	0	0	0	3.17	2.776	0	0	0.174	0.441	0.224	0.432	TRINITY_DN11872_c0_g1	structural constituent of cytoskeleton	364	gi|1070550534|ref|XP_018386682.1|actin-related protein 2/3 complex, subunit 1 [Alternaria alternata]gi|1027160886|gb|OAG21261.1|actin-related protein 2/3 complex, subunit 1 [Alternaria alternata]	XP_018386682, OAG21261	0	100	754.207	364	364	1	100	0		0		0
TRINITY_DN38847_c0_g1	NN1	NE1	6.31705	1.8452	4.5491e-17	1.10369e-15	0.096	0.054	0	3.483	2.445	7.549	0.155	0.051	0.091	0.511	1.129	1.16	TRINITY_DN38847_c0_g1	UPF0061-domain-containing	661	gi|1070564182|ref|XP_018379543.1|UPF0061-domain-containing protein [Alternaria alternata]gi|1027153722|gb|OAG14122.1|UPF0061-domain-containing protein [Alternaria alternata]	XP_018379543, OAG14122	0	99.5177	1277.31	622	619	1	99.5177	0		0		0
TRINITY_DN32229_c0_g2	NN1	NE1	6.31433	2.72137	8.42179e-15	1.42768e-13	0.472	0.109	0	8.215	7.122	35.083	0.203	0.287	0.539	1.593	1.026	1.007	TRINITY_DN32229_c0_g2	---NA---	107	No Blast Hit							0		0		0		0
TRINITY_DN29120_c0_g1	NN1	NE1	6.31255	1.35933	1.02421e-17	2.81146e-16	0.164	0	0	5.61	3.44	7.229	0.174	0.16	0.307	0.58	0.776	1.413	TRINITY_DN29120_c0_g1 No TRANSDECODER pass										0		0		0		0
TRINITY_DN28771_c0_g1	NN1	NE1	6.30905	0.606528	1.21769e-08	7.83459e-08	0	0	0.056	1.196	0.81	4.849	0.126	0.177	0.224	0.286	0.216	0.415	TRINITY_DN28771_c0_g1	Arabinanase levansucrase	503	gi|359496130|ref|XP_002266005.2|PREDICTED: uncharacterized protein LOC100260888 [Vitis vinifera]	XP_002266005	0	99.6024	1028.08	503	501	0		0		0		1	99.6024
TRINITY_DN33853_c0_g1	NN1	NE1	6.30871	0.624906	2.34477e-11	2.27516e-10	0	0.098	0	1.622	3.454	5.502	0	0	0.257	1.627	0.983	1.38	TRINITY_DN33853_c0_g1	glucosamine-fructose-6-phosphate aminotransferase	693	gi|1070549994|ref|XP_018386412.1|glucosamine-fructose-6-phosphate aminotransferase [Alternaria alternata]gi|1027160616|gb|OAG20991.1|glucosamine-fructose-6-phosphate aminotransferase [Alternaria alternata]	XP_018386412, OAG20991	0	100	1425.61	691	691	1	100	0		0		0
TRINITY_DN27101_c0_g1	NN1	NE1	6.30837	4.09215	1.94508e-36	8.3548e-34	0.404	0.619	0.148	21.921	14.273	48.044	1.711	0.683	0.978	6.207	5.053	5.315	TRINITY_DN27101_c0_g1	hypothetical protein CC77DRAFT_248698	900	gi|1070557216|ref|XP_018383447.1|hypothetical protein CC77DRAFT_248698 [Alternaria alternata]gi|1027157643|gb|OAG18026.1|hypothetical protein CC77DRAFT_248698 [Alternaria alternata]	XP_018383447, OAG18026	0	100	1793.09	900	900	1	100	0		0		0
TRINITY_DN27211_c0_g1	NN1	NE1	6.30578	1.8529	1.55928e-22	9.4728e-21	0	0.282	0	8.375	5.701	10.069	0.271	0.169	0.398	3.116	4.233	3.242	TRINITY_DN27211_c0_g1	non-functional NADPH-dependent codeinone reductase 2-like	172	gi|225424496|ref|XP_002285198.1|PREDICTED: non-functional NADPH-dependent codeinone reductase 2 [Vitis vinifera]	XP_002285198	1.47e-119	100	353.599	172	172	0		0		0		1	100
TRINITY_DN33959_c0_g1	NN1	NE1	6.30237	0.60938	3.67681e-11	3.45765e-10	0.144	0	0	3.669	3.597	9.941	0.319	0.295	0.563	1.601	1.069	1.566	TRINITY_DN33959_c0_g1	glycoside hydrolase family 43	400	gi|1070552600|ref|XP_018385886.1|Arabinanase/levansucrase/invertase [Alternaria alternata]gi|1027160088|gb|OAG20465.1|Arabinanase/levansucrase/invertase [Alternaria alternata]	XP_018385886, OAG20465	0	99.75	822.002	400	399	1	99.75	0		0		0
TRINITY_DN34805_c0_g1	NN1	NE1	6.30234	2.20086	3.94536e-28	5.3715e-26	0.154	0.087	0.083	10.369	6.824	11.963	0.512	0.236	0.224	4.83	5.122	5.552	TRINITY_DN34805_c0_g1 No TRANSDECODER pass										0		0		0		0
TRINITY_DN30550_c0_g1	NN1	NE1	6.30056	1.83386	5.27294e-22	2.87673e-20	0.164	0	0.083	9.279	4.535	9.519	0	0	0	0.294	0.095	0.288	TRINITY_DN30550_c0_g1	hypothetical protein V501_04238	399	gi|682453808|gb|KFZ12448.1|hypothetical protein V501_04238 [Pseudogymnoascus sp. VKM F-4519 (FW-2642)]	KFZ12448	4.92e-15	51.5021	88.1965	233	120	0		0		0		0
TRINITY_DN29180_c0_g1	NN1	NE1	6.29844	0.624203	6.10866e-14	8.89665e-13	0	0.109	0	3.23	2.886	5.105	0.309	0.194	0.365	0.918	1.155	0.787	TRINITY_DN29180_c0_g1	chromatin associated KTI12	139	gi|1070557050|ref|XP_018383364.1|chromatin associated protein KTI12 [Alternaria alternata]gi|1027157560|gb|OAG17943.1|chromatin associated protein KTI12 [Alternaria alternata]	XP_018383364, OAG17943	1.52e-96	100	292.738	139	139	1	100	0		0		0
TRINITY_DN23599_c0_g1	NN1	NE1	6.29753	10.9804	3.07492e-85	1.33966e-81	69.943	76.359	49.938	7976.7	4357.82	3760.48	155.269	314.527	120.203	176.66	169.899	178.43	TRINITY_DN23599_c0_g1	mitochondrial fusion gtpase	912	gi|1070557066|ref|XP_018383372.1|hypothetical protein CC77DRAFT_941575 [Alternaria alternata]gi|1027157568|gb|OAG17951.1|hypothetical protein CC77DRAFT_941575 [Alternaria alternata]	XP_018383372, OAG17951	0	97.9029	1803.49	906	887	1	97.9029	0		0		0
TRINITY_DN31826_c0_g1	NN1	NE1	6.29205	0.598269	5.4583e-11	4.98837e-10	0.116	0	0	2.273	3.255	7.408	0.126	0.228	0.108	0.944	0.81	0.796	TRINITY_DN31826_c0_g1	snf2 family atp-dependent chromatin-remodeling factor snf21	1185	gi|1070552764|ref|XP_018385057.1|hypothetical protein CC77DRAFT_1061985 [Alternaria alternata]gi|1027159258|gb|OAG19636.1|hypothetical protein CC77DRAFT_1061985 [Alternaria alternata]	XP_018385057, OAG19636	0	100	2464.49	1185	1185	1	100	0		0		0
TRINITY_DN31322_c0_g1	NN1	NE1	6.28117	4.14328	4.19419e-35	1.45352e-32	0.385	0.304	0	17.76	9.965	27.611	0.754	0.27	0.365	6.908	5.811	6.305	TRINITY_DN31322_c0_g1	GTP-binding Sey1	900	gi|1070553644|ref|XP_018384648.1|GTP-binding protein Sey1 [Alternaria alternata]gi|1027158848|gb|OAG19227.1|GTP-binding protein Sey1 [Alternaria alternata]	XP_018384648, OAG19227	0	100	1816.2	884	884	1	100	0		0		0
TRINITY_DN39557_c0_g1	NN1	NE1	6.28109	3.70003	7.81936e-16	1.56474e-14	0.125	1.466	0	13.878	71.633	44.001	0	0	0.116	4.207	5.38	2.878	TRINITY_DN39557_c0_g1	plasma membrane ATPase 1	341	gi|953439553|ref|XP_014561848.1|hypothetical protein COCVIDRAFT_11667 [Bipolaris victoriae FI3]gi|578495025|gb|EUN32409.1|hypothetical protein COCVIDRAFT_11667 [Bipolaris victoriae FI3]	XP_014561848, EUN32409	0	95.8824	650.588	340	326	0		0		0		0
TRINITY_DN28613_c0_g1	NN1	NE1	6.2809	0.609219	1.23088e-12	1.44488e-11	0	0.054	0	1.702	0.981	2.482	0.048	0	0.083	0.485	0.483	0.626	TRINITY_DN28613_c0_g1	phytosulfokines 3	113	gi|225467412|ref|XP_002271337.1|PREDICTED: phytosulfokines 3 [Vitis vinifera]gi|296088931|emb|CBI38497.3|unnamed protein product, partial [Vitis vinifera]	XP_002271337, CBI38497	6.51e-51	97.561	167.933	82	80	0		0		0		1	97.561
TRINITY_DN32556_c0_g1	NN1	NE1	6.28065	4.22843	3.27357e-56	4.99171e-53	0.135	0.293	0.204	16.391	11.87	22.8	0.803	0.329	0.63	8.57	9.346	8.887	TRINITY_DN32556_c0_g1	lytic polysaccharide monooxygenase	125	gi|1070563994|ref|XP_018379698.1|hypothetical protein CC77DRAFT_568662 [Alternaria alternata]gi|1027153878|gb|OAG14277.1|hypothetical protein CC77DRAFT_568662 [Alternaria alternata]	XP_018379698, OAG14277	2.41e-69	92.4242	226.483	132	122	1	92.4242	0		0		0
TRINITY_DN33798_c0_g1	NN1	NE1	6.28017	1.3182	7.58997e-14	1.0857e-12	0.048	0	0.046	1.781	1.777	5.054	0.29	0	0.083	0.208	0.371	0.516	TRINITY_DN33798_c0_g1 No TRANSDECODER pass										0		0		0		0
TRINITY_DN37859_c0_g1	NN1	NE1	6.27174	3.53455	2.10423e-30	3.667e-28	0.087	0.195	0.056	6.952	5.132	14.714	0.309	0.084	0.406	4.069	3.087	3.546	TRINITY_DN37859_c0_g1	mitochondrial carrier	332	gi|1070564230|ref|XP_018379567.1|mitochondrial carrier [Alternaria alternata]gi|1027153746|gb|OAG14146.1|mitochondrial carrier [Alternaria alternata]	XP_018379567, OAG14146	0	100	673.7	332	332	1	100	0		0		0
TRINITY_DN25836_c0_g1	NN1	NE1	6.2696	3.75942	6.3795e-31	1.2552e-28	0.299	0.337	0.046	14.078	10.42	30.375	0.599	0.346	0.994	3.895	2.94	4.037	TRINITY_DN25836_c0_g1	sorting nexin mvp1	616	gi|1070546622|ref|XP_018388866.1|sorting nexin mvp1 [Alternaria alternata]gi|1027163074|gb|OAG23445.1|sorting nexin mvp1 [Alternaria alternata]	XP_018388866, OAG23445	0	100	1267.29	615	615	1	100	0		0		0
TRINITY_DN34160_c0_g1	NN1	NE1	6.26783	0.596929	3.37677e-11	3.19434e-10	0	0.054	0	2.074	0.853	3.147	0.232	0.051	0.099	0.822	1.017	1.058	TRINITY_DN34160_c0_g1	UDP-galactose transporter	383	gi|1070553094|ref|XP_018385222.1|UDP-galactose transporter [Alternaria alternata]gi|1027159423|gb|OAG19801.1|UDP-galactose transporter [Alternaria alternata]	XP_018385222, OAG19801	0	100	784.252	383	383	1	100	0		0		0
TRINITY_DN38074_c0_g1	NN1	NE1	6.26542	1.31921	2.46109e-18	7.44603e-17	0.058	0.065	0	3.124	3.412	5.271	0.193	0	0.29	0.58	0.147	0.068	TRINITY_DN38074_c0_g1	eukaryotic peptide chain release factor subunit 1	438	gi|1070553034|ref|XP_018385192.1|peptide chain release factor eRF/aRF subunit 1 [Alternaria alternata]gi|1027159393|gb|OAG19771.1|peptide chain release factor eRF/aRF subunit 1 [Alternaria alternata]	XP_018385192, OAG19771	0	100	896.73	438	438	1	100	0		0		0
TRINITY_DN35631_c0_g2	NN1	NE1	6.26433	1.31571	3.19897e-16	6.81753e-15	0.048	0.054	0	2.433	2.061	4.708	0.048	0.051	0.041	4.129	3.457	3.038	TRINITY_DN35631_c0_g2	nad dependent epimerase dehydratase	269	gi|1070551786|ref|XP_018385479.1|hypothetical protein CC77DRAFT_1020600 [Alternaria alternata]gi|1027159681|gb|OAG20058.1|hypothetical protein CC77DRAFT_1020600 [Alternaria alternata]	XP_018385479, OAG20058	0	100	536.954	269	269	1	100	0		0		0
TRINITY_DN19917_c0_g1	NN1	NE1	6.26155	-0.916677	0.000142197	0.000571432	0	0	0.028	0.984	0	1.011	0.039	0.034	0.058	0.225	0.414	0.482	TRINITY_DN19917_c0_g1 No TRANSDECODER pass										0		0		0		0
TRINITY_DN30164_c0_g1	NN1	NE1	6.26155	-0.916677	0.000142104	0.000571132	0	0	0	2.685	0	2.815	0	0	0	1.645	1.026	0	TRINITY_DN30164_c0_g1	RNA-binding domain-containing	318	gi|1070558946|ref|XP_018382339.1|RNA-binding domain-containing protein [Alternaria alternata]gi|1027156532|gb|OAG16918.1|RNA-binding domain-containing protein [Alternaria alternata]	XP_018382339, OAG16918	0	100	619.002	318	318	1	100	0		0		0
TRINITY_DN37168_c0_g1	NN1	NE1	6.25077	4.11185	4.07299e-59	6.90077e-56	0.79	0.554	0.398	53.226	31.815	56.297	1.518	0.396	1.607	36.201	31.954	31.925	TRINITY_DN37168_c0_g1	---NA---	321	No Blast Hit							0		0		0		0
TRINITY_DN32629_c0_g1	NN1	NE1	6.24932	0.581424	7.02202e-14	1.01186e-12	0	0.087	0	2.858	2.36	4.043	0.271	0	0	0.693	0.69	0.77	TRINITY_DN32629_c0_g1	nucleotide-diphospho-sugar transferase	553	gi|1070561882|ref|XP_018380662.1|UDP-N-acetylglucosamine pyrophosphorylase [Alternaria alternata]gi|1027154849|gb|OAG15241.1|UDP-N-acetylglucosamine pyrophosphorylase [Alternaria alternata]	XP_018380662, OAG15241	0	100	1056.2	513	513	1	100	0		0		0
TRINITY_DN33221_c0_g1	NN1	NE1	6.24837	1.79699	8.99327e-24	6.42313e-22	0	0.348	0	6.66	6.326	8.688	0	0	0.133	0.338	0.759	1.253	TRINITY_DN33221_c0_g1	calcium ion binding	652	gi|1070559072|ref|XP_018382402.1|hypothetical protein CC77DRAFT_996631 [Alternaria alternata]gi|1027156595|gb|OAG16981.1|hypothetical protein CC77DRAFT_996631 [Alternaria alternata]	XP_018382402, OAG16981	0	99.8466	1343.18	652	651	1	99.8466	0		0		0
TRINITY_DN35073_c0_g1	NN1	NE1	6.24787	5.14449	4.67454e-20	1.84424e-18	0.25	1.933	0.12	46.021	35.412	96.651	2.359	0.557	2.287	46.554	43.507	44.713	TRINITY_DN35073_c0_g1	uba ts-n domain containing	1358	gi|1070557440|ref|XP_018382902.1|hypothetical protein CC77DRAFT_258915 [Alternaria alternata]gi|1027157097|gb|OAG17481.1|hypothetical protein CC77DRAFT_258915 [Alternaria alternata]	XP_018382902, OAG17481	0	99.8529	2720.27	1360	1358	1	99.8529	0		0		0
TRINITY_DN27692_c0_g1	NN1	NE1	6.24628	1.3015	6.67767e-18	1.89089e-16	0.058	0.065	0	3.283	2.758	4.926	0.135	0	0.232	0.736	0.466	0.787	TRINITY_DN27692_c0_g1	clock-controlled 8	562	gi|1070547062|ref|XP_018387859.1|Opi1-domain-containing protein [Alternaria alternata]gi|1027162066|gb|OAG22438.1|Opi1-domain-containing protein [Alternaria alternata]	XP_018387859, OAG22438	0	100	1147.5	562	562	1	100	0		0		0
TRINITY_DN38315_c1_g1	NN1	NE1	6.24447	1.29467	3.97685e-14	6.00406e-13	0.048	0.054	0	2.3	1.521	4.952	0.048	0.042	0.041	0.545	0.604	0.694	TRINITY_DN38315_c1_g1	Pentatricopeptide repeat-containing	127	gi|1098544145|ref|WP_071227291.1|hypothetical protein [Acinetobacter baumannii]gi|1096328032|gb|OIC23906.1|hypothetical protein A7L51_18925 [Acinetobacter baumannii]	WP_071227291, OIC23906	5.97e-26	76.9231	106.301	91	70	0		0		0		0
TRINITY_DN37843_c0_g1	NN1	NE1	6.23719	0.564111	1.4078e-11	1.41183e-10	0	0.326	0	3.47	2.488	6.551	0	0.11	0	0.519	2.259	3.123	TRINITY_DN37843_c0_g1	60S ribosomal L19	102	gi|1070558622|ref|XP_018382177.1|60S ribosomal protein L19 [Alternaria alternata]gi|1027156370|gb|OAG16756.1|60S ribosomal protein L19 [Alternaria alternata]	XP_018382177, OAG16756	2.24e-61	99.0196	197.593	102	101	1	99.0196	0		0		0
TRINITY_DN26496_c0_g1	NN1	NE1	6.23505	0.568269	5.31765e-13	6.63824e-12	0	0.087	0	2.871	1.933	4.133	0.087	0.076	0.075	0.857	0.957	1.684	TRINITY_DN26496_c0_g1 No TRANSDECODER pass										0		0		0		0
TRINITY_DN33613_c0_g1	NN1	NE1	6.23193	0.562307	1.39639e-14	2.28219e-13	0.087	0	0	3.164	2.658	3.672	0.28	0	0.083	1.125	1.44	0.702	TRINITY_DN33613_c0_g1	---NA---	113	No Blast Hit							0		0		0		0
TRINITY_DN31913_c0_g1	NN1	NE1	6.23003	0.550715	5.56937e-12	5.9119e-11	0	0	0.204	4.786	6.099	11.566	0.445	0	0.381	1.463	0.742	1.913	TRINITY_DN31913_c0_g1	DUF803-domain-containing	422	gi|1070555190|ref|XP_018383852.1|DUF803-domain-containing protein [Alternaria alternata]gi|1027158050|gb|OAG18431.1|DUF803-domain-containing protein [Alternaria alternata]	XP_018383852, OAG18431	0	100	865.529	422	422	1	100	0		0		0
TRINITY_DN38865_c0_g1	NN1	NE1	6.22758	1.27831	1.81869e-13	2.44445e-12	0.077	0.087	0	3.696	2.189	8.035	0	0.076	0.066	0.173	0.172	0.169	TRINITY_DN38865_c0_g1 No TRANSDECODER pass										0		0		0		0
TRINITY_DN38088_c0_g1	NN1	NE1	6.22551	0.562796	1.62914e-13	2.20621e-12	0	0.054	0	1.821	1.095	2.111	0.145	0.042	0.041	1.411	1.138	1.955	TRINITY_DN38088_c0_g1	glucose-6-phosphate dehydrogenase	167	gi|1070553078|ref|XP_018385214.1|glucose-6-phosphate dehydrogenase [Alternaria alternata]gi|1027159415|gb|OAG19793.1|glucose-6-phosphate dehydrogenase [Alternaria alternata]	XP_018385214, OAG19793	4.71e-115	100	347.821	167	167	1	100	0		0		0
TRINITY_DN22375_c0_g1	NN1	NE1	6.22323	1.75716	1.41471e-17	3.78459e-16	0.058	0.033	0	2.154	1.507	4.158	0.155	0.177	0.083	1.047	1.362	0.99	TRINITY_DN22375_c0_g1	dynamin-like gtpase dnm1	821	gi|1070562572|ref|XP_018380358.1|hypothetical protein CC77DRAFT_1054420 [Alternaria alternata]gi|1027154543|gb|OAG14937.1|hypothetical protein CC77DRAFT_1054420 [Alternaria alternata]	XP_018380358, OAG14937	0	100	1689.86	821	821	1	100	0		0		0
TRINITY_DN38198_c0_g1	NN1	NE1	6.21388	2.62	7.41176e-11	6.65204e-10	0.116	0.033	0.028	2.18	0.81	10.939	0.058	0	0.083	0.199	0.267	0.229	TRINITY_DN38198_c0_g1	P-loop containing nucleoside triphosphate hydrolase	155	gi|1070553948|ref|XP_018384800.1|P-loop containing nucleoside triphosphate hydrolase protein [Alternaria alternata]gi|1027159000|gb|OAG19379.1|P-loop containing nucleoside triphosphate hydrolase protein [Alternaria alternata]	XP_018384800, OAG19379	1.29e-100	99.3548	319.701	155	154	1	99.3548	0		0		0
TRINITY_DN35799_c3_g2	NN1	NE1	6.21036	1.25987	3.34396e-14	5.11007e-13	0.058	0.033	0.056	3.629	1.72	5.886	0.126	0.034	0.505	1.506	0.5	1.117	TRINITY_DN35799_c3_g2	Polyubiquitin	125	gi|323308175|gb|EGA61425.1|Ubi4p [Saccharomyces cerevisiae FostersO]	EGA61425	6.03e-82	100	249.21	125	125	0		0		0		0
TRINITY_DN27914_c0_g1	NN1	NE1	6.20982	1.27654	2.65022e-18	7.95511e-17	0	0.109	0	4.094	2.914	4.926	0.203	0.152	0	1.212	0.992	0.956	TRINITY_DN27914_c0_g1	glycoside hydrolase family 17	667	gi|1070555048|ref|XP_018384543.1|glycoside hydrolase [Alternaria alternata]gi|1027158742|gb|OAG19122.1|glycoside hydrolase [Alternaria alternata]	XP_018384543, OAG19122	0	100	1383.62	667	667	1	100	0		0		0
TRINITY_DN37901_c0_g1	NN1	NE1	6.20745	0.557447	4.11942e-08	2.46188e-07	0	0.206	0	3.895	14.116	1.842	0	0	0	4.822	7.243	6.881	TRINITY_DN37901_c0_g1	---NA---	160	No Blast Hit							0		0		0		0
TRINITY_DN37209_c0_g1	NN1	NE1	6.20336	-0.9556	0.000155779	0.000622647	0.029	0	0.028	0.811	0	0.844	0.087	0.025	0.05	0	0.285	0.254	TRINITY_DN37209_c0_g1	aspartic endopeptidase	261	gi|1070548788|ref|XP_018387671.1|acid protease [Alternaria alternata]gi|1027161877|gb|OAG22250.1|acid protease [Alternaria alternata]	XP_018387671, OAG22250	0	100	534.643	261	261	1	100	0		0		0
TRINITY_DN20570_c0_g1	NN1	NE1	6.20058	1.25276	3.26024e-13	4.2059e-12	0.039	0.043	0	2.1	1.223	4.632	0.416	0	0.124	1.021	0.259	0.347	TRINITY_DN20570_c0_g1	serine threonine- kinase endoribonuclease IRE1 precursor	829	gi|1070564922|ref|XP_018379280.1|serine/threonine-protein kinase/endoribonuclease IRE1 precursor [Alternaria alternata]gi|1027153456|gb|OAG13859.1|serine/threonine-protein kinase/endoribonuclease IRE1 precursor [Alternaria alternata]	XP_018379280, OAG13859	0	100	1712.58	829	829	1	100	0		0		0
TRINITY_DN39103_c0_g1	NN1	NE1	6.20053	1.2569	4.5234e-20	1.78924e-18	0.067	0	0	2.14	1.663	2.457	0.106	0.101	0.066	0.926	1.328	1.38	TRINITY_DN39103_c0_g1	vacuolar ATP synthase 98 kDa subunit	879	gi|1070554620|ref|XP_018384329.1|vacuolar ATP synthase-like protein 98 kDa subunit [Alternaria alternata]gi|1027158528|gb|OAG18908.1|vacuolar ATP synthase-like protein 98 kDa subunit [Alternaria alternata]	XP_018384329, OAG18908	0	100	1768.44	852	852	1	100	0		0		0
TRINITY_DN36819_c0_g1	NN1	NE1	6.20026	0.526792	5.49559e-11	5.01944e-10	0.058	0	0	2.233	0.967	3.352	0	0	0.058	0.216	0.216	0.423	TRINITY_DN36819_c0_g1	2-oxoglutarate E1 component	1068	gi|1070551662|ref|XP_018386336.1|2-oxoglutarate dehydrogenase, E1 component [Alternaria alternata]gi|1027160539|gb|OAG20915.1|2-oxoglutarate dehydrogenase, E1 component [Alternaria alternata]	XP_018386336, OAG20915	0	100	2194.08	1044	1044	1	100	0		0		0
TRINITY_DN32465_c0_g1	NN1	NE1	6.19987	0.538193	6.3486e-14	9.19778e-13	0	0.065	0	2.114	1.749	2.764	0.261	0	0.232	0.874	0.362	0.355	TRINITY_DN32465_c0_g1	copii-coated vesicle	124	gi|1070557102|ref|XP_018383390.1|hypothetical protein CC77DRAFT_1042521 [Alternaria alternata]gi|1027157586|gb|OAG17969.1|hypothetical protein CC77DRAFT_1042521 [Alternaria alternata]	XP_018383390, OAG17969	7.71e-82	100	248.44	124	124	1	100	0		0		0
TRINITY_DN29502_c0_g2	NN1	NE1	6.19898	6.22369	1.0678e-24	8.92181e-23	4.362	2.9	1.389	154.148	79.751	434.622	3.752	2.632	3.463	13.409	12.709	13.948	TRINITY_DN29502_c0_g2	extracellular matrix	293	gi|1070562584|ref|XP_018380364.1|hypothetical protein CC77DRAFT_947531 [Alternaria alternata]gi|1027154549|gb|OAG14943.1|hypothetical protein CC77DRAFT_947531 [Alternaria alternata]	XP_018380364, OAG14943	1.98e-148	100	428.713	227	227	1	100	0		0		0
TRINITY_DN32068_c0_g1	NN1	NE1	6.19689	0.526922	1.4832e-13	2.02204e-12	0.058	0	0	1.648	1.692	2.521	0.416	0	0.207	0.528	0.328	0.829	TRINITY_DN32068_c0_g1	Polyubiquitin	103	gi|62953168|emb|CAG28691.1|polyubiquitin, partial [Fusarium fujikuroi]	CAG28691	1.85e-65	100	205.682	103	103	0		0		0		0
TRINITY_DN1594_c0_g1	NN1	NE1	6.19643	1.25691	1.43215e-13	1.95858e-12	0	0.13	0	2.393	2.189	6.18	0.251	0.169	0.108	0.623	0.759	0.872	TRINITY_DN1594_c0_g1	amidase family	511	gi|302887907|ref|XP_003042841.1|hypothetical protein NECHADRAFT_52302 [Nectria haematococca mpVI 77-13-4]gi|256723754|gb|EEU37128.1|hypothetical protein NECHADRAFT_52302 [Nectria haematococca mpVI 77-13-4]	XP_003042841, EEU37128	0	69.9203	567	502	351	0		0		0		0
TRINITY_DN31307_c0_g1	NN1	NE1	6.19623	2.85273	1.18735e-31	2.55005e-29	0	0.282	0.037	10.143	5.359	8.406	0.532	0.127	0.381	5.28	5.191	5.112	TRINITY_DN31307_c0_g1	hypothetical protein CC77DRAFT_1011037	941	gi|1070556744|ref|XP_018383211.1|hypothetical protein CC77DRAFT_1011037 [Alternaria alternata]gi|1027157407|gb|OAG17790.1|hypothetical protein CC77DRAFT_1011037 [Alternaria alternata]	XP_018383211, OAG17790	0	100	1885.15	941	941	1	100	0		0		0
TRINITY_DN36739_c0_g1	NN1	NE1	6.19114	2.83242	6.92011e-26	6.88125e-24	0.144	0.239	0.139	11.99	7.421	21.674	0.29	0	0.406	1.627	1.474	1.337	TRINITY_DN36739_c0_g1	hypothetical protein CC77DRAFT_204244	303	gi|1070555628|ref|XP_018384071.1|hypothetical protein CC77DRAFT_204244 [Alternaria alternata]gi|1027158269|gb|OAG18650.1|hypothetical protein CC77DRAFT_204244 [Alternaria alternata]	XP_018384071, OAG18650	0	99.67	626.706	303	302	1	99.67	0		0		0
TRINITY_DN16833_c0_g1	NN1	NE1	6.18983	1.24834	3.50341e-11	3.30273e-10	0	0.141	0	2.26	1.734	7.715	0.068	0	0.298	0.225	0.526	0.296	TRINITY_DN16833_c0_g1	Pbs2-type MAP kinase kinase	683	gi|1070545522|ref|XP_018389578.1|Pbs2-type MAP kinase [Alternaria alternata]gi|1027163787|gb|OAG24157.1|Pbs2-type MAP kinase [Alternaria alternata]	XP_018389578, OAG24157	0	100	1383.24	683	683	1	100	0		0		0
TRINITY_DN35581_c0_g2	NN1	NE1	6.18946	2.0912	1.76909e-18	5.42775e-17	0.077	0.087	0	3.961	2.417	7.613	0.174	0.042	0.116	1.134	1.086	0.77	TRINITY_DN35581_c0_g2 No TRANSDECODER pass										0		0		0		0
TRINITY_DN37214_c0_g1	NN1	NE1	6.18734	0.508743	3.2705e-11	3.10524e-10	0.067	0	0	1.622	1.734	3.979	0.222	0.067	0	0.242	0.491	0.398	TRINITY_DN37214_c0_g1	glycosyltransferase family 1	244	gi|1070562112|ref|XP_018380777.1|hypothetical protein CC77DRAFT_464541 [Alternaria alternata]gi|1027154964|gb|OAG15356.1|hypothetical protein CC77DRAFT_464541 [Alternaria alternata]	XP_018380777, OAG15356	2.91e-169	99.5885	488.034	243	242	1	99.5885	0		0		0
TRINITY_DN31123_c0_g1	NN1	NE1	6.1868	1.23505	4.90171e-14	7.2602e-13	0.048	0.022	0	1.848	0.967	3.16	0.039	0.093	0.058	0.502	0.431	0.381	TRINITY_DN31123_c0_g1 No TRANSDECODER pass										0		0		0		0
TRINITY_DN35119_c0_g1	NN1	NE1	6.18581	0.519707	4.01069e-12	4.34508e-11	0	0.076	0	1.728	1.706	3.493	0.28	0.067	0.058	1.004	0.543	0.677	TRINITY_DN35119_c0_g1	hypothetical protein CC77DRAFT_1019545	390	gi|1070549398|ref|XP_018387051.1|hypothetical protein CC77DRAFT_1019545 [Alternaria alternata]gi|1027161256|gb|OAG21630.1|hypothetical protein CC77DRAFT_1019545 [Alternaria alternata]	XP_018387051, OAG21630	0	100	786.949	390	390	1	100	0		0		0
TRINITY_DN24511_c0_g1	NN1	NE1	6.18487	1.72551	7.26658e-21	3.28309e-19	0.067	0.043	0	3.057	2.118	4.107	0.271	0.101	0.232	0.632	0.422	0.576	TRINITY_DN24511_c0_g1	involucrin repeat	879	gi|909993217|gb|KNG50660.1|hypothetical protein TW65_02038 [Stemphylium lycopersici]	KNG50660	0	87.2626	1402.88	895	781	0		0		0		0
TRINITY_DN38150_c0_g1	NN1	NE1	6.18461	0.514584	6.31765e-06	2.94152e-05	0	0.033	0	0.837	0.028	2.137	0	0	0	4.449	4.923	4.477	TRINITY_DN38150_c0_g1	O-acyltransferase WSD1	528	gi|225470890|ref|XP_002263252.1|PREDICTED: O-acyltransferase WSD1 isoform X1 [Vitis vinifera]	XP_002263252	0	97.2387	1006.9	507	493	0		0		0		1	97.2387
TRINITY_DN62081_c0_g1	NN1	NE1	6.18296	0.499069	5.35135e-10	4.21162e-09	0.096	0	0	2.167	2.104	6.538	0.329	0.101	0	0.242	0.854	0.355	TRINITY_DN62081_c0_g1	GDSL esterase lipase 7	366	gi|359488323|ref|XP_002278423.2|PREDICTED: GDSL esterase/lipase 7 [Vitis vinifera]gi|298204436|emb|CBI16916.3|unnamed protein product, partial [Vitis vinifera]	XP_002278423, CBI16916	0	100	748.429	366	366	0		0		0		1	100
TRINITY_DN30491_c0_g1	NN1	NE1	6.18277	2.98833	2.28445e-19	8.03561e-18	0.116	0.033	0.093	4.759	2.587	12.308	0.329	0.093	0	1.238	1.19	1.566	TRINITY_DN30491_c0_g1 No TRANSDECODER pass										0		0		0		0
TRINITY_DN34545_c0_g1	NN1	NE1	6.18233	0.533372	3.01087e-13	3.90636e-12	0	0.087	0	3.975	2.047	2.341	0.251	0.076	0.439	2.121	1.569	1.718	TRINITY_DN34545_c0_g1	mitochondrial export translocase Oxa1	521	gi|1070547324|ref|XP_018387990.1|mitochondrial export translocase Oxa1, partial [Alternaria alternata]gi|1027162197|gb|OAG22569.1|mitochondrial export translocase Oxa1, partial [Alternaria alternata]	XP_018387990, OAG22569	0	99.6161	1065.83	521	519	1	99.6161	0		0		0
TRINITY_DN17399_c0_g1	NN1	NE1	6.16825	2.60654	5.33061e-30	8.8352e-28	0.125	0.152	0	8.946	4.734	9.033	0.222	0.067	0.298	2.484	2.604	3.022	TRINITY_DN17399_c0_g1	---NA---	116	No Blast Hit							0		0		0		0
TRINITY_DN38655_c0_g1	NN1	NE1	6.16592	0.503512	1.05602e-09	7.96569e-09	0.067	0	0	1.276	4.137	0.883	0.899	0	0.414	10.5	11.079	10.833	TRINITY_DN38655_c0_g1	first 3 domain-containing	554	gi|1070559866|ref|XP_018381593.1|Phosphoglucomutase, first 3 domain-containing protein [Alternaria alternata]gi|1027155784|gb|OAG16172.1|Phosphoglucomutase, first 3 domain-containing protein [Alternaria alternata]	XP_018381593, OAG16172	0	100	1142.1	554	554	1	100	0		0		0
TRINITY_DN34554_c0_g1	NN1	NE1	6.16514	1.70432	1.12102e-16	2.55705e-15	0.029	0.033	0.028	1.967	1.066	3.455	0.058	0.025	0.091	1.108	0.604	0.999	TRINITY_DN34554_c0_g1	serine kinase Sky1	592	gi|1070544248|ref|XP_018390280.1|kinase-like protein [Alternaria alternata]gi|1027164490|gb|OAG24859.1|kinase-like protein [Alternaria alternata]	XP_018390280, OAG24859	0	96.1039	1218.76	616	592	1	96.1039	0		0		0
TRINITY_DN36287_c0_g1	NN1	NE1	6.16478	1.21267	6.02868e-14	8.79892e-13	0.116	0	0	2.885	1.848	5.617	0.126	0.059	0.058	0.277	0.414	0.203	TRINITY_DN36287_c0_g1	zinc ion binding	265	gi|1070549636|ref|XP_018387170.1|hypothetical protein CC77DRAFT_1008063 [Alternaria alternata]gi|1027161375|gb|OAG21749.1|hypothetical protein CC77DRAFT_1008063 [Alternaria alternata]	XP_018387170, OAG21749	1.71e-171	96.6038	490.345	265	256	1	96.6038	0		0		0
TRINITY_DN37757_c0_g1	NN1	NE1	6.16356	1.23317	3.18287e-19	1.09434e-17	0	0.152	0	4.068	3.725	4.772	0	0	0.133	0.242	0.25	0.161	TRINITY_DN37757_c0_g1	tartrate dehydrogenase	395	gi|1070553966|ref|XP_018384809.1|tartrate dehydrogenase [Alternaria alternata]gi|1027159009|gb|OAG19388.1|tartrate dehydrogenase [Alternaria alternata]	XP_018384809, OAG19388	0	100	758.444	367	367	1	100	0		0		0
TRINITY_DN35776_c0_g1	NN1	NE1	6.16322	1.72997	1.27404e-16	2.87597e-15	0	0.749	0	30.309	9.311	17.145	1.508	0.607	1.094	4.172	5.406	5.704	TRINITY_DN35776_c0_g1	AICARFT IMPCHase bienzyme	596	gi|1070557566|ref|XP_018382965.1|bifunctional purine biosynthesis protein ADE16 [Alternaria alternata]gi|1027157160|gb|OAG17544.1|bifunctional purine biosynthesis protein ADE16 [Alternaria alternata]	XP_018382965, OAG17544	0	100	1235.71	596	596	1	100	0		0		0
TRINITY_DN39415_c0_g3	NN1	NE1	6.15861	1.69529	3.32345e-17	8.28743e-16	0.077	0.043	0	2.619	1.99	5.233	0.213	0.076	0	0.416	0.871	0.626	TRINITY_DN39415_c0_g3	amino-acid permease inda1	149	gi|1070550354|ref|XP_018386592.1|amino-acid permease inda1 [Alternaria alternata]gi|1027160796|gb|OAG21171.1|amino-acid permease inda1 [Alternaria alternata]	XP_018386592, OAG21171	1.51e-89	96.6443	283.878	149	144	1	96.6443	0		0		0
TRINITY_DN39275_c1_g2	NN1	NE1	6.15795	0.488065	3.89523e-12	4.226e-11	0.067	0	0	1.901	1.72	3.506	0.145	0.067	0.124	0.32	0.328	0.313	TRINITY_DN39275_c1_g2	heat shock 70	410	gi|1070561292|ref|XP_018381241.1|heat shock protein 70 [Alternaria alternata]gi|1027155430|gb|OAG15820.1|heat shock protein 70 [Alternaria alternata]	XP_018381241, OAG15820	0	99.7561	824.313	410	409	1	99.7561	0		0		0
TRINITY_DN35178_c0_g1	NN1	NE1	6.15376	0.485889	3.17627e-12	3.50585e-11	0.058	0	0	1.834	1.464	3.071	0	0.059	0	0.147	0.44	0.499	TRINITY_DN35178_c0_g1	PSP1 domain containing	665	gi|1070551166|ref|XP_018386088.1|hypothetical protein CC77DRAFT_74173 [Alternaria alternata]gi|1027160291|gb|OAG20667.1|hypothetical protein CC77DRAFT_74173 [Alternaria alternata]	XP_018386088, OAG20667	0	98.6567	1358.2	670	661	1	98.6567	0		0		0
TRINITY_DN31143_c0_g1	NN1	NE1	6.15366	2.03617	8.31411e-15	1.41021e-13	0.241	0	0	5.397	2.559	11.771	0.126	0.118	0.116	0.216	0.431	0.491	TRINITY_DN31143_c0_g1	EF-hand	315	gi|1070562602|ref|XP_018380373.1|EF-hand [Alternaria alternata]gi|1027154558|gb|OAG14952.1|EF-hand [Alternaria alternata]	XP_018380373, OAG14952	0	100	645.58	315	315	1	100	0		0		0
TRINITY_DN39526_c0_g1	NN1	NE1	6.15241	1.22002	5.27922e-19	1.75382e-17	0.019	0.043	0.037	2.273	1.621	2.316	0.077	0	0	0.701	0.207	0.44	TRINITY_DN39526_c0_g1	carnitine acetyl transferas	410	gi|1070557758|ref|XP_018383061.1|carnitine acetyl transferas-like protein [Alternaria alternata]gi|1027157256|gb|OAG17640.1|carnitine acetyl transferas-like protein [Alternaria alternata]	XP_018383061, OAG17640	0	99.7561	858.21	410	409	1	99.7561	0		0		0
TRINITY_DN27168_c0_g1	NN1	NE1	6.14926	0.489904	4.78873e-14	7.11705e-13	0.096	0	0	2.247	2.701	2.252	0.106	0.067	0.133	1.203	0.233	0.702	TRINITY_DN27168_c0_g1	chromatin binding	319	gi|1070558006|ref|XP_018382513.1|hypothetical protein CC77DRAFT_272787 [Alternaria alternata]gi|1027156707|gb|OAG17092.1|hypothetical protein CC77DRAFT_272787 [Alternaria alternata]	XP_018382513, OAG17092	0	99.373	648.662	319	317	1	99.373	0		0		0
TRINITY_DN32829_c0_g1	NN1	NE1	6.14796	0.493324	1.37387e-12	1.5992e-11	0	0.098	0	3.43	1.962	4.094	0.193	0	0.34	0.537	0.543	0.423	TRINITY_DN32829_c0_g1 No TRANSDECODER pass										0		0		0		0
TRINITY_DN36553_c0_g1	NN1	NE1	6.1476	4.57183	5.30622e-36	2.18681e-33	0.116	0.348	0.13	9.531	9.766	23.721	0.561	0.177	0.505	2.303	2.552	2.226	TRINITY_DN36553_c0_g1	---NA---	103	No Blast Hit							0		0		0		0
TRINITY_DN30336_c0_g1	NN1	NE1	6.14688	0.492688	7.0035e-13	8.56399e-12	0	0.076	0	2.685	1.621	3.109	0.077	0.067	0.133	0.424	1.017	0.415	TRINITY_DN30336_c0_g1	trna-splicing endonuclease subunit sen34	388	gi|1070551780|ref|XP_018385476.1|SEN34 subunit of tRNA-splicing endonuclease [Alternaria alternata]gi|1027159678|gb|OAG20055.1|SEN34 subunit of tRNA-splicing endonuclease [Alternaria alternata]	XP_018385476, OAG20055	0	99.7423	790.801	388	387	1	99.7423	0		0		0
TRINITY_DN30022_c0_g1	NN1	NE1	6.14602	1.20741	5.47514e-17	1.30551e-15	0.048	0.054	0	2.433	2.232	4.03	0.155	0	0.05	0.814	1.155	0.626	TRINITY_DN30022_c0_g1	aspartate aminotransferase	453	gi|1070544910|ref|XP_018389272.1|aspartate aminotransferase [Alternaria alternata]gi|1027163481|gb|OAG23851.1|aspartate aminotransferase [Alternaria alternata]	XP_018389272, OAG23851	0	100	947.192	453	453	1	100	0		0		0
TRINITY_DN31314_c0_g1	NN1	NE1	6.14484	2.04444	1.2836e-14	2.11257e-13	0.029	0.065	0.028	1.648	1.976	6.628	0.309	0.059	0.116	0.71	0.75	0.728	TRINITY_DN31314_c0_g1	glycoside hydrolase family 17	368	gi|1070556800|ref|XP_018383239.1|GPI-anchored cell wall beta-1,3-endoglucanase EglC [Alternaria alternata]gi|1027157435|gb|OAG17818.1|GPI-anchored cell wall beta-1,3-endoglucanase EglC [Alternaria alternata]	XP_018383239, OAG17818	0	98.913	728.013	368	364	1	98.913	0		0		0
TRINITY_DN26761_c0_g1	NN1	NE1	6.14394	2.042	3.67068e-15	6.61221e-14	0.144	0.163	0	3.802	5.43	14.893	0	0	0.348	0.268	0.707	0.948	TRINITY_DN26761_c0_g1	hypothetical protein CC77DRAFT_202177	713	gi|1070555538|ref|XP_018384026.1|hypothetical protein CC77DRAFT_202177 [Alternaria alternata]gi|1027158224|gb|OAG18605.1|hypothetical protein CC77DRAFT_202177 [Alternaria alternata]	XP_018384026, OAG18605	0	100	1475.3	713	713	1	100	0		0		0
TRINITY_DN37060_c3_g2	NN1	NE1	6.14141	4.10394	2.2952e-23	1.54177e-21	0.221	0.554	0.093	13.333	9.98	39.037	0.977	0.447	0.887	4.726	4.363	4.52	TRINITY_DN37060_c3_g2	TPA: Os05g0242100-like	130	gi|677291928|gb|KFP74356.1|hypothetical protein N311_02483, partial [Apaloderma vittatum]	KFP74356	7.15e-46	82.3529	158.303	119	98	0		0		0		0
TRINITY_DN36331_c0_g1	NN1	NE1	6.13808	0.464966	4.59408e-11	4.25207e-10	0.077	0	0	1.515	2.559	4.107	0.087	0	0.149	0.286	0.569	1.024	TRINITY_DN36331_c0_g1	6-phosphogluconate dehydrogenase	131	gi|662524652|gb|KEQ82039.1|6-phosphogluconate dehydrogenase-like protein [Aureobasidium pullulans EXF-150]	KEQ82039	4.49e-79	96.9466	253.447	131	127	0		0		0		0
TRINITY_DN31453_c0_g1	NN1	NE1	6.13787	0.470249	5.80999e-10	4.55144e-09	0	0.043	0	0.851	0.924	2.597	0.184	0.127	0.083	0.502	0.759	0.542	TRINITY_DN31453_c0_g1	hypothetical protein CC77DRAFT_936412	117	gi|1070552306|ref|XP_018385739.1|hypothetical protein CC77DRAFT_936412 [Alternaria alternata]gi|1027159941|gb|OAG20318.1|hypothetical protein CC77DRAFT_936412 [Alternaria alternata]	XP_018385739, OAG20318	1.03e-75	100	232.261	117	117	1	100	0		0		0
TRINITY_DN35648_c0_g1	NN1	NE1	6.13408	1.20215	3.82839e-15	6.87478e-14	0	0.402	0	4.533	4.421	8.905	0.155	0.067	0.472	1.697	1.44	2.429	TRINITY_DN35648_c0_g1	60S ribosomal L18ae	174	gi|1070561900|ref|XP_018380671.1|60S ribosomal protein L18ae [Alternaria alternata]gi|1027154858|gb|OAG15250.1|60S ribosomal protein L18ae [Alternaria alternata]	XP_018380671, OAG15250	7.77e-124	100	358.992	174	174	1	100	0		0		0
TRINITY_DN38575_c0_g1	NN1	NE1	6.12879	0.459197	2.4252e-09	1.74027e-08	0	0.109	0	1.542	2.388	6.231	0.319	0.194	0	0.589	1.181	0.347	TRINITY_DN38575_c0_g1	phosphoglycerate mutase family	679	gi|1070541908|ref|XP_018390568.1|hypothetical protein CC77DRAFT_1027779 [Alternaria alternata]gi|1027164779|gb|OAG25147.1|hypothetical protein CC77DRAFT_1027779 [Alternaria alternata]	XP_018390568, OAG25147	0	100	1372.84	679	679	1	100	0		0		0
TRINITY_DN35892_c0_g1	NN1	NE1	6.12649	2.96002	9.36427e-16	1.85202e-14	0.058	0.326	0.111	7.059	4.279	23.926	0.184	0.059	0.215	1.783	1.586	1.82	TRINITY_DN35892_c0_g1	GTP-binding ypt5	221	gi|1070563466|ref|XP_018379938.1|ras-domain-containing protein [Alternaria alternata]gi|1027154120|gb|OAG14517.1|ras-domain-containing protein [Alternaria alternata]	XP_018379938, OAG14517	1.72e-160	100	456.062	221	221	1	100	0		0		0
TRINITY_DN29530_c0_g1	NN1	NE1	6.11998	3.59142	1.05815e-20	4.6973e-19	0.308	0.087	0.111	6.328	6.639	24.297	0.164	0.27	0.365	4.735	3.871	4.68	TRINITY_DN29530_c0_g1	Myo-inositol transporter 1	542	gi|909993378|gb|KNG50820.1|sugar transporter [Stemphylium lycopersici]	KNG50820	0	95.6107	976.082	524	501	0		0		0		0
TRINITY_DN30211_c0_g1	NN1	NE1	6.1175	0.447248	1.78133e-10	1.50569e-09	0.048	0	0	1.316	0.896	2.776	0.048	0.051	0	0.589	0.121	0.229	TRINITY_DN30211_c0_g1 No TRANSDECODER pass										0		0		0		0
TRINITY_DN35314_c0_g1	NN1	NE1	6.1164	4.80436	5.49906e-32	1.30004e-29	0.414	1.053	0.213	24.486	27.707	66.865	1.141	0.422	1.044	4.926	4.242	5.129	TRINITY_DN35314_c0_g1	lactoylglutathione lyase	368	gi|1070565290|ref|XP_018379142.1|glyoxylase I [Alternaria alternata]gi|1027153316|gb|OAG13721.1|glyoxylase I [Alternaria alternata]	XP_018379142, OAG13721	0	99.0654	672.929	321	318	1	99.0654	0		0		0
TRINITY_DN30025_c0_g1	NN1	NE1	6.11526	1.66182	3.10186e-24	2.40706e-22	0.087	0.054	0	3.868	3.398	4.248	0.155	0	0.215	2.372	2.104	2.268	TRINITY_DN30025_c0_g1	dienelactone hydrolase family	305	gi|909992676|gb|KNG50128.1|ankyrin repeat and btb poz domain-containing protein 1 [Stemphylium lycopersici]	KNG50128	0	88.8535	551.592	314	279	0		0		0		0
TRINITY_DN39107_c2_g6	NN1	NE1	6.11425	2.0269	3.91854e-19	1.33226e-17	0.029	0.109	0	4.214	2.701	7.344	0.435	0.067	0.099	1.385	0.931	1.388	TRINITY_DN39107_c2_g6	dehydrin 2a	118	gi|429503483|gb|AFZ93513.1|dehydrin-like protein 2a [Alternaria brassicicola]	AFZ93513	8.34e-39	76.8595	146.362	121	93	0		0		0		0
TRINITY_DN36561_c0_g1	NN1	NE1	6.1142	0.445012	3.88936e-08	2.33465e-07	0	0.141	0	2.645	1.507	9.251	0	0.127	0.124	0.467	0.94	0.457	TRINITY_DN36561_c0_g1	MFS peptide transporter Ptr2	626	gi|1070554844|ref|XP_018384441.1|MFS peptide transporter-like protein Ptr2 [Alternaria alternata]gi|1027158640|gb|OAG19020.1|MFS peptide transporter-like protein Ptr2 [Alternaria alternata]	XP_018384441, OAG19020	0	100	1286.17	626	626	1	100	0		0		0
TRINITY_DN37344_c1_g1	NN1	NE1	6.11408	1.1791	3.39868e-12	3.72572e-11	0	0.141	0	2.34	1.905	6.576	0.271	0	0.174	0.883	0.44	0.499	TRINITY_DN37344_c1_g1	40S ribosomal	251	gi|260946857|ref|XP_002617726.1|conserved hypothetical protein [Clavispora lusitaniae ATCC 42720]gi|238849580|gb|EEQ39044.1|conserved hypothetical protein [Clavispora lusitaniae ATCC 42720]	XP_002617726, EEQ39044	4.33e-41	62.4413	154.066	213	133	0		0		0		0
TRINITY_DN35292_c0_g1	NN1	NE1	6.1134	2.301	4.71134e-22	2.60293e-20	0.087	0.022	0	2.778	1.507	4.094	0.203	0.042	0.083	0.71	0.483	0.592	TRINITY_DN35292_c0_g1	ANTH-domain-containing	1052	gi|1070539812|ref|XP_018391207.1|ANTH-domain-containing protein [Alternaria alternata]gi|1027165419|gb|OAG25786.1|ANTH-domain-containing protein [Alternaria alternata]	XP_018391207, OAG25786	0	100	2175.98	1052	1052	1	100	0		0		0
TRINITY_DN33964_c0_g1	NN1	NE1	6.10998	1.17355	3.05777e-17	7.67513e-16	0.106	0	0	3.589	2.061	3.583	0.058	0	0.099	0.632	0.879	0.736	TRINITY_DN33964_c0_g1	carbohydrate esterase family 5	317	gi|1070542734|ref|XP_018390981.1|alpha/beta-hydrolase [Alternaria alternata]gi|1027165192|gb|OAG25560.1|alpha/beta-hydrolase [Alternaria alternata]	XP_018390981, OAG25560	0	100	611.683	290	290	1	100	0		0		0
TRINITY_DN29277_c0_g1	NN1	NE1	6.10805	1.66569	9.17563e-17	2.11671e-15	0	0.152	0	3.828	1.962	5.502	0.242	0.042	0.166	0.918	0.698	0.736	TRINITY_DN29277_c0_g1	CRAL TRIO domain-containing	591	gi|1070543140|ref|XP_018389726.1|CRAL/TRIO domain-containing protein [Alternaria alternata]gi|1027163936|gb|OAG24305.1|CRAL/TRIO domain-containing protein [Alternaria alternata]	XP_018389726, OAG24305	0	100	983.4	476	476	1	100	0		0		0
TRINITY_DN34249_c0_g1	NN1	NE1	6.10629	2.55043	1.24084e-32	3.17999e-30	0.058	0.119	0	5.038	3.255	4.785	0.058	0.025	0.108	1.688	2.423	1.777	TRINITY_DN34249_c0_g1	serine threonine- kinase DCLK1	635	gi|1070546204|ref|XP_018388657.1|kinase-like protein [Alternaria alternata]gi|1027162865|gb|OAG23236.1|kinase-like protein [Alternaria alternata]	XP_018388657, OAG23236	0	100	1320.84	634	634	1	100	0		0		0
TRINITY_DN39433_c0_g2	NN1	NE1	6.10517	1.16973	4.35583e-16	9.07599e-15	0.039	0.043	0	2.06	1.45	3.186	0.126	0.076	0.182	1.333	1.242	1.481	TRINITY_DN39433_c0_g2	elongation factor 3	1064	gi|1070557678|ref|XP_018383021.1|elongation factor 3 [Alternaria alternata]gi|1027157216|gb|OAG17600.1|elongation factor 3 [Alternaria alternata]	XP_018383021, OAG17600	0	100	2206.02	1064	1064	1	100	0		0		0
TRINITY_DN31282_c0_g1	NN1	NE1	6.09685	3.23425	3.2759e-28	4.53327e-26	0.106	0.434	0.111	13.785	9.894	26.843	0.58	0.295	0.555	3.774	5.553	4.367	TRINITY_DN31282_c0_g1	ammonium transporter	478	gi|1070564116|ref|XP_018379759.1|ammonium transporter [Alternaria alternata]gi|1027153939|gb|OAG14338.1|ammonium transporter [Alternaria alternata]	XP_018379759, OAG14338	0	99.7908	971.844	478	477	1	99.7908	0		0		0
TRINITY_DN32486_c0_g1	NN1	NE1	6.09505	0.430547	1.394e-11	1.39845e-10	0.173	0	0	4.294	4.407	8.79	0.57	0.169	0.166	1.247	1.457	0.813	TRINITY_DN32486_c0_g1	hypothetical protein CC77DRAFT_1034577	413	gi|1070560778|ref|XP_018381491.1|hypothetical protein CC77DRAFT_1034577 [Alternaria alternata]gi|1027155681|gb|OAG16070.1|hypothetical protein CC77DRAFT_1034577 [Alternaria alternata]	XP_018381491, OAG16070	0	99.5157	833.558	413	411	1	99.5157	0		0		0
TRINITY_DN23462_c0_g1	NN1	NE1	6.09398	0.428344	3.39936e-09	2.38213e-08	0	0.087	0.037	1.343	1.621	4.952	0.039	0.042	0.075	0.658	0.138	0.364	TRINITY_DN23462_c0_g1	leptomycin B resistance pmd1	1307	gi|1070551020|ref|XP_018386015.1|leptomycin B resistance protein pmd1 [Alternaria alternata]gi|1027160218|gb|OAG20594.1|leptomycin B resistance protein pmd1 [Alternaria alternata]	XP_018386015, OAG20594	0	100	2661.71	1307	1307	1	100	0		0		0
TRINITY_DN34025_c0_g1	NN1	NE1	6.09373	0.441142	1.19185e-11	1.20717e-10	0	0.087	0	2.406	1.592	3.774	0.164	0	0.141	0.554	0.371	0.626	TRINITY_DN34025_c0_g1	twin-arginine translocation pathway signal	331	gi|1070548474|ref|XP_018387514.1|hypothetical protein CC77DRAFT_783158 [Alternaria alternata]gi|1027161720|gb|OAG22093.1|hypothetical protein CC77DRAFT_783158 [Alternaria alternata]	XP_018387514, OAG22093	0	100	658.677	331	331	1	100	0		0		0
TRINITY_DN34599_c0_g3	NN1	NE1	6.09223	2.0014	9.92584e-22	5.11331e-20	0.048	0.054	0	2.712	1.635	3.608	0.242	0.127	0.025	1.099	0.776	0.99	TRINITY_DN34599_c0_g3	NADP-dependent alcohol dehydrogenase C	363	gi|1070542424|ref|XP_018390826.1|NADP-dependent alcohol dehydrogenase C [Alternaria alternata]gi|1027165037|gb|OAG25405.1|NADP-dependent alcohol dehydrogenase C [Alternaria alternata]	XP_018390826, OAG25405	0	100	756.133	363	363	1	100	0		0		0
TRINITY_DN37756_c0_g1	NN1	NE1	6.09179	0.440529	7.64952e-11	6.8473e-10	0.087	0	0	4.121	1.336	3.621	0.193	0	0.166	1.29	0.966	0.423	TRINITY_DN37756_c0_g1	uroporphyrin-III C-methyltransferase	542	gi|1070539382|ref|XP_018391188.1|uroporphyrin-III C-methyltransferase [Alternaria alternata]gi|1027165400|gb|OAG25767.1|uroporphyrin-III C-methyltransferase [Alternaria alternata]	XP_018391188, OAG25767	0	99.8155	1085.09	542	541	1	99.8155	0		0		0
TRINITY_DN25841_c0_g2	NN1	NE1	6.09098	4.63702	7.70779e-11	6.89541e-10	0	3.03	0	39.84	94.862	71.023	0.619	0.236	0.729	2.181	2.087	2.302	TRINITY_DN25841_c0_g2	hypothetical protein TW65_05163	331	gi|909990772|gb|KNG48254.1|hypothetical protein TW65_05163 [Stemphylium lycopersici]	KNG48254	2.61e-116	87.2659	355.14	267	233	0		0		0		0
TRINITY_DN37750_c0_g1	NN1	NE1	6.08939	0.425978	3.02552e-09	2.13933e-08	0	0.13	0	2.393	2.047	7.498	0	0.118	0	0.286	0.285	0.559	TRINITY_DN37750_c0_g1	clathrin heavy chain	916	gi|1070550470|ref|XP_018386650.1|clathrin heavy chain [Alternaria alternata]gi|1027160854|gb|OAG21229.1|clathrin heavy chain [Alternaria alternata]	XP_018386650, OAG21229	0	100	1899.4	916	916	1	100	0		0		0
TRINITY_DN24401_c0_g1	NN1	NE1	6.08734	1.15261	7.53331e-16	1.51346e-14	0.058	0.065	0	2.792	2.061	4.504	0.29	0.051	0.157	1.099	0.974	1.143	TRINITY_DN24401_c0_g1	MADS box transcription factor Mcm1	220	gi|1070542486|ref|XP_018390857.1|SRF-TF-domain-containing protein [Alternaria alternata]gi|1027165068|gb|OAG25436.1|SRF-TF-domain-containing protein [Alternaria alternata]	XP_018390857, OAG25436	7.08e-161	100	456.833	220	220	1	100	0		0		0
TRINITY_DN31937_c0_g1	NN1	NE1	6.08369	0.429753	3.51442e-11	3.31154e-10	0	0.109	0	2.672	1.976	4.926	0	0.186	0.091	0.571	0.681	0.889	TRINITY_DN31937_c0_g1 No TRANSDECODER pass										0		0		0		0
TRINITY_DN39166_c0_g1	NN1	NE1	6.08355	1.15296	3.34084e-14	5.10961e-13	0	0.098	0	1.728	1.635	3.851	0.048	0.042	0	0.554	0.647	0.389	TRINITY_DN39166_c0_g1	zinc finger dhhc domain containing	870	gi|1070559276|ref|XP_018381897.1|hypothetical protein CC77DRAFT_1077682 [Alternaria alternata]gi|1027156089|gb|OAG16476.1|hypothetical protein CC77DRAFT_1077682 [Alternaria alternata]	XP_018381897, OAG16476	0	99.4253	1671.75	870	865	1	99.4253	0		0		0
TRINITY_DN32122_c0_g1	NN1	NE1	6.08203	2.28274	1.62922e-24	1.30754e-22	0.048	0.076	0	2.938	1.99	4.158	0.203	0.051	0.174	0.944	1.138	1.38	TRINITY_DN32122_c0_g1	eukaryotic translation initiation factor 2 subunit alpha	311	gi|1070554000|ref|XP_018384826.1|hypothetical protein CC77DRAFT_1062554 [Alternaria alternata]gi|1027159026|gb|OAG19405.1|hypothetical protein CC77DRAFT_1062554 [Alternaria alternata]	XP_018384826, OAG19405	0	100	639.802	311	311	1	100	0		0		0
TRINITY_DN8076_c0_g1	NN1	NE1	6.08096	1.62297	8.08002e-16	1.61373e-14	0.039	0.043	0.037	2.805	1.706	5.489	0.222	0.118	0.232	0.493	0.638	0.432	TRINITY_DN8076_c0_g1	hypothetical protein CC77DRAFT_150142	186	gi|1070553554|ref|XP_018384603.1|hypothetical protein CC77DRAFT_150142 [Alternaria alternata]gi|1027158803|gb|OAG19182.1|hypothetical protein CC77DRAFT_150142 [Alternaria alternata]	XP_018384603, OAG19182	9.36e-118	100	344.739	186	186	1	100	0		0		0
TRINITY_DN23857_c0_g1	NN1	NE1	6.08068	1.98957	1.09078e-22	6.80274e-21	0.048	0.054	0	2.3	1.763	3.391	0.174	0.051	0.133	1.16	1.328	1.1	TRINITY_DN23857_c0_g1	H ACA ribonucleo complex subunit 1	220	gi|1070542960|ref|XP_018389636.1|Gar1-domain-containing protein [Alternaria alternata]gi|1027163846|gb|OAG24215.1|Gar1-domain-containing protein [Alternaria alternata]	XP_018389636, OAG24215	1.25e-133	100	387.497	209	209	1	100	0		0		0
TRINITY_DN27984_c0_g1	NN1	NE1	6.07969	2.00358	1.5209e-14	2.46062e-13	0	0.206	0	4.32	2.061	8.662	0.155	0.186	0.224	1.463	1.181	1.49	TRINITY_DN27984_c0_g1	ras gtpase	211	gi|330923009|ref|XP_003300061.1|hypothetical protein PTT_11209 [Pyrenophora teres f. teres 0-1]gi|627834061|ref|XP_007687761.1|hypothetical protein COCMIDRAFT_26135 [Bipolaris oryzae ATCC 44560]gi|628086212|ref|XP_007704956.1|hypothetical protein COCSADRAFT_164753 [Bipolaris sorokiniana ND90Pr]gi|628205802|ref|XP_007711992.1|hypothetical protein COCCADRAFT_4806 [Bipolaris zeicola 26-R-13]gi|92852…	XP_003300061, XP_007687761, XP_007704956, XP_007711992, XP_014080751, XP_014561871, XP_018384655, EFQ91841, EMD59169, ENI06842, EUC33683, EUC45679, EUN32384, OAG19234	1.81e-152	100	434.876	211	211	1	100	0		0		0
TRINITY_DN29803_c0_g1	NN1	NE1	6.07967	1.15702	1.35027e-10	1.16161e-09	0	0.076	0.074	2.526	8.8	1.727	0	0.076	0	1.515	2.156	2.184	TRINITY_DN29803_c0_g1	two-component osmosensing histidine kinase	299	gi|1070562748|ref|XP_018380446.1|two-component osmosensing histidine kinase [Alternaria alternata]gi|1027154631|gb|OAG15025.1|two-component osmosensing histidine kinase [Alternaria alternata]	XP_018380446, OAG15025	0	100	622.468	293	293	1	100	0		0		0
TRINITY_DN34750_c0_g1	NN1	NE1	6.07857	0.422854	6.07362e-13	7.49301e-12	0.067	0	0	2.114	2.076	3.007	0.232	0.076	0.066	0.519	0.431	0.846	TRINITY_DN34750_c0_g1 No TRANSDECODER pass										0		0		0		0
TRINITY_DN26854_c0_g1	NN1	NE1	6.07845	0.415234	4.32908e-11	4.019e-10	0.058	0	0	1.449	1.237	2.904	0	0	0.05	0.268	0.604	0.195	TRINITY_DN26854_c0_g1	F-box WD repeat-containing pof1	409	gi|1070555094|ref|XP_018384566.1|F-box/WD repeat-containing protein pof1 [Alternaria alternata]gi|1027158765|gb|OAG19145.1|F-box/WD repeat-containing protein pof1 [Alternaria alternata]	XP_018384566, OAG19145	0	99.7555	851.662	409	408	1	99.7555	0		0		0
TRINITY_DN35055_c0_g1	NN1	NE1	6.07514	0.414532	1.14007e-10	9.91129e-10	0	0	0.102	2.765	1.82	5.233	0.213	0.101	0.091	0.831	1.302	0.694	TRINITY_DN35055_c0_g1	hypothetical protein CC77DRAFT_748805	191	gi|1070547864|ref|XP_018388260.1|hypothetical protein CC77DRAFT_748805 [Alternaria alternata]gi|1027162467|gb|OAG22839.1|hypothetical protein CC77DRAFT_748805 [Alternaria alternata]	XP_018388260, OAG22839	9.47e-129	99.4764	389.423	191	190	1	99.4764	0		0		0
TRINITY_DN35615_c0_g1	NN1	NE1	6.07144	0.413493	8.74322e-12	9.02953e-11	0	0	0.056	1.409	1.379	2.623	0.174	0.051	0.05	0.589	0.854	0.508	TRINITY_DN35615_c0_g1	hypothetical protein 2	390	gi|1132370423|ref|YP_009336594.1|hypothetical protein 2 [Hubei rhabdo-like virus 4]gi|1110866974|gb|APG78631.1|hypothetical protein 2 [Hubei rhabdo-like virus 4]	YP_009336594, APG78631	7.67e-31	49.7059	132.88	340	169	0		0		0		0
TRINITY_DN19208_c0_g1	NN1	NE1	6.07027	0.411965	3.46214e-12	3.78983e-11	0.048	0	0	1.263	1.351	2.226	0.155	0	0.182	0.528	0.466	0.863	TRINITY_DN19208_c0_g1	hypothetical protein CC77DRAFT_1027513	399	gi|1070541028|ref|XP_018391903.1|hypothetical protein CC77DRAFT_1027513 [Alternaria alternata]gi|1027166115|gb|OAG26482.1|hypothetical protein CC77DRAFT_1027513 [Alternaria alternata]	XP_018391903, OAG26482	0	95.4106	789.645	414	395	1	95.4106	0		0		0
TRINITY_DN30803_c0_g1	NN1	NE1	6.06727	0.410523	1.99735e-12	2.2695e-11	0.058	0	0	1.542	1.592	2.533	0	0	0.108	1.238	1.586	1.617	TRINITY_DN30803_c0_g1	hypothetical protein CC77DRAFT_219159	120	gi|1070556278|ref|XP_018383674.1|hypothetical protein CC77DRAFT_219159 [Alternaria alternata]gi|1027157871|gb|OAG18253.1|hypothetical protein CC77DRAFT_219159 [Alternaria alternata]	XP_018383674, OAG18253	1.54e-81	100	247.284	120	120	1	100	0		0		0
TRINITY_DN23572_c0_g1	NN1	NE1	6.06659	0.421312	1.8031e-11	1.77729e-10	0	0.033	0	0.891	1.933	1.113	0.019	0.042	0.05	0.39	0	0.144	TRINITY_DN23572_c0_g1	Non-heme 11 kDa of cytochrome bc1 complex	171	gi|1070550824|ref|XP_018385917.1|RraA-like protein [Alternaria alternata]gi|1027160120|gb|OAG20496.1|RraA-like protein [Alternaria alternata]	XP_018385917, OAG20496	3.57e-120	100	355.91	171	171	1	100	0		0		0
TRINITY_DN37145_c0_g1	NN1	NE1	6.06471	2.50493	4.04611e-18	1.18421e-16	0.125	0.217	0.065	9.332	3.582	16.147	1.305	0.363	0.257	2.51	3.182	3.14	TRINITY_DN37145_c0_g1	eukaryotic translation initiation factor 3 subunit F	123	gi|1070563356|ref|XP_018380175.1|Mov34-domain-containing protein [Alternaria alternata]gi|1027154358|gb|OAG14754.1|Mov34-domain-containing protein [Alternaria alternata]	XP_018380175, OAG14754	2.45e-80	100	252.292	123	123	1	100	0		0		0
TRINITY_DN39092_c0_g2	NN1	NE1	6.06321	2.49976	7.03061e-17	1.64553e-15	0.106	0.174	0.056	5.025	3.554	14.752	0.222	0	0.191	0.675	1.362	0.719	TRINITY_DN39092_c0_g2	early nodulin-75-like	114	gi|359477734|ref|XP_002285082.2|PREDICTED: early nodulin-75-like [Vitis vinifera]	XP_002285082	2.92e-61	100	200.29	114	114	0		0		0		1	100
TRINITY_DN29334_c0_g1	NN1	NE1	6.06161	0.393225	2.61619e-09	1.86896e-08	0	0	0.074	1.436	1.237	4.325	0.077	0.067	0.199	0.511	0.595	0.838	TRINITY_DN29334_c0_g1 No TRANSDECODER pass										0		0		0		0
TRINITY_DN37592_c0_g1	NN1	NE1	6.06108	1.12695	6.99055e-15	1.20175e-13	0.096	0.109	0	4.746	3.327	8.253	0.416	0.194	0.273	4.146	3.457	3.038	TRINITY_DN37592_c0_g1	C6 zinc finger domain containing	732	gi|1070541360|ref|XP_018392069.1|hypothetical protein CC77DRAFT_979853 [Alternaria alternata]gi|1027166281|gb|OAG26648.1|hypothetical protein CC77DRAFT_979853 [Alternaria alternata]	XP_018392069, OAG26648	0	100	1529.23	732	732	1	100	0		0		0
TRINITY_DN38476_c0_g1	NN1	NE1	6.06007	0.398039	8.86042e-10	6.75541e-09	0.087	0	0	2.512	1.151	4.517	0.271	0	0	0.701	0.905	0.863	TRINITY_DN38476_c0_g1	MFS general substrate transporter	312	gi|1070558394|ref|XP_018382707.1|MFS general substrate transporter [Alternaria alternata]gi|1027156901|gb|OAG17286.1|MFS general substrate transporter [Alternaria alternata]	XP_018382707, OAG17286	0	94.4954	608.216	327	309	1	94.4954	0		0		0
TRINITY_DN37441_c0_g1	NN1	NE1	6.05979	4.09174	2.19759e-28	3.08848e-26	0.279	0.445	0.083	12.07	10.705	32.115	0.783	0.16	0.754	11.219	11.002	11.621	TRINITY_DN37441_c0_g1	S-adenosylmethionine decarboxylase	532	gi|1070564002|ref|XP_018379702.1|S-adenosylmethionine decarboxylase [Alternaria alternata]gi|1027153882|gb|OAG14281.1|S-adenosylmethionine decarboxylase [Alternaria alternata]	XP_018379702, OAG14281	0	100	1106.28	532	532	1	100	0		0		0
TRINITY_DN7009_c0_g1	NN1	NE1	6.05971	5.52897	6.05301e-20	2.3456e-18	0.414	1.683	0.213	36.782	24.863	95.384	1.595	0.498	1.748	4.726	6.449	6.195	TRINITY_DN7009_c0_g1	anthocyanidin synthase	168	gi|297742628|emb|CBI34777.3|unnamed protein product, partial [Vitis vinifera]	CBI34777	4.55e-119	100	349.362	168	168	0		0		0		1	100
TRINITY_DN35229_c0_g1	NN1	NE1	6.05858	1.12869	1.85236e-12	2.12214e-11	0	0.076	0	1.329	0.981	3.288	0.213	0.067	0.066	0.667	0.517	0.465	TRINITY_DN35229_c0_g1	reduced viability upon starvation 167	424	gi|1070547808|ref|XP_018388232.1|BAR-domain-containing protein [Alternaria alternata]gi|1027162439|gb|OAG22811.1|BAR-domain-containing protein [Alternaria alternata]	XP_018388232, OAG22811	0	96.6981	830.861	424	410	1	96.6981	0		0		0
TRINITY_DN37034_c0_g1	NN1	NE1	6.05634	0.403213	7.48356e-11	6.71056e-10	0	0.109	0	1.622	3.568	4.273	0	0	0.273	0.814	0.112	0.567	TRINITY_DN37034_c0_g1	homocitrate synthase	487	gi|1070556748|ref|XP_018383213.1|homocitrate synthase [Alternaria alternata]gi|1027157409|gb|OAG17792.1|homocitrate synthase [Alternaria alternata]	XP_018383213, OAG17792	0	100	1010.36	487	487	1	100	0		0		0
TRINITY_DN37418_c0_g2	NN1	NE1	6.05519	0.388493	1.82841e-09	1.33208e-08	0.096	0	0	2.459	1.606	6.129	0.126	0.287	0.116	0.519	0.569	0.889	TRINITY_DN37418_c0_g2	snf2 family helicase atpase	354	gi|1070560850|ref|XP_018381527.1|hypothetical protein CC77DRAFT_972320 [Alternaria alternata]gi|1027155717|gb|OAG16106.1|hypothetical protein CC77DRAFT_972320 [Alternaria alternata]	XP_018381527, OAG16106	0	100	719.153	354	354	1	100	0		0		0
TRINITY_DN36981_c0_g1	NN1	NE1	6.0539	5.31289	2.32154e-22	1.37743e-20	0.231	0.304	0.046	8.202	6.056	25.948	0.899	0.363	0.406	2.77	2.63	2.81	TRINITY_DN36981_c0_g1	mfs agza xanthine uracil permease	568	gi|1070551646|ref|XP_018386328.1|hypothetical protein CC77DRAFT_90909 [Alternaria alternata]gi|1027160531|gb|OAG20907.1|hypothetical protein CC77DRAFT_90909 [Alternaria alternata]	XP_018386328, OAG20907	0	100	1155.97	568	568	1	100	0		0		0
TRINITY_DN32359_c0_g1	NN1	NE1	6.05153	1.10257	4.96512e-09	3.3913e-08	0	0.076	0.065	1.196	1.692	8.24	0.358	0.067	0.066	0.476	0.397	0.939	TRINITY_DN32359_c0_g1 No TRANSDECODER pass										0		0		0		0
TRINITY_DN34670_c0_g1	NN1	NE1	6.04465	1.60081	7.80216e-20	2.96686e-18	0.058	0.119	0	4.972	2.801	5.182	0.406	0.11	0.207	1.229	1.164	1.329	TRINITY_DN34670_c0_g1	expansin family	298	gi|1070556274|ref|XP_018383672.1|hypothetical protein CC77DRAFT_219096 [Alternaria alternata]gi|1027157869|gb|OAG18251.1|hypothetical protein CC77DRAFT_219096 [Alternaria alternata]	XP_018383672, OAG18251	0	100	588.186	298	298	1	100	0		0		0
TRINITY_DN31886_c0_g1	NN1	NE1	6.04452	1.1219	2.40708e-14	3.76842e-13	0	0.141	0	3.523	1.834	5.041	0.068	0.059	0.29	0.883	1.405	0.939	TRINITY_DN31886_c0_g1	40S ribosomal S15	148	gi|662504044|gb|KEQ61662.1|putative 40S ribosomal protein S15 [Aureobasidium melanogenum CBS 110374]	KEQ61662	1.51e-100	99.3243	298.13	148	147	0		0		0		0
TRINITY_DN39151_c0_g1	NN1	NE1	6.04131	1.96393	2.11328e-17	5.47103e-16	0	0.152	0	2.925	2.09	5.617	0	0.067	0.133	0.779	0.448	0.999	TRINITY_DN39151_c0_g1	cytochrome P450 CYP73A100-like	238	gi|225445666|ref|XP_002266142.1|PREDICTED: cytochrome P450 CYP73A100 [Vitis vinifera]	XP_002266142	4.09e-156	99.115	457.218	226	224	0		0		0		1	99.115
TRINITY_DN31638_c0_g1	NN1	NE1	6.03853	0.389366	5.87913e-13	7.26483e-12	0.039	0	0	1.143	0.967	1.433	0.242	0	0.141	0.658	0.483	0.686	TRINITY_DN31638_c0_g1	auxin-binding ABP19a	181	gi|147776418|emb|CAN74028.1|hypothetical protein VITISV_013539 [Vitis vinifera]	CAN74028	5.99e-125	100	363.614	181	181	0		0		0		1	100
TRINITY_DN32532_c1_g3	NN1	NE1	6.03837	1.94237	3.91599e-20	1.57429e-18	0.116	0.043	0	3.935	2.275	5.886	0.174	0	0.149	0.805	0.612	0.829	TRINITY_DN32532_c1_g3	elongation factor 1-alpha	101	gi|295646707|gb|ADG23104.1|elongation factor 1-alpha, partial [Rhizoplaca chrysoleuca]	ADG23104	7.33e-59	95.098	190.274	102	97	0		0		0		0
TRINITY_DN23759_c0_g1	NN1	NE1	6.03782	2.85193	2.4862e-19	8.65545e-18	0.183	0.098	0.093	5.796	4.194	16.774	0.348	0.135	0.265	1.16	1.052	1.134	TRINITY_DN23759_c0_g1	mitogen-activated kinase	352	gi|169600893|ref|XP_001793869.1|MAP kinase [Parastagonospora nodorum SN15]gi|189211155|ref|XP_001941908.1|mitogen-activated protein kinase [Pyrenophora tritici-repentis Pt-1C-BFP]gi|330930033|ref|XP_003302863.1|hypothetical protein PTT_14847 [Pyrenophora teres f. teres 0-1]gi|1070558678|ref|XP_018382205.1|Pkinase-domain-containing protein [Alternaria alternata]gi|14030263|gb|AAK52840.1|AF272831_1…	XP_001793869, XP_001941908, XP_003302863, XP_018382205, AAK52840, AAS20192, AAX63387, EAT90030, EDU44627, EFQ89039, KZM26155, OAG16784, OAL01458	0	100	736.487	352	352	1	100	0		0		0
TRINITY_DN30856_c0_g1	NN1	NE1	6.03695	0.399673	2.85149e-11	2.73637e-10	0	0.185	0	2.845	4.976	2.687	0	0	0.431	5.125	3.268	4.266	TRINITY_DN30856_c0_g1	heavy metal-associated isoprenylated plant 3-like	118	gi|147769148|emb|CAN60769.1|hypothetical protein VITISV_043918 [Vitis vinifera]	CAN60769	1.98e-17	65.0602	84.7297	83	54	0		0		0		1	65.0602
TRINITY_DN32345_c0_g1	NN1	NE1	6.03664	1.93559	6.6551e-17	1.56605e-15	0.241	0.087	0	6.035	4.577	13.562	0.774	0.472	0.447	4.571	3.337	4.003	TRINITY_DN32345_c0_g1	zinc finger 364	472	gi|1070557698|ref|XP_018383031.1|hypothetical protein CC77DRAFT_1075170 [Alternaria alternata]gi|1027157226|gb|OAG17610.1|hypothetical protein CC77DRAFT_1075170 [Alternaria alternata]	XP_018383031, OAG17610	0	99.3644	960.288	472	469	1	99.3644	0		0		0
TRINITY_DN33564_c0_g2	NN1	NE1	6.03521	0.361835	1.97021e-07	1.08262e-06	0.077	0	0	1.728	0.512	4.798	0	0	0	0	0.267	0.085	TRINITY_DN33564_c0_g2	DUF300-domain-containing	734	gi|1070554170|ref|XP_018384911.1|DUF300-domain-containing protein [Alternaria alternata]gi|1027159111|gb|OAG19490.1|DUF300-domain-containing protein [Alternaria alternata]	XP_018384911, OAG19490	0	100	1407.51	676	676	1	100	0		0		0
TRINITY_DN31169_c0_g1	NN1	NE1	6.03503	1.92658	6.80682e-17	1.59806e-15	0.453	0	0	9.292	6.141	18.923	0.735	0.11	0.862	2.311	1.905	1.464	TRINITY_DN31169_c0_g1	membrane-tethered transcription factor	579	gi|1070557394|ref|XP_018382879.1|hypothetical protein CC77DRAFT_253261 [Alternaria alternata]gi|1027157074|gb|OAG17458.1|hypothetical protein CC77DRAFT_253261 [Alternaria alternata]	XP_018382879, OAG17458	0	100	1215.29	579	579	1	100	0		0		0
TRINITY_DN32952_c0_g1	NN1	NE1	6.03277	2.46737	1.3981e-14	2.28254e-13	0.116	0.13	0	3.43	2.346	11.605	0.387	0.236	0.075	1.039	0.328	0.829	TRINITY_DN32952_c0_g1 No TRANSDECODER pass										0		0		0		0
TRINITY_DN5908_c0_g2	NN1	NE1	6.03031	0.401329	5.95003e-12	6.28971e-11	0	0.195	0	8.548	4.549	4.299	0	0.177	0.34	0	0.216	0	TRINITY_DN5908_c0_g2	RNI	763	gi|1070557170|ref|XP_018383424.1|RNI-like protein [Alternaria alternata]gi|1027157620|gb|OAG18003.1|RNI-like protein [Alternaria alternata]	XP_018383424, OAG18003	0	100	1572.37	763	763	1	100	0		0		0
TRINITY_DN38398_c0_g1	NN1	NE1	6.02979	1.09123	2.17231e-12	2.45548e-11	0.048	0.054	0	1.941	1.578	5.169	0.174	0.262	0.199	0.441	0.379	0.491	TRINITY_DN38398_c0_g1	eukaryotic translation initiation factor 3 subunit D	186	gi|1070549748|ref|XP_018387226.1|eukaryotic translation initiation factor 3 subunit D [Alternaria alternata]gi|1027161431|gb|OAG21805.1|eukaryotic translation initiation factor 3 subunit D [Alternaria alternata]	XP_018387226, OAG21805	2.78e-126	99.4595	379.407	185	184	1	99.4595	0		0		0
TRINITY_DN24197_c0_g1	NN1	NE1	6.02892	1.09043	9.93449e-12	1.01805e-10	0.048	0.054	0	1.967	1.18	4.913	0.261	0.093	0.182	0.701	0.466	1.024	TRINITY_DN24197_c0_g1	family A G -coupled receptor	323	gi|1070539712|ref|XP_018391147.1|putative opsin-like protein [Alternaria alternata]gi|1027165359|gb|OAG25726.1|putative opsin-like protein [Alternaria alternata]	XP_018391147, OAG25726	0	100	634.795	307	307	1	100	0		0		0
TRINITY_DN25796_c0_g1	NN1	NE1	6.02502	0.366989	1.06753e-09	8.04657e-09	0.067	0	0	1.874	0.896	3.416	0	0	0.058	0.459	0.31	0.525	TRINITY_DN25796_c0_g1	6-phosphogluconate dehydrogenase	519	gi|1070552556|ref|XP_018385864.1|6-phosphogluconate dehydrogenase C-terminal domain-like protein [Alternaria alternata]gi|1027160066|gb|OAG20443.1|6-phosphogluconate dehydrogenase C-terminal domain-like protein [Alternaria alternata]	XP_018385864, OAG20443	0	100	1043.88	501	501	1	100	0		0		0
TRINITY_DN34680_c0_g1	NN1	NE1	6.01864	2.99921	4.83485e-24	3.6407e-22	0.183	0.13	0.037	7.045	4.592	15.558	0.261	0.143	0.572	2.017	1.871	2.124	TRINITY_DN34680_c0_g1	glycosyltransferase family 8	560	gi|1070545652|ref|XP_018388381.1|nucleotide-diphospho-sugar transferase [Alternaria alternata]gi|1027162589|gb|OAG22960.1|nucleotide-diphospho-sugar transferase [Alternaria alternata]	XP_018388381, OAG22960	0	96.6252	1115.52	563	544	1	96.6252	0		0		0
TRINITY_DN32396_c0_g2	NN1	NE1	6.01857	3.29199	8.75366e-25	7.39502e-23	0.135	0.413	0.046	11.379	6.028	20.753	0.503	0.27	0.323	5.982	4.759	6.136	TRINITY_DN32396_c0_g2	Trihelix transcription factor GT-4	269	gi|1104518629|ref|XP_019078040.1|PREDICTED: uncharacterized protein LOC100263121 isoform X1 [Vitis vinifera]gi|1104518633|ref|XP_019078041.1|PREDICTED: uncharacterized protein LOC100263121 isoform X1 [Vitis vinifera]	XP_019078040, XP_019078041	3.55e-172	92.2222	494.582	270	249	0		0		0		1	92.2222
TRINITY_DN55941_c0_g1	NN1	NE1	6.01484	0.356866	6.11999e-10	4.77588e-09	0	0	0.056	1.289	1.052	3.122	0.135	0	0	0.615	0.543	0.669	TRINITY_DN55941_c0_g1	Clavaminate synthase	368	gi|1070540710|ref|XP_018391744.1|Clavaminate synthase-like protein [Alternaria alternata]gi|1027165956|gb|OAG26323.1|Clavaminate synthase-like protein [Alternaria alternata]	XP_018391744, OAG26323	0	100	770.77	368	368	1	100	0		0		0
TRINITY_DN33299_c0_g1	NN1	NE1	6.01461	0.368468	3.25354e-11	3.0901e-10	0	0.065	0	1.462	1.365	2.84	0.126	0.059	0.116	0.424	0.5	0.482	TRINITY_DN33299_c0_g1	hypothetical protein CC77DRAFT_167838	601	gi|1070554166|ref|XP_018384909.1|hypothetical protein CC77DRAFT_167838 [Alternaria alternata]gi|1027159109|gb|OAG19488.1|hypothetical protein CC77DRAFT_167838 [Alternaria alternata]	XP_018384909, OAG19488	0	99.8336	1202.19	601	600	1	99.8336	0		0		0
TRINITY_DN29674_c0_g1	NN1	NE1	6.01111	1.55899	2.19874e-13	2.91797e-12	0.039	0.163	0	2.087	1.791	6.039	0.164	0.152	0.075	1.099	0.362	0.948	TRINITY_DN29674_c0_g1	elongation factor 1-gamma	255	gi|1070555370|ref|XP_018383942.1|EF1G-domain-containing protein [Alternaria alternata]gi|1027158140|gb|OAG18521.1|EF1G-domain-containing protein [Alternaria alternata]	XP_018383942, OAG18521	1.99e-166	97.6471	500.745	255	249	1	97.6471	0		0		0
TRINITY_DN20218_c0_g1	NN1	NE1	6.00884	0.34575	5.23073e-05	0.000220791	0.029	0.065	0.028	0	1.933	3.71	0.068	0.059	0	0.788	0.267	0.212	TRINITY_DN20218_c0_g1	guanine nucleotide binding alpha subunit	355	gi|1070554042|ref|XP_018384847.1|guanine nucleotide binding protein, alpha subunit [Alternaria alternata]gi|1027159047|gb|OAG19426.1|guanine nucleotide binding protein, alpha subunit [Alternaria alternata]	XP_018384847, OAG19426	0	100	734.561	351	351	1	100	0		0		0
TRINITY_DN29517_c0_g1	NN1	NE1	6.00852	1.05974	1.22312e-08	7.86454e-08	0.116	0.13	0	2.818	1.933	14.675	0.126	0.118	0	0.147	0.285	0.423	TRINITY_DN29517_c0_g1	mitochondrial division 1	673	gi|1070556678|ref|XP_018383178.1|mitochondrial division protein-like protein 1 [Alternaria alternata]gi|1027157374|gb|OAG17757.1|mitochondrial division protein-like protein 1 [Alternaria alternata]	XP_018383178, OAG17757	0	99.8514	1397.49	673	672	1	99.8514	0		0		0
TRINITY_DN33674_c0_g3	NN1	NE1	6.00801	0.371028	7.76164e-13	9.43054e-12	0	0.109	0	3.47	2.417	3.659	0	0.202	0.381	0.84	0.595	0.347	TRINITY_DN33674_c0_g3	hypothetical protein CC77DRAFT_1030895	120	gi|1070550608|ref|XP_018386719.1|hypothetical protein CC77DRAFT_1030895 [Alternaria alternata]gi|1027160923|gb|OAG21298.1|hypothetical protein CC77DRAFT_1030895 [Alternaria alternata]	XP_018386719, OAG21298	2.39e-77	100	236.884	120	120	1	100	0		0		0
TRINITY_DN38735_c0_g1	NN1	NE1	6.00355	0.370997	5.15345e-07	2.69348e-06	0.173	0	0	5.61	10.491	0.678	0	0	0	0.216	0	0.212	TRINITY_DN38735_c0_g1	hypothetical protein CC77DRAFT_975943	193	gi|1070564462|ref|XP_018379447.1|hypothetical protein CC77DRAFT_975943 [Alternaria alternata]gi|1027153625|gb|OAG14026.1|hypothetical protein CC77DRAFT_975943 [Alternaria alternata]	XP_018379447, OAG14026	2.37e-137	100	394.815	193	193	1	100	0		0		0
TRINITY_DN37180_c0_g1	NN1	NE1	6.0031	3.88725	1.00433e-40	6.51685e-38	0.087	0.304	0.019	8.933	6.17	11.784	0.319	0.287	0.423	5.471	4.785	5.451	TRINITY_DN37180_c0_g1	oxysterol binding 1	705	gi|1070543678|ref|XP_018389995.1|oxysterol binding protein 1 [Alternaria alternata]gi|1027164205|gb|OAG24574.1|oxysterol binding protein 1 [Alternaria alternata]	XP_018389995, OAG24574	0	99.8582	1463.36	705	704	1	99.8582	0		0		0
TRINITY_DN36527_c0_g1	NN1	NE1	6.00207	1.05852	1.98146e-09	1.43809e-08	0	0.109	0.093	2.06	2.331	11.221	0	0.093	0.365	0.58	0.112	0.11	TRINITY_DN36527_c0_g1	nadh-ubiquinone oxidoreductase 64 kda subunit	685	gi|1070556676|ref|XP_018383177.1|hypothetical protein CC77DRAFT_1042367 [Alternaria alternata]gi|1027157373|gb|OAG17756.1|hypothetical protein CC77DRAFT_1042367 [Alternaria alternata]	XP_018383177, OAG17756	0	99.854	1421.37	685	684	1	99.854	0		0		0
TRINITY_DN35045_c0_g1	NN1	NE1	6.00056	0.350175	1.63422e-10	1.38749e-09	0	0	0.065	1.821	1.123	3.199	0.068	0.127	0	0.39	0.543	0.609	TRINITY_DN35045_c0_g1 No TRANSDECODER pass										0		0		0		0
TRINITY_DN31232_c0_g1	NN1	NE1	5.99718	6.0702	2.7567e-24	2.15567e-22	0.732	1.271	0.371	34.496	20.57	99.248	0.928	0.565	1.293	11.262	9.381	10.613	TRINITY_DN31232_c0_g1	glycosyltransferase family 2	610	gi|1070553546|ref|XP_018384599.1|hypothetical protein CC77DRAFT_1062346 [Alternaria alternata]gi|1027158799|gb|OAG19178.1|hypothetical protein CC77DRAFT_1062346 [Alternaria alternata]	XP_018384599, OAG19178	0	100	1285.01	610	610	1	100	0		0		0
TRINITY_DN39118_c0_g1	NN1	NE1	5.99664	1.07103	1.10697e-15	2.16127e-14	0.077	0.087	0	4.108	2.587	5.476	0	0.076	0.141	1.255	1.612	1.574	TRINITY_DN39118_c0_g1	autoinducer 2 sensor kinase phosphatase luxq	230	gi|1070559468|ref|XP_018381993.1|putative histidine kinase HHK2p [Alternaria alternata]gi|1027156185|gb|OAG16572.1|putative histidine kinase HHK2p [Alternaria alternata]	XP_018381993, OAG16572	2.88e-150	99.5652	472.626	230	229	1	99.5652	0		0		0
TRINITY_DN28644_c0_g1	NN1	NE1	5.99608	1.06786	8.49572e-16	1.68901e-14	0.048	0.054	0	1.981	1.82	3.339	0.387	0	0.041	0.684	0.742	1.498	TRINITY_DN28644_c0_g1	amino acid transporter	597	gi|1070555302|ref|XP_018383908.1|amino acid transporter [Alternaria alternata]gi|1027158106|gb|OAG18487.1|amino acid transporter [Alternaria alternata]	XP_018383908, OAG18487	0	100	1123.23	554	554	1	100	0		0		0
TRINITY_DN27854_c0_g1	NN1	NE1	5.99196	0.350077	2.36986e-10	1.95917e-09	0	0.098	0	2.486	1.379	4.197	0.367	0	0.157	1.835	1.535	1.193	TRINITY_DN27854_c0_g1	Zn-dependent exopeptidase	803	gi|1070556850|ref|XP_018383264.1|Zn-dependent exopeptidase [Alternaria alternata]gi|1027157460|gb|OAG17843.1|Zn-dependent exopeptidase [Alternaria alternata]	XP_018383264, OAG17843	0	100	1626.3	791	791	1	100	0		0		0
TRINITY_DN36356_c0_g1	NN1	NE1	5.99128	2.19667	7.50454e-23	4.83861e-21	0.048	0.152	0.046	5.583	3.568	8.061	0.048	0.093	0.174	0.615	0.733	0.44	TRINITY_DN36356_c0_g1	pyruvate carboxylase	1113	gi|1070550466|ref|XP_018386648.1|pyruvate carboxylase [Alternaria alternata]gi|1027160852|gb|OAG21227.1|pyruvate carboxylase [Alternaria alternata]	XP_018386648, OAG21227	0	100	2305.02	1113	1113	1	100	0		0		0
TRINITY_DN33878_c0_g1	NN1	NE1	5.99073	1.89908	6.62604e-15	1.1488e-13	0.029	0.065	0.028	2.087	1.464	5.642	0.164	0.034	0.091	0.294	0.259	0.254	TRINITY_DN33878_c0_g1	hypothetical protein CC77DRAFT_1025975	456	gi|1070564146|ref|XP_018379774.1|hypothetical protein CC77DRAFT_1025975 [Alternaria alternata]gi|1027153954|gb|OAG14353.1|hypothetical protein CC77DRAFT_1025975 [Alternaria alternata]	XP_018379774, OAG14353	0	100	821.231	422	422	1	100	0		0		0
TRINITY_DN17285_c0_g1	NN1	NE1	5.99055	0.351776	4.75412e-10	3.77174e-09	0	0	0.093	3.789	1.166	3.659	0	0	0	0.995	0.112	0.322	TRINITY_DN17285_c0_g1	Universal stress	196	gi|225459542|ref|XP_002285849.1|PREDICTED: uncharacterized protein LOC100248801 [Vitis vinifera]	XP_002285849	4.82e-88	97.7941	270.781	136	133	0		0		0		1	97.7941
TRINITY_DN34719_c0_g1	NN1	NE1	5.9902	0.342118	4.23807e-09	2.92483e-08	0	0.065	0	1.369	0.796	3.288	0.126	0	0.058	0.485	0.414	0.339	TRINITY_DN34719_c0_g1	carbohydrate-binding module family 21	618	gi|1070540436|ref|XP_018391607.1|hypothetical protein CC77DRAFT_1004191 [Alternaria alternata]gi|1027165819|gb|OAG26186.1|hypothetical protein CC77DRAFT_1004191 [Alternaria alternata]	XP_018391607, OAG26186	0	99.8371	1254.97	614	613	1	99.8371	0		0		0
TRINITY_DN30908_c0_g1	NN1	NE1	5.98891	2.6307	3.00885e-22	1.73898e-20	0.067	0.076	0.111	4.812	3.156	9.967	0.348	0.034	0.066	0.736	0.604	0.677	TRINITY_DN30908_c0_g1	gtp-binding	461	gi|1070548854|ref|XP_018387704.1|hypothetical protein CC77DRAFT_932261 [Alternaria alternata]gi|1027161910|gb|OAG22283.1|hypothetical protein CC77DRAFT_932261 [Alternaria alternata]	XP_018387704, OAG22283	0	100	804.668	393	393	1	100	0		0		0
TRINITY_DN35191_c0_g1	NN1	NE1	5.98693	0.335964	3.07742e-11	2.94023e-10	0.26	0	0	5.915	6.681	11.989	0.29	0	0.249	0.944	1.578	0.923	TRINITY_DN35191_c0_g1	calcium dependent mitochondrial carrier	495	gi|1070564458|ref|XP_018379445.1|mitochondrial carrier [Alternaria alternata]gi|1027153623|gb|OAG14024.1|mitochondrial carrier [Alternaria alternata]	XP_018379445, OAG14024	0	75.1286	789.645	583	438	1	75.1286	0		0		0
TRINITY_DN29469_c0_g1	NN1	NE1	5.98658	0.343011	2.21129e-12	2.49677e-11	0.058	0	0	1.648	1.308	2.124	0.058	0	0.05	0.26	0.198	0.381	TRINITY_DN29469_c0_g1	rhomboid family membrane	313	gi|1070557064|ref|XP_018383371.1|rhomboid-domain-containing protein [Alternaria alternata]gi|1027157567|gb|OAG17950.1|rhomboid-domain-containing protein [Alternaria alternata]	XP_018383371, OAG17950	0	100	645.966	308	308	1	100	0		0		0
TRINITY_DN37543_c0_g1	NN1	NE1	5.98564	2.64774	7.26555e-27	8.32998e-25	0	0.749	0.111	19.249	12.524	24.783	2.069	1.114	0.423	15.85	15.477	19.306	TRINITY_DN37543_c0_g1	MRS7 family	256	gi|1070549776|ref|XP_018387240.1|LETM1-domain-containing protein [Alternaria alternata]gi|1027161445|gb|OAG21819.1|LETM1-domain-containing protein [Alternaria alternata]	XP_018387240, OAG21819	0	100	525.783	256	256	1	100	0		0		0
TRINITY_DN38457_c0_g1	NN1	NE1	5.98381	1.04693	5.73087e-13	7.09311e-12	0.173	0	0	4.387	2.161	7.088	0.097	0	0.083	0.615	0.509	0.796	TRINITY_DN38457_c0_g1	HECT-domain-containing	818	gi|1070556340|ref|XP_018383705.1|HECT-domain-containing protein [Alternaria alternata]gi|1027157902|gb|OAG18284.1|HECT-domain-containing protein [Alternaria alternata]	XP_018383705, OAG18284	0	100	1704.49	818	818	1	100	0		0		0
TRINITY_DN24487_c0_g1	NN1	NE1	5.98148	0.330561	1.03643e-08	6.73801e-08	0	0.065	0	1.17	0.924	3.646	0.135	0.059	0.174	0.519	0.888	0.719	TRINITY_DN24487_c0_g1	TPR	756	gi|1070561600|ref|XP_018380943.1|TPR-like protein [Alternaria alternata]gi|1027155131|gb|OAG15522.1|TPR-like protein [Alternaria alternata]	XP_018380943, OAG15522	0	100	1523.06	756	756	1	100	0		0		0
TRINITY_DN31609_c0_g1	NN1	NE1	5.98105	1.88491	1.39024e-12	1.61747e-11	0.106	0.119	0	2.938	2.019	10.133	0.116	0.152	0.099	1.298	1.052	1.447	TRINITY_DN31609_c0_g1	fk506 suppressor sfk1	314	gi|1070550586|ref|XP_018386708.1|hypothetical protein CC77DRAFT_934745 [Alternaria alternata]gi|1027160912|gb|OAG21287.1|hypothetical protein CC77DRAFT_934745 [Alternaria alternata]	XP_018386708, OAG21287	0	100	657.136	314	314	1	100	0		0		0
TRINITY_DN34399_c0_g1	NN1	NE1	5.97745	0.328964	1.14656e-09	8.59551e-09	0	0.065	0	0.97	1.55	3.173	0	0	0	0.069	0.224	0	TRINITY_DN34399_c0_g1	integral membrane	302	gi|1070562600|ref|XP_018380372.1|hypothetical protein CC77DRAFT_485087 [Alternaria alternata]gi|1027154557|gb|OAG14951.1|hypothetical protein CC77DRAFT_485087 [Alternaria alternata]	XP_018380372, OAG14951	0	100	616.305	302	302	1	100	0		0		0
TRINITY_DN33272_c0_g1	NN1	NE1	5.97687	0.32851	3.63073e-07	1.9324e-06	0	0.076	0	1.688	0.398	4.299	0.145	0.067	0.191	0.164	0.405	0.161	TRINITY_DN33272_c0_g1	hypothetical protein CC77DRAFT_1016097	219	gi|1070541780|ref|XP_018390504.1|hypothetical protein CC77DRAFT_1016097 [Alternaria alternata]gi|1027164715|gb|OAG25083.1|hypothetical protein CC77DRAFT_1016097 [Alternaria alternata]	XP_018390504, OAG25083	5.98e-108	100	320.087	155	155	1	100	0		0		0
TRINITY_DN37684_c0_g1	NN1	NE1	5.97686	0.339103	4.56764e-13	5.73957e-12	0	0	0.065	2.021	1.848	2.111	0	0.127	0.547	0.926	0.69	0.829	TRINITY_DN37684_c0_g1	multi -bridging factor 1	157	gi|1070542420|ref|XP_018390824.1|multi protein-bridging factor 1 [Alternaria alternata]gi|1027165035|gb|OAG25403.1|multi protein-bridging factor 1 [Alternaria alternata]	XP_018390824, OAG25403	7.33e-107	100	314.694	157	157	1	100	0		0		0
TRINITY_DN17685_c0_g1	NN1	NE1	5.97674	4.73873	5.12551e-42	3.63518e-39	0.491	0.717	0.167	26.64	19.063	46.01	2.427	0.666	0.903	2.822	2.371	2.057	TRINITY_DN17685_c0_g1 No TRANSDECODER pass										0		0		0		0
TRINITY_DN23634_c0_g1	NN1	NE1	5.97553	1.52859	4.81407e-19	1.61335e-17	0.058	0.033	0	2.273	1.365	2.648	0.029	0.059	0.133	0.493	0.595	0.711	TRINITY_DN23634_c0_g1 No TRANSDECODER pass										0		0		0		0
TRINITY_DN24476_c0_g1	NN1	NE1	5.97473	1.88577	7.34963e-22	3.89811e-20	0.039	0.043	0.083	4.028	2.673	5.706	0.135	0.169	0.157	0.857	1.319	1.93	TRINITY_DN24476_c0_g1	arrestin domain containing	467	gi|1070546004|ref|XP_018388557.1|hypothetical protein CC77DRAFT_929699 [Alternaria alternata]gi|1027162765|gb|OAG23136.1|hypothetical protein CC77DRAFT_929699 [Alternaria alternata]	XP_018388557, OAG23136	0	100	960.288	462	462	1	100	0		0		0
TRINITY_DN36209_c1_g1	NN1	NE1	5.97405	1.03807	2.32693e-10	1.92472e-09	0	0.054	0.056	1.715	1.095	5.578	0	0.16	0	0.13	0.19	0.186	TRINITY_DN36209_c1_g1	auxin-responsive IAA31	113	gi|225432228|ref|XP_002275515.1|PREDICTED: auxin-responsive protein IAA31 [Vitis vinifera]gi|297736834|emb|CBI26035.3|unnamed protein product, partial [Vitis vinifera]	XP_002275515, CBI26035	3.43e-74	100	231.106	106	106	0		0		0		1	100
TRINITY_DN36947_c0_g1	NN1	NE1	5.97356	0.334364	9.06622e-12	9.33781e-11	0	0.109	0	2.06	3.127	3.8	0	0.093	0	0.113	0.112	0.11	TRINITY_DN36947_c0_g1	MFS general substrate transporter	529	gi|1070549512|ref|XP_018387108.1|MFS general substrate transporter [Alternaria alternata]gi|1027161313|gb|OAG21687.1|MFS general substrate transporter [Alternaria alternata]	XP_018387108, OAG21687	0	100	1080.09	529	529	1	100	0		0		0
TRINITY_DN31432_c0_g2	NN1	NE1	5.97303	0.333944	9.83552e-12	1.00825e-10	0	0.065	0	1.396	1.436	2.431	0	0	0.108	0.744	0.336	0.465	TRINITY_DN31432_c0_g2	hypothetical protein CC77DRAFT_1014941	109	gi|1070566042|ref|XP_018378714.1|hypothetical protein CC77DRAFT_1014941 [Alternaria alternata]gi|1027152880|gb|OAG13293.1|hypothetical protein CC77DRAFT_1014941 [Alternaria alternata]	XP_018378714, OAG13293	7.95e-46	83.6538	155.606	104	87	1	83.6538	0		0		0
TRINITY_DN35502_c0_g1	NN1	NE1	5.97298	0.303087	5.85515e-08	3.4379e-07	0.058	0	0	0.678	0.924	3.314	0	0	0.075	0.19	0.129	0.254	TRINITY_DN35502_c0_g1	UV excision repair Rad23	380	gi|1070553626|ref|XP_018384639.1|UV excision repair protein Rad23 [Alternaria alternata]gi|1027158839|gb|OAG19218.1|UV excision repair protein Rad23 [Alternaria alternata]	XP_018384639, OAG19218	0	99.7347	746.117	377	376	1	99.7347	0		0		0
TRINITY_DN39726_c0_g2	NN1	NE1	5.97094	0.325709	5.0992e-10	4.02981e-09	0	0.087	0	1.622	1.663	4.171	0.609	0.236	0.075	0.485	0.578	0.381	TRINITY_DN39726_c0_g2	ECERIFERUM 3	620	gi|225443221|ref|XP_002270075.1|PREDICTED: protein ECERIFERUM 3 [Vitis vinifera]	XP_002270075	0	99.0323	1269.99	620	614	0		0		0		1	99.0323
TRINITY_DN38591_c0_g1	NN1	NE1	5.96975	2.95486	2.06686e-21	1.00371e-19	0.212	0.185	0	6.168	4.777	15.2	0.271	0.169	0.273	1.255	1.155	1.126	TRINITY_DN38591_c0_g1	hydantoin racemase	348	gi|1070564740|ref|XP_018379376.1|hypothetical protein CC77DRAFT_583623 [Alternaria alternata]gi|1027153553|gb|OAG13955.1|hypothetical protein CC77DRAFT_583623 [Alternaria alternata]	XP_018379376, OAG13955	0	96.6258	593.964	326	315	1	96.6258	0		0		0
TRINITY_DN29183_c0_g1	NN1	NE1	5.96587	1.52668	5.5034e-19	1.82233e-17	0.164	0.098	0	10.741	4.762	5.732	0	0.253	0.24	1.428	1.586	0.592	TRINITY_DN29183_c0_g1	probable xyloglucan endotransglucosylase hydrolase 6	159	gi|731441007|ref|XP_010646925.1|PREDICTED: probable xyloglucan endotransglucosylase/hydrolase protein 7 [Vitis vinifera]gi|147771556|emb|CAN78176.1|hypothetical protein VITISV_037683 [Vitis vinifera]	XP_010646925, CAN78176	4.29e-111	99.3711	330.487	159	158	0		0		0		1	99.3711
TRINITY_DN32413_c0_g1	NN1	NE1	5.96095	4.23089	1.70859e-24	1.36764e-22	0.067	0.673	0.065	15.168	10.164	26.114	0.59	0.27	0.257	0.528	0.612	0.711	TRINITY_DN32413_c0_g1	acetamidase formamidase	376	gi|1070559494|ref|XP_018382006.1|hypothetical protein CC77DRAFT_943977 [Alternaria alternata]gi|1027156198|gb|OAG16585.1|hypothetical protein CC77DRAFT_943977 [Alternaria alternata]	XP_018382006, OAG16585	0	100	778.089	376	376	1	100	0		0		0
TRINITY_DN38977_c0_g1	NN1	NE1	5.96002	0.322379	5.71725e-12	6.05624e-11	0.067	0	0	2.207	1.308	2.316	0.135	0.127	0.116	0.338	0.836	0.423	TRINITY_DN38977_c0_g1	quinate permease	542	gi|1070540794|ref|XP_018391786.1|quinate permease [Alternaria alternata]gi|1027165998|gb|OAG26365.1|quinate permease [Alternaria alternata]	XP_018391786, OAG26365	0	100	1114.75	542	542	1	100	0		0		0
TRINITY_DN36541_c0_g1	NN1	NE1	5.96	0.312749	1.14847e-08	7.41268e-08	0	0.065	0	1.103	0.753	3.186	0.058	0.051	0	0.26	0	0.068	TRINITY_DN36541_c0_g1	pa and ring finger domain-containing	346	gi|1070563656|ref|XP_018380033.1|hypothetical protein CC77DRAFT_1066932 [Alternaria alternata]gi|1027154215|gb|OAG14612.1|hypothetical protein CC77DRAFT_1066932 [Alternaria alternata]	XP_018380033, OAG14612	0	99.115	665.996	339	336	1	99.115	0		0		0
TRINITY_DN33967_c0_g2	NN1	NE1	5.95998	0.329463	5.26155e-08	3.1043e-07	0	0.217	0	1.476	8.274	3.02	2.427	0	0.307	7.765	8.812	9.869	TRINITY_DN33967_c0_g2 No TRANSDECODER pass										0		0		0		0
TRINITY_DN36587_c0_g1	NN1	NE1	5.95626	1.85798	7.64481e-16	1.53485e-14	0.125	0.043	0	2.925	2.104	6.679	0.261	0.084	0	0.978	0.681	0.432	TRINITY_DN36587_c0_g1	glyceraldehyde-3-phosphate cytosolic	268	gi|297738348|emb|CBI27549.3|unnamed protein product, partial [Vitis vinifera]	CBI27549	0	100	550.051	268	268	0		0		0		1	100
TRINITY_DN36512_c0_g1	NN1	NE1	5.95583	2.38562	1.53803e-15	2.95001e-14	0.144	0.185	0	3.935	2.658	12.731	0.319	0	0.033	1.359	1.078	1.396	TRINITY_DN36512_c0_g1	aquaporin	390	gi|1070563318|ref|XP_018380156.1|aquaporin-like protein [Alternaria alternata]gi|1027154339|gb|OAG14735.1|aquaporin-like protein [Alternaria alternata]	XP_018380156, OAG14735	0	100	804.668	390	390	1	100	0		0		0
TRINITY_DN27810_c0_g1	NN1	NE1	5.95226	0.316367	6.9533e-10	5.37801e-09	0	0.098	0	2.778	1.265	4.389	0.097	0	0	0.658	0.44	0.212	TRINITY_DN27810_c0_g1	drug metabolite transporter	531	gi|1070557128|ref|XP_018383403.1|hypothetical protein CC77DRAFT_941414 [Alternaria alternata]gi|1027157599|gb|OAG17982.1|hypothetical protein CC77DRAFT_941414 [Alternaria alternata]	XP_018383403, OAG17982	0	100	906.36	440	440	1	100	0		0		0
TRINITY_DN5039_c0_g2	NN1	NE1	5.95139	3.46729	6.40319e-23	4.15485e-21	0.231	0.684	0	14.755	14.315	34.929	1.257	0.346	0.621	2.424	1.431	2.302	TRINITY_DN5039_c0_g2	anthocyanidin 3-O-glucosyltransferase 7	334	gi|1105491757|ref|XP_002270317.3|PREDICTED: anthocyanidin 3-O-glucosyltransferase 7-like [Vitis vinifera]	XP_002270317	0	100	683.33	334	334	0		0		0		1	100
TRINITY_DN33121_c0_g1	NN1	NE1	5.95026	0.303688	4.24096e-11	3.94623e-10	0.106	0	0	2.114	2.9	4.491	0.116	0.101	0.298	1.506	1.38	1.346	TRINITY_DN33121_c0_g1	40S ribosomal S25	107	gi|1070544694|ref|XP_018389164.1|putative 40S ribosomal protein S25 [Alternaria alternata]gi|1027163373|gb|OAG23743.1|putative 40S ribosomal protein S25 [Alternaria alternata]	XP_018389164, OAG23743	1.53e-59	98.9691	190.274	97	96	1	98.9691	0		0		0
TRINITY_DN22847_c0_g1	NN1	NE1	5.94904	1.03359	8.57053e-15	1.44887e-13	0	0.098	0	2.326	1.422	3.237	0.145	0.135	0.083	1.428	0.638	0.779	TRINITY_DN22847_c0_g1	mitochondrial inner membrane Mdm31	750	gi|1070549906|ref|XP_018386368.1|hypothetical protein CC77DRAFT_934891 [Alternaria alternata]gi|1027160572|gb|OAG20947.1|hypothetical protein CC77DRAFT_934891 [Alternaria alternata]	XP_018386368, OAG20947	0	99.169	1483	722	716	1	99.169	0		0		0
TRINITY_DN37754_c0_g1	NN1	NE1	5.94568	0.313005	2.21357e-11	2.15472e-10	0	0.054	0	1.622	1.052	2.226	0.058	0	0.099	0.32	0.319	0.44	TRINITY_DN37754_c0_g1	HSP20-like chaperone	232	gi|1070548896|ref|XP_018387725.1|HSP20-like chaperone [Alternaria alternata]gi|1027161931|gb|OAG22304.1|HSP20-like chaperone [Alternaria alternata]	XP_018387725, OAG22304	9.36e-163	100	462.611	232	232	1	100	0		0		0
TRINITY_DN31783_c0_g1	NN1	NE1	5.94535	2.35023	3.98184e-10	3.18976e-09	0.221	0	0.111	3.988	1.436	17.605	0.367	0.337	0.108	0.338	0.474	0.863	TRINITY_DN31783_c0_g1	probable L-gulonolactone oxidase 6	250	gi|731420745|ref|XP_002267268.2|PREDICTED: probable L-gulonolactone oxidase 6 [Vitis vinifera]	XP_002267268	4.92e-153	98.6547	451.825	223	220	0		0		0		1	98.6547
TRINITY_DN8663_c0_g1	NN1	NE1	5.94364	2.14562	1.23328e-26	1.36273e-24	0.096	0.065	0	3.549	2.857	4.542	0.097	0.059	0.174	1.376	1.38	1.236	TRINITY_DN8663_c0_g1	Profilin allergen	130	gi|1070544716|ref|XP_018389175.1|Profilin/allergen [Alternaria alternata]gi|1027163384|gb|OAG23754.1|Profilin/allergen [Alternaria alternata]	XP_018389175, OAG23754	6.86e-89	100	266.929	130	130	1	100	0		0		0
TRINITY_DN38708_c1_g1	NN1	NE1	5.94357	1.508	1.40241e-15	2.70692e-14	0	0.228	0	4.52	3.042	7.984	0.222	0.067	0.199	1.498	1.586	1.143	TRINITY_DN38708_c1_g1	glyceraldehyde 3-phosphate	143	gi|399143648|gb|AFP24009.1|glyceraldehyde-3-dehydrogenase, partial [Curvularia lunata]gi|399143654|gb|AFP24012.1|glyceraldehyde-3-dehydrogenase, partial [Curvularia sp. H05-557-1]	AFP24009, AFP24012	8.25e-98	100	290.812	143	143	0		0		0		0
TRINITY_DN35157_c0_g1	NN1	NE1	5.94305	4.0584	7.40692e-18	2.07619e-16	0.587	1.129	0.083	22.067	15.566	75.719	2.108	1.004	1.359	12.448	9.631	11.079	TRINITY_DN35157_c0_g1	hypothetical protein CC77DRAFT_940951	635	gi|1070555914|ref|XP_018383492.1|hypothetical protein CC77DRAFT_940951 [Alternaria alternata]gi|1027157689|gb|OAG18071.1|hypothetical protein CC77DRAFT_940951 [Alternaria alternata]	XP_018383492, OAG18071	0	100	1140.95	572	572	1	100	0		0		0
TRINITY_DN34811_c0_g1	NN1	NE1	5.9398	3.96579	9.21872e-27	1.03761e-24	0.443	0.369	0.037	14.689	8.885	29.85	1.218	0.919	0.853	5.298	4.13	3.876	TRINITY_DN34811_c0_g1	PX domain containing	596	gi|1070560686|ref|XP_018381445.1|hypothetical protein CC77DRAFT_1034541 [Alternaria alternata]gi|1027155635|gb|OAG16024.1|hypothetical protein CC77DRAFT_1034541 [Alternaria alternata]	XP_018381445, OAG16024	0	95.9742	1221.45	621	596	1	95.9742	0		0		0
TRINITY_DN10574_c0_g1	NN1	NE1	5.93819	0.308972	9.3939e-13	1.12701e-11	0	0.076	0	1.994	1.734	2.239	0.213	0.067	0.182	1.177	1.104	1.388	TRINITY_DN10574_c0_g1	hypothetical protein CC77DRAFT_934964	318	gi|1070550144|ref|XP_018386487.1|hypothetical protein CC77DRAFT_934964 [Alternaria alternata]gi|1027160691|gb|OAG21066.1|hypothetical protein CC77DRAFT_934964 [Alternaria alternata]	XP_018386487, OAG21066	0	100	665.226	318	318	1	100	0		0		0
TRINITY_DN12187_c0_g1	NN1	NE1	5.93788	0.297144	5.48347e-11	5.00987e-10	0.077	0	0	2.273	1.436	3.352	0.251	0	0	1.498	1.035	1.193	TRINITY_DN12187_c0_g1	hypothetical protein CC77DRAFT_1019929	474	gi|1070550296|ref|XP_018386563.1|hypothetical protein CC77DRAFT_1019929 [Alternaria alternata]gi|1027160767|gb|OAG21142.1|hypothetical protein CC77DRAFT_1019929 [Alternaria alternata]	XP_018386563, OAG21142	0	100	982.245	474	474	1	100	0		0		0
TRINITY_DN26216_c0_g1	NN1	NE1	5.93556	1.85646	1.04282e-19	3.8974e-18	0	0.217	0.065	4.799	4.777	9.007	0	0.194	0.307	1.324	2.337	1.447	TRINITY_DN26216_c0_g1	chloroplastic	276	gi|225454009|ref|XP_002280760.1|PREDICTED: transketolase, chloroplastic [Vitis vinifera]	XP_002280760	0	100	567.77	276	276	0		0		0		1	100
TRINITY_DN32189_c0_g1	NN1	NE1	5.9344	2.12586	8.65749e-19	2.7734e-17	0.221	0.065	0	5.783	3.412	10.325	0.058	0.059	0.108	1.272	1.078	1.574	TRINITY_DN32189_c0_g1	tubulin alpha chain	449	gi|1070557528|ref|XP_018382946.1|tubulin-domain-containing protein [Alternaria alternata]gi|1027157141|gb|OAG17525.1|tubulin-domain-containing protein [Alternaria alternata]	XP_018382946, OAG17525	0	100	943.725	449	449	1	100	0		0		0
TRINITY_DN32430_c0_g1	NN1	NE1	5.93433	1.47936	1.3947e-17	3.73433e-16	0.144	0	0	3.244	2.203	4.977	0.155	0.093	0.182	0.658	1.224	1.312	TRINITY_DN32430_c0_g1	camp-dependent kinase pathway	684	gi|1070561996|ref|XP_018380719.1|hypothetical protein CC77DRAFT_1035024 [Alternaria alternata]gi|1027154906|gb|OAG15298.1|hypothetical protein CC77DRAFT_1035024 [Alternaria alternata]	XP_018380719, OAG15298	0	96.8616	1313.9	701	679	1	96.8616	0		0		0
TRINITY_DN37147_c0_g1	NN1	NE1	5.93397	2.1136	1.60308e-12	1.85186e-11	0.376	0.109	0	6.407	3.838	22.595	0.416	0.186	0.091	1.143	0.569	0.669	TRINITY_DN37147_c0_g1	hypothetical protein COCC4DRAFT_142172	351	gi|928517472|ref|XP_014077533.1|hypothetical protein COCC4DRAFT_142172 [Bipolaris maydis ATCC 48331]gi|452004300|gb|EMD96756.1|hypothetical protein COCHEDRAFT_1025262 [Bipolaris maydis C5]gi|477586540|gb|ENI03624.1|hypothetical protein COCC4DRAFT_142172 [Bipolaris maydis ATCC 48331]	XP_014077533, EMD96756, ENI03624	2.49e-39	68.7117	156.377	163	112	0		0		0		0
TRINITY_DN37249_c0_g1	NN1	NE1	5.93334	2.77459	4.6498e-23	3.04303e-21	0.183	0.63	0	16.111	9.695	26.255	1.334	0.38	0.265	4.077	4.423	4.206	TRINITY_DN37249_c0_g1 No TRANSDECODER pass										0		0		0		0
TRINITY_DN35103_c0_g1	NN1	NE1	5.93206	1.845	3.90164e-16	8.19479e-15	0.193	0.206	0	8.082	4.265	14.727	0.203	0.38	0.265	1.247	1.595	1.109	TRINITY_DN35103_c0_g1	O-acyltransferase WSD1-like	352	gi|225470894|ref|XP_002263137.1|PREDICTED: O-acyltransferase WSD1 [Vitis vinifera]	XP_002263137	0	100	701.049	340	340	0		0		0		1	100
TRINITY_DN29004_c0_g1	NN1	NE1	5.92916	0.293964	6.38991e-08	3.7332e-07	0	0	0.102	1.343	5.985	1.51	0	0.101	0	0.355	0	0	TRINITY_DN29004_c0_g1	cytochrome p450	105	gi|1070556078|ref|XP_018383574.1|hypothetical protein CC77DRAFT_1022396 [Alternaria alternata]gi|1027157771|gb|OAG18153.1|hypothetical protein CC77DRAFT_1022396 [Alternaria alternata]	XP_018383574, OAG18153	6.72e-66	99.0476	206.453	105	104	1	99.0476	0		0		0
TRINITY_DN38744_c0_g1	NN1	NE1	5.92831	1.48539	4.68693e-12	5.03306e-11	0.106	0.228	0	2.326	11.913	8.227	0.454	0.312	0	0.502	0.371	0.728	TRINITY_DN38744_c0_g1	hypothetical protein CC77DRAFT_1056532	357	gi|1070540986|ref|XP_018391882.1|hypothetical protein CC77DRAFT_1056532 [Alternaria alternata]gi|1027166094|gb|OAG26461.1|hypothetical protein CC77DRAFT_1056532 [Alternaria alternata]	XP_018391882, OAG26461	0	91.3043	722.62	391	357	1	91.3043	0		0		0
TRINITY_DN36225_c0_g1	NN1	NE1	5.92746	3.73769	1.11358e-18	3.50834e-17	0.337	1.401	0.232	12.509	63.388	43.95	0	0	0.108	3.021	3.164	2.285	TRINITY_DN36225_c0_g1	MSF1-domain-containing	201	gi|1070556112|ref|XP_018383591.1|MSF1-domain-containing protein [Alternaria alternata]gi|1027157788|gb|OAG18170.1|MSF1-domain-containing protein [Alternaria alternata]	XP_018383591, OAG18170	8.37e-147	100	419.468	201	201	1	100	0		0		0
TRINITY_DN35465_c0_g1	NN1	NE1	5.9255	1.47162	5.19433e-18	1.49586e-16	0.173	0	0	3.908	2.815	5.962	0.377	0.177	0.108	1.679	1.328	0.821	TRINITY_DN35465_c0_g1	---NA---	502	No Blast Hit							0		0		0		0
TRINITY_DN28972_c0_g1	NN1	NE1	5.9248	0.301548	1.00854e-12	1.20501e-11	0	0.043	0	1.263	0.938	0.972	0	0.143	0.099	0.987	0.543	1.523	TRINITY_DN28972_c0_g1	galactose oxidase	451	gi|1070544342|ref|XP_018388988.1|hypothetical protein CC77DRAFT_612640 [Alternaria alternata]gi|1027163197|gb|OAG23567.1|hypothetical protein CC77DRAFT_612640 [Alternaria alternata]	XP_018388988, OAG23567	0	100	914.064	451	451	1	100	0		0		0
TRINITY_DN26960_c0_g1	NN1	NE1	5.9231	0.283166	2.56118e-11	2.47884e-10	0.067	0	0	1.555	1.45	2.636	0.068	0.059	0.058	0.684	0.604	0.889	TRINITY_DN26960_c0_g1	nuclear and cytoplasmic polyadenylated rna-binding pub1	481	gi|1070557006|ref|XP_018383342.1|hypothetical protein CC77DRAFT_1063907 [Alternaria alternata]gi|1027157538|gb|OAG17921.1|hypothetical protein CC77DRAFT_1063907 [Alternaria alternata]	XP_018383342, OAG17921	0	98.7629	969.918	485	479	1	98.7629	0		0		0
TRINITY_DN29944_c0_g1	NN1	NE1	5.92068	0.272832	1.53042e-09	1.12547e-08	0.106	0	0	2.393	1.72	5.374	0	0.211	0	1.151	0.509	1.244	TRINITY_DN29944_c0_g1	extracellular serine-rich	272	gi|1070555414|ref|XP_018383964.1|Cupredoxin [Alternaria alternata]gi|1027158162|gb|OAG18543.1|Cupredoxin [Alternaria alternata]	XP_018383964, OAG18543	0	99.6324	530.02	272	271	1	99.6324	0		0		0
TRINITY_DN37897_c0_g1	NN1	NE1	5.91975	1.47406	4.42507e-15	7.87807e-14	0.058	0.119	0	2.433	2.928	6.423	0.174	0.16	0.099	1.099	0.716	0.694	TRINITY_DN37897_c0_g1	peptidase S28	552	gi|1070552552|ref|XP_018385862.1|hypothetical protein CC77DRAFT_1020929 [Alternaria alternata]gi|1027160064|gb|OAG20441.1|hypothetical protein CC77DRAFT_1020929 [Alternaria alternata]	XP_018385862, OAG20441	0	99.8175	1138.25	548	547	1	99.8175	0		0		0
TRINITY_DN9346_c0_g2	NN1	NE1	5.91972	1.47257	4.71942e-17	1.13687e-15	0.096	0.054	0	3.456	2.275	5.297	0.271	0.152	0.05	0.788	0.483	0.711	TRINITY_DN9346_c0_g2	meiotically up-regulated gene 190	1204	gi|1070550232|ref|XP_018386531.1|hypothetical protein CC77DRAFT_961747 [Alternaria alternata]gi|1027160735|gb|OAG21110.1|hypothetical protein CC77DRAFT_961747 [Alternaria alternata]	XP_018386531, OAG21110	0	100	2493.38	1204	1204	1	100	0		0		0
TRINITY_DN37462_c0_g1	NN1	NE1	5.91553	0.286162	3.75035e-12	4.07897e-11	0.067	0	0	2.566	1.564	2.252	0	0	0	0.424	0.431	0.669	TRINITY_DN37462_c0_g1	hypothetical protein CC77DRAFT_1036193	406	gi|1070565392|ref|XP_018379052.1|hypothetical protein CC77DRAFT_1036193 [Alternaria alternata]gi|1027153225|gb|OAG13631.1|hypothetical protein CC77DRAFT_1036193 [Alternaria alternata]	XP_018379052, OAG13631	0	100	815.839	400	400	1	100	0		0		0
TRINITY_DN31854_c0_g1	NN1	NE1	5.91512	1.47699	5.55767e-12	5.90154e-11	0	0.228	0	2.619	2.928	9.455	0.077	0.067	0.257	0.251	0.25	0	TRINITY_DN31854_c0_g1	sodium nucleoside cotransporter 1 nucleoside cotransporter 1	661	gi|1070549088|ref|XP_018386896.1|hypothetical protein CC77DRAFT_1019406 [Alternaria alternata]gi|1027161101|gb|OAG21475.1|hypothetical protein CC77DRAFT_1019406 [Alternaria alternata]	XP_018386896, OAG21475	0	100	1316.6	646	646	1	100	0		0		0
TRINITY_DN35818_c0_g1	NN1	NE1	5.91508	3.05307	1.37485e-26	1.51368e-24	0.096	0.261	0.139	7.311	6.909	16.838	0.3	0.228	0.489	2.787	2.181	2.886	TRINITY_DN35818_c0_g1	60S ribosomal L13	215	gi|1070560300|ref|XP_018381810.1|60S ribosomal protein L13 [Alternaria alternata]gi|1027156001|gb|OAG16389.1|60S ribosomal protein L13 [Alternaria alternata]	XP_018381810, OAG16389	1.26e-148	98.1395	425.246	215	211	1	98.1395	0		0		0
TRINITY_DN20550_c1_g2	NN1	NE1	5.91504	1.4649	1.96071e-15	3.70711e-14	0.125	0.076	0	3.842	2.658	7.28	0	0.127	0.24	0.987	0.535	1.151	TRINITY_DN20550_c1_g2	heat stress transcription factor C-1	185	gi|225445248|ref|XP_002281028.1|PREDICTED: heat stress transcription factor C-1 [Vitis vinifera]gi|147779536|emb|CAN72162.1|hypothetical protein VITISV_009631 [Vitis vinifera]gi|297738829|emb|CBI28074.3|unnamed protein product, partial [Vitis vinifera]	XP_002281028, CAN72162, CBI28074	4.59e-128	100	376.326	185	185	0		0		0		1	100
TRINITY_DN37844_c0_g1	NN1	NE1	5.91474	0.979393	1.41529e-11	1.41794e-10	0	0	0.111	1.861	1.535	5.028	0.116	0.059	0.05	0.329	0.466	0.457	TRINITY_DN37844_c0_g1	hypothetical protein CC77DRAFT_1085260	784	gi|1070565724|ref|XP_018378933.1|hypothetical protein CC77DRAFT_1085260 [Alternaria alternata]gi|1027153104|gb|OAG13512.1|hypothetical protein CC77DRAFT_1085260 [Alternaria alternata]	XP_018378933, OAG13512	0	99.8724	1569.67	784	783	1	99.8724	0		0		0
TRINITY_DN39683_c0_g1	NN1	NE1	5.91422	0.278376	3.80607e-11	3.5704e-10	0.087	0	0	2.752	1.677	3.672	0	0.177	0.174	0.329	0.871	0.212	TRINITY_DN39683_c0_g1	RNA-dependent RNA	114	gi|116078008|dbj|BAF34859.1|RNA-dependent RNA polymerase, partial [Grapevine rupestris stem pitting-associated virus]	BAF34859	4.37e-77	100	241.121	114	114	0		0		0		0
TRINITY_DN18606_c0_g1	NN1	NE1	5.91157	0.274474	2.91493e-09	2.06641e-08	0	0.163	0	1.103	1.166	2.879	0.309	0.287	0.133	1.03	0.673	1.176	TRINITY_DN18606_c0_g1	---NA---	259	No Blast Hit							0		0		0		0
TRINITY_DN32625_c0_g4	NN1	NE1	5.91098	1.47453	4.89873e-21	2.26016e-19	0.058	0.119	0	4.56	3.625	4.389	0.077	0.067	0.05	0.961	1.095	1.633	TRINITY_DN32625_c0_g4	2003-03-14	124	gi|1029188686|gb|OAL53248.1|14-3-3 protein [Pyrenochaeta sp. DS3sAY3a]	OAL53248	1.36e-71	95.614	226.868	114	109	0		0		1	95.614	0
TRINITY_DN37213_c0_g1	NN1	NE1	5.91065	2.13042	1.42264e-24	1.16317e-22	0	0.239	0	5.783	3.81	5.425	0.377	0.388	0.166	3.913	4.794	3.826	TRINITY_DN37213_c0_g1	ATPase get3	339	gi|1070554366|ref|XP_018384202.1|ATPase get3 [Alternaria alternata]gi|1027158401|gb|OAG18781.1|ATPase get3 [Alternaria alternata]	XP_018384202, OAG18781	0	99.705	698.738	339	338	1	99.705	0		0		0
TRINITY_DN27223_c0_g1	NN1	NE1	5.90746	0.98293	3.59737e-14	5.46904e-13	0.067	0.076	0	2.406	2.63	5.169	0.077	0.067	0.066	0.727	0.724	0.626	TRINITY_DN27223_c0_g1	bzip transcription factor	156	gi|1070547400|ref|XP_018388028.1|hypothetical protein CC77DRAFT_1018620 [Alternaria alternata]gi|1027162235|gb|OAG22607.1|hypothetical protein CC77DRAFT_1018620 [Alternaria alternata]	XP_018388028, OAG22607	8.83e-103	100	317.005	152	152	1	100	0		0		0
TRINITY_DN36817_c1_g1	NN1	NE1	5.90613	2.34746	3.87346e-26	4.01799e-24	0.25	0.25	0	9.491	6.127	12.488	0.261	0.11	0.182	2.64	1.155	2.268	TRINITY_DN36817_c1_g1	endoplasmic reticulum	142	gi|1070562056|ref|XP_018380749.1|BAP31 domain-containing protein [Alternaria alternata]gi|1027154936|gb|OAG15328.1|BAP31 domain-containing protein [Alternaria alternata]	XP_018380749, OAG15328	9.24e-88	95.0704	267.314	142	135	1	95.0704	0		0		0
TRINITY_DN25568_c0_g1	NN1	NE1	5.90532	1.47467	1.46555e-20	6.33071e-19	0	0.391	0	8.242	9.141	7.945	0.126	0	0	2.095	1.121	1.913	TRINITY_DN25568_c0_g1	cyclin-dependent kinase complex component	325	gi|1070543894|ref|XP_018390103.1|hypothetical protein CC77DRAFT_540080 [Alternaria alternata]gi|1027164313|gb|OAG24682.1|hypothetical protein CC77DRAFT_540080 [Alternaria alternata]	XP_018390103, OAG24682	0	100	669.463	325	325	1	100	0		0		0
TRINITY_DN39110_c0_g2	NN1	NE1	5.90446	3.16967	1.22078e-26	1.35382e-24	0.193	0.217	0.037	6.647	6.497	15.341	1.199	0.346	0.779	3.705	3.121	3.462	TRINITY_DN39110_c0_g2	c2h2 transcription factor	354	gi|1070556214|ref|XP_018383642.1|hypothetical protein CC77DRAFT_216735 [Alternaria alternata]gi|1027157839|gb|OAG18221.1|hypothetical protein CC77DRAFT_216735 [Alternaria alternata]	XP_018383642, OAG18221	0	87.8109	683.33	402	353	1	87.8109	0		0		0
TRINITY_DN28715_c0_g1	NN1	NE1	5.90288	1.81276	5.53546e-17	1.31887e-15	0.039	0.043	0.111	3.217	2.147	6.269	0.358	0.051	0.157	0.944	0.595	0.872	TRINITY_DN28715_c0_g1	glycosyltransferase family 20	961	gi|1070558976|ref|XP_018382354.1|hypothetical protein CC77DRAFT_363775 [Alternaria alternata]gi|1027156547|gb|OAG16933.1|hypothetical protein CC77DRAFT_363775 [Alternaria alternata]	XP_018382354, OAG16933	0	100	2007.26	961	961	1	100	0		0		0
TRINITY_DN34509_c0_g1	NN1	NE1	5.90243	2.87735	1.42288e-17	3.80312e-16	0.125	0.043	0.037	4.068	2.573	11.643	0.135	0.118	0.058	0.874	0.871	1.193	TRINITY_DN34509_c0_g1	NADH-ubiquinone oxidoreductase 49 kDa subunit	475	gi|1070560750|ref|XP_018381477.1|NADH dehydrogenase I, D subunit [Alternaria alternata]gi|1027155667|gb|OAG16056.1|NADH dehydrogenase I, D subunit [Alternaria alternata]	XP_018381477, OAG16056	0	100	984.171	475	475	1	100	0		0		0
TRINITY_DN37343_c0_g1	NN1	NE1	5.90149	0.974846	9.02235e-12	9.29576e-11	0.154	0.174	0	6.461	3.682	14.138	0.174	0.321	0.754	1.151	1.345	1.498	TRINITY_DN37343_c0_g1	mitochondrial precursor s import receptor	659	gi|1070542300|ref|XP_018390764.1|mitochondrial precursor protein [Alternaria alternata]gi|1027164975|gb|OAG25343.1|mitochondrial precursor protein [Alternaria alternata]	XP_018390764, OAG25343	0	100	1300.42	631	631	1	100	0		0		0
TRINITY_DN39052_c0_g1	NN1	NE1	5.9011	1.46427	7.01266e-16	1.41445e-14	0	0.076	0.037	2.366	1.237	3.442	0.068	0	0.124	0.701	0.931	0.719	TRINITY_DN39052_c0_g1	beta-glucosidase 12-like	195	gi|731414853|ref|XP_010659318.1|PREDICTED: beta-glucosidase 13 [Vitis vinifera]	XP_010659318	8.09e-121	95.2128	364.385	188	179	0		0		0		1	95.2128
TRINITY_DN36381_c0_g1	NN1	NE1	5.90098	0.990779	5.72102e-14	8.3922e-13	0	0.076	0	2.326	0.896	2.29	0.28	0.067	0.058	2.588	1.75	2.141	TRINITY_DN36381_c0_g1	camp-dependent kinase A	470	gi|1070540052|ref|XP_018391379.1|camp-dependent protein kinase A [Alternaria alternata]gi|1027165591|gb|OAG25958.1|camp-dependent protein kinase A [Alternaria alternata]	XP_018391379, OAG25958	0	96.3115	967.607	488	470	1	96.3115	0		0		0
TRINITY_DN39832_c1_g1	NN1	NE1	5.90084	0.272271	1.05077e-12	1.2508e-11	0.067	0	0	2.18	2.076	2.086	0.077	0	0.207	0.519	0.259	0.677	TRINITY_DN39832_c1_g1 No TRANSDECODER pass										0		0		0		0
TRINITY_DN30540_c0_g1	NN1	NE1	5.8989	2.89819	6.22107e-36	2.52965e-33	0.125	0.337	0.046	8.986	6.113	9.545	0.193	0.16	0.298	2.848	2.759	3.165	TRINITY_DN30540_c0_g1	export control CHS7	303	gi|1070557752|ref|XP_018383058.1|hypothetical protein CC77DRAFT_1033510 [Alternaria alternata]gi|1027157253|gb|OAG17637.1|hypothetical protein CC77DRAFT_1033510 [Alternaria alternata]	XP_018383058, OAG17637	0	97.6898	588.186	303	296	1	97.6898	0		0		0
TRINITY_DN24582_c0_g1	NN1	NE1	5.89833	0.268477	2.49503e-11	2.41789e-10	0	0.076	0	1.489	1.933	2.738	0.077	0.067	0.199	0.753	1.259	0.897	TRINITY_DN24582_c0_g1	aquaporin TIP1-1	273	gi|225436454|ref|XP_002274538.1|PREDICTED: aquaporin TIP1-1 [Vitis vinifera]	XP_002274538	3.65e-176	100	499.204	251	251	0		0		0		1	100
TRINITY_DN22877_c0_g1	NN1	NE1	5.89769	0.253412	7.10002e-09	4.72668e-08	0.125	0	0	3.137	1.407	6.154	0.261	0	0	0.727	0.586	0.288	TRINITY_DN22877_c0_g1	EXGT1 family	307	gi|225425332|ref|XP_002274520.1|PREDICTED: probable xyloglucan endotransglucosylase/hydrolase protein B [Vitis vinifera]	XP_002274520	0	100	641.728	307	307	0		0		0		1	100
TRINITY_DN35538_c0_g1	NN1	NE1	5.89716	1.44516	2.19492e-13	2.91418e-12	0.039	0.043	0.037	1.728	1.251	4.517	0.077	0.067	0.099	0.589	0.336	0.372	TRINITY_DN35538_c0_g1	acetate kinase	419	gi|1070540334|ref|XP_018391556.1|acetate kinase [Alternaria alternata]gi|1027165768|gb|OAG26135.1|acetate kinase [Alternaria alternata]	XP_018391556, OAG26135	0	100	862.062	419	419	1	100	0		0		0
TRINITY_DN27298_c0_g1	NN1	NE1	5.89651	2.34844	3.04844e-22	1.75412e-20	0.039	0.163	0.037	4.732	2.886	7.203	0.193	0.034	0.207	1.307	1.267	1.151	TRINITY_DN27298_c0_g1	DNAJ domain containing	595	gi|1070546420|ref|XP_018388765.1|DnaJ-domain-containing protein [Alternaria alternata]gi|1027162973|gb|OAG23344.1|DnaJ-domain-containing protein [Alternaria alternata]	XP_018388765, OAG23344	0	100	1181.01	595	595	1	100	0		0		0
TRINITY_DN27729_c0_g1	NN1	NE1	5.89612	1.45905	5.31388e-21	2.43329e-19	0.039	0.043	0.037	3.323	2.36	2.636	0.039	0	0.075	0.329	0.879	0.271	TRINITY_DN27729_c0_g1	calcineurin subunit B	149	gi|628188299|ref|XP_007707967.1|hypothetical protein COCCADRAFT_84825 [Bipolaris zeicola 26-R-13]gi|953418327|ref|XP_014551235.1|hypothetical protein COCVIDRAFT_113474 [Bipolaris victoriae FI3]gi|576923588|gb|EUC37704.1|hypothetical protein COCCADRAFT_84825 [Bipolaris zeicola 26-R-13]gi|578484123|gb|EUN21660.1|hypothetical protein COCVIDRAFT_113474 [Bipolaris victoriae FI3]gi|1029179791|gb|OAL443…	XP_007707967, XP_014551235, EUC37704, EUN21660, OAL44375	7.83e-89	100	269.24	134	134	0		0		1	100	0
TRINITY_DN37873_c0_g1	NN1	NE1	5.89566	0.97556	1.49505e-14	2.42138e-13	0.058	0.065	0	2.792	1.976	4.478	0.087	0.228	0.141	1.091	1.897	1.337	TRINITY_DN37873_c0_g1	conserved glycine-rich	292	gi|1070560888|ref|XP_018381546.1|hypothetical protein CC77DRAFT_1024554 [Alternaria alternata]gi|1027155736|gb|OAG16125.1|hypothetical protein CC77DRAFT_1024554 [Alternaria alternata]	XP_018381546, OAG16125	0	100	589.341	292	292	1	100	0		0		0
TRINITY_DN36314_c0_g1	NN1	NE1	5.89536	0.266968	1.37713e-11	1.38198e-10	0	0.054	0	1.13	1.393	1.919	0.329	0.051	0.141	0.303	0.483	0.415	TRINITY_DN36314_c0_g1	related to ECM14-involved in cell wall biogenesis and architecture	444	gi|1070553606|ref|XP_018384629.1|hypothetical protein CC77DRAFT_965105 [Alternaria alternata]gi|1027158829|gb|OAG19208.1|hypothetical protein CC77DRAFT_965105 [Alternaria alternata]	XP_018384629, OAG19208	0	99.7748	919.072	444	443	1	99.7748	0		0		0
TRINITY_DN25305_c0_g1	NN1	NE1	5.89432	3.61224	3.06272e-30	5.16042e-28	0.135	0.815	0	17.454	12.368	26.012	0.59	0.27	0.257	2.415	3.061	3.419	TRINITY_DN25305_c0_g1	hypothetical protein CC77DRAFT_1016192	162	gi|1070542026|ref|XP_018390627.1|hypothetical protein CC77DRAFT_1016192 [Alternaria alternata]gi|1027164838|gb|OAG25206.1|hypothetical protein CC77DRAFT_1016192 [Alternaria alternata]	XP_018390627, OAG25206	7.52e-105	100	309.686	150	150	1	100	0		0		0
TRINITY_DN20655_c0_g1	NN1	NE1	5.89281	2.33246	1.62972e-23	1.11189e-21	0.26	0.087	0	5.849	3.142	7.191	0.377	0.084	0.414	1.151	0.914	1.439	TRINITY_DN20655_c0_g1	centromere microtubule-binding cbf5	509	gi|1070552898|ref|XP_018385124.1|putative rRNA pseudouridine synthase [Alternaria alternata]gi|1027159325|gb|OAG19703.1|putative rRNA pseudouridine synthase [Alternaria alternata]	XP_018385124, OAG19703	0	100	1021.92	497	497	1	100	0		0		0
TRINITY_DN39489_c0_g1	NN1	NE1	5.89132	2.90805	1.18074e-23	8.24003e-22	0	0.261	0	4.905	3.469	7.075	0.193	0.051	0.124	1.472	1.966	1.405	TRINITY_DN39489_c0_g1 No TRANSDECODER pass										0		0		0		0
TRINITY_DN28132_c0_g1	NN1	NE1	5.89125	0.981211	2.12005e-14	3.35348e-13	0	0.185	0	4.32	2.445	5.681	0.087	0	0.075	1.376	1.078	2.488	TRINITY_DN28132_c0_g1	malate dehydrogenase	357	gi|1070554152|ref|XP_018384902.1|malate dehydrogenase [Alternaria alternata]gi|1027159102|gb|OAG19481.1|malate dehydrogenase [Alternaria alternata]	XP_018384902, OAG19481	0	100	693.345	339	339	1	100	0		0		0
TRINITY_DN30734_c0_g1	NN1	NE1	5.8909	1.44778	4.52719e-13	5.69109e-12	0	0.206	0.093	4.334	3.582	12.257	0.309	0.186	0.091	1.472	1.923	2.539	TRINITY_DN30734_c0_g1	copii-coated vesicle	193	gi|1070557100|ref|XP_018383389.1|hypothetical protein CC77DRAFT_1011194 [Alternaria alternata]gi|1027157585|gb|OAG17968.1|hypothetical protein CC77DRAFT_1011194 [Alternaria alternata]	XP_018383389, OAG17968	7.1e-131	100	378.637	193	193	1	100	0		0		0
TRINITY_DN27358_c0_g1	NN1	NE1	5.89043	2.09478	1.30784e-17	3.52342e-16	0.347	0.586	0	12.735	12.709	31.744	0.57	0.692	0.331	3.281	2.863	2.683	TRINITY_DN27358_c0_g1	rubredoxin-NAD(+) reductase	583	gi|1070549024|ref|XP_018386864.1|rubredoxin-NAD(+) reductase [Alternaria alternata]gi|1027161069|gb|OAG21443.1|rubredoxin-NAD(+) reductase [Alternaria alternata]	XP_018386864, OAG21443	0	100	1115.52	548	548	1	100	0		0		0
TRINITY_DN21171_c0_g1	NN1	NE1	5.89017	3.2774	1.18968e-21	6.05703e-20	0.125	0.141	0	3.536	3.327	9.941	0.377	0.236	0.282	0.805	0.879	0.736	TRINITY_DN21171_c0_g1	dipeptidyl-peptidase III	300	gi|909994038|gb|KNG51472.1|translation initiation regulator [Stemphylium lycopersici]	KNG51472	0	93.9873	604.364	316	297	0		0		0		0
TRINITY_DN26754_c0_g1	NN1	NE1	5.8894	0.975244	5.87825e-17	1.394e-15	0.116	0.13	0	5.211	6.838	5.438	0.377	0.118	0.108	0.84	1.112	1.092	TRINITY_DN26754_c0_g1	poly-binding 4	364	gi|1070545900|ref|XP_018388505.1|poly-binding protein 4 [Alternaria alternata]gi|1027162713|gb|OAG23084.1|poly-binding protein 4 [Alternaria alternata]	XP_018388505, OAG23084	0	97.5806	726.087	372	363	1	97.5806	0		0		0
TRINITY_DN34242_c0_g1	NN1	NE1	5.88559	1.80287	9.63374e-19	3.06042e-17	0.067	0.076	0	3.084	1.948	4.721	0.155	0.067	0.199	0.632	0.759	0.702	TRINITY_DN34242_c0_g1	mannitol 1-phosphate dehydrogenase	390	gi|1070543904|ref|XP_018390108.1|putative mannitol 1-phosphate dehydrogenase [Alternaria alternata]gi|74627960|sp|Q6UQ76.1|MTLD_ALTALRecName: Full=Mannitol-1-phosphate 5-dehydrogenase; Short=M1PDH; Short=MPD; Short=MPDHgi|34329597|gb|AAQ63948.1|putative mannitol 1-phosphate dehydrogenase [Alternaria alternata]gi|1027164318|gb|OAG24687.1|putative mannitol 1-phosphate dehydrogenase [Alternaria alte…	XP_018390108, Q6UQ76, AAQ63948, OAG24687	0	100	798.119	390	390	1	100	0		0		0
TRINITY_DN25019_c0_g1	NN1	NE1	5.88239	0.263464	1.17861e-10	1.02347e-09	0	0	0.056	2.393	0.91	1.625	0.184	0.11	0.108	0.805	0.742	0.66	TRINITY_DN25019_c0_g1	hypothetical protein CC77DRAFT_1022525	478	gi|1070556398|ref|XP_018383734.1|hypothetical protein CC77DRAFT_1022525 [Alternaria alternata]gi|1027157931|gb|OAG18313.1|hypothetical protein CC77DRAFT_1022525 [Alternaria alternata]	XP_018383734, OAG18313	0	100	966.837	478	478	1	100	0		0		0
TRINITY_DN37790_c0_g1	NN1	NE1	5.88208	4.79712	2.63465e-22	1.53631e-20	0.751	1.195	0.139	24.26	19.533	67.62	2.398	1.4	0.754	11.496	8.872	9.86	TRINITY_DN37790_c0_g1	HET domain containing	815	gi|1070548086|ref|XP_018387320.1|Het-C-domain-containing protein [Alternaria alternata]gi|1027161526|gb|OAG21899.1|Het-C-domain-containing protein [Alternaria alternata]	XP_018387320, OAG21899	0	100	1518.44	739	739	1	100	0		0		0
TRINITY_DN34894_c0_g1	NN1	NE1	5.88162	0.229718	1.52371e-08	9.66686e-08	0.058	0	0	0.731	1.294	3.071	0.068	0.059	0	0.216	0.5	0.626	TRINITY_DN34894_c0_g1	fad dependent oxidoreductase	311	gi|1070555228|ref|XP_018383871.1|hypothetical protein CC77DRAFT_939509 [Alternaria alternata]gi|1027158069|gb|OAG18450.1|hypothetical protein CC77DRAFT_939509 [Alternaria alternata]	XP_018383871, OAG18450	0	100	627.861	301	301	1	100	0		0		0
TRINITY_DN27478_c0_g1	NN1	NE1	5.88126	0.259529	4.38087e-11	4.0609e-10	0.039	0.076	0	2.3	1.223	2.674	0.116	0.143	0	0	0.336	0.127	TRINITY_DN27478_c0_g1	myosin IC heavy chain	930	gi|1070549308|ref|XP_018387006.1|hypothetical protein CC77DRAFT_1039824 [Alternaria alternata]gi|1027161211|gb|OAG21585.1|hypothetical protein CC77DRAFT_1039824 [Alternaria alternata]	XP_018387006, OAG21585	0	99.8925	1922.13	930	929	1	99.8925	0		0		0
TRINITY_DN26043_c0_g1	NN1	NE1	5.87971	3.49811	1.24356e-35	4.7406e-33	0.144	0.912	0.074	23.343	16.007	28.622	0.803	0.371	1.334	9.531	7.044	10.097	TRINITY_DN26043_c0_g1 No TRANSDECODER pass										0		0		0		0
TRINITY_DN23199_c0_g1	NN1	NE1	5.87711	1.42336	3.55818e-13	4.55367e-12	0.318	0.185	0	7.245	6.326	20.395	0.174	0.16	0.92	0.97	2.13	1.32	TRINITY_DN23199_c0_g1 No TRANSDECODER pass										0		0		0		0
TRINITY_DN33805_c0_g1	NN1	NE1	5.87519	1.42906	8.72623e-11	7.73391e-10	0	0.109	0.046	1.582	1.621	7.05	0.155	0.143	0.05	0.519	0.759	0.169	TRINITY_DN33805_c0_g1	hypothetical protein CC77DRAFT_931074	223	gi|1070547338|ref|XP_018387997.1|hypothetical protein CC77DRAFT_931074 [Alternaria alternata]gi|1027162204|gb|OAG22576.1|hypothetical protein CC77DRAFT_931074 [Alternaria alternata]	XP_018387997, OAG22576	1.39e-160	100	456.447	223	223	1	100	0		0		0
TRINITY_DN37160_c0_g1	NN1	NE1	5.8749	0.964242	9.21131e-15	1.54861e-13	0	0.141	0	2.885	2.161	4.35	0.203	0	0.058	1.281	0.828	0.804	TRINITY_DN37160_c0_g1	Carboxylesterase 1	233	gi|225468141|ref|XP_002267455.1|PREDICTED: probable carboxylesterase 120 [Vitis vinifera]gi|297741146|emb|CBI31877.3|unnamed protein product, partial [Vitis vinifera]	XP_002267455, CBI31877	2.4e-158	96.1373	455.292	233	224	0		0		0		1	96.1373
TRINITY_DN23323_c0_g1	NN1	NE1	5.87169	0.24459	5.2866e-12	5.63725e-11	0	0	0.056	1.542	1.351	2.022	0.058	0	0.05	0.693	0.612	0.33	TRINITY_DN23323_c0_g1	mitochondria fission 1	154	gi|189198021|ref|XP_001935348.1|mitochondria fission 1 protein [Pyrenophora tritici-repentis Pt-1C-BFP]gi|187981296|gb|EDU47922.1|mitochondria fission 1 protein [Pyrenophora tritici-repentis Pt-1C-BFP]	XP_001935348, EDU47922	2.14e-101	99.3506	300.442	154	153	0		0		0		0
TRINITY_DN31694_c0_g1	NN1	NE1	5.87161	0.950117	2.20442e-13	2.92423e-12	0.058	0.065	0	2.167	1.72	4.325	0.116	0	0.315	0.597	1.129	0.906	TRINITY_DN31694_c0_g1	Di-copper centre-containing	749	gi|1070543026|ref|XP_018389669.1|tyrosinase [Alternaria alternata]gi|1027163879|gb|OAG24248.1|tyrosinase [Alternaria alternata]	XP_018389669, OAG24248	0	100	1567.36	749	749	1	100	0		0		0
TRINITY_DN36021_c0_g2	NN1	NE1	5.87073	0.23946	3.99108e-08	2.39222e-07	0	0.087	0	1.901	0.711	4.069	0.087	0	0	0.372	0.828	0.542	TRINITY_DN36021_c0_g2	60S ribosomal L12	100	gi|1028892745|gb|OAK95015.1|hypothetical protein IQ06DRAFT_259135 [Stagonospora sp. SRC1lsM3a]gi|1029181429|gb|OAL46006.1|hypothetical protein IQ07DRAFT_590789 [Pyrenochaeta sp. DS3sAY3a]	OAK95015, OAL46006	1.03e-62	100	200.29	100	100	0		0		1	100	0
TRINITY_DN30741_c0_g1	NN1	NE1	5.8701	0.235573	2.21947e-10	1.84333e-09	0	0	0.083	2.486	2.189	3.774	0.28	0	0.083	0.407	0.724	1.202	TRINITY_DN30741_c0_g1	zinc finger 740	580	gi|1070550386|ref|XP_018386608.1|hypothetical protein CC77DRAFT_854839 [Alternaria alternata]gi|1027160812|gb|OAG21187.1|hypothetical protein CC77DRAFT_854839 [Alternaria alternata]	XP_018386608, OAG21187	0	93.0979	1003.43	623	580	1	93.0979	0		0		0
TRINITY_DN32924_c0_g1	NN1	NE1	5.86945	0.246545	3.24093e-11	3.08175e-10	0	0.076	0	2.007	1.407	2.815	0.309	0	0.133	0.346	0.517	0.592	TRINITY_DN32924_c0_g1	Aldo keto reductase	329	gi|1070560052|ref|XP_018381686.1|Aldo/keto reductase [Alternaria alternata]gi|1027155877|gb|OAG16265.1|Aldo/keto reductase [Alternaria alternata]	XP_018381686, OAG16265	0	100	683.715	329	329	1	100	0		0		0
TRINITY_DN34933_c1_g1	NN1	NE1	5.86689	0.225057	4.68796e-09	3.21639e-08	0	0	0.093	1.595	1.535	4.504	0	0.084	0.083	0.424	0.103	0.626	TRINITY_DN34933_c1_g1	RING finger B	137	gi|297737871|emb|CBI27072.3|unnamed protein product, partial [Vitis vinifera]	CBI27072	4.53e-77	100	248.054	119	119	0		0		0		1	100
TRINITY_DN37961_c0_g1	NN1	NE1	5.86571	1.42446	4.75438e-15	8.43481e-14	0.212	0.38	0	8.76	7.762	19.909	0.367	0	0.481	1.818	2.828	1.38	TRINITY_DN37961_c0_g1	ribosome biogenesis GTPase Lsg1	157	gi|1070553398|ref|XP_018385374.1|ribosome biogenesis GTPase-like protein Lsg1 [Alternaria alternata]gi|1027159575|gb|OAG19953.1|ribosome biogenesis GTPase-like protein Lsg1 [Alternaria alternata]	XP_018385374, OAG19953	1.6e-105	98.7261	328.561	157	155	1	98.7261	0		0		0
TRINITY_DN26618_c0_g1	NN1	NE1	5.8633	0.236014	1.15347e-09	8.6431e-09	0	0.054	0	1.13	0.682	2.137	0	0.042	0.083	0.216	0.164	0.372	TRINITY_DN26618_c0_g1	myb dna-binding domain	149	gi|1070558008|ref|XP_018382514.1|hypothetical protein CC77DRAFT_942621 [Alternaria alternata]gi|1027156708|gb|OAG17093.1|hypothetical protein CC77DRAFT_942621 [Alternaria alternata]	XP_018382514, OAG17093	7.95e-87	95.2055	265.003	146	139	1	95.2055	0		0		0
TRINITY_DN31638_c1_g1	NN1	NE1	5.86213	0.952746	2.32585e-15	4.33566e-14	0	0.098	0	2.047	1.734	3.007	0.097	0.135	0.041	0.987	0.983	0.694	TRINITY_DN31638_c1_g1	---NA---	129	No Blast Hit							0		0		0		0
TRINITY_DN36560_c0_g1	NN1	NE1	5.86064	1.42811	1.56088e-16	3.47208e-15	0	0.119	0.056	4.081	2.061	5.003	0.174	0	0.05	0.822	0.759	0.745	TRINITY_DN36560_c0_g1	magnesium transporter ALR2	872	gi|1070559194|ref|XP_018381856.1|magnesium transporter ALR2 [Alternaria alternata]gi|1027156048|gb|OAG16435.1|magnesium transporter ALR2 [Alternaria alternata]	XP_018381856, OAG16435	0	99.4624	1534.24	744	740	1	99.4624	0		0		0
TRINITY_DN29152_c0_g1	NN1	NE1	5.85673	7.03797	1.82543e-14	2.92079e-13	13.155	18.81	0.917	508.013	305.455	1133.8	29.907	9.473	29.835	104.371	94.361	111.457	TRINITY_DN29152_c0_g1	trypsin-like protease 1	267	gi|1070543054|ref|XP_018389683.1|trypsin-domain-containing protein [Alternaria alternata]gi|1027163893|gb|OAG24262.1|trypsin-domain-containing protein [Alternaria alternata]	XP_018389683, OAG24262	0	100	531.561	267	267	1	100	0		0		0
TRINITY_DN27595_c0_g1	NN1	NE1	5.85667	0.940911	2.2391e-13	2.9638e-12	0.087	0.098	0	4.48	2.246	6.385	0.29	0.262	0.249	0.848	1.276	0.939	TRINITY_DN27595_c0_g1	MFS general substrate transporter	508	gi|1070543014|ref|XP_018389663.1|hypothetical protein CC77DRAFT_1028162 [Alternaria alternata]gi|1027163873|gb|OAG24242.1|hypothetical protein CC77DRAFT_1028162 [Alternaria alternata]	XP_018389663, OAG24242	0	100	1038.87	503	503	1	100	0		0		0
TRINITY_DN16267_c0_g1	NN1	NE1	5.85435	2.51167	8.33087e-32	1.86814e-29	0.087	0.402	0.176	13.213	11.103	16.454	0.677	0	0.671	8.336	8.458	6.999	TRINITY_DN16267_c0_g1	gpi anchored cell wall	169	gi|1070556390|ref|XP_018383730.1|hypothetical protein CC77DRAFT_1022521 [Alternaria alternata]gi|1027157927|gb|OAG18309.1|hypothetical protein CC77DRAFT_1022521 [Alternaria alternata]	XP_018383730, OAG18309	1.71e-113	100	332.413	169	169	1	100	0		0		0
TRINITY_DN35228_c0_g1	NN1	NE1	5.85317	0.225898	2.29509e-10	1.90148e-09	0.125	0	0	4.108	1.962	5.118	0	0	0.249	0.467	0.94	1.075	TRINITY_DN35228_c0_g1	40S ribosomal S18	170	gi|396489279|ref|XP_003843065.1|hypothetical protein LEMA_P088250.1 [Leptosphaeria maculans JN3]gi|312219643|emb|CBX99586.1|hypothetical protein LEMA_P088250.1 [Leptosphaeria maculans JN3]	XP_003843065, CBX99586	2.32e-109	100	324.324	160	160	0		0		0		0
TRINITY_DN31238_c0_g1	NN1	NE1	5.85129	2.84418	1.51595e-35	5.63805e-33	0.279	0.25	0	11.485	8.373	12.5	0.367	0.498	0.737	10.258	8.933	8.455	TRINITY_DN31238_c0_g1	alpha beta-hydrolase	377	gi|1070546100|ref|XP_018388605.1|alpha/beta-hydrolase [Alternaria alternata]gi|1027162813|gb|OAG23184.1|alpha/beta-hydrolase [Alternaria alternata]	XP_018388605, OAG23184	0	100	746.117	360	360	1	100	0		0		0
TRINITY_DN22121_c0_g1	NN1	NE1	5.84806	0.230674	1.94895e-09	1.41517e-08	0.087	0	0	3.921	1.066	2.904	0.097	0	0.174	0.554	0.44	0.643	TRINITY_DN22121_c0_g1	glycoside hydrolase family 76	397	gi|1070556812|ref|XP_018383245.1|mannan endo-1,6-alpha-mannosidase DCW1 precursor [Alternaria alternata]gi|1027157441|gb|OAG17824.1|mannan endo-1,6-alpha-mannosidase DCW1 precursor [Alternaria alternata]	XP_018383245, OAG17824	0	100	592.808	288	288	1	100	0		0		0
TRINITY_DN31250_c0_g1	NN1	NE1	5.84724	1.75975	2.0711e-17	5.37094e-16	0.048	0.033	0.028	2.034	1.322	3.608	0.116	0.076	0.075	0.589	0.621	0.939	TRINITY_DN31250_c0_g1	IFRD domain-containing	449	gi|1070541748|ref|XP_018390488.1|IFRD domain-containing protein [Alternaria alternata]gi|1027164699|gb|OAG25067.1|IFRD domain-containing protein [Alternaria alternata]	XP_018390488, OAG25067	0	100	912.909	449	449	1	100	0		0		0
TRINITY_DN35504_c0_g1	NN1	NE1	5.84653	0.921905	4.79811e-13	6.01678e-12	0.077	0	0	1.768	1.024	2.815	0.126	0	0.033	0.277	0.371	0.229	TRINITY_DN35504_c0_g1	hypothetical protein CC77DRAFT_894324, partial	237	gi|1070552114|ref|XP_018385643.1|hypothetical protein CC77DRAFT_894324, partial [Alternaria alternata]gi|1027159845|gb|OAG20222.1|hypothetical protein CC77DRAFT_894324, partial [Alternaria alternata]	XP_018385643, OAG20222	8.2e-116	100	341.273	164	164	1	100	0		0		0
TRINITY_DN38775_c2_g1	NN1	NE1	5.84429	2.49021	1.93268e-17	5.05498e-16	0.164	0.141	0	4.334	2.985	11.144	0.445	0	0.116	0.935	0.595	0.821	TRINITY_DN38775_c2_g1 No TRANSDECODER pass										0		0		0		0
TRINITY_DN34392_c0_g1	NN1	NE1	5.84366	1.39403	6.11879e-13	7.54264e-12	0.058	0.033	0	1.595	0.924	3.583	0.164	0.118	0	0.424	0.569	0.55	TRINITY_DN34392_c0_g1	vacuolar atp synthase catalytic subunit a	696	gi|1070546820|ref|XP_018387738.1|V-type ATPase [Alternaria alternata]gi|1027161945|gb|OAG22317.1|V-type ATPase [Alternaria alternata]	XP_018387738, OAG22317	0	100	1436.78	696	696	1	100	0		0		0
TRINITY_DN33670_c0_g1	NN1	NE1	5.84336	2.4878	1.32363e-21	6.68323e-20	0.318	0.174	0.083	8.228	5.445	16.249	0.435	0.236	0.381	1.039	1.604	1.312	TRINITY_DN33670_c0_g1	hypothetical protein CC77DRAFT_930107	571	gi|1070545852|ref|XP_018388481.1|hypothetical protein CC77DRAFT_930107 [Alternaria alternata]gi|1027162689|gb|OAG23060.1|hypothetical protein CC77DRAFT_930107 [Alternaria alternata]	XP_018388481, OAG23060	0	96.4974	1135.94	571	551	1	96.4974	0		0		0
TRINITY_DN36174_c0_g1	NN1	NE1	5.84245	1.75817	1.65164e-20	7.10439e-19	0.067	0.076	0.139	4.972	4.336	8.496	0.445	0.067	0.124	2.285	2.319	2.04	TRINITY_DN36174_c0_g1	Metallo-dependent phosphatase	561	gi|909988515|gb|KNG46066.1|calcineurin a [Stemphylium lycopersici]	KNG46066	0	99.2767	1162.9	553	549	0		0		0		0
TRINITY_DN20082_c0_g1	NN1	NE1	5.84081	0.212557	1.6315e-10	1.38557e-09	0.087	0	0	2.406	1.535	3.608	0.193	0.093	0.166	1.065	1.388	0.313	TRINITY_DN20082_c0_g1	zinc finger LSD1 subclass family	382	gi|954187576|gb|KRX00414.1|Insulin-like growth factor binding protein, N-terminal [Pseudocohnilembus persalinus]	KRX00414	7.25e-08	46.0674	65.855	178	82	0		0		0		0
TRINITY_DN38441_c0_g1	NN1	NE1	5.8358	0.198468	9.78188e-08	5.575e-07	0	0.076	0	0.731	1.123	3.608	0.28	0.067	0.058	0.545	0.466	0.381	TRINITY_DN38441_c0_g1	dual specificity phosphatase PPS1	684	gi|1070551796|ref|XP_018385484.1|dual specificity protein phosphatase PPS1 [Alternaria alternata]gi|1027159686|gb|OAG20063.1|dual specificity protein phosphatase PPS1 [Alternaria alternata]	XP_018385484, OAG20063	0	100	1426.38	684	684	1	100	0		0		0
TRINITY_DN25904_c0_g1	NN1	NE1	5.83559	1.77115	3.77385e-16	7.95378e-15	0	0.228	0	4.759	2.36	6.717	0	0	0.099	1.775	1.655	1.794	TRINITY_DN25904_c0_g1	snf7 family	223	gi|189207863|ref|XP_001940265.1|charged multivesicular body protein 2a [Pyrenophora tritici-repentis Pt-1C-BFP]gi|330924085|ref|XP_003300508.1|hypothetical protein PTT_11756 [Pyrenophora teres f. teres 0-1]gi|187976358|gb|EDU42984.1|charged multivesicular body protein 2a [Pyrenophora tritici-repentis Pt-1C-BFP]gi|311325345|gb|EFQ91393.1|hypothetical protein PTT_11756 [Pyrenophora teres f. teres 0…	XP_001940265, XP_003300508, EDU42984, EFQ91393	1.09e-157	100	449.129	223	223	0		0		0		0
TRINITY_DN23314_c0_g1	NN1	NE1	5.83257	1.3938	3.35458e-11	3.17993e-10	0.067	0.163	0	4.214	1.464	8.943	0.155	0.143	0.265	0.675	0.854	0.999	TRINITY_DN23314_c0_g1	hypothetical protein SNOG_20083, partial	173	gi|169608652|ref|XP_001797745.1|hypothetical protein SNOG_20083, partial [Parastagonospora nodorum SN15]gi|160701688|gb|EDP89772.1|hypothetical protein SNOG_20083, partial [Parastagonospora nodorum SN15]	XP_001797745, EDP89772	6.03e-09	53.0612	62.3882	98	52	0		0		0		0
TRINITY_DN29901_c0_g1	NN1	NE1	5.83219	0.200742	2.12848e-10	1.77647e-09	0.299	0	0	2.18	2.203	3.864	0.068	0.059	0.058	1.498	0.431	0.897	TRINITY_DN29901_c0_g1	---NA---	114	No Blast Hit							0		0		0		0
TRINITY_DN26796_c0_g1	NN1	NE1	5.83211	1.39296	2.11262e-14	3.34346e-13	0.048	0.098	0	2.273	1.777	5.016	0.145	0.177	0.124	2.64	2.328	2.268	TRINITY_DN26796_c0_g1 No TRANSDECODER pass										0		0		0		0
TRINITY_DN39263_c0_g1	NN1	NE1	5.83204	1.39919	2.0923e-15	3.93153e-14	0.048	0.119	0	3.921	1.777	5.016	0.396	0.101	0.398	1.558	2.44	2.133	TRINITY_DN39263_c0_g1	hypothetical protein CC77DRAFT_56383	141	gi|1070541196|ref|XP_018391987.1|hypothetical protein CC77DRAFT_56383 [Alternaria alternata]gi|1027166199|gb|OAG26566.1|hypothetical protein CC77DRAFT_56383 [Alternaria alternata]	XP_018391987, OAG26566	5.32e-96	100	285.804	141	141	1	100	0		0		0
TRINITY_DN42700_c0_g1	NN1	NE1	5.83182	0.190879	6.33752e-09	4.24501e-08	0.26	0	0	3.536	6.056	12.232	0	0.262	0	0	0	0	TRINITY_DN42700_c0_g1	hypothetical protein CC77DRAFT_1050597	947	gi|1070552518|ref|XP_018385845.1|hypothetical protein CC77DRAFT_1050597 [Alternaria alternata]gi|1027160047|gb|OAG20424.1|hypothetical protein CC77DRAFT_1050597 [Alternaria alternata]	XP_018385845, OAG20424	0	100	1878.99	933	933	1	100	0		0		0
TRINITY_DN28160_c0_g1	NN1	NE1	5.83115	1.75243	1.03343e-13	1.45037e-12	0	0.109	0.111	3.403	1.436	6.858	0.242	0	0.215	0.753	1.242	0.567	TRINITY_DN28160_c0_g1 No TRANSDECODER pass										0		0		0		0
TRINITY_DN26613_c0_g1	NN1	NE1	5.83057	0.17617	6.71295e-05	0.000280522	0.058	0	0	0	2.63	1.906	0	0.059	0.108	0	1.069	0	TRINITY_DN26613_c0_g1 No TRANSDECODER pass										0		0		0		0
TRINITY_DN36972_c0_g1	NN1	NE1	5.8302	0.902994	9.42072e-10	7.16289e-09	0	0.065	0.065	1.449	1.422	5.975	0.396	0.118	0.29	0.294	0.44	0.22	TRINITY_DN36972_c0_g1	response regulator	169	gi|1070559488|ref|XP_018382003.1|response regulator [Alternaria alternata]gi|1027156195|gb|OAG16582.1|response regulator [Alternaria alternata]	XP_018382003, OAG16582	2.73e-111	99.4083	342.428	169	168	1	99.4083	0		0		0
TRINITY_DN39831_c7_g1	NN1	NE1	5.82996	0.212296	2.25053e-11	2.1879e-10	0	0.076	0	1.768	1.507	2.508	0.367	0	0.257	0.736	0.578	0.719	TRINITY_DN39831_c7_g1 No TRANSDECODER pass										0		0		0		0
TRINITY_DN24702_c0_g1	NN1	NE1	5.8293	2.48185	3.28508e-28	4.53327e-26	0.106	0.087	0	4.001	2.701	4.977	0.116	0.051	0.149	1.342	0.879	1.193	TRINITY_DN24702_c0_g1	glycerol-3-phosphate -acyltransferase	374	gi|1070540458|ref|XP_018391618.1|hypothetical protein CC77DRAFT_924781 [Alternaria alternata]gi|1027165830|gb|OAG26197.1|hypothetical protein CC77DRAFT_924781 [Alternaria alternata]	XP_018391618, OAG26197	0	99.7319	767.303	373	372	1	99.7319	0		0		0
TRINITY_DN34643_c0_g1	NN1	NE1	5.8285	3.22716	1.57558e-32	3.93855e-30	0.116	0.304	0.037	8.415	6.44	12.155	0.435	0.16	0.298	4.908	4.32	4.74	TRINITY_DN34643_c0_g1 No TRANSDECODER pass										0		0		0		0
TRINITY_DN36629_c0_g1	NN1	NE1	5.82687	0.198357	1.41999e-10	1.2185e-09	0.106	0	0	2.433	2.26	4.389	0.116	0	0	1.169	0.655	1.27	TRINITY_DN36629_c0_g1	NADH-quinone oxidoreductase	754	gi|1070557536|ref|XP_018382950.1|NADH-quinone oxidoreductase [Alternaria alternata]gi|1027157145|gb|OAG17529.1|NADH-quinone oxidoreductase [Alternaria alternata]	XP_018382950, OAG17529	0	99.8661	1550.03	747	746	1	99.8661	0		0		0
TRINITY_DN20911_c0_g1	NN1	NE1	5.82614	1.3818	2.98139e-13	3.87238e-12	0.039	0.043	0.046	2.579	1.251	5.041	0.145	0.084	0.041	0.571	0.517	0.813	TRINITY_DN20911_c0_g1 No TRANSDECODER pass										0		0		0		0
TRINITY_DN37654_c0_g1	NN1	NE1	5.82501	0.197661	8.71496e-11	7.72954e-10	0.067	0	0	1.476	1.436	2.572	0	0.135	0.066	0.476	0.552	0.389	TRINITY_DN37654_c0_g1	WW Rsp5 WWP domain	398	gi|1070557832|ref|XP_018383098.1|hypothetical protein CC77DRAFT_1097494 [Alternaria alternata]gi|1027157293|gb|OAG17677.1|hypothetical protein CC77DRAFT_1097494 [Alternaria alternata]	XP_018383098, OAG17677	0	99.4975	709.909	398	396	1	99.4975	0		0		0
TRINITY_DN33062_c0_g1	NN1	NE1	5.82138	1.37703	2.2573e-10	1.8722e-09	0.048	0.098	0	1.795	1.109	6.397	0.097	0.093	0.257	0.658	0.604	1.066	TRINITY_DN33062_c0_g1	MFS general substrate transporter	375	gi|1070545854|ref|XP_018388482.1|MFS general substrate transporter [Alternaria alternata]gi|1027162690|gb|OAG23061.1|MFS general substrate transporter [Alternaria alternata]	XP_018388482, OAG23061	0	100	766.918	374	374	1	100	0		0		0
TRINITY_DN26918_c0_g1	NN1	NE1	5.82087	1.38515	3.30316e-16	7.01997e-15	0.077	0.185	0	4.706	3.625	8.163	0.087	0	0.075	0.19	0	0.186	TRINITY_DN26918_c0_g1	glucose-6-phosphate 1- chloroplastic isoform X1	256	gi|1104529573|ref|XP_019078831.1|PREDICTED: glucose-6-phosphate 1-dehydrogenase, chloroplastic isoform X2 [Vitis vinifera]	XP_019078831	0	100	534.258	256	256	0		0		0		1	100
TRINITY_DN23562_c0_g1	NN1	NE1	5.81658	0.898149	1.31969e-12	1.54143e-11	0.048	0.054	0	1.755	1.45	3.838	0.058	0.051	0.099	0.459	0.5	0.415	TRINITY_DN23562_c0_g1	neutral ceramidase precursor	753	gi|1070542810|ref|XP_018391019.1|neutral ceramidase precursor [Alternaria alternata]gi|1027165230|gb|OAG25598.1|neutral ceramidase precursor [Alternaria alternata]	XP_018391019, OAG25598	0	99.8672	1548.1	753	752	1	99.8672	0		0		0
TRINITY_DN34281_c0_g1	NN1	NE1	5.81615	0.907771	7.097e-12	7.4224e-11	0	0.098	0	1.861	1.109	3.672	0.203	0.042	0.215	0.554	0.336	0.432	TRINITY_DN34281_c0_g1	Amidophosphoribosyltransferase	586	gi|1070542434|ref|XP_018390831.1|Amidophosphoribosyltransferase [Alternaria alternata]gi|1027165042|gb|OAG25410.1|Amidophosphoribosyltransferase [Alternaria alternata]	XP_018390831, OAG25410	0	100	1227.23	586	586	1	100	0		0		0
TRINITY_DN27827_c0_g1	NN1	NE1	5.81304	2.79375	2.59261e-16	5.57593e-15	0.173	0.098	0	3.323	2.388	10.108	0.367	0	0.215	0.892	1.535	0.838	TRINITY_DN27827_c0_g1	ribosomal L28e	163	gi|1070552698|ref|XP_018385024.1|ribosomal protein L28e [Alternaria alternata]gi|1027159225|gb|OAG19603.1|ribosomal protein L28e [Alternaria alternata]	XP_018385024, OAG19603	5.48e-103	100	304.679	150	150	1	100	0		0		0
TRINITY_DN15456_c0_g1	NN1	NE1	5.81119	0.902781	2.43352e-16	5.26722e-15	0.058	0.065	0	2.592	2.104	2.994	0.116	0.211	0.257	1.35	1.293	1.075	TRINITY_DN15456_c0_g1	hypothetical protein CC77DRAFT_928506	723	gi|1070544692|ref|XP_018389163.1|hypothetical protein CC77DRAFT_928506 [Alternaria alternata]gi|1027163372|gb|OAG23742.1|hypothetical protein CC77DRAFT_928506 [Alternaria alternata]	XP_018389163, OAG23742	0	97.9675	1444.87	738	723	1	97.9675	0		0		0
TRINITY_DN33750_c0_g4	NN1	NE1	5.80622	0.170074	1.32134e-08	8.45866e-08	0.058	0	0	1.183	0.853	3.058	0.068	0.059	0.116	0.294	0.673	0.288	TRINITY_DN33750_c0_g4 No TRANSDECODER pass										0		0		0		0
TRINITY_DN16664_c0_g1	NN1	NE1	5.80482	0.184517	9.93755e-10	7.52397e-09	0	0.109	0	2.18	1.749	4.517	0	0	0	0.978	0.733	0.931	TRINITY_DN16664_c0_g1	GDSL esterase lipase APG	162	gi|731402233|ref|XP_010654595.1|PREDICTED: GDSL esterase/lipase APG [Vitis vinifera]gi|147769690|emb|CAN65529.1|hypothetical protein VITISV_039628 [Vitis vinifera]gi|297743163|emb|CBI36030.3|unnamed protein product, partial [Vitis vinifera]	XP_010654595, CAN65529, CBI36030	3.43e-84	100	264.233	128	128	0		0		0		1	100
TRINITY_DN28698_c0_g1	NN1	NE1	5.80305	0.186435	2.29624e-10	1.90191e-09	0.039	0.022	0.019	1.369	0.611	1.395	0	0.084	0.041	0.416	0.198	0.482	TRINITY_DN28698_c0_g1 No TRANSDECODER pass										0		0		0		0
TRINITY_DN37141_c0_g1	NN1	NE1	5.80299	1.73114	5.10345e-17	1.22166e-15	0.039	0.119	0	2.925	1.677	4.529	0.338	0.067	0.166	0.545	0.414	0.779	TRINITY_DN37141_c0_g1	60S acidic ribosomal P0	187	gi|1070549276|ref|XP_018386990.1|60S acidic ribosomal protein P0 [Alternaria alternata]gi|1027161195|gb|OAG21569.1|60S acidic ribosomal protein P0 [Alternaria alternata]	XP_018386990, OAG21569	1.06e-127	99.4652	374.785	187	186	1	99.4652	0		0		0
TRINITY_DN31442_c0_g1	NN1	NE1	5.80158	0.158471	5.2784e-08	3.11304e-07	0.096	0	0	1.157	1.621	4.849	0.106	0	0	0.45	0.56	0.44	TRINITY_DN31442_c0_g1 No TRANSDECODER pass										0		0		0		0
TRINITY_DN37801_c0_g1	NN1	NE1	5.80119	0.879575	8.92032e-13	1.07442e-11	0.135	0	0	2.871	1.791	4.849	0.077	0.067	0.191	1.047	1.371	1.261	TRINITY_DN37801_c0_g1	glycosyltransferase family 3	705	gi|1070546902|ref|XP_018387779.1|glycogen synthase [Alternaria alternata]gi|1027161986|gb|OAG22358.1|glycogen synthase [Alternaria alternata]	XP_018387779, OAG22358	0	100	1472.99	705	705	1	100	0		0		0
TRINITY_DN36109_c0_g1	NN1	NE1	5.80096	1.70669	1.78956e-13	2.40742e-12	0.125	0.076	0.065	2.712	3.44	10.185	0.203	0	0.058	2.891	1.293	1.862	TRINITY_DN36109_c0_g1	pantothenate transporter liz1	514	gi|1070555504|ref|XP_018384009.1|pantothenate transporter liz1 [Alternaria alternata]gi|1027158207|gb|OAG18588.1|pantothenate transporter liz1 [Alternaria alternata]	XP_018384009, OAG18588	0	99.2218	1039.25	514	510	1	99.2218	0		0		0
TRINITY_DN3208_c0_g1	NN1	NE1	5.79932	2.00875	3.76761e-24	2.86535e-22	0.048	0.054	0.028	2.738	1.876	3.429	0.058	0.076	0.025	0.606	0.724	0.999	TRINITY_DN3208_c0_g1	nuclear export	557	gi|1070544648|ref|XP_018389141.1|hypothetical protein CC77DRAFT_619478 [Alternaria alternata]gi|1027163350|gb|OAG23720.1|hypothetical protein CC77DRAFT_619478 [Alternaria alternata]	XP_018389141, OAG23720	0	99.8205	1104.74	557	556	1	99.8205	0		0		0
TRINITY_DN28475_c0_g1	NN1	NE1	5.79763	1.70332	4.98296e-17	1.1947e-15	0.173	0	0	3.177	2.303	5.719	0.193	0.177	0.124	0.571	0.526	0.508	TRINITY_DN28475_c0_g1	ornithine decarboxylase	445	gi|1070550582|ref|XP_018386706.1|ornithine decarboxylase [Alternaria alternata]gi|1027160910|gb|OAG21285.1|ornithine decarboxylase [Alternaria alternata]	XP_018386706, OAG21285	0	100	926.776	445	445	1	100	0		0		0
TRINITY_DN32953_c0_g1	NN1	NE1	5.79593	0.17177	2.41496e-08	1.49087e-07	0	0.065	0	1.117	0.739	2.968	0	0.059	0.058	0.286	0.422	0.415	TRINITY_DN32953_c0_g1	phospholipase A-2-activating	770	gi|1070559256|ref|XP_018381887.1|phospholipase A-2-activating protein [Alternaria alternata]gi|1027156079|gb|OAG16466.1|phospholipase A-2-activating protein [Alternaria alternata]	XP_018381887, OAG16466	0	100	1582.77	770	770	1	100	0		0		0
TRINITY_DN35610_c0_g1	NN1	NE1	5.79278	1.34393	5.46829e-13	6.79292e-12	0.058	0.033	0	1.21	1.279	3.608	0.232	0.059	0.033	1.584	1.474	1.041	TRINITY_DN35610_c0_g1	aquaporin	232	gi|1070561066|ref|XP_018381128.1|aquaporin [Alternaria alternata]gi|1027155317|gb|OAG15707.1|aquaporin [Alternaria alternata]	XP_018381128, OAG15707	9.02e-166	100	476.478	232	232	1	100	0		0		0
TRINITY_DN28450_c0_g2	NN1	NE1	5.79157	0.881694	3.2526e-11	3.0901e-10	0	0.098	0	1.436	1.208	3.813	0.097	0.042	0.083	0.329	0.552	0.432	TRINITY_DN28450_c0_g2	serine threonine- kinase YPK2 YKR2	629	gi|1070545050|ref|XP_018389342.1|serine/threonine protein kinase-like protein [Alternaria alternata]gi|1027163551|gb|OAG23921.1|serine/threonine protein kinase-like protein [Alternaria alternata]	XP_018389342, OAG23921	0	100	1307.74	629	629	1	100	0		0		0
TRINITY_DN32798_c0_g1	NN1	NE1	5.7911	2.2627	8.31832e-16	1.6559e-14	0	0.478	0	8.361	4.336	14.522	0.309	0.067	0.539	5.185	5.794	5.154	TRINITY_DN32798_c0_g1	TPA_exp: BCP1	296	gi|1070552296|ref|XP_018385734.1|hypothetical protein CC77DRAFT_989979 [Alternaria alternata]gi|1027159936|gb|OAG20313.1|hypothetical protein CC77DRAFT_989979 [Alternaria alternata]	XP_018385734, OAG20313	0	99.6575	596.66	292	291	1	99.6575	0		0		0
TRINITY_DN27305_c0_g1	NN1	NE1	5.79098	0.17239	1.33796e-09	9.94241e-09	0.058	0	0	1.834	0.739	2.213	0	0	0.058	0.563	0.354	0.339	TRINITY_DN27305_c0_g1	pyruvate kinase	527	gi|1070541300|ref|XP_018392039.1|pyruvate kinase [Alternaria alternata]gi|1027166251|gb|OAG26618.1|pyruvate kinase [Alternaria alternata]	XP_018392039, OAG26618	0	100	1084.32	524	524	1	100	0		0		0
TRINITY_DN39881_c0_g1	NN1	NE1	5.79027	2.91581	3.27798e-29	5.04891e-27	0.944	0.152	0.139	27.304	16.178	31.795	0.57	0.472	2.361	15.071	17.451	14.634	TRINITY_DN39881_c0_g1	arm repeat-containing	841	gi|1070545388|ref|XP_018389511.1|karyopherin [Alternaria alternata]gi|1027163720|gb|OAG24090.1|karyopherin [Alternaria alternata]	XP_018389511, OAG24090	0	100	1738.39	841	841	1	100	0		0		0
TRINITY_DN30332_c0_g1	NN1	NE1	5.79015	0.177472	3.08303e-10	2.50128e-09	0	0.076	0	1.755	1.052	2.559	0.145	0	0.124	0.39	0.388	0.076	TRINITY_DN30332_c0_g1	carbohydrate esterase family 15	399	gi|1070552766|ref|XP_018385058.1|hypothetical protein CC77DRAFT_1061986 [Alternaria alternata]gi|1027159259|gb|OAG19637.1|hypothetical protein CC77DRAFT_1061986 [Alternaria alternata]	XP_018385058, OAG19637	0	100	799.66	391	391	1	100	0		0		0
TRINITY_DN37109_c0_g2	NN1	NE1	5.78854	2.25322	1.62425e-24	1.30698e-22	0.039	0.217	0	6.926	3.753	4.529	0.387	0.042	0.224	4.813	4.682	5.078	TRINITY_DN37109_c0_g2 No TRANSDECODER pass										0		0		0		0
TRINITY_DN35283_c0_g2	NN1	NE1	5.78817	0.863588	3.01329e-12	3.33926e-11	0.154	0	0	2.645	2.189	5.77	0.251	0.152	0	1.004	0.276	0.271	TRINITY_DN35283_c0_g2 No TRANSDECODER pass										0		0		0		0
TRINITY_DN39623_c2_g4	NN1	NE1	5.78587	0.1674	1.53985e-09	1.13186e-08	0	0.098	0	1.675	1.436	3.672	0.087	0	0	0.294	0.302	0.195	TRINITY_DN39623_c2_g4	heat shock 70	168	gi|356578610|gb|AET14831.1|heat shock protein 70 [Alternaria alternata]	AET14831	1.17e-109	99.4048	338.961	168	167	1	99.4048	0		0		0
TRINITY_DN35403_c0_g1	NN1	NE1	5.78537	0.170295	1.5123e-10	1.29153e-09	0.077	0	0	2.566	1.322	2.776	0	0.084	0.075	0.589	0.388	0.762	TRINITY_DN35403_c0_g1	serine threonine- kinase ste20	802	gi|1070561252|ref|XP_018381221.1|Pkinase-domain-containing protein [Alternaria alternata]gi|1027155410|gb|OAG15800.1|Pkinase-domain-containing protein [Alternaria alternata]	XP_018381221, OAG15800	0	97.6773	1631.69	818	799	1	97.6773	0		0		0
TRINITY_DN34455_c0_g1	NN1	NE1	5.78474	0.174924	1.35976e-09	1.00897e-08	0	0.076	0	2.087	0.867	2.687	0.077	0.067	0.066	0.164	0.328	0.406	TRINITY_DN34455_c0_g1	E3 ubiquitin- ligase HUWE1	1164	gi|1070561706|ref|XP_018380996.1|E3 ubiquitin-protein ligase HUWE1 [Alternaria alternata]gi|1027155184|gb|OAG15575.1|E3 ubiquitin-protein ligase HUWE1 [Alternaria alternata]	XP_018380996, OAG15575	0	99.7423	2395.54	1164	1161	1	99.7423	0		0		0
TRINITY_DN35931_c0_g2	NN1	NE1	5.78446	1.34726	2.68145e-18	8.04093e-17	0.067	0.043	0	2.06	2.033	3.045	0.039	0	0.099	0.952	0.647	0.846	TRINITY_DN35931_c0_g2	60S ribosomal L15	160	gi|636577913|ref|XP_008020295.1|hypothetical protein SETTUDRAFT_40911 [Setosphaeria turcica Et28A]gi|482815361|gb|EOA92036.1|hypothetical protein SETTUDRAFT_40911 [Setosphaeria turcica Et28A]	XP_008020295, EOA92036	9.01e-111	99.375	326.635	160	159	0		0		0		0
TRINITY_DN39632_c0_g2	NN1	NE1	5.78364	0.1702	6.94505e-12	7.27347e-11	0.067	0	0	1.728	1.706	1.791	0.068	0.067	0	0.77	0.854	1.134	TRINITY_DN39632_c0_g2	replicase	342	gi|923717447|gb|ALB35654.1|replication-associated polyprotein [Grapevine rupestris stem pitting-associated virus]	ALB35654	0	87.0968	570.466	341	297	0		0		0		0
TRINITY_DN25603_c0_g1	NN1	NE1	5.78089	0.16514	6.40193e-10	4.97934e-09	0	0.054	0	0.957	0.796	1.842	0.145	0	0.083	0.476	0.224	1.041	TRINITY_DN25603_c0_g1	RNA-dependent RNA polymerase	296	gi|1002883636|gb|AMN92730.1|replication-associated polyprotein [Fusarium graminearum mycotymovirus 1]	AMN92730	5.77e-145	84.7973	462.225	296	251	0		1	84.7973	0		0
TRINITY_DN35871_c0_g1	NN1	NE1	5.77895	4.35382	1.71166e-37	8.03083e-35	0.53	0.456	0.204	16.377	14.983	35.902	0.754	0.405	0.539	2.935	3.087	3.199	TRINITY_DN35871_c0_g1	26s protease regulatory subunit 6a	460	gi|1070559960|ref|XP_018381640.1|26S proteasome subunit P45 [Alternaria alternata]gi|1027155831|gb|OAG16219.1|26S proteasome subunit P45 [Alternaria alternata]	XP_018381640, OAG16219	0	100	932.169	460	460	1	100	0		0		0
TRINITY_DN28813_c0_g1	NN1	NE1	5.77775	4.65479	2.4628e-19	8.58376e-18	0.857	1.683	0.074	26.387	31.474	87.298	0.938	0.287	1.425	8.25	9.122	7.304	TRINITY_DN28813_c0_g1	S-adenosyl-L-methionine-dependent methyltransferase	343	gi|1070544374|ref|XP_018389004.1|S-adenosyl-L-methionine-dependent methyltransferase [Alternaria alternata]gi|1027163213|gb|OAG23583.1|S-adenosyl-L-methionine-dependent methyltransferase [Alternaria alternata]	XP_018389004, OAG23583	0	100	713.761	343	343	1	100	0		0		0
TRINITY_DN35154_c0_g1	NN1	NE1	5.77745	0.859506	2.63648e-13	3.45382e-12	0.067	0	0.065	2.512	1.976	4.644	0	0	0.124	0.554	0.397	0.229	TRINITY_DN35154_c0_g1	40S ribosomal S10	167	gi|1070542498|ref|XP_018390863.1|hypothetical protein CC77DRAFT_1016408 [Alternaria alternata]gi|1027165074|gb|OAG25442.1|hypothetical protein CC77DRAFT_1016408 [Alternaria alternata]	XP_018390863, OAG25442	5.19e-112	99.3939	328.561	165	164	1	99.3939	0		0		0
TRINITY_DN33173_c0_g1	NN1	NE1	5.77738	1.70395	6.88701e-18	1.94475e-16	0.058	0.119	0.056	5.065	2.474	6.308	0.058	0.051	0.207	1.93	2.449	1.828	TRINITY_DN33173_c0_g1	hypothetical protein CC77DRAFT_403173	279	gi|1070560276|ref|XP_018381798.1|hypothetical protein CC77DRAFT_403173 [Alternaria alternata]gi|1027155989|gb|OAG16377.1|hypothetical protein CC77DRAFT_403173 [Alternaria alternata]	XP_018381798, OAG16377	0	100	517.694	279	279	1	100	0		0		0
TRINITY_DN35901_c0_g1	NN1	NE1	5.7764	0.150386	6.00825e-09	4.04489e-08	0	0	0.102	1.183	3.526	3.723	0	0	0	0.251	1.009	0.99	TRINITY_DN35901_c0_g1	nitrate reductase	890	gi|1070553860|ref|XP_018384756.1|hypothetical protein CC77DRAFT_937944 [Alternaria alternata]gi|1027158956|gb|OAG19335.1|hypothetical protein CC77DRAFT_937944 [Alternaria alternata]	XP_018384756, OAG19335	0	99.7753	1850.48	890	888	1	99.7753	0		0		0
TRINITY_DN39582_c2_g2	NN1	NE1	5.77509	0.851628	5.14054e-12	5.49303e-11	0.202	0	0	3.682	2.715	7.766	0.338	0.101	0	0.857	1.233	1.32	TRINITY_DN39582_c2_g2	hypothetical protein CC77DRAFT_1043230	179	gi|1070559200|ref|XP_018381859.1|hypothetical protein CC77DRAFT_1043230 [Alternaria alternata]gi|1027156051|gb|OAG16438.1|hypothetical protein CC77DRAFT_1043230 [Alternaria alternata]	XP_018381859, OAG16438	2.55e-122	99.4444	355.91	180	179	1	99.4444	0		0		0
TRINITY_DN13016_c0_g1	NN1	NE1	5.77292	0.169433	2.18374e-09	1.57702e-08	0	0.065	0	2.114	0.697	2.15	0	0.059	0	0.658	0.509	0.499	TRINITY_DN13016_c0_g1	importin subunit beta-3	552	gi|1070542998|ref|XP_018389655.1|ARM repeat-containing protein [Alternaria alternata]gi|1027163865|gb|OAG24234.1|ARM repeat-containing protein [Alternaria alternata]	XP_018389655, OAG24234	0	100	1146.34	552	552	1	100	0		0		0
TRINITY_DN30641_c0_g1	NN1	NE1	5.77276	1.68593	1.93269e-15	3.65868e-14	0.154	0.054	0	3.815	2.26	7.024	0.116	0.202	0.05	0.675	1.112	1.202	TRINITY_DN30641_c0_g1 No TRANSDECODER pass										0		0		0		0
TRINITY_DN28037_c0_g1	NN1	NE1	5.77212	0.160868	2.7197e-09	1.93927e-08	0	0.087	0	2.1	0.981	3.237	0.087	0	0	0.095	0.19	0.457	TRINITY_DN28037_c0_g1 No TRANSDECODER pass										0		0		0		0
TRINITY_DN17812_c0_g1	NN1	NE1	5.77094	1.68895	5.09006e-15	8.99372e-14	0.096	0.109	0	2.792	2.331	6.832	0.106	0	0.174	0.45	0.397	0.389	TRINITY_DN17812_c0_g1	WW domain	276	gi|1070547012|ref|XP_018387834.1|hypothetical protein CC77DRAFT_729388 [Alternaria alternata]gi|1027162041|gb|OAG22413.1|hypothetical protein CC77DRAFT_729388 [Alternaria alternata]	XP_018387834, OAG22413	0	100	561.607	276	276	1	100	0		0		0
TRINITY_DN20462_c0_g1	NN1	NE1	5.77072	1.98416	1.208e-20	5.30078e-19	0.087	0.141	0	4.32	2.943	6.333	0.232	0.127	0.166	1.766	1.974	2.226	TRINITY_DN20462_c0_g1	thiamine biosynthesis NMT-1	353	gi|694450484|ref|XP_009350636.1|PREDICTED: 4-amino-5-hydroxymethyl-2-methylpyrimidine phosphate synthase-like [Pyrus x bretschneideri]gi|1070545772|ref|XP_018388441.1|NMT1-domain-containing protein [Alternaria alternata]gi|1027162649|gb|OAG23020.1|NMT1-domain-containing protein [Alternaria alternata]	XP_009350636, XP_018388441, OAG23020	0	100	740.339	353	353	1	100	0		0		0
TRINITY_DN39683_c0_g2	NN1	NE1	5.77042	1.71626	4.82254e-17	1.15988e-15	0	1.053	0.287	41.076	24.508	14.177	0.716	0.607	0.87	6.787	3.845	5.4	TRINITY_DN39683_c0_g2	triple gene block 1	133	gi|9630739|ref|NP_047282.1|24.4 kDa protein [Rupestris stem pitting-associated virus]gi|3599994|gb|AAC35499.1|24.4 kDa protein [Grapevine rupestris stem pitting-associated virus 1]gi|409685351|gb|AFV34743.1|triple gene block 1 [Grapevine rupestris stem pitting-associated virus]	NP_047282, AAC35499, AFV34743	6.25e-92	100	278.1	133	133	0		0		0		0
TRINITY_DN30972_c0_g1	NN1	NE1	5.76886	0.166395	8.50162e-12	8.79491e-11	0	0.065	0	1.861	1.436	1.497	0.193	0.059	0.108	0.286	0.992	0.897	TRINITY_DN30972_c0_g1	V1 A1 subunit E	230	gi|1070542520|ref|XP_018390874.1|vacuolar ATP synthase subunit E [Alternaria alternata]gi|1027165085|gb|OAG25453.1|vacuolar ATP synthase subunit E [Alternaria alternata]	XP_018390874, OAG25453	2.84e-163	100	463.766	230	230	1	100	0		0		0
TRINITY_DN36183_c0_g1	NN1	NE1	5.76842	2.60762	3.03153e-19	1.04466e-17	0.106	0.206	0	3.882	3.767	10.057	0.435	0.076	0.273	2.917	2.664	3.022	TRINITY_DN36183_c0_g1	WW Rsp5 WWP	324	gi|1070562840|ref|XP_018380211.1|hypothetical protein CC77DRAFT_1025409 [Alternaria alternata]gi|1027154395|gb|OAG14790.1|hypothetical protein CC77DRAFT_1025409 [Alternaria alternata]	XP_018380211, OAG14790	0	99.6516	583.178	287	286	1	99.6516	0		0		0
TRINITY_DN37597_c0_g1	NN1	NE1	5.76797	1.33524	4.76395e-18	1.37973e-16	0.039	0	0.083	3.549	1.706	2.84	0.261	0.042	0.232	2.095	2.052	2.759	TRINITY_DN37597_c0_g1	Pkinase-domain-containing	488	gi|1070553390|ref|XP_018385370.1|Pkinase-domain-containing protein [Alternaria alternata]gi|1027159571|gb|OAG19949.1|Pkinase-domain-containing protein [Alternaria alternata]	XP_018385370, OAG19949	0	100	892.108	421	421	1	100	0		0		0
TRINITY_DN10038_c0_g1	NN1	NE1	5.76775	2.4092	2.09513e-17	5.42865e-16	0.318	0.141	0	5.982	4.961	15.942	0.416	0.253	0.298	1.827	1.216	1.117	TRINITY_DN10038_c0_g1	(-)-alpha-terpineol synthase	591	gi|313755422|gb|ADR74202.1|terpene synthase [Vitis vinifera]	ADR74202	0	100	1234.17	591	591	0		0		0		1	100
TRINITY_DN32940_c0_g1	NN1	NE1	5.76595	1.98351	9.11325e-14	1.29208e-12	0.058	0.261	0	3.948	3.042	11.426	0.068	0.177	0.166	0.424	0.216	0.347	TRINITY_DN32940_c0_g1	yippee zinc-binding	232	gi|909990634|gb|KNG48116.1|yippee family protein [Stemphylium lycopersici]	KNG48116	3.88e-123	85.4077	362.073	233	199	0		0		0		0
TRINITY_DN26866_c0_g1	NN1	NE1	5.76564	0.856918	7.10318e-15	1.21905e-13	0.077	0.087	0	2.792	3.227	4.708	0.251	0	0	1.212	1.026	1.456	TRINITY_DN26866_c0_g1	transcription factor 25	594	gi|1070556492|ref|XP_018383781.1|hypothetical protein CC77DRAFT_1022570 [Alternaria alternata]gi|1027157978|gb|OAG18360.1|hypothetical protein CC77DRAFT_1022570 [Alternaria alternata]	XP_018383781, OAG18360	0	100	1226.85	593	593	1	100	0		0		0
TRINITY_DN26184_c0_g1	NN1	NE1	5.7655	0.832687	6.65666e-10	5.16429e-09	0.048	0	0.046	0.957	1.308	4.171	0.048	0.051	0.091	0.113	0.172	0.11	TRINITY_DN26184_c0_g1	signal transduction	1103	gi|330914680|ref|XP_003296737.1|hypothetical protein PTT_06917 [Pyrenophora teres f. teres 0-1]gi|311330975|gb|EFQ95160.1|hypothetical protein PTT_06917 [Pyrenophora teres f. teres 0-1]	XP_003296737, EFQ95160	0	84.7111	1748.02	1125	953	0		0		0		0
TRINITY_DN32305_c0_g1	NN1	NE1	5.76276	2.91726	1.16874e-23	8.17502e-22	0.404	1.803	0	28.075	33.251	60.66	1.093	0.202	0.953	3.627	2.423	1.422	TRINITY_DN32305_c0_g1 No TRANSDECODER pass										0		0		0		0
TRINITY_DN30143_c0_g1	NN1	NE1	5.76193	1.98412	4.55455e-17	1.10391e-15	0	0.586	0.13	12.948	7.108	21.214	0.851	0.262	0.497	2.986	3.147	2.15	TRINITY_DN30143_c0_g1	t-SNARE	371	gi|1070557228|ref|XP_018383453.1|t-SNARE [Alternaria alternata]gi|1027157649|gb|OAG18032.1|t-SNARE [Alternaria alternata]	XP_018383453, OAG18032	0	100	765.763	371	371	1	100	0		0		0
TRINITY_DN35511_c0_g1	NN1	NE1	5.76187	0.148105	5.1905e-10	4.09665e-09	0	0.087	0	1.369	1.749	2.981	0	0	0	0	0	0	TRINITY_DN35511_c0_g1	Nop domain-containing	570	gi|1070542848|ref|XP_018391038.1|nucleolar protein 5A [Alternaria alternata]gi|1027165249|gb|OAG25617.1|nucleolar protein 5A [Alternaria alternata]	XP_018391038, OAG25617	0	98.9547	1122.84	574	568	1	98.9547	0		0		0
TRINITY_DN13537_c0_g1	NN1	NE1	5.76094	0.15115	1.54645e-11	1.54275e-10	0.077	0	0	2.379	1.777	2.367	0.087	0	0	1.463	0.095	1.523	TRINITY_DN13537_c0_g1	RING finger domain-containing	1099	gi|1070558824|ref|XP_018382278.1|RING finger domain-containing protein [Alternaria alternata]gi|1027156471|gb|OAG16857.1|RING finger domain-containing protein [Alternaria alternata]	XP_018382278, OAG16857	0	99.545	2274.59	1099	1094	1	99.545	0		0		0
TRINITY_DN27389_c0_g1	NN1	NE1	5.75584	2.58589	2.21199e-17	5.7072e-16	0.135	0.152	0.093	5.45	2.801	12.999	0.532	0.135	0.166	2.329	1.75	2.742	TRINITY_DN27389_c0_g1 No TRANSDECODER pass										0		0		0		0
TRINITY_DN28949_c0_g1	NN1	NE1	5.75435	1.31735	3.99071e-18	1.16911e-16	0.144	0	0	3.629	2.076	3.544	0.155	0.093	0.133	1.195	0.854	0.669	TRINITY_DN28949_c0_g1	MAP kinase	498	gi|1070545926|ref|XP_018388518.1|Pkinase-domain-containing protein [Alternaria alternata]gi|1027162726|gb|OAG23097.1|Pkinase-domain-containing protein [Alternaria alternata]	XP_018388518, OAG23097	0	100	999.579	483	483	1	100	0		0		0
TRINITY_DN35508_c0_g1	NN1	NE1	5.75432	2.20993	3.15314e-16	6.72457e-15	0.058	0.261	0.056	4.998	3.781	12.807	0.696	0.118	0.497	2.883	2.388	2.268	TRINITY_DN35508_c0_g1	Phosducin 2	113	gi|1022784205|ref|XP_016217393.1|hypothetical protein PV09_01487 [Verruconis gallopava]gi|759230551|gb|KIW07524.1|hypothetical protein PV09_01487 [Verruconis gallopava]	XP_016217393, KIW07524	6.49e-22	75.6098	96.2857	82	62	0		0		0		0
TRINITY_DN24518_c0_g1	NN1	NE1	5.75315	0.845177	6.55985e-14	9.49031e-13	0.058	0.065	0	2.193	1.692	3.57	0	0.051	0.157	0.459	0.655	0.829	TRINITY_DN24518_c0_g1	beta subunit of fatty acid synthase	813	gi|1070545254|ref|XP_018389444.1|beta subunit of fatty acid synthase [Alternaria alternata]gi|1027163653|gb|OAG24023.1|beta subunit of fatty acid synthase [Alternaria alternata]	XP_018389444, OAG24023	0	100	1681.77	813	813	1	100	0		0		0
TRINITY_DN20966_c0_g1	NN1	NE1	5.7503	0.836319	1.653e-12	1.90664e-11	0	0	0.111	2.207	1.493	3.979	0	0.059	0.157	1.42	1.888	2.048	TRINITY_DN20966_c0_g1	prenyl protease	403	gi|1070550102|ref|XP_018386466.1|CaaX prenyl protease [Alternaria alternata]gi|1027160670|gb|OAG21045.1|CaaX prenyl protease [Alternaria alternata]	XP_018386466, OAG21045	0	97.4359	771.926	390	380	1	97.4359	0		0		0
TRINITY_DN29751_c0_g1	NN1	NE1	5.74858	4.44787	3.99274e-28	5.41185e-26	1.502	3.551	0.333	129.954	46.031	123.379	3.462	2.505	3.173	20.161	16.115	15.446	TRINITY_DN29751_c0_g1	RNA binding Jsn1	701	gi|1070541010|ref|XP_018391894.1|RNA binding protein-like protein Jsn1 [Alternaria alternata]gi|1027166106|gb|OAG26473.1|RNA binding protein-like protein Jsn1 [Alternaria alternata]	XP_018391894, OAG26473	0	99.8571	1464.13	700	699	1	99.8571	0		0		0
TRINITY_DN32366_c1_g1	NN1	NE1	5.74583	1.95846	2.01022e-18	6.11833e-17	0.048	0.174	0.056	3.19	4.634	8.022	0.164	0.202	0.34	1.731	1.483	1.329	TRINITY_DN32366_c1_g1	fructose-bisphosphate aldolase	314	gi|1070544130|ref|XP_018390221.1|hypothetical protein CC77DRAFT_1017137 [Alternaria alternata]gi|1027164431|gb|OAG24800.1|hypothetical protein CC77DRAFT_1017137 [Alternaria alternata]	XP_018390221, OAG24800	0	98.722	629.017	313	309	1	98.722	0		0		0
TRINITY_DN20150_c0_g1	NN1	NE1	5.74562	1.31792	1.81788e-14	2.91022e-13	0	0.119	0.056	3.31	1.763	5.195	0.338	0.101	0.199	1.515	1.328	1.854	TRINITY_DN20150_c0_g1	succinyl- ligase subunit alpha	350	gi|1070550282|ref|XP_018386556.1|succinyl-CoA ligase subunit alpha [Alternaria alternata]gi|1027160760|gb|OAG21135.1|succinyl-CoA ligase subunit alpha [Alternaria alternata]	XP_018386556, OAG21135	0	100	668.307	328	328	1	100	0		0		0
TRINITY_DN17512_c0_g1	NN1	NE1	5.7445	1.66236	4.22084e-19	1.43182e-17	0.202	0.076	0	4.706	3.98	7.894	0.29	0.067	0	0.641	1.44	0.779	TRINITY_DN17512_c0_g1	ARM repeat-containing	1040	gi|1070544140|ref|XP_018390226.1|ARM repeat-containing protein, partial [Alternaria alternata]gi|1027164436|gb|OAG24805.1|ARM repeat-containing protein, partial [Alternaria alternata]	XP_018390226, OAG24805	0	100	2140.54	1039	1039	1	100	0		0		0
TRINITY_DN35532_c2_g1	NN1	NE1	5.74325	0.104407	2.24532e-07	1.22518e-06	0.067	0	0	0.638	1.024	3.288	0	0	0.033	0	0.612	0	TRINITY_DN35532_c2_g1 No TRANSDECODER pass										0		0		0		0
TRINITY_DN33616_c0_g1	NN1	NE1	5.74293	0.819842	2.22847e-11	2.16783e-10	0.144	0	0	2.446	1.905	5.783	0	0	0	0.537	0.086	0.618	TRINITY_DN33616_c0_g1	gtr1 g domain containing	544	gi|1070544700|ref|XP_018389167.1|hypothetical protein CC77DRAFT_1017390 [Alternaria alternata]gi|1027163376|gb|OAG23746.1|hypothetical protein CC77DRAFT_1017390 [Alternaria alternata]	XP_018389167, OAG23746	0	100	1100.5	544	544	1	100	0		0		0
TRINITY_DN9263_c0_g1	NN1	NE1	5.74264	2.20765	9.189e-19	2.93135e-17	0.058	0.304	0	7.032	3.426	9.481	0.464	0.38	0.207	2.519	1.94	2.658	TRINITY_DN9263_c0_g1	bidirectional sugar transporter SWEET4-like isoform X1	254	gi|225452486|ref|XP_002274582.1|PREDICTED: bidirectional sugar transporter SWEET6b [Vitis vinifera]gi|296087682|emb|CBI34938.3|unnamed protein product, partial [Vitis vinifera]	XP_002274582, CBI34938	0	100	517.694	254	254	0		0		0		1	100
TRINITY_DN38523_c2_g3	NN1	NE1	5.74075	0.835451	3.3722e-11	3.19187e-10	0	0.13	0	1.702	1.493	4.465	0.242	0	0.157	0.606	0.543	0.398	TRINITY_DN38523_c2_g3	pectate lyase domain-containing	302	gi|407926907|gb|EKG19819.1|hypothetical protein MPH_02888 [Macrophomina phaseolina MS6]	EKG19819	8.17e-33	69.7674	132.494	172	120	0		0		0		0
TRINITY_DN34893_c0_g1	NN1	NE1	5.73851	0.140027	2.50298e-10	2.06028e-09	0.058	0	0	1.994	1.749	0.87	0	0	0	0.909	0.914	0.296	TRINITY_DN34893_c0_g1	membrane transporter	474	gi|1070540098|ref|XP_018391410.1|hypothetical protein CC77DRAFT_978440 [Alternaria alternata]gi|1027165622|gb|OAG25989.1|hypothetical protein CC77DRAFT_978440 [Alternaria alternata]	XP_018391410, OAG25989	0	99.7727	887.871	440	439	1	99.7727	0		0		0
TRINITY_DN5857_c0_g1	NN1	NE1	5.73745	0.829255	2.38063e-13	3.14295e-12	0	0.119	0.102	3.084	4.265	6.948	0.116	0	0	1.645	2.535	1.862	TRINITY_DN5857_c0_g1	phosphatidylinositol-3,4,5-trisphosphate 3-phosphatase	514	gi|1070554302|ref|XP_018384977.1|hypothetical protein CC77DRAFT_938185, partial [Alternaria alternata]gi|1027159177|gb|OAG19556.1|hypothetical protein CC77DRAFT_938185, partial [Alternaria alternata]	XP_018384977, OAG19556	0	99.6109	1050.81	514	512	1	99.6109	0		0		0
TRINITY_DN32455_c0_g1	NN1	NE1	5.73563	1.94556	9.58748e-22	4.97261e-20	0.135	0.109	0	4.573	3.241	6.5	0.309	0.143	0.224	1.904	2.026	1.642	TRINITY_DN32455_c0_g1	zinc knuckle domain containing	221	gi|909991379|gb|KNG48850.1|cellular nucleic acid-binding protein [Stemphylium lycopersici]	KNG48850	1.73e-128	90.991	374.4	222	202	0		0		0		0
TRINITY_DN32602_c0_g1	NN1	NE1	5.7334	2.38211	4.76677e-21	2.21266e-19	0.096	0.065	0.065	3.217	2.729	7.178	0.416	0.186	0.091	1.169	0.759	0.923	TRINITY_DN32602_c0_g1	ph domain-containing	259	gi|1070546526|ref|XP_018388818.1|hypothetical protein CC77DRAFT_715510 [Alternaria alternata]gi|1027163026|gb|OAG23397.1|hypothetical protein CC77DRAFT_715510 [Alternaria alternata]	XP_018388818, OAG23397	0	100	526.168	259	259	1	100	0		0		0
TRINITY_DN29526_c0_g1	NN1	NE1	5.72992	2.19403	7.89003e-19	2.54357e-17	0	0.293	0.056	5.118	4.009	9.762	0.28	0.051	0.249	0.935	1.561	0.914	TRINITY_DN29526_c0_g1	glycosyltransferase family 2	1175	gi|1070553544|ref|XP_018384598.1|hypothetical protein CC77DRAFT_1021349 [Alternaria alternata]gi|1027158798|gb|OAG19177.1|hypothetical protein CC77DRAFT_1021349 [Alternaria alternata]	XP_018384598, OAG19177	0	98.9787	2429.05	1175	1163	1	98.9787	0		0		0
TRINITY_DN36307_c0_g1	NN1	NE1	5.7297	1.64623	1.85857e-20	7.92737e-19	0.173	0	0	3.443	2.829	4.453	0.145	0.135	0.083	1.593	0.526	0.618	TRINITY_DN36307_c0_g1	phosphatidic acid phosphatase beta	408	gi|1070544808|ref|XP_018389221.1|PAP2-domain-containing protein [Alternaria alternata]gi|1027163430|gb|OAG23800.1|PAP2-domain-containing protein [Alternaria alternata]	XP_018389221, OAG23800	0	100	838.951	408	408	1	100	0		0		0
TRINITY_DN37677_c0_g1	NN1	NE1	5.72918	0.119949	7.21933e-11	6.49229e-10	0.067	0	0	1.728	1.45	2.303	0.3	0.067	0.265	0.675	1.009	0.576	TRINITY_DN37677_c0_g1	40S ribosomal S13	122	gi|1098965233|gb|JAU26530.1|hypothetical protein GA_TR21487_c0_g1i1_g.70898, partial [Noccaea caerulescens]	JAU26530	2.41e-25	65.2542	106.686	118	77	0		0		0		0
TRINITY_DN33121_c0_g3	NN1	NE1	5.72656	0.126352	1.05185e-06	5.32505e-06	0.221	0	0	4.467	11.458	1.113	0.716	0	0.207	0.796	0.526	0.779	TRINITY_DN33121_c0_g3	40S ribosomal S25	99	gi|1070544694|ref|XP_018389164.1|putative 40S ribosomal protein S25 [Alternaria alternata]gi|1027163373|gb|OAG23743.1|putative 40S ribosomal protein S25 [Alternaria alternata]	XP_018389164, OAG23743	1.59e-59	98.9691	189.889	97	96	1	98.9691	0		0		0
TRINITY_DN32187_c1_g1	NN1	NE1	5.72652	2.56147	1.93751e-20	8.22958e-19	0.25	0.282	0	8.574	7.406	20.689	1.015	0.194	0.539	2.727	1.931	2.361	TRINITY_DN32187_c1_g1	nucleolar 5A	544	gi|1070544036|ref|XP_018390174.1|nucleolar protein 5A [Alternaria alternata]gi|1027164384|gb|OAG24753.1|nucleolar protein 5A [Alternaria alternata]	XP_018390174, OAG24753	0	100	1048.88	513	513	1	100	0		0		0
TRINITY_DN37429_c0_g1	NN1	NE1	5.72519	0.825593	2.66713e-13	3.48946e-12	0	0.054	0.046	2.3	1.109	2.764	0.048	0.042	0.041	0.545	0.819	0.906	TRINITY_DN37429_c0_g1	40s ribosomal s7	197	gi|1070563880|ref|XP_018379888.1|hypothetical protein CC77DRAFT_948691 [Alternaria alternata]gi|1027154069|gb|OAG14467.1|hypothetical protein CC77DRAFT_948691 [Alternaria alternata]	XP_018379888, OAG14467	9.56e-109	100	322.398	160	160	1	100	0		0		0
TRINITY_DN23004_c0_g1	NN1	NE1	5.72227	1.94112	1.96635e-23	1.32672e-21	0.077	0.13	0	4.759	3	4.453	0	0.042	0.116	1.056	1.44	1.498	TRINITY_DN23004_c0_g1	PREDICTED: uncharacterized protein LOC100251733	334	gi|225463063|ref|XP_002266081.1|PREDICTED: uncharacterized protein LOC100251733 [Vitis vinifera]	XP_002266081	0	99.4012	674.47	334	332	0		0		0		1	99.4012
TRINITY_DN32986_c0_g1	NN1	NE1	5.7196	0.126917	4.34591e-11	4.03094e-10	0	0.098	0	3.057	1.99	2.073	0	0.093	0	1.307	1.095	1.066	TRINITY_DN32986_c0_g1	regulator of G signaling superfamily	393	gi|1070556314|ref|XP_018383692.1|regulator of G protein signaling superfamily, partial [Alternaria alternata]gi|1027157889|gb|OAG18271.1|regulator of G protein signaling superfamily, partial [Alternaria alternata]	XP_018383692, OAG18271	0	100	799.66	393	393	1	100	0		0		0
TRINITY_DN37999_c0_g1	NN1	NE1	5.7142	1.64444	1.24531e-21	6.30868e-20	0.106	0.326	0.102	12.19	11.159	12.257	0.619	0.312	1.35	4.198	3.966	5.815	TRINITY_DN37999_c0_g1	ATP-dependent RNA helicase DED1	675	gi|1070564852|ref|XP_018379245.1|DEAD-domain-containing protein [Alternaria alternata]gi|1027153421|gb|OAG13824.1|DEAD-domain-containing protein [Alternaria alternata]	XP_018379245, OAG13824	0	100	1345.87	675	675	1	100	0		0		0
TRINITY_DN36967_c0_g2	NN1	NE1	5.71292	2.34521	3.09798e-16	6.61619e-15	0.337	0	0	4.413	3.156	7.843	0.367	0.228	0.157	1.212	2.035	1.261	TRINITY_DN36967_c0_g2	3-ketoacyl- synthase 5-like	494	gi|225455525|ref|XP_002267424.1|PREDICTED: 3-ketoacyl-CoA synthase 5 [Vitis vinifera]gi|296084142|emb|CBI24530.3|unnamed protein product, partial [Vitis vinifera]	XP_002267424, CBI24530	0	100	1013.83	494	494	0		0		0		1	100
TRINITY_DN36450_c0_g1	NN1	NE1	5.71042	3.81436	2.13044e-12	2.41083e-11	1.435	1.444	0.148	22.519	16.135	124.019	1.566	0.717	1.5	7.609	10.226	12.179	TRINITY_DN36450_c0_g1	mitochondrial glyco	341	gi|1070544028|ref|XP_018390170.1|mitochondrial glyco protein [Alternaria alternata]gi|1027164380|gb|OAG24749.1|mitochondrial glyco protein [Alternaria alternata]	XP_018390170, OAG24749	0	100	644.425	315	315	1	100	0		0		0
TRINITY_DN22555_c0_g1	NN1	NE1	5.7102	0.114665	3.20902e-11	3.05544e-10	0	0.087	0	2.167	1.535	2.06	0.164	0.076	0.066	1.151	0.448	0.779	TRINITY_DN22555_c0_g1	translation initiation factor eIF-2A	708	gi|1070543046|ref|XP_018389679.1|translation initiation factor eIF-2A [Alternaria alternata]gi|1027163889|gb|OAG24258.1|translation initiation factor eIF-2A [Alternaria alternata]	XP_018389679, OAG24258	0	100	1474.14	708	708	1	100	0		0		0
TRINITY_DN33079_c0_g1	NN1	NE1	5.70881	5.68506	6.28585e-28	8.37116e-26	1.435	1.89	0.547	47.669	35.383	124.172	1.953	1.046	1.508	9.635	8.57	11.409	TRINITY_DN33079_c0_g1	long-chain-fatty-acid- ligase 1	698	gi|1070557332|ref|XP_018382848.1|long-chain-fatty-acid-CoA ligase 1 [Alternaria alternata]gi|1027157043|gb|OAG17427.1|long-chain-fatty-acid-CoA ligase 1 [Alternaria alternata]	XP_018382848, OAG17427	0	99.8567	1452.96	698	697	1	99.8567	0		0		0
TRINITY_DN9740_c0_g1	NN1	NE1	5.70668	3.20552	1.28713e-40	7.69679e-38	1.011	0.565	0.13	33.991	24.792	36.017	2.214	1.265	0.845	13.885	11.614	10.436	TRINITY_DN9740_c0_g1	60S ribosomal L7	120	gi|1070544732|ref|XP_018389183.1|60S ribosomal protein L7 [Alternaria alternata]gi|1027163392|gb|OAG23762.1|60S ribosomal protein L7 [Alternaria alternata]	XP_018389183, OAG23762	6.55e-83	100	253.062	120	120	1	100	0		0		0
TRINITY_DN53892_c0_g1	NN1	NE1	5.7065	3.88831	1.83201e-39	1.03465e-36	0.212	0.369	0.028	9.983	7.307	17.772	0.396	0.371	0.298	4.406	5.639	3.885	TRINITY_DN53892_c0_g1 No TRANSDECODER pass										0		0		0		0
TRINITY_DN38180_c0_g2	NN1	NE1	5.70401	0.100771	8.05225e-11	7.1846e-10	0	0	0.065	1.595	1.336	2.034	0	0	0	1.238	1.086	0.829	TRINITY_DN38180_c0_g2	---NA---	151	No Blast Hit							0		0		0		0
TRINITY_DN37631_c1_g1	NN1	NE1	5.70378	1.26281	9.36134e-13	1.12443e-11	0.087	0.043	0	1.967	1.464	4.76	0.145	0.177	0	0.312	0.422	0.465	TRINITY_DN37631_c1_g1	hypothetical protein CC77DRAFT_1008076	122	gi|1070549672|ref|XP_018387188.1|hypothetical protein CC77DRAFT_1008076 [Alternaria alternata]gi|1027161393|gb|OAG21767.1|hypothetical protein CC77DRAFT_1008076 [Alternaria alternata]	XP_018387188, OAG21767	4.78e-80	100	244.588	122	122	1	100	0		0		0
TRINITY_DN35979_c0_g1	NN1	NE1	5.70173	2.54083	2.60104e-29	4.0266e-27	0.116	0.13	0	4.36	3.369	5.63	0.155	0.084	0.166	1.073	0.992	1.066	TRINITY_DN35979_c0_g1	SPRY domain-containing	529	gi|1070555562|ref|XP_018384038.1|SPRY domain-containing protein [Alternaria alternata]gi|1027158236|gb|OAG18617.1|SPRY domain-containing protein [Alternaria alternata]	XP_018384038, OAG18617	0	100	1091.26	529	529	1	100	0		0		0
TRINITY_DN32815_c0_g1	NN1	NE1	5.70145	5.03551	2.41887e-38	1.22947e-35	1.021	2.107	0.556	59.221	41.354	101.858	2.079	1.038	1.541	18.516	15.822	14.329	TRINITY_DN32815_c0_g1	apses transcription factor	423	gi|1070551920|ref|XP_018385546.1|hypothetical protein CC77DRAFT_1061597 [Alternaria alternata]gi|1027159748|gb|OAG20125.1|hypothetical protein CC77DRAFT_1061597 [Alternaria alternata]	XP_018385546, OAG20125	0	100	860.136	423	423	1	100	0		0		0
TRINITY_DN35743_c0_g1	NN1	NE1	5.70046	0.102248	1.29949e-10	1.12046e-09	0	0.087	0	1.928	1.535	2.597	0	0	0	0.563	0.371	0.355	TRINITY_DN35743_c0_g1	parallel beta-helix repeat	369	gi|1070552620|ref|XP_018385896.1|hypothetical protein CC77DRAFT_990307 [Alternaria alternata]gi|1027160098|gb|OAG20475.1|hypothetical protein CC77DRAFT_990307 [Alternaria alternata]	XP_018385896, OAG20475	0	99.7183	702.59	355	354	1	99.7183	0		0		0
TRINITY_DN25195_c0_g1	NN1	NE1	5.70043	0.093718	2.96428e-09	2.09846e-08	0	0.076	0	1.117	1.294	2.674	0.068	0.067	0	0.242	0.56	0.389	TRINITY_DN25195_c0_g1	mannose-6-phosphate isomerase	464	gi|1070557116|ref|XP_018383397.1|mannose-6-phosphate isomerase [Alternaria alternata]gi|1027157593|gb|OAG17976.1|mannose-6-phosphate isomerase [Alternaria alternata]	XP_018383397, OAG17976	0	100	933.324	455	455	1	100	0		0		0
TRINITY_DN1050_c0_g1	NN1	NE1	5.69969	1.61706	5.04952e-14	7.461e-13	0.183	0.228	0	5.676	3.327	11.362	0.203	0.202	0.29	1.212	1.854	1.236	TRINITY_DN1050_c0_g1	GTP-binding GTR1	351	gi|1070547004|ref|XP_018387830.1|hypothetical protein CC77DRAFT_931792 [Alternaria alternata]gi|1027162037|gb|OAG22409.1|hypothetical protein CC77DRAFT_931792 [Alternaria alternata]	XP_018387830, OAG22409	0	100	733.791	351	351	1	100	0		0		0
TRINITY_DN36709_c1_g4	NN1	NE1	5.69874	0.0774804	1.71438e-08	1.08024e-07	0.087	0	0	1.276	1.507	3.864	0.097	0.084	0.166	0.104	0.103	0.102	TRINITY_DN36709_c1_g4	60s acidic ribosomal p1	129	gi|662530637|gb|KEQ88011.1|hypothetical protein M438DRAFT_352742 [Aureobasidium pullulans EXF-150]gi|1041765134|gb|OBW69783.1|Galactokinase [Aureobasidium pullulans]	KEQ88011, OBW69783	2.06e-64	100	203.756	108	108	0		0		0		0
TRINITY_DN28068_c0_g1	NN1	NE1	5.69652	0.804046	3.41312e-14	5.2045e-13	0	0.195	0	4.134	2.687	5.105	0.193	0.093	0	1.186	1.293	0	TRINITY_DN28068_c0_g1	alpha-l-rhamnosidase c	300	gi|1070557484|ref|XP_018382924.1|hypothetical protein CC77DRAFT_259924 [Alternaria alternata]gi|1027157119|gb|OAG17503.1|hypothetical protein CC77DRAFT_259924 [Alternaria alternata]	XP_018382924, OAG17503	0	100	597.43	300	300	1	100	0		0		0
TRINITY_DN26408_c0_g1	NN1	NE1	5.6965	3.09621	1.87455e-31	3.91563e-29	0.193	0.749	0.287	16.018	19.234	30.835	0.629	0.287	0.456	0.459	0.923	1.134	TRINITY_DN26408_c0_g1	---NA---	154	No Blast Hit							0		0		0		0
TRINITY_DN29119_c0_g1	NN1	NE1	5.69528	0.787341	9.66728e-12	9.91335e-11	0	0.13	0.12	3.124	3.611	8.496	0.377	0	0.108	0.554	0.836	0.542	TRINITY_DN29119_c0_g1 No TRANSDECODER pass										0		0		0		0
TRINITY_DN35009_c0_g1	NN1	NE1	5.69513	1.6235	4.84029e-22	2.66934e-20	0.289	0.239	0.083	9.186	6.838	9.353	0.232	0	0.199	1.991	2.63	2.327	TRINITY_DN35009_c0_g1	Zn-dependent exopeptidase	496	gi|1070551476|ref|XP_018386243.1|Zn-dependent exopeptidase [Alternaria alternata]gi|1027160446|gb|OAG20822.1|Zn-dependent exopeptidase [Alternaria alternata]	XP_018386243, OAG20822	0	100	981.86	479	479	1	100	0		0		0
TRINITY_DN37697_c0_g1	NN1	NE1	5.69321	0.77963	3.93903e-11	3.68719e-10	0.087	0	0.093	3.43	1.763	6.589	0.29	0.27	0.174	0.866	0.647	0.948	TRINITY_DN37697_c0_g1 No TRANSDECODER pass										0		0		0		0
TRINITY_DN32720_c0_g1	NN1	NE1	5.69263	0.0899076	2.56207e-08	1.5769e-07	0	0.109	0	2.26	0.995	4.133	0	0	0.091	0.346	0.578	0.449	TRINITY_DN32720_c0_g1	glycoside hydrolase family 16	479	gi|1070560912|ref|XP_018381558.1|concanavalin A-like lectin/glucanase [Alternaria alternata]gi|1027155748|gb|OAG16137.1|concanavalin A-like lectin/glucanase [Alternaria alternata]	XP_018381558, OAG16137	0	100	993.416	479	479	1	100	0		0		0
TRINITY_DN33683_c0_g1	NN1	NE1	5.69159	0.783915	3.17455e-12	3.50523e-11	0.308	0.348	0	9.438	9.311	22.148	0.338	0.312	0	5.462	5.967	5.104	TRINITY_DN33683_c0_g1	GTPase-activating gyp7	814	gi|1070557364|ref|XP_018382864.1|GTPase-activating protein-like protein gyp7 [Alternaria alternata]gi|1027157059|gb|OAG17443.1|GTPase-activating protein-like protein gyp7 [Alternaria alternata]	XP_018382864, OAG17443	0	100	1680.61	814	814	1	100	0		0		0
TRINITY_DN37730_c0_g1	NN1	NE1	5.68864	0.0840336	1.67179e-10	1.41821e-09	0.164	0	0	3.709	3.426	5.438	0.358	0.16	0.472	0.796	1.388	0.779	TRINITY_DN37730_c0_g1	class v myosin	1072	gi|1070553068|ref|XP_018385209.1|myosin-2 [Alternaria alternata]gi|1027159410|gb|OAG19788.1|myosin-2 [Alternaria alternata]	XP_018385209, OAG19788	0	99.9057	2201.79	1060	1059	1	99.9057	0		0		0
TRINITY_DN33792_c0_g1	NN1	NE1	5.68864	0.0840336	1.66724e-10	1.41474e-09	0.106	0	0	2.419	2.246	3.544	0.348	0	0.207	0.909	1.423	0.635	TRINITY_DN33792_c0_g1	S-formylglutathione hydrol	318	gi|1070540016|ref|XP_018391354.1|S-formylglutathione hydrol [Alternaria alternata]gi|1027165566|gb|OAG25933.1|S-formylglutathione hydrol [Alternaria alternata]	XP_018391354, OAG25933	0	100	598.586	287	287	1	100	0		0		0
TRINITY_DN27212_c0_g1	NN1	NE1	5.68445	1.90542	4.54995e-14	6.78532e-13	0.039	0.174	0	2.379	2.09	6.73	0.493	0.447	0.033	0.502	0.5	0.66	TRINITY_DN27212_c0_g1	aldose 1-epimerase	381	gi|1070560180|ref|XP_018381750.1|aldose 1-epimerase [Alternaria alternata]gi|1027155941|gb|OAG16329.1|aldose 1-epimerase [Alternaria alternata]	XP_018381750, OAG16329	0	100	795.423	381	381	1	100	0		0		0
TRINITY_DN15225_c0_g1	NN1	NE1	5.68194	0.0851369	1.21806e-08	7.83529e-08	0	0.065	0	1.688	0.654	2.444	0.271	0.059	0.058	0.372	0.448	0.44	TRINITY_DN15225_c0_g1	histidine kinase HHK15p	585	gi|1070549110|ref|XP_018386907.1|putative histidine kinase HHK15p [Alternaria alternata]gi|1027161112|gb|OAG21486.1|putative histidine kinase HHK15p [Alternaria alternata]	XP_018386907, OAG21486	0	100	1209.9	585	585	1	100	0		0		0
TRINITY_DN37909_c0_g1	NN1	NE1	5.68183	0.0710809	2.35261e-09	1.69216e-08	0.116	0	0	2.193	1.99	4.504	0	0	0	0.693	0.552	0.271	TRINITY_DN37909_c0_g1	AAA ATPase	819	gi|1070545992|ref|XP_018388551.1|AAA ATPase [Alternaria alternata]gi|1027162759|gb|OAG23130.1|AAA ATPase [Alternaria alternata]	XP_018388551, OAG23130	0	100	1672.52	819	819	1	100	0		0		0
TRINITY_DN38645_c0_g1	NN1	NE1	5.68147	1.23766	2.43363e-14	3.80607e-13	0.279	0	0	4.706	3.327	9.071	0.406	0.093	0.265	1.229	0.673	1.202	TRINITY_DN38645_c0_g1	hypothetical protein CC77DRAFT_1047406	681	gi|1070544304|ref|XP_018388969.1|hypothetical protein CC77DRAFT_1047406 [Alternaria alternata]gi|1027163178|gb|OAG23548.1|hypothetical protein CC77DRAFT_1047406 [Alternaria alternata]	XP_018388969, OAG23548	0	99.5595	1387.09	681	678	1	99.5595	0		0		0
TRINITY_DN31009_c0_g1	NN1	NE1	5.6799	0.0841759	1.80321e-10	1.5225e-09	0	0.098	0	2.087	1.734	2.917	0.097	0	0.083	0.641	0.957	0.415	TRINITY_DN31009_c0_g1	mitochondrial-processing peptidase subunit beta	484	gi|1070562006|ref|XP_018380724.1|hypothetical protein CC77DRAFT_1025053 [Alternaria alternata]gi|1027154911|gb|OAG15303.1|hypothetical protein CC77DRAFT_1025053 [Alternaria alternata]	XP_018380724, OAG15303	0	100	996.112	484	484	1	100	0		0		0
TRINITY_DN39772_c1_g4	NN1	NE1	5.67962	1.62177	1.13623e-20	5.00744e-19	0	0.163	0	3.124	2.616	3.237	0.164	0	0.108	2.363	1.069	1.701	TRINITY_DN39772_c1_g4	elongation factor 1-alpha	132	gi|813211677|dbj|GAO48339.1|hypothetical protein G7K_2513-t1 [Saitoella complicata NRRL Y-17804]	GAO48339	6.8e-44	81.203	162.155	133	108	0		0		0		0
TRINITY_DN35954_c1_g1	NN1	NE1	5.67844	0.770641	3.89304e-12	4.22513e-11	0.154	0	0	3.43	1.677	4.824	0.087	0.076	0	0.822	1.009	1.346	TRINITY_DN35954_c1_g1	ATP-dependent Lon protease	122	gi|1028900874|gb|OAL03126.1|hypothetical protein IQ06DRAFT_292350 [Stagonospora sp. SRC1lsM3a]	OAL03126	2.95e-18	80	87.0409	65	52	0		0		0		0
TRINITY_DN30796_c0_g1	NN1	NE1	5.67567	0.0683758	4.05768e-08	2.42879e-07	0	0	0.093	2.366	0.881	3.992	0.106	0	0	0.571	0.578	1.126	TRINITY_DN30796_c0_g1	topoisomerase ii-associated pat1	861	gi|1070551820|ref|XP_018385496.1|hypothetical protein CC77DRAFT_1020621 [Alternaria alternata]gi|1027159698|gb|OAG20075.1|hypothetical protein CC77DRAFT_1020621 [Alternaria alternata]	XP_018385496, OAG20075	0	100	1746.1	861	861	1	100	0		0		0
TRINITY_DN28786_c0_g1	NN1	NE1	5.67525	1.60942	9.69247e-18	2.67262e-16	0.039	0.141	0	4.573	3.156	7.05	0.329	0.042	0.157	1.948	1.785	2.421	TRINITY_DN28786_c0_g1	---NA---	337	No Blast Hit							0		0		0		0
TRINITY_DN31200_c0_g1	NN1	NE1	5.67525	0.0818707	8.27262e-11	7.36829e-10	0	0.076	0	1.702	1.422	2.086	0	0	0.199	0	0.164	0.245	TRINITY_DN31200_c0_g1	fha domain	691	gi|1070542390|ref|XP_018390809.1|hypothetical protein CC77DRAFT_318185 [Alternaria alternata]gi|1027165020|gb|OAG25388.1|hypothetical protein CC77DRAFT_318185 [Alternaria alternata]	XP_018390809, OAG25388	0	99.6694	1231.47	605	603	1	99.6694	0		0		0
TRINITY_DN31167_c0_g1	NN1	NE1	5.675	0.778807	3.44013e-15	6.24115e-14	0.039	0.043	0	1.888	1.493	2.239	0.184	0.127	0.406	0	0.224	0.152	TRINITY_DN31167_c0_g1	rhizobactin siderophore biosynthesis rhbE	424	gi|1070551022|ref|XP_018386016.1|rhizobactin siderophore biosynthesis protein rhbE [Alternaria alternata]gi|1027160219|gb|OAG20595.1|rhizobactin siderophore biosynthesis protein rhbE [Alternaria alternata]	XP_018386016, OAG20595	0	100	874.389	424	424	1	100	0		0		0
TRINITY_DN26648_c0_g1	NN1	NE1	5.67437	1.26068	2.16375e-17	5.59694e-16	0	0.348	0	7.484	4.805	7.178	0.251	0.312	0	0.216	0.879	1.075	TRINITY_DN26648_c0_g1	---NA---	171	No Blast Hit							0		0		0		0
TRINITY_DN26153_c0_g1	NN1	NE1	5.67425	1.23681	5.17016e-10	4.08165e-09	0.048	0.109	0	1.196	1.621	6.077	0.213	0.051	0.232	0.346	0.586	0.626	TRINITY_DN26153_c0_g1	DNA binding regulatory	905	gi|1070557210|ref|XP_018383444.1|hypothetical protein CC77DRAFT_941675 [Alternaria alternata]gi|1027157640|gb|OAG18023.1|hypothetical protein CC77DRAFT_941675 [Alternaria alternata]	XP_018383444, OAG18023	0	100	1884	905	905	1	100	0		0		0
TRINITY_DN27363_c0_g1	NN1	NE1	5.67354	1.58206	6.64389e-15	1.15059e-13	0.164	0	0.056	2.738	2.801	7.319	0.145	0	0	1.861	1.966	1.82	TRINITY_DN27363_c0_g1 No TRANSDECODER pass										0		0		0		0
TRINITY_DN31052_c0_g1	NN1	NE1	5.67308	0.774069	3.40554e-14	5.19553e-13	0.039	0	0.046	2.127	1.166	2.175	0.087	0.042	0	0.502	0.81	1.033	TRINITY_DN31052_c0_g1	hypothetical protein CC77DRAFT_1052750	236	gi|1070558196|ref|XP_018382608.1|hypothetical protein CC77DRAFT_1052750 [Alternaria alternata]gi|1027156802|gb|OAG17187.1|hypothetical protein CC77DRAFT_1052750 [Alternaria alternata]	XP_018382608, OAG17187	4.79e-164	99.1525	476.093	236	234	1	99.1525	0		0		0
TRINITY_DN23775_c0_g1	NN1	NE1	5.67298	1.23476	1.64959e-12	1.90342e-11	0.106	0.065	0	2.552	1.592	5.694	0.232	0.16	0.265	1.783	1.276	1.566	TRINITY_DN23775_c0_g1	sequence-specific DNA binding RNA polymerase II transcription factor	500	gi|1070561546|ref|XP_018380916.1|hypothetical protein CC77DRAFT_446781 [Alternaria alternata]gi|1027155104|gb|OAG15495.1|hypothetical protein CC77DRAFT_446781 [Alternaria alternata]	XP_018380916, OAG15495	0	100	1025.77	488	488	1	100	0		0		0
TRINITY_DN23927_c0_g1	NN1	NE1	5.67231	0.0670044	1.09218e-09	8.21819e-09	0.067	0	0	1.542	1.109	2.508	0.145	0	0.066	0.242	0.491	0.559	TRINITY_DN23927_c0_g1 No TRANSDECODER pass										0		0		0		0
TRINITY_DN25123_c0_g1	NN1	NE1	5.67043	0.0761793	9.68097e-11	8.50592e-10	0	0	0.093	2.725	1.72	2.597	0	0.093	0.265	0.338	0.448	0.55	TRINITY_DN25123_c0_g1	hypothetical protein CC84DRAFT_786713	209	gi|1066285693|ref|XP_018034651.1|hypothetical protein CC84DRAFT_786713 [Paraphaeosphaeria sporulosa]gi|1027143835|gb|OAG04286.1|hypothetical protein CC84DRAFT_786713 [Paraphaeosphaeria sporulosa]	XP_018034651, OAG04286	2.01e-128	91.866	373.629	209	192	0		0		0		0
TRINITY_DN27278_c0_g1	NN1	NE1	5.67035	0.772215	7.70641e-15	1.31739e-13	0.067	0.076	0	2.406	2.474	3.531	0.068	0.067	0.124	0.779	0.785	1.143	TRINITY_DN27278_c0_g1	histidyl-tRNA synthetase	522	gi|1070539372|ref|XP_018391167.1|histidyl-tRNA synthetase [Alternaria alternata]gi|1027165379|gb|OAG25746.1|histidyl-tRNA synthetase [Alternaria alternata]	XP_018391167, OAG25746	0	99.6169	1067.76	522	520	1	99.6169	0		0		0
TRINITY_DN32033_c0_g1	NN1	NE1	5.66974	1.61225	2.46813e-13	3.24898e-12	0	0.304	0	6.248	2.687	8.854	0.474	0.051	0.746	0.874	0.673	1.261	TRINITY_DN32033_c0_g1	40S ribosomal S11	117	gi|942385733|gb|JAN74796.1|hypothetical protein [Daphnia magna]	JAN74796	4.42e-25	61.9835	105.531	121	75	0		0		0		0
TRINITY_DN31158_c0_g1	NN1	NE1	5.66942	0.0708209	6.84456e-10	5.30331e-09	0	0.098	0	1.648	2.004	3.237	0	0	0.431	0.441	0.112	0.432	TRINITY_DN31158_c0_g1	MSP domain-containing	292	gi|1070556238|ref|XP_018383654.1|MSP domain-containing protein [Alternaria alternata]gi|1027157851|gb|OAG18233.1|MSP domain-containing protein [Alternaria alternata]	XP_018383654, OAG18233	0	100	594.734	292	292	1	100	0		0		0
TRINITY_DN36927_c0_g1	NN1	NE1	5.66895	2.31096	1.47243e-20	6.34378e-19	0.356	0	0.269	9.558	7.52	18.77	0.783	0.447	0.431	2.389	1.198	1.803	TRINITY_DN36927_c0_g1	hypothetical protein CC77DRAFT_1033266	350	gi|1070557076|ref|XP_018383377.1|hypothetical protein CC77DRAFT_1033266 [Alternaria alternata]gi|1027157573|gb|OAG17956.1|hypothetical protein CC77DRAFT_1033266 [Alternaria alternata]	XP_018383377, OAG17956	0	97.7273	668.692	352	344	1	97.7273	0		0		0
TRINITY_DN33338_c0_g1	NN1	NE1	5.66525	0.068588	5.71642e-09	3.86745e-08	0	0.13	0	2.659	1.436	4.414	0	0	0	0.407	0.673	0.262	TRINITY_DN33338_c0_g1	UDP-galactopyranose mutase	541	gi|1070547144|ref|XP_018387900.1|UDP-galactopyranose mutase-like protein [Alternaria alternata]gi|1027162107|gb|OAG22479.1|UDP-galactopyranose mutase-like protein [Alternaria alternata]	XP_018387900, OAG22479	0	100	1130.93	541	541	1	100	0		0		0
TRINITY_DN31814_c0_g1	NN1	NE1	5.66388	1.87392	4.251e-17	1.03797e-15	0.385	0.424	0.195	12.602	11.259	28.289	1.354	0.574	0.903	6.077	4.966	5.645	TRINITY_DN31814_c0_g1	cullin-domain-containing	769	gi|909989244|gb|KNG46768.1|cullin-domain-containing protein [Stemphylium lycopersici]	KNG46768	0	98.9597	1569.29	769	761	0		0		0		0
TRINITY_DN35564_c1_g2	NN1	NE1	5.66268	0.0632469	1.78981e-10	1.51243e-09	0.087	0	0	2.047	1.692	2.738	0	0	0	0.312	0.517	0.203	TRINITY_DN35564_c1_g2	DNA binding	131	gi|147820844|emb|CAN69634.1|hypothetical protein VITISV_033181 [Vitis vinifera]	CAN69634	9.33e-58	98.9474	191.045	95	94	0		0		0		1	98.9474
TRINITY_DN31738_c0_g1	NN1	NE1	5.66192	1.87156	4.39024e-19	1.47944e-17	0.144	0.152	0	3.536	4.435	7.011	0.367	0	0.133	3.238	3.38	2.793	TRINITY_DN31738_c0_g1	---NA---	150	No Blast Hit							0		0		0		0
TRINITY_DN27539_c0_g1	NN1	NE1	5.66106	0.0535297	6.23107e-09	4.18105e-08	0	0	0.065	1.236	1.109	2.789	0.077	0.067	0.066	0.251	0.328	0.728	TRINITY_DN27539_c0_g1	nap family	360	gi|1070546872|ref|XP_018387764.1|hypothetical protein CC77DRAFT_931281 [Alternaria alternata]gi|1027161971|gb|OAG22343.1|hypothetical protein CC77DRAFT_931281 [Alternaria alternata]	XP_018387764, OAG22343	0	100	685.256	341	341	1	100	0		0		0
TRINITY_DN38183_c0_g1	NN1	NE1	5.65672	0.764537	3.5135e-13	4.49837e-12	0	0.098	0	1.635	1.322	2.725	0.048	0.042	0.041	0.58	0.319	0.313	TRINITY_DN38183_c0_g1	ENTH-domain-containing	119	gi|1070550888|ref|XP_018385949.1|ENTH-domain-containing protein [Alternaria alternata]gi|1027160152|gb|OAG20528.1|ENTH-domain-containing protein [Alternaria alternata]	XP_018385949, OAG20528	2.03e-60	93.2773	209.92	119	111	1	93.2773	0		0		0
TRINITY_DN38255_c0_g1	NN1	NE1	5.65571	1.59212	2.40833e-13	3.17403e-12	0.029	0.098	0	2.154	0.924	3.71	0.058	0	0.025	0.892	0.552	0.635	TRINITY_DN38255_c0_g1	alpha beta-hydrolase	132	gi|1070559230|ref|XP_018381874.1|alpha/beta-hydrolase [Alternaria alternata]gi|1027156066|gb|OAG16453.1|alpha/beta-hydrolase [Alternaria alternata]	XP_018381874, OAG16453	9.22e-81	96.124	253.447	129	124	1	96.124	0		0		0
TRINITY_DN24494_c0_g1	NN1	NE1	5.65487	1.59137	4.34731e-18	1.26508e-16	0.039	0.119	0	2.645	1.905	3.787	0.155	0.067	0.166	0.424	0.681	0.66	TRINITY_DN24494_c0_g1	transcriptional activator HAP2	343	gi|1070548926|ref|XP_018386815.1|hypothetical protein CC77DRAFT_1007757 [Alternaria alternata]gi|1027161020|gb|OAG21394.1|hypothetical protein CC77DRAFT_1007757 [Alternaria alternata]	XP_018386815, OAG21394	0	100	692.189	343	343	1	100	0		0		0
TRINITY_DN21385_c0_g1	NN1	NE1	5.65474	0.0674396	1.91394e-10	1.60931e-09	0.058	0	0	2.06	1.336	1.164	0.203	0.059	0.232	0.511	0.371	0.288	TRINITY_DN21385_c0_g1	mboat family	582	gi|1070550770|ref|XP_018386800.1|MBOAT-domain-containing protein [Alternaria alternata]gi|1027161004|gb|OAG21379.1|MBOAT-domain-containing protein [Alternaria alternata]	XP_018386800, OAG21379	0	100	1196.8	582	582	1	100	0		0		0
TRINITY_DN32969_c0_g1	NN1	NE1	5.65472	2.66285	1.7717e-13	2.38655e-12	0.299	0.836	0.296	5.902	43.6	25.397	0.164	0	0	1.974	0.716	1.405	TRINITY_DN32969_c0_g1	u3 small nucleolar rna-associated	649	gi|1070558942|ref|XP_018382337.1|hypothetical protein CC77DRAFT_1043128 [Alternaria alternata]gi|1027156530|gb|OAG16916.1|hypothetical protein CC77DRAFT_1043128 [Alternaria alternata]	XP_018382337, OAG16916	0	100	1327	649	649	1	100	0		0		0
TRINITY_DN9123_c0_g1	NN1	NE1	5.65322	0.0579793	1.87101e-09	1.362e-08	0.087	0	0	2.659	1.109	2.776	0.097	0.084	0.083	0.208	0.207	0	TRINITY_DN9123_c0_g1	c2h2 transcription factor	395	gi|1070543764|ref|XP_018390038.1|hypothetical protein CC77DRAFT_927494 [Alternaria alternata]gi|1027164248|gb|OAG24617.1|hypothetical protein CC77DRAFT_927494 [Alternaria alternata]	XP_018390038, OAG24617	0	100	829.706	395	395	1	100	0		0		0
TRINITY_DN30258_c0_g2	NN1	NE1	5.65322	2.32589	1.88092e-20	8.01153e-19	0.087	0.597	0	8.122	10.392	17.03	0.774	0.624	0.505	1.93	3.216	3.453	TRINITY_DN30258_c0_g2	heme oxygenase	331	gi|1070552896|ref|XP_018385123.1|heme oxygenase-like protein [Alternaria alternata]gi|1027159324|gb|OAG19702.1|heme oxygenase-like protein [Alternaria alternata]	XP_018385123, OAG19702	0	100	683.33	331	331	1	100	0		0		0
TRINITY_DN37393_c0_g1	NN1	NE1	5.65244	2.49721	5.24067e-26	5.37297e-24	0.144	0.413	0.065	7.644	10.747	14.535	0.077	0	0.066	0.97	0.612	0.863	TRINITY_DN37393_c0_g1	vacuolar import and degradation	438	gi|1070559222|ref|XP_018381870.1|VID27-domain-containing protein [Alternaria alternata]gi|1027156062|gb|OAG16449.1|VID27-domain-containing protein [Alternaria alternata]	XP_018381870, OAG16449	0	100	904.434	438	438	1	100	0		0		0
TRINITY_DN33882_c0_g1	NN1	NE1	5.64963	0.737315	1.66495e-08	1.05192e-07	0	0.054	0.056	1.196	0.796	4.76	0.116	0.051	0	0.381	0.578	0.872	TRINITY_DN33882_c0_g1 No TRANSDECODER pass										0		0		0		0
TRINITY_DN39772_c0_g4	NN1	NE1	5.6494	1.58734	4.00662e-17	9.83025e-16	0	0.185	0.056	4.094	2.843	6.308	0.367	0.278	0.157	0.537	0.604	0.719	TRINITY_DN39772_c0_g4	elongation factor	119	gi|629747983|gb|AHY88168.1|elongation factor 1a, partial [Torula herbarum]	AHY88168	1.24e-78	99.1597	245.358	119	118	0		0		0		0
TRINITY_DN30790_c0_g1	NN1	NE1	5.64887	1.22763	7.25518e-17	1.6916e-15	0.039	0.098	0	2.419	1.862	3.237	0.048	0.042	0	0.45	0.198	0.288	TRINITY_DN30790_c0_g1 No TRANSDECODER pass										0		0		0		0
TRINITY_DN11967_c0_g1	NN1	NE1	5.64873	3.26087	2.29795e-27	2.87215e-25	0.106	0.206	0.074	5.636	3.895	10.645	0.251	0.211	0.298	1.636	1.38	1.777	TRINITY_DN11967_c0_g1 No TRANSDECODER pass										0		0		0		0
TRINITY_DN30536_c0_g1	NN1	NE1	5.6486	2.78272	7.56745e-26	7.42072e-24	0.173	0.076	0.102	6.128	3.71	9.519	0.416	0.211	0.166	1.679	2.104	1.312	TRINITY_DN30536_c0_g1	SPX-domain-containing	756	gi|1070548006|ref|XP_018388331.1|SPX-domain-containing protein [Alternaria alternata]gi|1027162538|gb|OAG22910.1|SPX-domain-containing protein [Alternaria alternata]	XP_018388331, OAG22910	0	100	1556.58	756	756	1	100	0		0		0
TRINITY_DN33946_c0_g1	NN1	NE1	5.64718	0.0470089	6.37795e-10	4.96194e-09	0.058	0	0	1.25	1.08	1.996	0.193	0	0	0.563	0.422	0.55	TRINITY_DN33946_c0_g1	WD domain containing	511	gi|1070565146|ref|XP_018379222.1|WD domain-containing protein [Alternaria alternata]gi|1027153397|gb|OAG13801.1|WD domain-containing protein [Alternaria alternata]	XP_018379222, OAG13801	0	100	1004.2	511	511	1	100	0		0		0
TRINITY_DN27250_c0_g1	NN1	NE1	5.64671	0.746264	2.93127e-12	3.25191e-11	0	0.076	0.074	2.154	2.132	4.76	0.232	0.143	0.265	0.684	0.509	0.669	TRINITY_DN27250_c0_g1	eukaryotic translation initiation factor 5	415	gi|1070539512|ref|XP_018391431.1|eukaryotic translation initiation factor 5 [Alternaria alternata]gi|1027165643|gb|OAG26010.1|eukaryotic translation initiation factor 5 [Alternaria alternata]	XP_018391431, OAG26010	0	100	843.188	415	415	1	100	0		0		0
TRINITY_DN30912_c0_g1	NN1	NE1	5.64624	0.0594762	8.57267e-11	7.60666e-10	0	0.087	0	2.1	1.521	2.201	0.251	0.076	0.331	0.935	0.19	0.635	TRINITY_DN30912_c0_g1	translocation SEC63	689	gi|1070545520|ref|XP_018389577.1|protein translocation protein SEC63 [Alternaria alternata]gi|1027163786|gb|OAG24156.1|protein translocation protein SEC63 [Alternaria alternata]	XP_018389577, OAG24156	0	100	1423.3	689	689	1	100	0		0		0
TRINITY_DN37816_c0_g2	NN1	NE1	5.6449	2.30544	1.383e-26	1.51718e-24	0.106	0.087	0	3.842	2.488	4.222	0.174	0.051	0.174	0.641	0.517	1.033	TRINITY_DN37816_c0_g2	domain of unknwon function-domain-containing	593	gi|1070559192|ref|XP_018381855.1|hypothetical protein CC77DRAFT_373194 [Alternaria alternata]gi|1027156047|gb|OAG16434.1|hypothetical protein CC77DRAFT_373194 [Alternaria alternata]	XP_018381855, OAG16434	0	100	1162.13	593	593	1	100	0		0		0
TRINITY_DN33628_c0_g1	NN1	NE1	5.64436	0.744861	3.0571e-12	3.38043e-11	0	0.087	0.083	2.605	2.203	5.348	0.087	0.076	0.149	0.961	0.673	0.745	TRINITY_DN33628_c0_g1	glycolipid transfer	205	gi|1070553964|ref|XP_018384808.1|glycolipid transfer protein [Alternaria alternata]gi|1027159008|gb|OAG19387.1|glycolipid transfer protein [Alternaria alternata]	XP_018384808, OAG19387	2.35e-147	100	421.394	205	205	1	100	0		0		0
TRINITY_DN31678_c0_g1	NN1	NE1	5.64189	3.27072	1.11056e-30	2.06516e-28	0.183	1.206	0	18.983	24.167	26.485	1.267	0.801	0.936	5.289	5.397	5.586	TRINITY_DN31678_c0_g1	INSIG domain-containing	427	gi|1070550480|ref|XP_018386655.1|INSIG domain-containing protein [Alternaria alternata]gi|1027160859|gb|OAG21234.1|INSIG domain-containing protein [Alternaria alternata]	XP_018386655, OAG21234	0	100	879.782	427	427	1	100	0		0		0
TRINITY_DN27045_c0_g1	NN1	NE1	5.63914	1.60803	9.44723e-05	0.00038756	0	0.119	0	1.848	0	4.465	0	0	0	15.556	15.675	14.168	TRINITY_DN27045_c0_g1	hypothetical protein BN1723_001768, partial	204	gi|913900772|emb|CRK11409.1|hypothetical protein BN1723_001768, partial [Verticillium longisporum]	CRK11409	5.36e-05	61.9048	53.5286	63	39	0		0		0		0
TRINITY_DN32709_c0_g1	NN1	NE1	5.63814	2.64655	4.86446e-16	1.00441e-14	0.077	0.272	0.037	3.43	4.265	12.59	0.174	0.042	0.381	4.536	4.346	4.384	TRINITY_DN32709_c0_g1	guanosine-diphosphatase	630	gi|1070564654|ref|XP_018379333.1|guanosine-diphosphatase [Alternaria alternata]gi|1027153510|gb|OAG13912.1|guanosine-diphosphatase [Alternaria alternata]	XP_018379333, OAG13912	0	99.8273	1206.82	579	578	1	99.8273	0		0		0
TRINITY_DN13774_c0_g1	NN1	NE1	5.63754	0.0472374	1.4134e-07	7.88305e-07	0	0.141	0	3.509	0.896	5.271	0.28	0	0.249	0.467	0.629	0.457	TRINITY_DN13774_c0_g1 No TRANSDECODER pass										0		0		0		0
TRINITY_DN35666_c0_g1	NN1	NE1	5.63549	4.56895	8.15242e-16	1.62606e-14	1.435	1.075	0.065	27.583	17.926	85.929	1.566	0.886	0.845	3.385	3.966	3.225	TRINITY_DN35666_c0_g1	CDC50 family	440	gi|1070564352|ref|XP_018379628.1|Lem3/Cdc50 [Alternaria alternata]gi|1027153807|gb|OAG14207.1|Lem3/Cdc50 [Alternaria alternata]	XP_018379628, OAG14207	0	99.5272	875.159	423	421	1	99.5272	0		0		0
TRINITY_DN37043_c0_g1	NN1	NE1	5.63492	0.74246	4.11291e-13	5.21545e-12	0.087	0.098	0	4.001	2.047	4.708	0.097	0.169	0	0.303	0.103	0.398	TRINITY_DN37043_c0_g1	catalase A	740	gi|1070561914|ref|XP_018380678.1|catalase-domain-containing protein [Alternaria alternata]gi|1027154865|gb|OAG15257.1|catalase-domain-containing protein [Alternaria alternata]	XP_018380678, OAG15257	0	99.8649	1547.72	740	739	1	99.8649	0		0		0
TRINITY_DN26440_c0_g2	NN1	NE1	5.63434	0.750945	1.29368e-13	1.78585e-12	0	0.163	0	3.815	2.004	3.813	0.077	0.076	0.282	0.087	0.181	0.178	TRINITY_DN26440_c0_g2	serine threonine- phosphatase PP2A catalytic subunit	329	gi|189206039|ref|XP_001939354.1|serine/threonine-protein phosphatase PP2A catalytic subunit [Pyrenophora tritici-repentis Pt-1C-BFP]gi|330932340|ref|XP_003303734.1|hypothetical protein PTT_16076 [Pyrenophora teres f. teres 0-1]gi|627819651|ref|XP_007682665.1|hypothetical protein COCMIDRAFT_21781 [Bipolaris oryzae ATCC 44560]gi|628054047|ref|XP_007694298.1|hypothetical protein COCSADRAFT_32455 [Bi…	XP_001939354, XP_003303734, XP_007682665, XP_007694298, XP_007711056, XP_014556887, XP_018385469, EDU42073, EFQ88161, EMD69787, EUC34641, EUC50768, EUN27307, OAG20048	0	100	691.804	329	329	1	100	0		0		0
TRINITY_DN30774_c0_g1	NN1	NE1	5.63335	1.86836	9.08782e-12	9.3569e-11	0	0.326	0	4.905	4.108	15.213	0.696	0	0	1.749	1.052	1.041	TRINITY_DN30774_c0_g1	mitochondrial uncoupling 2	321	gi|1070540486|ref|XP_018391632.1|mitochondrial uncoupling protein 2 [Alternaria alternata]gi|1027165844|gb|OAG26211.1|mitochondrial uncoupling protein 2 [Alternaria alternata]	XP_018391632, OAG26211	0	100	654.44	321	321	1	100	0		0		0
TRINITY_DN39229_c0_g1	NN1	NE1	5.63259	0.0303853	4.19283e-09	2.89689e-08	0.067	0.033	0	1.343	0.995	2.521	0.106	0	0.066	0.121	0	0.237	TRINITY_DN39229_c0_g1	eisosome 1	871	gi|1070550472|ref|XP_018386651.1|hypothetical protein CC77DRAFT_1030837 [Alternaria alternata]gi|1027160855|gb|OAG21230.1|hypothetical protein CC77DRAFT_1030837 [Alternaria alternata]	XP_018386651, OAG21230	0	96.2156	1664.43	872	839	1	96.2156	0		0		0
TRINITY_DN24758_c0_g1	NN1	NE1	5.63217	0.0447395	2.30942e-10	1.91205e-09	0	0.185	0	3.084	4.762	4.133	0	0	1.276	0.407	1.009	0.787	TRINITY_DN24758_c0_g1	rho gtpase activation	357	gi|1070541754|ref|XP_018390491.1|hypothetical protein CC77DRAFT_1016087 [Alternaria alternata]gi|1027164702|gb|OAG25070.1|hypothetical protein CC77DRAFT_1016087 [Alternaria alternata]	XP_018390491, OAG25070	0	100	697.967	357	357	1	100	0		0		0
TRINITY_DN26243_c0_g1	NN1	NE1	5.63158	1.2077	3.96754e-14	5.99593e-13	0	0.065	0.028	1.17	1.308	2.725	0.126	0	0.058	0.736	0.629	0.474	TRINITY_DN26243_c0_g1	fe(2+) transport 3	317	gi|1070565812|ref|XP_018378876.1|Fe transport protein 3 [Alternaria alternata]gi|1027153046|gb|OAG13455.1|Fe transport protein 3 [Alternaria alternata]	XP_018378876, OAG13455	0	100	658.292	317	317	1	100	0		0		0
TRINITY_DN39462_c1_g1	NN1	NE1	5.63097	0.72023	7.03815e-09	4.69206e-08	0.077	0.087	0	2.114	1.223	6.922	0	0	0.157	0.493	0.491	0.093	TRINITY_DN39462_c1_g1	aldehyde dehydrogenase family 3 member f1	239	gi|731392863|ref|XP_010651247.1|PREDICTED: aldehyde dehydrogenase family 3 member F1 isoform X4 [Vitis vinifera]	XP_010651247	2.62e-163	99.1489	471.085	235	233	0		0		0		1	99.1489
TRINITY_DN23563_c0_g1	NN1	NE1	5.63043	1.20105	3.03588e-13	3.93645e-12	0.029	0.033	0.028	1.622	0.867	2.904	0.029	0.093	0.116	1.229	0.905	0.635	TRINITY_DN23563_c0_g1	hypothetical protein IQ06DRAFT_377937	320	gi|1028897853|gb|OAL00109.1|hypothetical protein IQ06DRAFT_377937 [Stagonospora sp. SRC1lsM3a]	OAL00109	4.56e-78	68.4028	259.996	288	197	0		0		0		0
TRINITY_DN46939_c0_g2	NN1	NE1	5.63033	0.0343313	5.66034e-08	3.328e-07	0	0.087	0	1.595	0.825	3.403	0.087	0	0	0.095	0.474	0.838	TRINITY_DN46939_c0_g2	glycoside hydrolase family 26	485	gi|1070543902|ref|XP_018390107.1|family 26 glycosyl hydrolase [Alternaria alternata]gi|1027164317|gb|OAG24686.1|family 26 glycosyl hydrolase [Alternaria alternata]	XP_018390107, OAG24686	0	99.5708	944.88	466	464	1	99.5708	0		0		0
TRINITY_DN37121_c0_g1	NN1	NE1	5.62895	2.07957	1.83344e-14	2.93053e-13	0.106	0.119	0	2.539	1.962	7.152	0.338	0.101	0.133	0.623	0.707	1.058	TRINITY_DN37121_c0_g1	lccl domain-containing	756	gi|1070550178|ref|XP_018386504.1|hypothetical protein CC77DRAFT_1040128 [Alternaria alternata]gi|1027160708|gb|OAG21083.1|hypothetical protein CC77DRAFT_1040128 [Alternaria alternata]	XP_018386504, OAG21083	0	100	1564.28	756	756	1	100	0		0		0
TRINITY_DN34752_c0_g1	NN1	NE1	5.62824	1.56807	1.28756e-20	5.63367e-19	0.048	0.163	0	3.828	3.113	4.069	0.048	0.236	0.091	1.021	1.25	1.718	TRINITY_DN34752_c0_g1	ARM repeat-containing	731	gi|1070557768|ref|XP_018383066.1|ARM repeat-containing protein [Alternaria alternata]gi|1027157261|gb|OAG17645.1|ARM repeat-containing protein [Alternaria alternata]	XP_018383066, OAG17645	0	93.9589	1508.43	778	731	1	93.9589	0		0		0
TRINITY_DN29645_c0_g1	NN1	NE1	5.62824	3.49484	1.43253e-22	8.77268e-21	0.327	0.163	0.028	6.274	5.217	15.443	0.387	0.118	0.141	2.034	1.854	2.124	TRINITY_DN29645_c0_g1	glycosyltransferase family 2	857	gi|1070553536|ref|XP_018384594.1|hypothetical protein CC77DRAFT_1031975 [Alternaria alternata]gi|1027158794|gb|OAG19173.1|hypothetical protein CC77DRAFT_1031975 [Alternaria alternata]	XP_018384594, OAG19173	0	100	1792.32	857	857	1	100	0		0		0
TRINITY_DN23330_c0_g1	NN1	NE1	5.62801	1.20651	1.19197e-16	2.70673e-15	0.039	0.087	0	1.901	2.189	3.122	0	0	0.116	0.675	0.871	0.762	TRINITY_DN23330_c0_g1	caspase domain-containing	153	gi|1070543400|ref|XP_018389856.1|hypothetical protein CC77DRAFT_522085 [Alternaria alternata]gi|1027164066|gb|OAG24435.1|hypothetical protein CC77DRAFT_522085 [Alternaria alternata]	XP_018389856, OAG24435	1.48e-66	94.9153	220.32	118	112	1	94.9153	0		0		0
[truncated: 4,957 more rows]
