# Supplementary material for: Transcriptome analyses suggest that changes in fungal endophyte lifestyle could be involved in grapevine bud necrosis
Source: Sci Rep. 2020 Jun 11;10:9514. doi: 10.1038/s41598-020-66500-0 (PMC7290027; doi:10.1038/s41598-020-66500-0)
Supplement: Supplementary file 9 — Supplementary Table 8. [file 41598_2020_66500_MOESM9_ESM.xlsx]

## Sheet: DE
ID_de_novo_assembly	sampleA	sampleB	logFC	logCPM	PValue	FDR	NN1_1	NN1_2	NN1_3	NE1_1	NE1_2	NE1_3	NN2_1	NN2_2	NN2_3	NE2_1	NE2_2	NE2_3	Query name	Sequence desc.	Sequence length	Hit desc.	Hit ACC	E-Value	Similarity	Bit-Score	Alignment length	Positives	Alternaria	similarity_alternaria	mycotymovirus	similarity_mycotymovirus	Pyrenochaeta sp. DS3sAY3a	Similarity_pyrenochaeta	Vitis vinifera	Similarity_Vitis
TRINITY_DN46953_c0_g1	NN2	NE2	13.0706	5.58314	1.35781e-290	4.14702e-286	0	0	0	0	0	0	0	0	0	50.38	52.414	52.407	TRINITY_DN46953_c0_g1	glycine-rich cell wall structural -like	277	gi|801371874|ref|XP_012062646.1|PREDICTED: glycine-rich cell wall structural protein 1-like isoform X2 [Atta cephalotes]	XP_012062646	5.66e-79	81.5217	253.062	276	225	0		0		0		0
TRINITY_DN33177_c0_g1	NN2	NE2	12.9184	5.43087	5.57155e-273	8.50831e-269	0	0.424	0	5.025	0.142	33.215	0	0	0	70.134	71.15	64.713	TRINITY_DN33177_c0_g1 No TRANSDECODER pass										0		0		0		0
TRINITY_DN39351_c0_g1	NN2	NE2	12.7108	5.22317	1.04076e-158	3.53186e-155	0	0	0	0	0	0	0	0	0	45.264	26.832	36.571	TRINITY_DN39351_c0_g1	hemocyanin subunit type 1 precursor	469	gi|145207345|emb|CAM84196.1|hexamerin 1 [Perla marginata]	CAM84196	2.43e-129	63.3554	404.06	453	287	0		0		0		0
TRINITY_DN35367_c0_g1	NN2	NE2	12.0053	4.51757	3.10376e-178	1.57992e-174	0	0.119	0	1.848	0	4.465	0	0	0	15.556	15.675	14.168	TRINITY_DN35367_c0_g1	poly	1004	gi|1007442948|gb|AMQ75908.1|polyprotein [Yam chlorotic necrotic mosaic virus]	AMQ75908	1.26e-10	42.1594	77.411	389	164	0		0		0		0
TRINITY_DN17962_c0_g1	NN2	NE2	11.2644	3.77762	2.96377e-116	6.96303e-113	0	0	0	0.199	0.213	0.614	0	0	0	30.973	32.807	36.03	TRINITY_DN17962_c0_g1	HSP20-like chaperone	230	gi|1070550404|ref|XP_018386617.1|30 kDa heat shock protein [Alternaria alternata]gi|1027160821|gb|OAG21196.1|30 kDa heat shock protein [Alternaria alternata]	XP_018386617, OAG21196	6.55e-168	100	475.322	230	230	1	100	0		0		0
TRINITY_DN34088_c0_g1	NN2	NE2	10.7423	5.07489	3.98692e-218	4.05895e-214	0	0.608	0	2.765	0.213	13.46	0.039	0	0	35.725	29.876	35.615	TRINITY_DN34088_c0_g1	---NA---	693	No Blast Hit							0		0		0		0
TRINITY_DN10769_c1_g1	NN2	NE2	10.5906	3.10704	3.36972e-69	1.94185e-66	0	0	0	0	0	0.128	0	0	0	22.888	24.935	16.572	TRINITY_DN10769_c1_g1 No TRANSDECODER pass										0		0		0		0
TRINITY_DN16976_c0_g1	NN2	NE2	10.5357	3.05283	6.75317e-81	6.6534e-78	0	0	0	0	0	0	0	0	0	28.99	27.436	29.42	TRINITY_DN16976_c0_g1	hypothetical protein IQ07DRAFT_645872	149	gi|1029183833|gb|OAL48404.1|hypothetical protein IQ07DRAFT_645872 [Pyrenochaeta sp. DS3sAY3a]	OAL48404	5.57e-83	90.5405	253.447	148	134	0		0		1	90.5405	0
TRINITY_DN43720_c0_g1	NN2	NE2	10.5276	3.04481	2.15473e-81	2.19366e-78	0	0	0	0	0	0	0	0	0	34.089	34.73	33.516	TRINITY_DN43720_c0_g1	hypothetical protein Micbo1qcDRAFT_208361	139	gi|1000218332|gb|KXJ87350.1|hypothetical protein Micbo1qcDRAFT_208361 [Microdochium bolleyi]	KXJ87350	1.03e-32	79.7753	124.02	89	71	0		0		0		0
TRINITY_DN59164_c0_g1	NN2	NE2	10.416	2.9342	2.43809e-76	1.8616e-73	0	2.487	0	0	0	0	0	0	0	23.442	24.815	23.063	TRINITY_DN59164_c0_g1 No TRANSDECODER pass										0		0		0		0
TRINITY_DN49253_c0_g1	NN2	NE2	10.2753	2.7951	1.18717e-66	6.14551e-64	0	0	0	0	0	0	0	0	0	37.188	30.6	31.688	TRINITY_DN49253_c0_g1	---NA---	116	No Blast Hit							0		0		0		0
TRINITY_DN21733_c0_g1	NN2	NE2	10.2178	2.73847	2.33347e-62	9.50252e-60	0	0	0	0	12.553	3.838	0	0	0	8.63	10.071	11.155	TRINITY_DN21733_c0_g1	---NA---	407	No Blast Hit							0		0		0		0
TRINITY_DN60583_c0_g1	NN2	NE2	10.2149	2.73548	9.45023e-67	5.06366e-64	0	0	0	0	0	0	0	0	0	9.133	10.252	9.53	TRINITY_DN60583_c0_g1 No TRANSDECODER pass										0		0		0		0
TRINITY_DN25349_c0_g1	NN2	NE2	10.2115	2.73215	1.06286e-66	5.59688e-64	0	0.033	0	0.837	0.028	2.137	0	0	0	4.449	4.923	4.477	TRINITY_DN25349_c0_g1	replication 1a	988	gi|400354975|ref|YP_006576518.1|replication protein 1a [Amazon lily mild mottle virus]gi|398650492|dbj|BAM34543.1|replication protein 1a [Amazon lily mild mottle virus]	YP_006576518, BAM34543	5.52e-23	48.1848	117.087	303	146	0		0		0		0
TRINITY_DN20473_c0_g1	NN2	NE2	10.1976	2.71843	4.20692e-67	2.29442e-64	0	0.076	0	1.05	0.043	2.418	0	0	0	5.895	6.035	5.975	TRINITY_DN20473_c0_g1	RNA-dependent RNA	762	gi|629675516|ref|XP_007799255.1|putative replicase readthrough protein [Eutypa lata UCREL1]gi|471559195|gb|EMR61648.1|putative replicase readthrough protein [Eutypa lata UCREL1]	XP_007799255, EMR61648	2.47e-26	42.6009	127.487	446	190	0		0		0		0
TRINITY_DN16767_c0_g1	NN2	NE2	10.1944	2.71523	5.27916e-65	2.48056e-62	0	0	0	0	0	0	0	0	0	9.133	10.243	8.726	TRINITY_DN16767_c0_g1 No TRANSDECODER pass										0		0		0		0
TRINITY_DN8429_c0_g1	NN2	NE2	10.0366	2.5598	1.54562e-61	6.13067e-59	0	0	0	0	0	0	0	0	0	18.819	18.115	17.393	TRINITY_DN8429_c0_g1 No TRANSDECODER pass										0		0		0		0
TRINITY_DN935_c0_g1	NN2	NE2	10.0328	2.55606	9.66338e-61	3.55589e-58	0	0	0	0	0	0	0	0	0	15.114	14.477	13.373	TRINITY_DN935_c0_g1	zinc finger 512B-like	185	gi|665818744|ref|XP_008558215.1|PREDICTED: uncharacterized protein DDB_G0272724-like [Microplitis demolitor]	XP_008558215	9e-14	67.2414	76.6406	174	117	0		0		0		0
TRINITY_DN21764_c0_g3	NN2	NE2	10.0047	2.5286	2.85045e-39	3.53897e-37	0	0	0	0	0	0	0	0	0	31.051	13.821	24.358	TRINITY_DN21764_c0_g3 No TRANSDECODER pass										0		0		0		0
TRINITY_DN29142_c0_g1	NN2	NE2	9.96475	2.48929	1.81485e-50	3.95921e-48	0	0	0	0	0	0	0	0	0	8.111	5.372	7.016	TRINITY_DN29142_c0_g1	hemocyanin subunit type 1 precursor	592	gi|145207345|emb|CAM84196.1|hexamerin 1 [Perla marginata]	CAM84196	6.77e-143	64.5793	443.736	511	330	0		0		0		0
TRINITY_DN21628_c0_g1	NN2	NE2	9.92421	2.4492	9.08041e-28	5.07009e-26	0	0	0	0	0	0	0	0	0	9.02	33.738	20.152	TRINITY_DN21628_c0_g1	---NA---	184	No Blast Hit							0		0		0		0
TRINITY_DN36364_c0_g3	NN2	NE2	9.86403	2.39033	7.20276e-55	2.01823e-52	0	0	0	0.532	0	0	0	0	0	22.282	20.4	19.289	TRINITY_DN36364_c0_g3 No TRANSDECODER pass										0		0		0		0
TRINITY_DN22098_c0_g1	NN2	NE2	9.83295	2.35993	1.01324e-51	2.4177e-49	0	0.163	0	0	0.668	0	0	0	0	21.226	16.546	18.028	TRINITY_DN22098_c0_g1 No TRANSDECODER pass										0		0		0		0
TRINITY_DN21713_c0_g1	NN2	NE2	9.81947	2.34674	7.92107e-54	2.08556e-51	0	0.576	0	0	0	0	0	0	0	7.73	6.855	7.152	TRINITY_DN21713_c0_g1 No TRANSDECODER pass										0		0		0		0
TRINITY_DN16892_c0_g1	NN2	NE2	9.7923	2.32011	9.1894e-52	2.20994e-49	0	0	0	0	0	0	0	0	0	7.142	8.657	7.643	TRINITY_DN16892_c0_g1	---NA---	101	No Blast Hit							0		0		0		0
TRINITY_DN40666_c0_g1	NN2	NE2	9.69317	2.22298	4.31342e-38	4.87927e-36	0	0	0	0	0	0	0	0	0	11.721	21.581	13.499	TRINITY_DN40666_c0_g1	hypothetical protein CHGG_06893	114	gi|116197475|ref|XP_001224549.1|hypothetical protein CHGG_06893 [Chaetomium globosum CBS 148.51]gi|88178172|gb|EAQ85640.1|hypothetical protein CHGG_06893 [Chaetomium globosum CBS 148.51]	XP_001224549, EAQ85640	3.11e-05	54.386	52.373	114	62	0		0		0		0
TRINITY_DN47624_c0_g1	NN2	NE2	9.67311	2.20353	3.18338e-48	6.23248e-46	0	0	0	0	0	0	0	0	0	4.146	3.914	3.284	TRINITY_DN47624_c0_g1	ORF 4	430	gi|255612558|ref|YP_223923.2|ORF 4 [Fusarium graminearum dsRNA mycovirus-1]gi|239950219|gb|AAT07070.2|ORF 4 [Fusarium graminearum dsRNA mycovirus-1]	YP_223923, AAT07070	0	92.2535	741.11	426	393	0		0		0		0
TRINITY_DN7774_c0_g1	NN2	NE2	9.6474	2.17865	4.75374e-50	1.0013e-47	0	0	0	0	0	0	0	0	0	5.808	5.82	5.984	TRINITY_DN7774_c0_g1	59 kDa	413	gi|959121696|ref|YP_009182159.1|59 kDa protein [Pleospora typhicola fusarivirus 1]gi|953064479|gb|ALO50137.1|59 kDa protein [Pleospora typhicola fusarivirus 1]	YP_009182159, ALO50137	1.93e-132	66.7458	404.06	421	281	0		0		0		0
TRINITY_DN27215_c0_g1	NN2	NE2	9.63257	2.16403	1.42602e-45	2.47464e-43	0	0	0.056	0	0	0	0	0	0	6.025	7.906	6.102	TRINITY_DN27215_c0_g1 No TRANSDECODER pass										0		0		0		0
TRINITY_DN36543_c0_g2	NN2	NE2	9.61206	2.14398	4.12615e-42	6.0297e-40	0	0	0	0	0	0	0	0	0	25.831	18.615	17.359	TRINITY_DN36543_c0_g2 No TRANSDECODER pass										0		0		0		0
TRINITY_DN23528_c0_g1	NN2	NE2	9.54237	2.07634	3.7914e-43	5.76103e-41	0	0	0.083	0	0	0.102	0	0	0	8.44	8.019	9.378	TRINITY_DN23528_c0_g1	---NA---	187	No Blast Hit							0		0		0		0
TRINITY_DN1991_c0_g1	NN2	NE2	9.50932	2.04421	7.3589e-46	1.2917e-43	0	0	0	1.436	0	0	0	0	0	19.148	19.391	17.858	TRINITY_DN1991_c0_g1	chaperone heat shock Hsp12	123	gi|1066281657|ref|XP_018037358.1|chaperone/heat shock protein-like protein Hsp12 [Paraphaeosphaeria sporulosa]gi|1027146544|gb|OAG06993.1|chaperone/heat shock protein-like protein Hsp12 [Paraphaeosphaeria sporulosa]	XP_018037358, OAG06993	6.81e-41	85.7143	143.28	98	84	0		0		0		0
TRINITY_DN29749_c0_g1	NN2	NE2	9.49777	2.03311	1.48918e-45	2.56964e-43	0	0	0	0	0	0	0	0	0	9.461	9.027	9.792	TRINITY_DN29749_c0_g1	---NA---	210	No Blast Hit							0		0		0		0
TRINITY_DN57429_c0_g1	NN2	NE2	9.46379	2.00008	6.30301e-44	9.97443e-42	0	0	0	0.173	0.171	0	0	0	0	16.534	14.166	14.904	TRINITY_DN57429_c0_g1 No TRANSDECODER pass										0		0		0		0
TRINITY_DN31827_c0_g1	NN2	NE2	9.36777	1.90741	7.19975e-39	8.65727e-37	0	0	0	0	6.681	2.329	0	0	0	6.302	6.88	8.692	TRINITY_DN31827_c0_g1	---NA---	337	No Blast Hit							0		0		0		0
TRINITY_DN24715_c0_g1	NN2	NE2	9.33729	1.87771	8.16353e-38	8.90466e-36	0	0	0	0	0	0	0	0	0	12.595	8.691	10.529	TRINITY_DN24715_c0_g1 No TRANSDECODER pass										0		0		0		0
TRINITY_DN31827_c0_g2	NN2	NE2	9.33137	1.87184	4.07198e-41	5.50293e-39	0	0	0	0	13.007	3.378	0	0	0	13.686	14.985	12.585	TRINITY_DN31827_c0_g2	---NA---	175	No Blast Hit							0		0		0		0
TRINITY_DN8958_c0_g1	NN2	NE2	9.32455	1.86544	4.84011e-41	6.48363e-39	0	0	0	0	0	0	0	0	0	9.981	11.157	11.451	TRINITY_DN8958_c0_g1 No TRANSDECODER pass										0		0		0		0
TRINITY_DN20418_c0_g2	NN2	NE2	9.2865	1.82853	1.0274e-39	1.30746e-37	0	0.369	0	0	2.132	0.525	0	0	0	18.092	20.478	16.69	TRINITY_DN20418_c0_g2	hypothetical protein H072_6819	116	gi|748509784|ref|XP_011112598.1|hypothetical protein H072_6819 [Dactylellina haptotyla CBS 200.50]gi|526198221|gb|EPS39397.1|hypothetical protein H072_6819 [Dactylellina haptotyla CBS 200.50]	XP_011112598, EPS39397	1.01e-20	80.8219	91.2781	73	59	0		0		0		0
TRINITY_DN29142_c0_g2	NN2	NE2	9.27856	1.82152	1.25435e-27	6.89033e-26	0	0	0	0	0	0	0	0	0	8.379	3.708	8.057	TRINITY_DN29142_c0_g2	hemocyanin subunit type 1 precursor	385	gi|145207345|emb|CAM84196.1|hexamerin 1 [Perla marginata]	CAM84196	7.36e-96	62.3711	313.538	388	242	0		0		0		0
TRINITY_DN35943_c1_g2	NN2	NE2	9.27236	1.81533	2.91822e-37	3.09473e-35	0	0	0	0	0.185	0.358	0	0	0	13.045	11.881	16.563	TRINITY_DN35943_c1_g2	actin	117	gi|386306307|gb|AFJ05199.1|actin beta, partial [Rhinolophus marshalli]	AFJ05199	6.59e-78	100	238.81	117	117	0		0		0		0
TRINITY_DN5498_c0_g1	NN2	NE2	9.25992	1.80302	4.6587e-40	5.97841e-38	0	0	0	0	0	0	0	0	0	3.835	4.113	3.851	TRINITY_DN5498_c0_g1	siderophore iron transporter mirB	600	gi|1029189130|gb|OAL53691.1|siderophore iron transporter-like protein mirB [Pyrenochaeta sp. DS3sAY3a]	OAL53691	0	96.3333	1129.39	600	578	0		0		1	96.3333	0
TRINITY_DN35106_c0_g1	NN2	NE2	9.22659	1.77084	5.09769e-38	5.72403e-36	0	0	0	0	0	0	0	0	0	5.133	6.061	4.951	TRINITY_DN35106_c0_g1 No TRANSDECODER pass										0		0		0		0
TRINITY_DN37248_c0_g2	NN2	NE2	9.22632	1.77069	5.269e-39	6.48895e-37	0	0	0	0	0.867	0	0	0	0	16.309	14.502	14.794	TRINITY_DN37248_c0_g2 No TRANSDECODER pass										0		0		0		0
TRINITY_DN52652_c0_g1	NN2	NE2	9.20609	1.75109	1.93093e-27	1.05124e-25	0	0	0	0	0	0	0	0	0	12.5	5.647	7.313	TRINITY_DN52652_c0_g1 No TRANSDECODER pass										0		0		0		0
TRINITY_DN55921_c0_g1	NN2	NE2	9.19879	1.74426	9.68746e-39	1.1468e-36	0	0.272	0	0	0	0	0	0	0	6.761	6.674	6.805	TRINITY_DN55921_c0_g1	hypothetical protein AOL_s00109g58	290	gi|748516890|ref|XP_011124841.1|hypothetical protein AOL_s00109g58 [Arthrobotrys oligospora ATCC 24927]gi|345563486|gb|EGX46486.1|hypothetical protein AOL_s00109g58 [Arthrobotrys oligospora ATCC 24927]	XP_011124841, EGX46486	6.6e-106	74.9196	323.553	311	233	0		0		0		0
TRINITY_DN4399_c0_g1	NN2	NE2	9.19207	1.73771	4.06257e-38	4.6126e-36	0	0	0	0	0	0	0	0	0	3.835	4.311	3.809	TRINITY_DN4399_c0_g1	alternative sulfate transporter	501	gi|1029188066|gb|OAL52629.1|alternative sulfate transporter [Pyrenochaeta sp. DS3sAY3a]	OAL52629	0	97.2056	976.082	501	487	0		0		1	97.2056	0
TRINITY_DN14446_c0_g1	NN2	NE2	9.14277	1.6903	2.46537e-36	2.45268e-34	0	0	0	0	0	0	0	0	0	8.864	9.674	7.761	TRINITY_DN14446_c0_g1	myosin regulatory light chain 2	225	gi|968059298|ref|XP_001998894.2|uncharacterized protein Dmoj_GI23377, partial [Drosophila mojavensis]gi|946588296|gb|EDW14355.2|uncharacterized protein Dmoj_GI23377, partial [Drosophila mojavensis]	XP_001998894, EDW14355	2.64e-121	96.875	357.836	224	217	0		0		0		0
TRINITY_DN31346_c0_g1	NN2	NE2	9.14238	1.69008	2.3696e-32	1.78697e-30	0	0	0	0	0	0	0	0	0	3.428	5.561	4.63	TRINITY_DN31346_c0_g1 No TRANSDECODER pass										0		0		0		0
TRINITY_DN12459_c0_g1	NN2	NE2	9.12894	1.67665	2.82065e-19	7.7263e-18	0	0	0	0	0	0	0	0	0	4.06	17.149	8.371	TRINITY_DN12459_c0_g1	---NA---	237	No Blast Hit							0		0		0		0
TRINITY_DN20544_c0_g1	NN2	NE2	9.10533	1.65484	1.97526e-34	1.73358e-32	0	0	0	0	0.284	0	0	0	0	6.544	5.544	7.38	TRINITY_DN20544_c0_g1	nitrate transporter	313	gi|169619613|ref|XP_001803219.1|hypothetical protein SNOG_13005 [Parastagonospora nodorum SN15]gi|111058685|gb|EAT79805.1|hypothetical protein SNOG_13005 [Parastagonospora nodorum SN15]	XP_001803219, EAT79805	3.48e-173	86.7089	503.056	316	274	0		0		0		0
TRINITY_DN47421_c0_g1	NN2	NE2	9.06896	1.61959	1.34957e-33	1.11102e-31	0	0	0	0	0	0	0	0	0	21.442	17.693	15.573	TRINITY_DN47421_c0_g1	larval cuticle 8-like	121	gi|1036832823|ref|XP_016955214.1|PREDICTED: larval cuticle protein 8-like [Drosophila biarmipes]gi|1036841794|ref|XP_016955709.1|PREDICTED: larval cuticle protein 8-like [Drosophila biarmipes]	XP_016955214, XP_016955709	7.05e-40	78.3019	140.969	106	83	0		0		0		0
TRINITY_DN4860_c0_g1	NN2	NE2	9.06816	1.61917	3.01413e-35	2.81521e-33	0	0.76	0	0	0	0	0	0	0	7.981	8.26	9.259	TRINITY_DN4860_c0_g1 No TRANSDECODER pass										0		0		0		0
TRINITY_DN45212_c0_g1	NN2	NE2	9.0373	4.65227	1.48727e-185	9.08483e-182	0	0	0	0	0	0	0	0	0.481	111.105	112.898	97.713	TRINITY_DN45212_c0_g1 No TRANSDECODER pass										0		0		0		0
TRINITY_DN51865_c0_g1	NN2	NE2	9.02946	1.58235	1.21919e-32	9.2859e-31	0	0	0	0	0	0	0	0	0	8.319	6.613	9.293	TRINITY_DN51865_c0_g1	---NA---	154	No Blast Hit							0		0		0		0
TRINITY_DN329_c0_g1	NN2	NE2	9.02262	1.5754	8.97504e-35	8.18256e-33	0	0	0	0	0.185	0	0	0	0	7.332	7.975	6.644	TRINITY_DN329_c0_g1	RNA-binding Vip1	163	gi|189204968|ref|XP_001938819.1|RNA-binding protein Vip1 [Pyrenophora tritici-repentis Pt-1C-BFP]gi|187985918|gb|EDU51406.1|RNA-binding protein Vip1 [Pyrenophora tritici-repentis Pt-1C-BFP]	XP_001938819, EDU51406	2.93e-81	93.4783	253.447	138	129	0		0		0		0
TRINITY_DN4249_c0_g2	NN2	NE2	9.01404	1.56753	1.95868e-33	1.60381e-31	0	0	0	0.12	0.128	0	0	0	0.05	6.856	8.105	8.811	TRINITY_DN4249_c0_g2	glycosyl transferase family 2	188	gi|1029185641|gb|OAL50208.1|hypothetical protein IQ07DRAFT_587867 [Pyrenochaeta sp. DS3sAY3a]	OAL50208	7.9e-72	80	229.565	230	184	0		0		1	80	0
TRINITY_DN52688_c0_g1	NN2	NE2	8.99104	1.54524	3.19104e-30	2.03893e-28	0	0	0	0	0	0	0	0	0	5.029	7.984	5.738	TRINITY_DN52688_c0_g1 No TRANSDECODER pass										0		0		0		0
TRINITY_DN890_c0_g2	NN2	NE2	8.98259	1.53739	1.16618e-31	8.40034e-30	0	0	0	0	0	0	0	0	0	3.662	5.303	4.621	TRINITY_DN890_c0_g2 No TRANSDECODER pass										0		0		0		0
TRINITY_DN1657_c0_g1	NN2	NE2	8.96607	1.52181	2.88585e-33	2.32492e-31	0	0	0	0	0	0	0	0	0	4.752	5.018	5.721	TRINITY_DN1657_c0_g1	ADP,ATP carrier	299	gi|125981733|ref|XP_001354870.1|sesB, isoform A [Drosophila pseudoobscura pseudoobscura]gi|195167036|ref|XP_002024340.1|GL14863 [Drosophila persimilis]gi|969507097|ref|XP_015041750.1|sesB, isoform B [Drosophila pseudoobscura pseudoobscura]gi|54643182|gb|EAL31926.1|sesB, isoform A [Drosophila pseudoobscura pseudoobscura]gi|194107713|gb|EDW29756.1|GL14863 [Drosophila persimilis]gi|950777262|gb|KRT0…	XP_001354870, XP_002024340, XP_015041750, EAL31926, EDW29756, KRT06687	0	98.6622	596.66	299	295	0		0		0		0
TRINITY_DN53116_c0_g1	NN2	NE2	8.95025	1.50652	5.7855e-32	4.24762e-30	0	0	0	0	0	0	0	0	0	4.519	3.457	3.572	TRINITY_DN53116_c0_g1	arginine kinase isoform X1	369	gi|1131331978|gb|JAV16345.1|putative creatine kinase, partial [Haematobia irritans]	JAV16345	0	96.6387	705.286	357	345	0		0		0		0
TRINITY_DN25603_c0_g1	NN2	NE2	8.93914	4.55796	1.97768e-176	8.6289e-173	0	0	0	30.481	6.738	89.345	0.754	0	0	58.95	61.493	68.132	TRINITY_DN25603_c0_g1	RNA-dependent RNA polymerase	296	gi|1002883636|gb|AMN92730.1|replication-associated polyprotein [Fusarium graminearum mycotymovirus 1]	AMN92730	5.77e-145	84.7973	462.225	296	251	0		1	84.7973	0		0
TRINITY_DN28207_c1_g1	NN2	NE2	8.93354	1.4907	8.36551e-32	6.04017e-30	0	0.141	0.13	0.292	1.18	0	0	0	0	10.18	7.725	8.591	TRINITY_DN28207_c1_g1	hypothetical protein CC77DRAFT_711174	164	gi|1070546410|ref|XP_018388760.1|hypothetical protein CC77DRAFT_711174 [Alternaria alternata]gi|1027162968|gb|OAG23339.1|hypothetical protein CC77DRAFT_711174 [Alternaria alternata]	XP_018388760, OAG23339	1.19e-77	89.5105	240.736	143	128	1	89.5105	0		0		0
TRINITY_DN58271_c0_g1	NN2	NE2	8.93308	1.49047	6.54419e-32	4.77023e-30	0	0	0	0	0	0	0	0	0	10.241	11.778	13.22	TRINITY_DN58271_c0_g1 No TRANSDECODER pass										0		0		0		0
TRINITY_DN9427_c0_g1	NN2	NE2	8.90883	1.46701	2.08412e-31	1.46667e-29	0	0	0	0	0	0	0	0	0	11.236	10.148	8.43	TRINITY_DN9427_c0_g1	RNA binding	151	gi|1029189579|gb|OAL54140.1|RNA binding protein-like protein [Pyrenochaeta sp. DS3sAY3a]	OAL54140	2.14e-67	95.614	212.616	114	109	0		0		1	95.614	0
TRINITY_DN31691_c0_g1	NN2	NE2	8.90015	1.45886	1.95739e-30	1.26658e-28	0	0	0	0	0	0	0	0	0	12.734	10.243	10.334	TRINITY_DN31691_c0_g1	proline-rich extensin EPR1	124	gi|968086951|ref|XP_015034680.1|uncharacterized protein Dwil_GK28003 [Drosophila willistoni]gi|946580804|gb|KRF97783.1|uncharacterized protein Dwil_GK28003 [Drosophila willistoni]	XP_015034680, KRF97783	5.93e-37	73.7288	142.51	118	87	0		0		0		0
TRINITY_DN17627_c0_g1	NN2	NE2	8.90007	1.45882	6.06928e-32	4.44528e-30	0	0	0	0	0	0	0	0	0	4.164	5.061	4.232	TRINITY_DN17627_c0_g1 No TRANSDECODER pass										0		0		0		0
TRINITY_DN51910_c0_g1	NN2	NE2	8.87432	1.43439	3.66906e-32	2.74658e-30	0	0	0	0	0	0	0	0	0	9.955	10.7	9.2	TRINITY_DN51910_c0_g1 No TRANSDECODER pass										0		0		0		0
TRINITY_DN1865_c0_g2	NN2	NE2	8.86534	1.42601	2.06205e-17	4.5803e-16	0	0	0	0	0	0	0	0	0	5.696	1.285	3.055	TRINITY_DN1865_c0_g2 No TRANSDECODER pass										0		0		0		0
TRINITY_DN53935_c0_g1	NN2	NE2	8.85576	1.41737	1.40654e-23	5.61551e-22	0	0	0	0	0	0	0	0	0	6.596	2.966	5.984	TRINITY_DN53935_c0_g1 No TRANSDECODER pass										0		0		0		0
TRINITY_DN21913_c0_g1	NN2	NE2	8.84806	1.40951	1.66449e-30	1.08626e-28	0	0	0	0	0	0	0	0	0	10.344	13.744	11.011	TRINITY_DN21913_c0_g1 No TRANSDECODER pass										0		0		0		0
TRINITY_DN37251_c0_g1	NN2	NE2	8.83822	1.40066	1.5222e-29	9.31683e-28	0	0	0	0	0.412	0.23	0	0	0	11.271	9.76	13.669	TRINITY_DN37251_c0_g1	beta-	172	gi|831753562|ref|XP_012747851.1|hypothetical protein SAMD00019534_123350, partial [Acytostelium subglobosum LB1]gi|735848680|dbj|GAM29160.1|hypothetical protein SAMD00019534_123350, partial [Acytostelium subglobosum LB1]	XP_012747851, GAM29160	4.06e-120	99.4152	351.673	171	170	0		0		0		0
TRINITY_DN18386_c0_g1	NN2	NE2	8.82994	1.39252	5.45811e-29	3.23065e-27	0	0.597	0	0	0	0	0	0	0	4.519	6.682	6.001	TRINITY_DN18386_c0_g1 No TRANSDECODER pass										0		0		0		0
TRINITY_DN15440_c0_g1	NN2	NE2	8.82015	1.38369	3.13267e-26	1.53576e-24	0	0	0	0	0	0	0	0	0	10.898	6.665	11.739	TRINITY_DN15440_c0_g1	---NA---	195	No Blast Hit							0		0		0		0
TRINITY_DN20260_c0_g1	NN2	NE2	8.78468	1.3497	2.35746e-30	1.51902e-28	0	0	0	0	0	0	0	0	0	7.496	6.398	6.272	TRINITY_DN20260_c0_g1 No TRANSDECODER pass										0		0		0		0
TRINITY_DN54345_c0_g1	NN2	NE2	8.77591	1.34119	6.32736e-29	3.72351e-27	0	0	0	0	0	0	0	0	0	5.921	7.381	5.315	TRINITY_DN54345_c0_g1 No TRANSDECODER pass										0		0		0		0
TRINITY_DN11416_c0_g1	NN2	NE2	8.7662	3.10348	5.07777e-84	5.53876e-81	0	0	0	0	0	0	0	0	0.108	25.389	25.703	23.867	TRINITY_DN11416_c0_g1 No TRANSDECODER pass										0		0		0		0
TRINITY_DN52202_c0_g1	NN2	NE2	8.74747	1.31453	2.06941e-29	1.25654e-27	0	0	0	0	0.27	0	0	0	0	8.224	6.674	6.509	TRINITY_DN52202_c0_g1 No TRANSDECODER pass										0		0		0		0
TRINITY_DN32726_c0_g1	NN2	NE2	8.73639	1.30493	1.20406e-22	4.43065e-21	0	0	0	0	2.502	1.062	0	0	0	4.389	7.51	9.725	TRINITY_DN32726_c0_g1	---NA---	239	No Blast Hit							0		0		0		0
TRINITY_DN28961_c0_g1	NN2	NE2	8.71769	1.28703	1.96328e-27	1.06695e-25	0	0	0	0	0	0	0	0	0	2.909	2.845	4.003	TRINITY_DN28961_c0_g1	---NA---	485	No Blast Hit							0		0		0		0
TRINITY_DN6093_c0_g1	NN2	NE2	8.69915	1.26916	4.26509e-29	2.55421e-27	0	0	0	0	0	0	0	0	0	8.786	7.044	7.499	TRINITY_DN6093_c0_g1	myosin light chain alkali isoform X1	179	gi|968060640|ref|XP_002001360.2|uncharacterized protein Dmoj_GI10745, isoform A [Drosophila mojavensis]gi|1060187995|ref|XP_017856341.1|PREDICTED: myosin light chain alkali isoform X1 [Drosophila arizonae]gi|1062650617|ref|XP_017957149.1|PREDICTED: myosin light chain alkali isoform X1 [Drosophila navojoa]gi|946590309|gb|EDW16821.2|uncharacterized protein Dmoj_GI10745, isoform A [Drosophila mojave…	XP_002001360, XP_017856341, XP_017957149, EDW16821	5.49e-99	96.129	295.434	155	149	0		0		0		0
TRINITY_DN39838_c5_g1	NN2	NE2	8.69072	3.03092	6.09631e-80	5.64223e-77	0	0	0	0	0.284	37.77	0.28	0	0	49.099	51.862	52.534	TRINITY_DN39838_c5_g1	RNA-dependent RNA polymerase	141	gi|1002883636|gb|AMN92730.1|replication-associated polyprotein [Fusarium graminearum mycotymovirus 1]	AMN92730	4.21e-40	68.5714	155.992	140	96	0		1	68.5714	0		0
TRINITY_DN14744_c0_g1	NN2	NE2	8.68929	1.25992	8.70232e-30	5.42421e-28	0	0.217	0	0	0	0	0	0	0	5.419	5.777	5.518	TRINITY_DN14744_c0_g1	hypothetical protein CHGG_06893	219	gi|116197475|ref|XP_001224549.1|hypothetical protein CHGG_06893 [Chaetomium globosum CBS 148.51]gi|88178172|gb|EAQ85640.1|hypothetical protein CHGG_06893 [Chaetomium globosum CBS 148.51]	XP_001224549, EAQ85640	1.13e-10	54.7945	70.8626	146	80	0		0		0		0
TRINITY_DN28557_c0_g1	NN2	NE2	8.67936	1.25061	8.176e-30	5.11703e-28	0	0.282	0	0	0	0	0	0	0	6.813	6.544	7.71	TRINITY_DN28557_c0_g1	---NA---	109	No Blast Hit							0		0		0		0
TRINITY_DN62127_c0_g1	NN2	NE2	8.66948	1.2413	2.33884e-29	1.41451e-27	0	0	0	0	0	0	0	0	0	7.271	8.251	7.583	TRINITY_DN62127_c0_g1 No TRANSDECODER pass										0		0		0		0
TRINITY_DN10799_c0_g1	NN2	NE2	8.66925	1.24119	1.70925e-29	1.04199e-27	0	0	0	0	0	0	0	0	0	9.228	9.045	9.784	TRINITY_DN10799_c0_g1 No TRANSDECODER pass										0		0		0		0
TRINITY_DN1375_c0_g1	NN2	NE2	8.65939	1.23187	3.40041e-27	1.79681e-25	0	0	0	0	0	0	0	0	0	7.635	5.234	6.153	TRINITY_DN1375_c0_g1 No TRANSDECODER pass										0		0		0		0
TRINITY_DN27955_c0_g1	NN2	NE2	8.63962	1.21311	1.87867e-27	1.02461e-25	0	0	0	0.253	0	0	0	0	0	14.673	12.295	10.436	TRINITY_DN27955_c0_g1 No TRANSDECODER pass										0		0		0		0
TRINITY_DN12320_c0_g2	NN2	NE2	8.63856	1.21263	1.62425e-26	8.18609e-25	0	0	0	0	0	0	0	0	0	4.32	3.052	4.46	TRINITY_DN12320_c0_g2	troponin skeletal muscle isoform X1	380	gi|1036828794|ref|XP_017113250.1|PREDICTED: troponin T, skeletal muscle isoform X1 [Drosophila elegans]	XP_017113250	0	98.2405	551.977	341	335	0		0		0		0
TRINITY_DN15788_c0_g1	NN2	NE2	8.63044	1.20381	7.43499e-12	8.70704e-11	0	0	0	0	0	0	0	0	0	2.614	27.349	10.512	TRINITY_DN15788_c0_g1 No TRANSDECODER pass										0		0		0		0
TRINITY_DN40705_c0_g1	NN2	NE2	8.62854	1.20313	2.24428e-27	1.2089e-25	0	0	0	0	0	0	0	0	0	5.878	4.389	5.747	TRINITY_DN40705_c0_g1	hypothetical protein AOL_s00004g561	139	gi|748480881|ref|XP_011117512.1|hypothetical protein AOL_s00004g561 [Arthrobotrys oligospora ATCC 24927]gi|345571087|gb|EGX53902.1|hypothetical protein AOL_s00004g561 [Arthrobotrys oligospora ATCC 24927]	XP_011117512, EGX53902	1.76e-48	71.6216	164.851	148	106	0		0		0		0
TRINITY_DN16693_c0_g1	NN2	NE2	8.60739	1.18358	3.26789e-26	1.59948e-24	0	0	0	0	0	0	0	0	0	6.709	7.243	9.589	TRINITY_DN16693_c0_g1 No TRANSDECODER pass										0		0		0		0
TRINITY_DN25004_c0_g1	NN2	NE2	8.5863	1.16393	4.91416e-25	2.21043e-23	0	0	0	11.738	0.668	0	0	0	0	16.222	12.028	19.568	TRINITY_DN25004_c0_g1 No TRANSDECODER pass										0		0		0		0
TRINITY_DN46112_c0_g1	NN2	NE2	8.5769	1.15454	1.13871e-26	5.80608e-25	0	0	0	0	0	0	0	0	0	8.345	6.622	6.153	TRINITY_DN46112_c0_g1 No TRANSDECODER pass										0		0		0		0
TRINITY_DN24544_c0_g2	NN2	NE2	8.56571	1.14434	4.49574e-28	2.54276e-26	0	0	0	0	0	0	0	0	0	6.951	6.803	7.253	TRINITY_DN24544_c0_g2	---NA---	139	No Blast Hit							0		0		0		0
TRINITY_DN30997_c1_g1	NN2	NE2	8.54437	1.12431	9.39561e-28	5.23651e-26	0	0	0	0	0	0	0	0	0	12.249	10.622	10.927	TRINITY_DN30997_c1_g1	---NA---	127	No Blast Hit							0		0		0		0
TRINITY_DN12355_c0_g2	NN2	NE2	8.52215	1.10375	1.24288e-27	6.83962e-26	0	0	0	0	0	0	0	0	0	7.393	7.148	7.482	TRINITY_DN12355_c0_g2 No TRANSDECODER pass										0		0		0		0
TRINITY_DN56527_c0_g1	NN2	NE2	8.52173	1.10357	1.47668e-25	6.92442e-24	0	0	0	0	0	0	0	0	0	4.069	5.122	5.798	TRINITY_DN56527_c0_g1	subtilisin-like serine protease PR1A	235	gi|1029189087|gb|OAL53648.1|subtilisin-like protease [Pyrenochaeta sp. DS3sAY3a]	OAL53648	6.96e-152	98.2979	442.195	235	231	0		0		1	98.2979	0
TRINITY_DN52661_c0_g1	NN2	NE2	8.51124	1.09351	2.16931e-27	1.17266e-25	0	0	0	0	0	0	0	0	0	4.346	4.449	4.147	TRINITY_DN52661_c0_g1 No TRANSDECODER pass										0		0		0		0
TRINITY_DN21170_c0_g1	NN2	NE2	8.5008	1.0834	3.01456e-23	1.17384e-21	0	0	0	0	0	0	0	0	0	9.938	7.415	5.654	TRINITY_DN21170_c0_g1	endocuticle structural glyco bd-2	196	gi|1063031192|gb|JAT53753.1|Larval cuticle protein 1, partial [Anthurium amnicola]	JAT53753	6.86e-29	57.0681	118.242	191	109	0		0		0		0
TRINITY_DN10767_c0_g2	NN2	NE2	8.50033	1.08321	5.53488e-23	2.10781e-21	0	0	0	0	0	0	0	0	0	3.835	2.259	2.412	TRINITY_DN10767_c0_g2	PREDICTED: uncharacterized protein LOC105203245 isoform X1	181	gi|751233298|ref|XP_011170322.1|PREDICTED: uncharacterized protein LOC105203245 isoform X1 [Solenopsis invicta]gi|751233300|ref|XP_011170323.1|PREDICTED: uncharacterized protein LOC105203245 isoform X2 [Solenopsis invicta]	XP_011170322, XP_011170323	2.41e-79	85.1852	246.128	162	138	0		0		0		0
TRINITY_DN58980_c0_g1	NN2	NE2	8.46583	1.0514	8.06404e-27	4.15332e-25	0	0	0	0	0	0	0	0	0	5.064	5.199	5.07	TRINITY_DN58980_c0_g1 No TRANSDECODER pass										0		0		0		0
TRINITY_DN1418_c0_g1	NN2	NE2	8.46581	1.05139	2.02714e-25	9.33829e-24	0	0	0	0	0	0	0	0	0	2.952	3.966	3.546	TRINITY_DN1418_c0_g1	neutral protease 2	352	gi|1029179965|gb|OAL44548.1|hypothetical protein IQ07DRAFT_477485, partial [Pyrenochaeta sp. DS3sAY3a]	OAL44548	0	97.4138	616.305	348	339	0		0		1	97.4138	0
TRINITY_DN35943_c1_g4	NN2	NE2	8.44358	1.03029	2.69677e-23	1.05596e-21	0	0	0	0	0	0	0	0	0	11.452	10.838	6.635	TRINITY_DN35943_c1_g4	truncated actin-4	125	gi|826463734|ref|XP_012534721.1|PREDICTED: actin, muscle-like, partial [Monomorium pharaonis]	XP_012534721	9.63e-86	99.2	259.61	125	124	0		0		0		0
TRINITY_DN50607_c0_g1	NN2	NE2	8.43087	1.01903	3.62362e-24	1.51192e-22	0	0	0	0	0	0	0	0	0	4.709	3.173	3.758	TRINITY_DN50607_c0_g1	related to myo-inositol transport ITR1	362	gi|1029180758|gb|OAL45338.1|putative facilitated glucose transporter [Pyrenochaeta sp. DS3sAY3a]	OAL45338	0	98.0663	687.952	362	355	0		0		1	98.0663	0
TRINITY_DN30907_c0_g2	NN2	NE2	8.39487	0.985868	4.14798e-23	1.59356e-21	0	0	0	0	0	0	0	0	0	4.839	3.233	4.757	TRINITY_DN30907_c0_g2	DD3_DICDI ame: Full= DD3-3 Flags: Precursor	163	gi|281202241|gb|EFA76446.1|hypothetical protein PPL_10211 [Polysphondylium pallidum PN500]	EFA76446	5.83e-38	63.1902	147.132	163	103	0		0		0		0
TRINITY_DN50534_c0_g1	NN2	NE2	8.37046	0.963363	2.78683e-25	1.26848e-23	0	0	0	0	0	0	0	0	0	7.99	7.389	8.413	TRINITY_DN50534_c0_g1	larval cuticle 8-like	124	gi|907742437|ref|XP_013116553.1|PREDICTED: larval cuticle protein 8-like [Stomoxys calcitrans]	XP_013116553	9.5e-41	82.1782	142.895	101	83	0		0		0		0
TRINITY_DN28899_c1_g1	NN2	NE2	8.35868	0.95224	9.85293e-25	4.31748e-23	0	0	0	0	0	0	0	0	0	3.004	3.406	2.7	TRINITY_DN28899_c1_g1	hypothetical protein IQ07DRAFT_272186	413	gi|1029189983|gb|OAL54543.1|hypothetical protein IQ07DRAFT_272186 [Pyrenochaeta sp. DS3sAY3a]	OAL54543	0	97.0944	822.002	413	401	0		0		1	97.0944	0
TRINITY_DN60964_c0_g1	NN2	NE2	8.35862	0.952213	1.58096e-24	6.85877e-23	0	0	0	0	0	0	0	0	0	5.107	4.302	3.969	TRINITY_DN60964_c0_g1	troponin I isoform X1	208	gi|968039960|ref|XP_015016730.1|uncharacterized protein Dmoj_GI14711, isoform I [Drosophila mojavensis]gi|1060264693|ref|XP_017870274.1|PREDICTED: troponin I isoform X1 [Drosophila arizonae]gi|946577197|gb|KRF94164.1|uncharacterized protein Dmoj_GI14711, isoform I [Drosophila mojavensis]	XP_015016730, XP_017870274, KRF94164	9.42e-137	99.0385	394.815	208	206	0		0		0		0
TRINITY_DN25715_c0_g2	NN2	NE2	8.3585	0.952157	1.36871e-23	5.48598e-22	0	0	0	0	0	0	0	0	0	4.51	6.492	5.256	TRINITY_DN25715_c0_g2 No TRANSDECODER pass										0		0		0		0
TRINITY_DN40488_c0_g1	NN2	NE2	8.34645	0.940868	7.06894e-24	2.8825e-22	0	0	0	0	0	0	0	0	0	4.484	4.828	3.512	TRINITY_DN40488_c0_g1	heat shock 70 kDa cognate 4	267	gi|195036134|ref|XP_001989526.1|GH18848 [Drosophila grimshawi]gi|193893722|gb|EDV92588.1|GH18848 [Drosophila grimshawi]	XP_001989526, EDV92588	0	97.0037	526.554	267	259	0		0		0		0
TRINITY_DN31661_c1_g2	NN2	NE2	8.34633	0.940817	1.42253e-23	5.66452e-22	0	0	0	0	0	0	0	0	0	5.298	6.691	7.236	TRINITY_DN31661_c1_g2	alpha 1-	125	gi|953697073|gb|ALO78727.1|alpha 1-tubulin, partial [Sogatella furcifera]	ALO78727	1.45e-84	99.2	258.84	125	124	0		0		0		0
TRINITY_DN52086_c0_g1	NN2	NE2	8.34617	0.940757	7.03984e-25	3.12516e-23	0	0.228	0	0	0	0	0	0	0	9.99	10.01	8.548	TRINITY_DN52086_c0_g1 No TRANSDECODER pass										0		0		0		0
TRINITY_DN61456_c0_g1	NN2	NE2	8.34581	0.9406	1.07066e-24	4.67812e-23	0	0	0	0	0	0	0	0	0	4.172	5.035	4.799	TRINITY_DN61456_c0_g1 No TRANSDECODER pass										0		0		0		0
TRINITY_DN58544_c0_g1	NN2	NE2	8.33345	0.929137	8.30208e-25	3.66419e-23	0	0	0	0	0	0	0	0	0	4.276	4.872	4.291	TRINITY_DN58544_c0_g1	hypothetical protein IQ07DRAFT_59678	148	gi|1029184981|gb|OAL49549.1|hypothetical protein IQ07DRAFT_59678 [Pyrenochaeta sp. DS3sAY3a]	OAL49549	1.72e-52	71.875	176.022	160	115	0		0		1	71.875	0
TRINITY_DN36933_c0_g1	NN2	NE2	8.3329	0.928919	7.82034e-22	2.69886e-20	0	0	0	0.213	5.118	16.889	0	0	0	3.22	4.889	5.087	TRINITY_DN36933_c0_g1	---NA---	101	No Blast Hit							0		0		0		0
TRINITY_DN56452_c0_g1	NN2	NE2	8.32129	0.917687	5.4852e-22	1.91681e-20	0	0	0	0	0	0	0	0	0	11.868	8.665	7.253	TRINITY_DN56452_c0_g1 No TRANSDECODER pass										0		0		0		0
TRINITY_DN19550_c0_g1	NN2	NE2	8.32014	0.917236	7.95489e-23	2.9593e-21	0	0	0	0	0	0	0	0	0	6.648	4.708	6.813	TRINITY_DN19550_c0_g1	trypsin alpha-3	233	gi|195056245|ref|XP_001995022.1|GH22924 [Drosophila grimshawi]gi|193899228|gb|EDV98094.1|GH22924 [Drosophila grimshawi]	XP_001995022, EDV98094	3.69e-127	89.8678	373.244	227	204	0		0		0		0
TRINITY_DN26771_c0_g1	NN2	NE2	8.30778	0.905663	1.12042e-24	4.88157e-23	0	0.272	0	13.745	1.066	0	0	0	0	8.05	8.76	8.785	TRINITY_DN26771_c0_g1 No TRANSDECODER pass										0		0		0		0
TRINITY_DN23126_c0_g1	NN2	NE2	8.29556	0.894104	3.58015e-22	1.26557e-20	0	0	0	0.319	0.085	0.269	0	0	0	3.973	3.026	2.539	TRINITY_DN23126_c0_g1	btb poz	329	gi|1029180208|gb|OAL44790.1|hypothetical protein IQ07DRAFT_592072 [Pyrenochaeta sp. DS3sAY3a]	OAL44790	7.47e-178	89	507.679	300	267	0		0		1	89	0
TRINITY_DN19864_c0_g1	NN2	NE2	8.28188	0.881917	7.72067e-23	2.89686e-21	0	0	0	0.093	0	0	0	0	0	4.259	2.992	3.58	TRINITY_DN19864_c0_g1	glycoside hydrolase family 72	316	gi|1029182332|gb|OAL46907.1|hypothetical protein IQ07DRAFT_144694 [Pyrenochaeta sp. DS3sAY3a]	OAL46907	0	98.4177	637.491	316	311	0		0		1	98.4177	0
TRINITY_DN18195_c0_g1	NN2	NE2	8.28184	0.881902	4.21493e-23	1.61724e-21	0	0	0	0	0	0	0	0	0	3.047	4.164	3.868	TRINITY_DN18195_c0_g1	---NA---	307	No Blast Hit							0		0		0		0
TRINITY_DN16990_c0_g1	NN2	NE2	8.28182	0.881889	4.12846e-24	1.71087e-22	0	0	0	0	0	0	0	0	0	3.09	3.561	3.572	TRINITY_DN16990_c0_g1	keratinocyte proline-rich -like	227	gi|1009373581|gb|KYM97430.1|Helicase SRCAP [Cyphomyrmex costatus]	KYM97430	2.58e-28	58.794	119.783	199	117	0		0		0		0
TRINITY_DN22490_c0_g1	NN2	NE2	8.2812	0.881703	1.58499e-17	3.56735e-16	0	0	0	0	0	0	0	0	0	4.242	1.69	3.538	TRINITY_DN22490_c0_g1	myosin heavy muscle isoform X12	344	gi|939252175|ref|XP_014245714.1|PREDICTED: myosin heavy chain, muscle isoform X22 [Cimex lectularius]	XP_014245714	0	98.8372	653.284	344	340	0		0		0		0
TRINITY_DN61290_c0_g1	NN2	NE2	8.256	0.857982	3.35628e-23	1.30086e-21	0.087	0	0	0	0	0	0	0	0	4.224	3.897	3.182	TRINITY_DN61290_c0_g1	30 kda heat shock	275	gi|1040034525|gb|OBS27250.1|hypothetical protein FPOA_01192 [Fusarium poae]	OBS27250	9.95e-167	92.3664	476.863	262	242	0		0		0		0
TRINITY_DN35980_c0_g1	NN2	NE2	8.25481	0.857512	1.33679e-21	4.52141e-20	0	0	0	0	0.171	13.012	0	0	0	4.06	4.682	6.415	TRINITY_DN35980_c0_g1 No TRANSDECODER pass										0		0		0		0
TRINITY_DN40716_c0_g1	NN2	NE2	8.24191	0.845472	1.10939e-21	3.8028e-20	0	0	0	0	0	0	0	0	0	2.857	1.837	2.531	TRINITY_DN40716_c0_g1	Arginine kinase	355	gi|1063004212|gb|JAT40264.1|Arginine kinase [Anthurium amnicola]	JAT40264	0	96.8927	700.279	354	343	0		0		0		0
TRINITY_DN4124_c0_g1	NN2	NE2	8.2292	0.833461	8.98803e-23	3.32742e-21	0	0	0	0	0	0	0	0	0	5.912	6.613	4.782	TRINITY_DN4124_c0_g1	---NA---	196	No Blast Hit							0		0		0		0
TRINITY_DN9667_c0_g1	NN2	NE2	8.229	0.833359	6.0767e-19	1.60549e-17	0	0	0	0	0	0	0	0	0	7.912	3.975	4.807	TRINITY_DN9667_c0_g1	myosin regulatory light chain 2	206	gi|939265541|ref|XP_014252820.1|PREDICTED: myosin regulatory light chain 2 [Cimex lectularius]	XP_014252820	6.16e-101	93.3333	303.523	165	154	0		0		0		0
TRINITY_DN10904_c0_g1	NN2	NE2	8.22834	0.833103	2.53496e-23	9.96433e-22	0	0	0	0.133	1.294	0	0	0	0	4.328	4.604	5.29	TRINITY_DN10904_c0_g1 No TRANSDECODER pass										0		0		0		0
TRINITY_DN17891_c0_g1	NN2	NE2	8.22807	0.83305	1.15679e-17	2.63661e-16	0	0	0	0	0	0	0	0	0	2.026	4.699	4.477	TRINITY_DN17891_c0_g1	---NA---	190	No Blast Hit							0		0		0		0
TRINITY_DN5239_c0_g1	NN2	NE2	8.21506	0.820824	1.58313e-20	4.84974e-19	0	0	0	0	0	0	0	0	0	4.597	2.656	3.394	TRINITY_DN5239_c0_g1	endocuticle structural glyco bd-2-like	209	gi|1069822763|ref|XP_018334193.1|PREDICTED: endocuticle structural glycoprotein SgAbd-2-like isoform X2 [Agrilus planipennis]	XP_018334193	4.31e-30	62.9921	119.783	127	80	0		0		0		0
TRINITY_DN25589_c0_g1	NN2	NE2	8.2017	0.808447	2.59023e-22	9.26356e-21	0	0	0	0	0	0	0	0	0	3.151	4.018	2.988	TRINITY_DN25589_c0_g1	Cysteine-rich membrane 2	232	gi|829187548|ref|XP_001022724.2|hypothetical protein TTHERM_00629910 [Tetrahymena thermophila SB210]gi|586730900|gb|EAS02479.2|hypothetical protein TTHERM_00629910 [Tetrahymena thermophila SB210]	XP_001022724, EAS02479	3.76e-08	39.5	63.929	200	79	0		0		0		0
TRINITY_DN47805_c0_g1	NN2	NE2	8.20129	0.808281	1.53556e-21	5.1651e-20	0	0	0	0	0	0	0	0	0	6.111	9.441	8.091	TRINITY_DN47805_c0_g1 No TRANSDECODER pass										0		0		0		0
TRINITY_DN17802_c0_g2	NN2	NE2	8.20107	0.808187	3.90514e-23	1.50404e-21	0	0.228	0	0	0.299	0	0	0	0	4.761	5.372	5.704	TRINITY_DN17802_c0_g2	mismatched base pair and cruciform dna recognition	179	gi|1029180042|gb|OAL44625.1|hypothetical protein IQ07DRAFT_592290 [Pyrenochaeta sp. DS3sAY3a]	OAL44625	3.72e-109	95.4802	322.398	177	169	0		0		1	95.4802	0
TRINITY_DN16626_c0_g1	NN2	NE2	8.17412	0.78315	8.01683e-20	2.29906e-18	0	0	0	0	0	0.102	0	0	0	4.545	3.138	2.573	TRINITY_DN16626_c0_g1 No TRANSDECODER pass										0		0		0		0
TRINITY_DN1219_c0_g2	NN2	NE2	8.17375	0.78303	9.86561e-22	3.38938e-20	0.039	0	0	0	0	0	0	0	0.041	3.09	4.173	3.064	TRINITY_DN1219_c0_g2	acetyltransferase	272	gi|827066933|ref|XP_008094973.1|acetyltransferase [Colletotrichum graminicola M1.001]gi|310795492|gb|EFQ30953.1|acetyltransferase [Colletotrichum graminicola M1.001]	XP_008094973, EFQ30953	2.6e-13	48.2759	77.0258	203	98	0		0		0		0
TRINITY_DN30997_c0_g1	NN2	NE2	8.1735	0.782931	9.98182e-21	3.09822e-19	0	0	0	0	0	0	0	0	0	11.141	7.001	8.108	TRINITY_DN30997_c0_g1 No TRANSDECODER pass										0		0		0		0
TRINITY_DN42614_c0_g1	NN2	NE2	8.17343	0.782902	1.56926e-17	3.53454e-16	0	0	0	0	0	0	0	0	0	11.478	4.923	7.329	TRINITY_DN42614_c0_g1 No TRANSDECODER pass										0		0		0		0
TRINITY_DN2319_c0_g1	NN2	NE2	8.1734	0.782892	2.58744e-23	1.01445e-21	0	0	0	0	0.114	0	0	0	0	4.25	4.009	4.037	TRINITY_DN2319_c0_g1	lipid binding	301	gi|1029182011|gb|OAL46587.1|hypothetical protein IQ07DRAFT_155694 [Pyrenochaeta sp. DS3sAY3a]	OAL46587	0	99.6678	619.002	301	300	0		0		1	99.6678	0
TRINITY_DN16755_c0_g1	NN2	NE2	8.17327	0.782839	8.70036e-23	3.22484e-21	0	0	0	0	0	0	0	0	0	4.579	5.501	5.366	TRINITY_DN16755_c0_g1	cuticular 47Eg-like	119	gi|557775522|ref|XP_005187407.1|PREDICTED: cuticular protein 47Eg-like [Musca domestica]gi|557775524|ref|XP_005187408.1|PREDICTED: cuticular protein 47Eg-like [Musca domestica]	XP_005187407, XP_005187408	1.15e-36	78.1513	132.88	119	93	0		0		0		0
TRINITY_DN60546_c0_g1	NN2	NE2	8.15995	0.770293	9.2956e-21	2.897e-19	0	0.065	0	0	0	0	0	0	0	2.303	3.026	1.896	TRINITY_DN60546_c0_g1	cell lysis	347	gi|1029189307|gb|OAL53868.1|hypothetical protein IQ07DRAFT_677285 [Pyrenochaeta sp. DS3sAY3a]	OAL53868	0	85.2243	609.372	379	323	0		0		1	85.2243	0
TRINITY_DN15288_c0_g1	NN2	NE2	8.15828	0.769716	1.23781e-17	2.81288e-16	0	0	0	0	0	0	0	0	0	3.463	1.604	3.385	TRINITY_DN15288_c0_g1	deleted in azoospermia 2-like	387	gi|662208326|ref|XP_008477708.1|PREDICTED: deleted in azoospermia protein 2-like [Diaphorina citri]	XP_008477708	2.07e-18	54.375	97.4413	320	174	0		0		0		0
TRINITY_DN54022_c0_g1	NN2	NE2	8.14552	0.757275	1.64088e-21	5.49514e-20	0	0	0	0	0	0	0	0	0	8.63	8.407	6.153	TRINITY_DN54022_c0_g1	hypothetical protein CGGC5_6872	109	gi|596674941|ref|XP_007277721.1|hypothetical protein CGGC5_6872 [Colletotrichum gloeosporioides Nara gc5]gi|429858405|gb|ELA33224.1|hypothetical protein CGGC5_6872 [Colletotrichum gloeosporioides Nara gc5]	XP_007277721, ELA33224	3.58e-10	68.1159	62.3882	69	47	0		0		0		0
TRINITY_DN24632_c0_g1	NN2	NE2	8.14469	0.756977	2.83168e-13	4.03571e-12	0	0	0	0	0	0	0	0	0	3.471	16.132	11.731	TRINITY_DN24632_c0_g1	---NA---	111	No Blast Hit							0		0		0		0
TRINITY_DN49361_c0_g1	NN2	NE2	8.14466	0.75694	1.22544e-21	4.16787e-20	0	0	0	0	0.256	0	0	0	0	7.046	9.415	9.445	TRINITY_DN49361_c0_g1	hypothetical protein IQ07DRAFT_640109	101	gi|1029190044|gb|OAL54604.1|hypothetical protein IQ07DRAFT_640109 [Pyrenochaeta sp. DS3sAY3a]	OAL54604	1.04e-47	94.1176	160.614	102	96	0		0		1	94.1176	0
TRINITY_DN3793_c0_g1	NN2	NE2	8.13051	0.743964	1.60283e-22	5.83475e-21	0	0	0	0	0	0	0	0	0	2.173	2.457	2.268	TRINITY_DN3793_c0_g1 No TRANSDECODER pass										0		0		0		0
TRINITY_DN47304_c0_g1	NN2	NE2	8.1304	0.743916	1.06813e-22	3.93521e-21	0	0	0	0	0	0	0	0	0	2.874	2.794	2.895	TRINITY_DN47304_c0_g1	L-ornithine 5-monooxygenase (L-ornithine N(5)-oxygenase)	357	gi|1029179078|gb|OAL43666.1|L-ornithine 5-monooxygenase (L-ornithine N(5)-oxygenase) [Pyrenochaeta sp. DS3sAY3a]	OAL43666	0	98.5955	718.383	356	351	0		0		1	98.5955	0
TRINITY_DN16900_c0_g1	NN2	NE2	8.13014	0.743845	5.20149e-16	1.00666e-14	0	0	0	0	0	0	0	0	0	6.345	2.25	4.393	TRINITY_DN16900_c0_g1	estradiol 17-beta-dehydrogenase 8	273	gi|884983610|ref|XP_010862047.2|PREDICTED: estradiol 17-beta-dehydrogenase 8 [Esox lucius]	XP_010862047	7.89e-49	61.2245	174.481	245	150	0		0		0		0
TRINITY_DN29600_c0_g1	NN2	NE2	8.12924	0.743533	1.21524e-18	3.0944e-17	0	0	0	0	0	0	0	0	0	4.172	2.785	5.442	TRINITY_DN29600_c0_g1	cysteine ase COT44-like isoform X2	290	gi|1035915977|gb|OAY45569.1|hypothetical protein MANES_07G072200 [Manihot esculenta]	OAY45569	1.79e-62	58.4906	211.46	265	155	0		0		0		0
TRINITY_DN60909_c0_g1	NN2	NE2	8.11658	0.73098	1.25111e-19	3.52177e-18	0	0	0	0	0	0	0	0	0	3.177	4.889	2.996	TRINITY_DN60909_c0_g1	SUR7-domain-containing	252	gi|1029192461|gb|OAL57019.1|SUR7-domain-containing protein [Pyrenochaeta sp. DS3sAY3a]	OAL57019	1.53e-168	97.619	478.789	252	246	0		0		1	97.619	0
TRINITY_DN26632_c0_g1	NN2	NE2	8.11523	0.730495	2.99463e-20	8.99331e-19	0	0	0	0	0	0	0	0	0	2.112	2.794	3.309	TRINITY_DN26632_c0_g1	rhs family	418	gi|919463186|ref|WP_052830410.1|hypothetical protein [Gynuella sunshinyii]	WP_052830410	1.04e-06	47.027	62.3882	185	87	0		0		0		0
TRINITY_DN51640_c0_g1	NN2	NE2	8.115	0.730423	1.29594e-19	3.63793e-18	0	0	0	0	0	0	0	0	0	1.333	1.785	2.285	TRINITY_DN51640_c0_g1	RNA-dependent RNA polymerase	619	gi|959121695|ref|YP_009182158.1|175 kDa protein [Pleospora typhicola fusarivirus 1]gi|953064478|gb|ALO50136.1|175 kDa protein [Pleospora typhicola fusarivirus 1]	YP_009182158, ALO50136	0	77.9032	823.928	620	483	0		0		0		0
TRINITY_DN28795_c0_g1	NN2	NE2	8.10097	0.717334	6.15571e-21	1.94424e-19	0	0.467	0.417	0	2.161	0	0	0	0	6.51	9.027	8.565	TRINITY_DN28795_c0_g1 No TRANSDECODER pass										0		0		0		0
TRINITY_DN10502_c0_g2	NN2	NE2	8.09965	0.716911	4.99642e-18	1.18203e-16	0	0	0	0	0	0	0	0	0	4.467	4.397	7.846	TRINITY_DN10502_c0_g2 No TRANSDECODER pass										0		0		0		0
TRINITY_DN10767_c0_g1	NN2	NE2	8.08704	0.704176	5.44095e-15	9.49044e-14	0	0	0	0	0	0	0	0	0	1.099	3.423	1.82	TRINITY_DN10767_c0_g1	PREDICTED: uncharacterized protein LOC105203245 isoform X1	181	gi|751233298|ref|XP_011170322.1|PREDICTED: uncharacterized protein LOC105203245 isoform X1 [Solenopsis invicta]gi|751233300|ref|XP_011170323.1|PREDICTED: uncharacterized protein LOC105203245 isoform X2 [Solenopsis invicta]	XP_011170322, XP_011170323	2.41e-79	85.1852	246.128	162	138	0		0		0		0
TRINITY_DN39972_c0_g1	NN2	NE2	8.0864	0.704008	1.6911e-21	5.64475e-20	0	0	0	0	0	0	0	0	0	3.878	3.233	3.157	TRINITY_DN39972_c0_g1 No TRANSDECODER pass										0		0		0		0
TRINITY_DN48866_c0_g1	NN2	NE2	8.08604	0.703868	1.97306e-20	5.99613e-19	0	0	0	0.133	0	0	0	0	0	3.67	5.294	5.027	TRINITY_DN48866_c0_g1 No TRANSDECODER pass										0		0		0		0
TRINITY_DN5811_c0_g1	NN2	NE2	8.07119	0.690365	6.85404e-22	2.37882e-20	0	0	0	0	0	0	0	0	0	4.674	5.147	4.867	TRINITY_DN5811_c0_g1	muscle-specific 20	184	gi|1036740142|ref|XP_017017067.1|PREDICTED: muscle-specific protein 20 [Drosophila kikkawai]	XP_017017067	6.73e-120	96.7391	350.132	184	178	0		0		0		0
TRINITY_DN51691_c0_g1	NN2	NE2	8.07096	0.690277	5.73399e-20	1.66629e-18	0	0.119	0	0	0	0	0	0	0	3.099	4.656	4.418	TRINITY_DN51691_c0_g1 No TRANSDECODER pass										0		0		0		0
TRINITY_DN20211_c0_g1	NN2	NE2	8.07063	0.690152	1.9796e-20	6.01003e-19	0	0	0	0	0	0	0	0	0	7.514	8.967	10.732	TRINITY_DN20211_c0_g1 No TRANSDECODER pass										0		0		0		0
TRINITY_DN54525_c0_g1	NN2	NE2	8.056	0.676662	1.44881e-21	4.87867e-20	0	0	0	0	0	0	0	0	0	2.744	2.345	2.446	TRINITY_DN54525_c0_g1	hypothetical protein IQ07DRAFT_676282	388	gi|1029191526|gb|OAL56085.1|hypothetical protein IQ07DRAFT_676282 [Pyrenochaeta sp. DS3sAY3a]	OAL56085	4.35e-98	76.5333	312.768	375	287	0		0		1	76.5333	0
TRINITY_DN3948_c0_g1	NN2	NE2	8.05561	0.676512	7.98587e-21	2.50158e-19	0	0	0	0	0	0	0	0	0	3.367	2.656	3.495	TRINITY_DN3948_c0_g1	hypothetical protein IQ07DRAFT_580899	211	gi|1029178400|gb|OAL42993.1|hypothetical protein IQ07DRAFT_580899 [Pyrenochaeta sp. DS3sAY3a]	OAL42993	1.35e-120	88.6256	353.984	211	187	0		0		1	88.6256	0
TRINITY_DN22490_c1_g2	NN2	NE2	8.05525	0.676416	5.61314e-18	1.31773e-16	0	0	0	0	0	0	0	0	0	3.861	2.087	3.775	TRINITY_DN22490_c1_g2	myosin heavy muscle isoform X12	345	gi|939252173|ref|XP_014245713.1|PREDICTED: myosin heavy chain, muscle isoform X21 [Cimex lectularius]	XP_014245713	0	100	656.751	345	345	0		0		0		0
TRINITY_DN52055_c0_g1	NN2	NE2	8.02509	0.648857	3.96442e-21	1.27858e-19	0	0	0	0	0	0	0	0	0	8.232	9.717	8.912	TRINITY_DN52055_c0_g1 No TRANSDECODER pass										0		0		0		0
TRINITY_DN51912_c0_g1	NN2	NE2	8.02488	0.64878	1.04456e-19	2.9677e-18	0	0	0	0	0	0	0	0	0	5.107	3.414	4.443	TRINITY_DN51912_c0_g1	subtilisin-like serine protease PR1A	192	gi|1029189087|gb|OAL53648.1|subtilisin-like protease [Pyrenochaeta sp. DS3sAY3a]	OAL53648	4.66e-111	96.3542	336.265	192	185	0		0		1	96.3542	0
TRINITY_DN10031_c0_g1	NN2	NE2	8.02476	0.648726	7.02799e-21	2.20605e-19	0	0	0	0	0	0	0	0	0	3.506	3.061	3.758	TRINITY_DN10031_c0_g1 No TRANSDECODER pass										0		0		0		0
TRINITY_DN23649_c0_g1	NN2	NE2	8.02445	0.648634	6.42052e-19	1.69194e-17	0	0.119	0	0.12	0.583	0	0	0	0	4.172	2.673	4.291	TRINITY_DN23649_c0_g1 No TRANSDECODER pass										0		0		0		0
TRINITY_DN17029_c0_g1	NN2	NE2	8.0241	0.648526	3.61134e-18	8.65079e-17	0	0	0	0	0.952	0	0	0	0	4.519	2.966	5.383	TRINITY_DN17029_c0_g1	mismatched base pair and cruciform dna recognition	204	gi|1028893169|gb|OAK95438.1|hypothetical protein IQ06DRAFT_339734 [Stagonospora sp. SRC1lsM3a]	OAK95438	3.44e-97	92.0904	293.123	177	163	0		0		0		0
TRINITY_DN3337_c0_g1	NN2	NE2	8.02341	0.648336	8.52194e-17	1.7815e-15	0	0	0	0.08	0.327	0	0	0	0	1.913	2	3.656	TRINITY_DN3337_c0_g1	L-ornithine 5-monooxygenase (L-ornithine N(5)-oxygenase)	370	gi|1028898521|gb|OAL00776.1|L-ornithine 5-monooxygenase (L-ornithine N(5)-oxygenase) [Stagonospora sp. SRC1lsM3a]	OAL00776	0	95.6757	709.523	370	354	0		0		0		0
TRINITY_DN6783_c0_g2	NN2	NE2	8.01001	0.634984	1.0707e-19	3.03915e-18	0	0	0	19.182	0	0	0	0	0	9.678	9.407	6.602	TRINITY_DN6783_c0_g2 No TRANSDECODER pass										0		0		0		0
TRINITY_DN12559_c0_g1	NN2	NE2	8.00976	0.634896	4.45971e-20	1.31349e-18	0	0	0	0	0	0	0	0	0	2.554	3.294	2.412	TRINITY_DN12559_c0_g1	---NA---	390	No Blast Hit							0		0		0		0
TRINITY_DN15618_c0_g1	NN2	NE2	8.00943	0.634774	3.60092e-21	1.16627e-19	0	0	0	0	0	0	0	0	0	8.933	9.864	9.031	TRINITY_DN15618_c0_g1	---NA---	125	No Blast Hit							0		0		0		0
TRINITY_DN9402_c0_g1	NN2	NE2	8.00931	0.634731	7.83513e-19	2.04181e-17	0	0.25	0	0	0	0	0	0	0	10.059	6.096	7.761	TRINITY_DN9402_c0_g1 No TRANSDECODER pass										0		0		0		0
TRINITY_DN15983_c0_g1	NN2	NE2	8.00921	0.634686	4.28763e-21	1.377e-19	0	0	0	0	0	0	0	0	0	2.311	2.095	2.336	TRINITY_DN15983_c0_g1	60S ribosomal L4	406	gi|906471196|gb|KNC31593.1|60S ribosomal protein L4 [Lucilia cuprina]	KNC31593	0	97.9275	735.717	386	378	0		0		0		0
TRINITY_DN14879_c0_g1	NN2	NE2	8.00835	0.634403	1.37134e-18	3.4472e-17	0	0	0	0	0	0	0	0	0	4.839	5.035	7.566	TRINITY_DN14879_c0_g1 No TRANSDECODER pass										0		0		0		0
TRINITY_DN14262_c0_g1	NN2	NE2	7.99357	0.620544	6.80184e-21	2.13726e-19	0	0	0	0	0.114	0	0	0	0	3.601	3.268	3.191	TRINITY_DN14262_c0_g1	GNAT family	322	gi|1092145775|emb|CZT48157.1|uncharacterized protein RSE6_08818 [Rhynchosporium secalis]	CZT48157	6.59e-43	55.7756	162.54	303	169	0		0		0		0
TRINITY_DN62594_c0_g1	NN2	NE2	7.99352	0.620519	5.81372e-18	1.36377e-16	0	0	0	0	0	0	0	0	0	1.723	3.121	2.488	TRINITY_DN62594_c0_g1 No TRANSDECODER pass										0		0		0		0
TRINITY_DN52953_c0_g1	NN2	NE2	7.97798	0.606327	4.13643e-19	1.1121e-17	0	0	0	0	0	0	0	0	0	4.822	3.94	3.106	TRINITY_DN52953_c0_g1	hypothetical protein IQ07DRAFT_402828	178	gi|1029187532|gb|OAL52096.1|hypothetical protein IQ07DRAFT_402828 [Pyrenochaeta sp. DS3sAY3a]	OAL52096	2.32e-110	93.8202	325.094	178	167	0		0		1	93.8202	0
TRINITY_DN43636_c0_g1	NN2	NE2	7.97736	0.606101	2.44537e-20	7.40204e-19	0	0	0	0	0.114	0	0	0	0	2.935	3.613	3.419	TRINITY_DN43636_c0_g1	phosphoglycolate phosphatase	247	gi|936412793|gb|KPM41286.1|hypothetical protein AK830_g5331 [Neonectria ditissima]	KPM41286	3.94e-116	82.5911	345.51	247	204	0		0		0		0
TRINITY_DN47168_c0_g1	NN2	NE2	7.97723	0.606058	4.32903e-19	1.16184e-17	0	0	0	0	0	0	0	0	0	5.194	3.414	4.494	TRINITY_DN47168_c0_g1	shwachman-bodian-diamond syndrome	162	gi|631246723|ref|XP_007918283.1|putative shwachman-bodian-diamond syndrome protein [Phaeoacremonium minimum UCRPA7]gi|500253060|gb|EON96797.1|putative shwachman-bodian-diamond syndrome protein [Phaeoacremonium minimum UCRPA7]	XP_007918283, EON96797	7.24e-18	57.0248	85.5001	121	69	0		0		0		0
TRINITY_DN44771_c0_g1	NN2	NE2	7.97717	0.606038	3.07054e-19	8.37603e-18	0	0	0	0	0	0	0	0	0	4.501	6.475	6.322	TRINITY_DN44771_c0_g1 No TRANSDECODER pass										0		0		0		0
TRINITY_DN22490_c0_g2	NN2	NE2	7.96209	0.59189	4.87768e-17	1.04504e-15	0	0	0	0	0	0	0	0	0	3.324	2.199	1.718	TRINITY_DN22490_c0_g2	myosin heavy muscle isoform X11	343	gi|1063016250|gb|JAT46282.1|Myosin heavy chain, muscle [Anthurium amnicola]	JAT46282	0	97.3837	644.425	344	335	0		0		0		0
TRINITY_DN20045_c0_g1	NN2	NE2	7.96098	0.591526	3.31218e-20	9.89829e-19	0	0	0.139	0.08	0.327	0	0	0	0	2.19	2.526	2.632	TRINITY_DN20045_c0_g1	pheromone-regulated multispanning membrane	367	gi|1028895718|gb|OAK97978.1|hypothetical protein IQ06DRAFT_26923 [Stagonospora sp. SRC1lsM3a]	OAK97978	1.32e-179	83.6512	530.406	367	307	0		0		0		0
TRINITY_DN42470_c0_g1	NN2	NE2	7.94531	0.57714	2.37134e-19	6.53659e-18	0	0	0	0	0.27	0	0	0	0	2.052	2.259	1.608	TRINITY_DN42470_c0_g1	siderophore iron transporter mirB	455	gi|1028904085|gb|OAL06334.1|siderophore iron transporter-like protein mirB [Stagonospora sp. SRC1lsM3a]	OAL06334	0	86.5934	728.398	455	394	0		0		0		0
TRINITY_DN27790_c0_g1	NN2	NE2	7.94485	0.576973	3.87609e-20	1.14935e-18	0	0	0	0	0	0	0	0	0	3.757	3.173	3.208	TRINITY_DN27790_c0_g1	40S ribosomal SA	274	gi|906467392|gb|KNC28624.1|hypothetical protein FF38_04894 [Lucilia cuprina]	KNC28624	2.78e-170	94.1606	484.952	274	258	0		0		0		0
TRINITY_DN8167_c0_g1	NN2	NE2	7.94455	0.576864	1.07494e-18	2.75627e-17	0	0.206	0	3.895	14.116	1.842	0	0	0	4.822	7.243	6.881	TRINITY_DN8167_c0_g1 No TRANSDECODER pass										0		0		0		0
TRINITY_DN52462_c0_g1	NN2	NE2	7.92791	0.562044	1.1127e-17	2.53992e-16	0	0	0	0	0	0	0	0	0	2.104	3.578	3.284	TRINITY_DN52462_c0_g1	175 kDa	206	gi|959121695|ref|YP_009182158.1|175 kDa protein [Pleospora typhicola fusarivirus 1]gi|953064478|gb|ALO50136.1|175 kDa protein [Pleospora typhicola fusarivirus 1]	YP_009182158, ALO50136	1e-48	74.375	183.341	160	119	0		0		0		0
TRINITY_DN6389_c0_g2	NN2	NE2	7.91242	0.547456	1.8342e-14	3.04291e-13	0	0	0	0	0	0	0	0	0	10.604	5.027	4.503	TRINITY_DN6389_c0_g2 No TRANSDECODER pass										0		0		0		0
TRINITY_DN40639_c0_g1	NN2	NE2	7.91165	0.547272	2.20303e-19	6.09465e-18	0	0	0	0	0	0	0	0	0	2.917	3.708	2.852	TRINITY_DN40639_c0_g1	hypothetical protein SNOG_07065	323	gi|169607999|ref|XP_001797419.1|hypothetical protein SNOG_07065 [Parastagonospora nodorum SN15]gi|111064596|gb|EAT85716.1|hypothetical protein SNOG_07065 [Parastagonospora nodorum SN15]	XP_001797419, EAT85716	1.09e-117	81.5498	354.755	271	221	0		0		0		0
TRINITY_DN6024_c0_g1	NN2	NE2	7.91116	0.547089	3.87174e-19	1.04462e-17	0	0.456	0	0	0.242	0.256	0	0	0	5.661	7.639	7.456	TRINITY_DN6024_c0_g1	hypothetical protein SNOG_07791	122	gi|169609398|ref|XP_001798118.1|hypothetical protein SNOG_07791 [Parastagonospora nodorum SN15]gi|160701838|gb|EAT85257.2|hypothetical protein SNOG_07791 [Parastagonospora nodorum SN15]	XP_001798118, EAT85257	2.49e-45	95.4545	154.451	88	84	0		0		0		0
TRINITY_DN38897_c2_g6	NN2	NE2	7.90021	3.89116	1.16576e-125	3.23678e-122	0	0.554	0	0	0	0	0	0.127	0.406	48.796	45.559	48.894	TRINITY_DN38897_c2_g6 No TRANSDECODER pass										0		0		0		0
TRINITY_DN22851_c0_g1	NN2	NE2	7.89486	0.532171	2.59254e-12	3.21222e-11	0	0	0	0	0	0	0	0	0	2.355	9.872	5.654	TRINITY_DN22851_c0_g1 No TRANSDECODER pass										0		0		0		0
TRINITY_DN63786_c0_g1	NN2	NE2	7.89455	0.532112	1.68713e-18	4.19271e-17	0	0	0	0	0	0	0	0	0	3.887	5.751	4.46	TRINITY_DN63786_c0_g1	hypothetical protein IQ07DRAFT_595549	119	gi|1029191343|gb|OAL55902.1|hypothetical protein IQ07DRAFT_595549 [Pyrenochaeta sp. DS3sAY3a]	OAL55902	1.36e-60	96.0784	193.356	102	98	0		0		1	96.0784	0
TRINITY_DN6426_c0_g2	NN2	NE2	7.89384	0.531855	4.71894e-19	1.26094e-17	0	0	0	0	0	0	0	0	0	3.61	3.233	4.316	TRINITY_DN6426_c0_g2	---NA---	229	No Blast Hit							0		0		0		0
TRINITY_DN47151_c0_g1	NN2	NE2	7.89382	0.53185	7.72343e-19	2.01442e-17	0	0	0	0	0	0	0	0	0	3.653	3.009	4.215	TRINITY_DN47151_c0_g1	glycine-rich cell wall structural	172	gi|795113287|ref|XP_011882746.1|PREDICTED: LOW QUALITY PROTEIN: glycine-rich cell wall structural protein 1 [Vollenhovia emeryi]	XP_011882746	1.41e-49	94.2857	173.711	105	99	0		0		0		0
TRINITY_DN17369_c0_g1	NN2	NE2	7.87835	2.23207	8.6523e-48	1.65162e-45	0	0	0	36.118	2.331	0	0	0.228	0	30.488	24.582	23.732	TRINITY_DN17369_c0_g1 No TRANSDECODER pass										0		0		0		0
TRINITY_DN34954_c0_g2	NN2	NE2	7.87768	0.516939	1.51775e-17	3.42356e-16	1.146	0.988	1.195	1.329	2.203	0.192	0	0	0	2.242	3.526	2.302	TRINITY_DN34954_c0_g2 No TRANSDECODER pass										0		0		0		0
TRINITY_DN23747_c0_g1	NN2	NE2	7.87767	0.516955	8.65392e-19	2.2437e-17	0	0	0	0	0.54	0	0	0	0	5.298	6.061	4.249	TRINITY_DN23747_c0_g1	hypothetical protein SNOG_04529	143	gi|169603045|ref|XP_001794944.1|hypothetical protein SNOG_04529 [Parastagonospora nodorum SN15]gi|111067169|gb|EAT88289.1|hypothetical protein SNOG_04529 [Parastagonospora nodorum SN15]	XP_001794944, EAT88289	3.22e-78	90.2098	240.736	143	129	0		0		0		0
TRINITY_DN3827_c0_g1	NN2	NE2	7.8772	0.516786	9.79329e-20	2.79539e-18	0	0	0	0	0	0	0	0	0	4.285	3.716	3.766	TRINITY_DN3827_c0_g1	mismatched base pair and cruciform dna recognition	213	gi|927386229|ref|XP_013938960.1|hypothetical protein TRIATDRAFT_32123 [Trichoderma atroviride IMI 206040]gi|358391317|gb|EHK40721.1|hypothetical protein TRIATDRAFT_32123 [Trichoderma atroviride IMI 206040]	XP_013938960, EHK40721	9.78e-74	78.8571	233.802	175	138	0		0		0		0
TRINITY_DN43282_c0_g1	NN2	NE2	7.87691	0.516672	2.00555e-19	5.55839e-18	0	0	0	0	0	0	0	0	0	2.458	2.035	2.488	TRINITY_DN43282_c0_g1	translationally-controlled tumor homolog	172	gi|906462367|gb|KNC24649.1|hypothetical protein FF38_13553 [Lucilia cuprina]	KNC24649	4.86e-109	95.3488	321.242	172	164	0		0		0		0
TRINITY_DN19359_c0_g1	NN2	NE2	7.86029	0.501517	5.13048e-18	1.21093e-16	0	0.163	0	0	0.611	0	0	0	0	4.363	5.837	3.859	TRINITY_DN19359_c0_g1	hypothetical protein	185	gi|1098433117|ref|WP_071212431.1|hypothetical protein [Acinetobacter baumannii]gi|1096328978|gb|OIC24783.1|hypothetical protein A7L22_18955 [Acinetobacter baumannii]	WP_071212431, OIC24783	1.74e-09	64.8649	62.3882	74	48	0		0		0		0
TRINITY_DN20385_c0_g1	NN2	NE2	7.8596	0.501273	1.02766e-19	2.92243e-18	0	0	0	0	0	0.166	0	0	0	4.224	4.302	4.545	TRINITY_DN20385_c0_g1	tubulin beta chain	236	gi|443692541|gb|ELT94134.1|hypothetical protein CAPTEDRAFT_182336 [Capitella teleta]	ELT94134	1.12e-174	100	498.434	236	236	0		0		0		0
TRINITY_DN23255_c0_g1	NN2	NE2	7.8593	0.501178	4.15345e-18	9.88734e-17	0	0	0	0	0.284	0	0	0	0	2.086	2.88	3.106	TRINITY_DN23255_c0_g1	elongation factor 1-	360	gi|302026179|gb|ADK90073.1|elongation factor 1 alpha, partial [Arachnula sp. CL12]	ADK90073	0	85.5153	568.926	359	307	0		0		0		0
TRINITY_DN13816_c0_g1	NN2	NE2	7.8593	0.501183	1.13366e-17	2.58582e-16	0	0	0	0	0.554	0	0	0	0	5.731	8.605	8.955	TRINITY_DN13816_c0_g1 No TRANSDECODER pass										0		0		0		0
TRINITY_DN27999_c3_g1	NN2	NE2	7.859	0.501074	5.15518e-18	1.21583e-16	0	0	0	0	0	0	0	0	0	5.003	4.242	6.398	TRINITY_DN27999_c3_g1 No TRANSDECODER pass										0		0		0		0
TRINITY_DN1532_c0_g2	NN2	NE2	7.85815	0.500879	4.62723e-15	8.11746e-14	0	0	0	1.555	6.141	0	0	0	0	2.346	3.501	5.366	TRINITY_DN1532_c0_g2 No TRANSDECODER pass										0		0		0		0
TRINITY_DN49313_c0_g1	NN2	NE2	7.84239	0.485831	5.898e-19	1.56098e-17	0	0	0	0.372	2.715	1.983	0	0	0	4.164	3.501	3.148	TRINITY_DN49313_c0_g1 No TRANSDECODER pass										0		0		0		0
TRINITY_DN60525_c0_g1	NN2	NE2	7.84239	0.485826	1.19549e-18	3.04779e-17	0	0	0	0	0	0	0	0	0	5.151	4.035	3.783	TRINITY_DN60525_c0_g1 No TRANSDECODER pass										0		0		0		0
TRINITY_DN31339_c0_g3	NN2	NE2	7.84195	0.485661	1.5164e-19	4.23344e-18	0	0	0	0	0.91	0	0	0	0	5.886	6.363	6.669	TRINITY_DN31339_c0_g3	hypothetical protein IQ06DRAFT_337533	112	gi|1028895763|gb|OAK98023.1|hypothetical protein IQ06DRAFT_337533 [Stagonospora sp. SRC1lsM3a]	OAK98023	6.25e-53	83.0357	179.489	112	93	0		0		0		0
TRINITY_DN43515_c0_g1	NN2	NE2	7.84165	0.485581	1.23302e-16	2.52915e-15	0	0	0	0	0.071	0	0	0	0	2.398	1.311	2.124	TRINITY_DN43515_c0_g1	C2 domain-containing	468	gi|1029188142|gb|OAL52705.1|hypothetical protein IQ07DRAFT_563457 [Pyrenochaeta sp. DS3sAY3a]	OAL52705	0	95.7173	877.856	467	447	0		0		1	95.7173	0
TRINITY_DN59210_c0_g1	NN2	NE2	7.84154	0.485526	4.31867e-18	1.02647e-16	0	0	0	0	0	0	0	0	0	5.324	4.001	5.95	TRINITY_DN59210_c0_g1	60S ribosomal L18a	179	gi|906465581|gb|KNC27221.1|60S ribosomal protein L18a [Lucilia cuprina]	KNC27221	8.62e-125	99.435	361.688	177	176	0		0		0		0
TRINITY_DN57446_c0_g1	NN2	NE2	7.82455	0.47005	8.90155e-18	2.04568e-16	0	0	0	0	0	0	0	0	0	3.688	5.544	4.096	TRINITY_DN57446_c0_g1	Myosin regulatory light chain 2	171	gi|1063004845|gb|JAT40580.1|Myosin regulatory light chain 2 [Anthurium amnicola]	JAT40580	1.44e-82	87.0968	253.832	155	135	0		0		0		0
TRINITY_DN15295_c0_g1	NN2	NE2	7.82387	0.469816	3.81501e-18	9.11008e-17	0	0	0	0	0	0.09	0	0	0	2.441	1.768	2.505	TRINITY_DN15295_c0_g1	60S ribosomal L3 isoform X1	389	gi|40882439|gb|AAR96131.1|RH62603p, partial [Drosophila melanogaster]	AAR96131	0	98.1383	750.355	376	369	0		0		0		0
TRINITY_DN21096_c0_g1	NN2	NE2	7.80658	0.454154	1.46446e-18	3.66919e-17	0	0	0	0	1.294	0.358	0	0	0	8.778	10.14	7.592	TRINITY_DN21096_c0_g1 No TRANSDECODER pass										0		0		0		0
TRINITY_DN31432_c0_g1	NN2	NE2	7.80643	0.454105	4.73582e-19	1.26435e-17	0	0	0	8.8	0	0	0	0	0	7.315	7.062	6.128	TRINITY_DN31432_c0_g1 No TRANSDECODER pass										0		0		0		0
TRINITY_DN7464_c0_g1	NN2	NE2	7.8064	0.45408	1.59329e-17	3.58338e-16	0	0	0	0	0	0	0	0	0	4.363	2.914	3.098	TRINITY_DN7464_c0_g1	40S ribosomal S4	260	gi|1048040693|ref|XP_017477232.1|PREDICTED: 40S ribosomal protein S4 [Rhagoletis zephyria]	XP_017477232	0	98.4615	510.76	260	256	0		0		0		0
TRINITY_DN56387_c0_g1	NN2	NE2	7.80629	0.454045	7.09223e-18	1.64598e-16	0	0	0	0	0	0	0	0	0	3.108	2.138	2.378	TRINITY_DN56387_c0_g1	---NA---	265	No Blast Hit							0		0		0		0
TRINITY_DN16173_c0_g1	NN2	NE2	7.80614	0.453989	4.06801e-19	1.09467e-17	0	0	0	0	0	0	0	0	0	4.527	4.199	4.426	TRINITY_DN16173_c0_g1	60s ribosomal l17	186	gi|1131333855|gb|JAV17283.1|putative 60s ribosomal protein l17 [Haematobia irritans]	JAV17283	5.43e-124	98.3871	360.533	186	183	0		0		0		0
TRINITY_DN40251_c0_g1	NN2	NE2	7.80607	0.453969	6.74927e-18	1.56758e-16	0	0	0	0	0	0	0	0	0	10.223	6.932	8.701	TRINITY_DN40251_c0_g1 No TRANSDECODER pass										0		0		0		0
TRINITY_DN52484_c0_g1	NN2	NE2	7.8059	0.453904	1.65465e-18	4.11533e-17	0	0	0	0	0	0	0	0	0	4.692	3.699	4.757	TRINITY_DN52484_c0_g1	---NA---	172	No Blast Hit							0		0		0		0
TRINITY_DN907_c0_g1	NN2	NE2	7.78877	0.438174	6.70367e-17	1.41986e-15	0	0	0	0	0	0	0	0	0	3.272	3.621	2.167	TRINITY_DN907_c0_g1	60S ribosomal L7	256	gi|906469768|gb|KNC30442.1|60S ribosomal protein L7 [Lucilia cuprina]	KNC30442	6.69e-163	95.2569	464.922	253	241	0		0		0		0
TRINITY_DN21232_c0_g1	NN2	NE2	7.78842	0.438034	4.3769e-14	6.92279e-13	0	0	0	0	0	0	0	0	0	3.566	1.517	1.828	TRINITY_DN21232_c0_g1	muscle-specific 20	182	gi|149689072|gb|ABR27860.1|calponin [Triatoma infestans]	ABR27860	2.11e-104	90.7609	310.457	184	167	0		0		0		0
TRINITY_DN11938_c0_g1	NN2	NE2	7.78829	0.438033	5.16995e-18	1.21743e-16	0	0	0	0	0	0	0	0	0	1.783	2.302	1.667	TRINITY_DN11938_c0_g1	thiazole biosynthetic enzyme	333	gi|1029182885|gb|OAL47458.1|Thi4-domain-containing protein [Pyrenochaeta sp. DS3sAY3a]	OAL47458	0	97.8979	653.284	333	326	0		0		1	97.8979	0
TRINITY_DN4580_c0_g1	NN2	NE2	7.76974	0.421728	1.70435e-17	3.81349e-16	0	0	0	0	0	0	0	0	0	5.713	4.432	3.969	TRINITY_DN4580_c0_g1	glycoside hydrolase family 128	209	gi|1028905188|gb|OAL07436.1|hypothetical protein IQ06DRAFT_210051 [Stagonospora sp. SRC1lsM3a]	OAL07436	1.09e-128	88.5167	376.711	209	185	0		0		0		0
TRINITY_DN37126_c0_g2	NN2	NE2	7.76943	0.421622	1.55803e-18	3.89405e-17	0	0	0	0	1.422	0	0	0	0	5.973	5.26	4.587	TRINITY_DN37126_c0_g2 No TRANSDECODER pass										0		0		0		0
TRINITY_DN20480_c0_g1	NN2	NE2	7.76895	0.421446	5.06174e-18	1.19564e-16	0.289	0.098	0	5.397	2.573	6.884	0	0	0	2.069	2.268	2.556	TRINITY_DN20480_c0_g1	short-chain dehydrogenase TIC chloroplastic	291	gi|1070558746|ref|XP_018382239.1|putative short-chain dehydrogenase TIC 32, chloroplastic [Alternaria alternata]gi|1027156432|gb|OAG16818.1|putative short-chain dehydrogenase TIC 32, chloroplastic [Alternaria alternata]	XP_018382239, OAG16818	0	99.6528	600.512	288	287	1	99.6528	0		0		0
TRINITY_DN43943_c0_g1	NN2	NE2	7.76893	0.421441	5.04329e-18	1.1922e-16	0	0	0	0	0	0	0	0	0	5.886	5.656	7.194	TRINITY_DN43943_c0_g1 No TRANSDECODER pass										0		0		0		0
TRINITY_DN38085_c0_g1	NN2	NE2	7.76755	0.421108	2.47431e-14	4.0197e-13	0	0	0	0	0	2.162	0	0	0	1.298	1.414	2.691	TRINITY_DN38085_c0_g1	TMV resistance N	354	gi|296089378|emb|CBI39197.3|unnamed protein product, partial [Vitis vinifera]	CBI39197	0	91.0615	633.639	358	326	0		0		0		1	91.0615
TRINITY_DN1305_c0_g1	NN2	NE2	7.75135	0.405335	4.06093e-15	7.18591e-14	0	0	0	0.027	0.242	0	0.029	0.025	0	1.368	2.552	1.464	TRINITY_DN1305_c0_g1	monosaccharide transporter	450	gi|1029184589|gb|OAL49158.1|monosaccharide transporter-like protein [Pyrenochaeta sp. DS3sAY3a]	OAL49158	0	91.5743	800.045	451	413	0		0		1	91.5743	0
TRINITY_DN51475_c0_g1	NN2	NE2	7.75064	0.405139	1.35498e-18	3.40887e-17	0	0	0	0	0	0	0	0	0	3.134	3.018	2.945	TRINITY_DN51475_c0_g1	40S ribosomal S3a	269	gi|1048027626|ref|XP_017474528.1|PREDICTED: 40S ribosomal protein S3a [Rhagoletis zephyria]	XP_017474528	4.22e-165	96.371	471.47	248	239	0		0		0		0
TRINITY_DN54120_c0_g1	NN2	NE2	7.75037	0.405037	4.87536e-18	1.15518e-16	0	0	0	0	0	0	0	0	0	3.307	3.914	4.113	TRINITY_DN54120_c0_g1	21 kDa	200	gi|225466061|ref|XP_002264167.1|PREDICTED: 21 kDa protein [Vitis vinifera]	XP_002264167	2.77e-141	100	405.601	200	200	0		0		0		1	100
TRINITY_DN29167_c0_g1	NN2	NE2	7.75029	0.405012	9.84798e-18	2.2547e-16	0	0	0	0.731	0.299	1.894	0	0	0	2.112	1.647	2.141	TRINITY_DN29167_c0_g1 No TRANSDECODER pass										0		0		0		0
TRINITY_DN9692_c0_g1	NN2	NE2	7.74899	0.404694	5.78206e-14	8.92348e-13	0	0	0	0	0.896	0	0	0	0	6.094	3.285	8.244	TRINITY_DN9692_c0_g1 No TRANSDECODER pass										0		0		0		0
TRINITY_DN53098_c0_g1	NN2	NE2	7.73158	0.388457	2.54625e-18	6.19167e-17	0	0	0	0	0	0	0	0	0	6.7	6.191	6.297	TRINITY_DN53098_c0_g1 No TRANSDECODER pass										0		0		0		0
TRINITY_DN18629_c0_g1	NN2	NE2	7.73142	0.388402	4.08957e-17	8.85841e-16	0	0.315	0	0	0.327	0	0	0	0	9.86	6.811	8.641	TRINITY_DN18629_c0_g1 No TRANSDECODER pass										0		0		0		0
TRINITY_DN63199_c0_g1	NN2	NE2	7.73063	0.388174	1.51133e-15	2.79582e-14	0	0	0	0	2.488	0	0	0	0	5.592	3.664	6.729	TRINITY_DN63199_c0_g1 No TRANSDECODER pass										0		0		0		0
TRINITY_DN36238_c2_g1	NN2	NE2	7.71892	3.33922	1.49544e-86	1.69162e-83	0	0	0	0.173	0.697	0	0	0	0.447	39.041	34.273	41.819	TRINITY_DN36238_c2_g1	hypothetical protein COCCADRAFT_112516	126	gi|628244809|ref|XP_007718574.1|hypothetical protein COCCADRAFT_112516 [Bipolaris zeicola 26-R-13]gi|953433181|ref|XP_014558662.1|hypothetical protein COCVIDRAFT_24937 [Bipolaris victoriae FI3]gi|576912550|gb|EUC27118.1|hypothetical protein COCCADRAFT_112516 [Bipolaris zeicola 26-R-13]gi|578491761|gb|EUN29166.1|hypothetical protein COCVIDRAFT_24937 [Bipolaris victoriae FI3]	XP_007718574, XP_014558662, EUC27118, EUN29166	4.89e-38	76.9841	136.732	126	97	0		0		0		0
TRINITY_DN23377_c0_g1	NN2	NE2	7.71239	0.37163	4.07805e-18	9.71542e-17	0	0.119	0	0	0	0	0	0	0	3.073	3.078	2.886	TRINITY_DN23377_c0_g1	pro convertase subtilisin kexin type 6	216	gi|928054717|ref|XP_013876636.1|PREDICTED: proprotein convertase subtilisin/kexin type 6 [Austrofundulus limnaeus]	XP_013876636	1.14e-05	39.0244	55.8398	164	64	0		0		0		0
TRINITY_DN12952_c0_g1	NN2	NE2	7.71238	0.371625	4.77954e-18	1.13336e-16	0	0	0	0	0	0	0	0	0	2.727	2.526	2.463	TRINITY_DN12952_c0_g1	tropomyosin-2 isoform x17	195	gi|1131335599|gb|JAV18155.1|putative tropomyosin-2 isoform x17 [Haematobia irritans]	JAV18155	7.15e-124	100	364.385	195	195	0		0		0		0
TRINITY_DN47496_c0_g1	NN2	NE2	7.71233	0.371605	1.14913e-16	2.36661e-15	0	0	0	0	0	0	0	0	0	2.597	1.733	2.031	TRINITY_DN47496_c0_g1	hypothetical protein IQ07DRAFT_507211	359	gi|1029187083|gb|OAL51647.1|hypothetical protein IQ07DRAFT_507211 [Pyrenochaeta sp. DS3sAY3a]	OAL51647	0	93.9828	558.91	349	328	0		0		1	93.9828	0
TRINITY_DN39515_c0_g1	NN2	NE2	7.69923	4.93237	1.75615e-215	1.34091e-211	0.039	0.043	0.046	11.326	1.038	97.457	0.097	0.042	0.447	39.681	40.593	39.72	TRINITY_DN39515_c0_g1	hypothetical protein	456	gi|948514593|gb|ALM62224.1|hypothetical protein [Soybean leaf-associated mycoflexivirus 1]	ALM62224	6.15e-12	48.062	75.0998	129	62	0		0		0		0
TRINITY_DN42575_c0_g1	NN2	NE2	7.69294	0.354597	1.06405e-15	1.99131e-14	0	0.109	0	0	0	0	0	0	0	2.043	3.526	2.666	TRINITY_DN42575_c0_g1	elongation factor 2	320	gi|1060183833|ref|XP_017854990.1|PREDICTED: elongation factor 2 isoform X1 [Drosophila busckii]gi|924554388|gb|ALC39663.1|Ef2b [Drosophila busckii]	XP_017854990, ALC39663	0	99.6875	654.825	320	319	0		0		0		0
TRINITY_DN19106_c0_g1	NN2	NE2	7.67391	0.337557	7.60638e-15	1.31399e-13	0	0	0	0	0	0	0	0	0	3.696	5.811	3.098	TRINITY_DN19106_c0_g1	60s ribosomal l13	209	gi|1131335481|gb|JAV18096.1|putative 60s ribosomal protein l13 [Haematobia irritans]	JAV18096	2.19e-134	97.1154	388.652	208	202	0		0		0		0
TRINITY_DN59712_c0_g1	NN2	NE2	7.65365	0.320067	8.46924e-16	1.60166e-14	0	0	0	0	0	0	0	0	0	4.077	4.94	2.988	TRINITY_DN59712_c0_g1 No TRANSDECODER pass										0		0		0		0
TRINITY_DN4779_c0_g1	NN2	NE2	7.65248	0.319695	1.39836e-16	2.85486e-15	0	0	0	0	0	0	0	0	0	3.246	2.475	3.428	TRINITY_DN4779_c0_g1 No TRANSDECODER pass										0		0		0		0
TRINITY_DN57190_c0_g1	NN2	NE2	7.65245	0.31971	1.56983e-14	2.62285e-13	0	0	0	0	0	0	0	0	0	3.116	1.561	2.641	TRINITY_DN57190_c0_g1	troponin T isoform X4	346	gi|939250823|ref|XP_014244990.1|PREDICTED: troponin T isoform X1 [Cimex lectularius]	XP_014244990	0	98.4076	574.318	314	309	0		0		0		0
TRINITY_DN819_c0_g1	NN2	NE2	7.63289	0.30228	2.60738e-16	5.17443e-15	0	0	0	0	0	0	0	0	0	2.649	2.087	1.854	TRINITY_DN819_c0_g1	conidiation-specific 6	377	gi|924127570|emb|CUA66730.1|hypothetical protein RSOLAG22IIIB_00177 [Rhizoctonia solani]	CUA66730	7.1e-29	49.5536	122.094	224	111	0		0		0		0
TRINITY_DN16496_c0_g1	NN2	NE2	7.63239	0.302111	3.83433e-17	8.32918e-16	0	0	0	0	0	0	0	0	0	5.627	6.398	6.415	TRINITY_DN16496_c0_g1 No TRANSDECODER pass										0		0		0		0
TRINITY_DN31426_c0_g1	NN2	NE2	7.63228	0.30207	4.94135e-17	1.05612e-15	0	0	0	0	0	34.494	0	0	0	4.164	4.052	5.315	TRINITY_DN31426_c0_g1 No TRANSDECODER pass										0		0		0		0
TRINITY_DN62237_c0_g1	NN2	NE2	7.61246	0.284456	1.3194e-15	2.45416e-14	0	0	0	0	0	0	0	0	0	2.45	3.388	2.167	TRINITY_DN62237_c0_g1	isoform E	172	gi|968061112|ref|XP_015021774.1|uncharacterized protein Dmoj_GI23663, isoform L [Drosophila mojavensis]gi|1060152113|ref|XP_017874058.1|PREDICTED: uncharacterized protein LOC108621324 isoform X4 [Drosophila arizonae]gi|946587858|gb|KRG00668.1|uncharacterized protein Dmoj_GI23663, isoform L [Drosophila mojavensis]	XP_015021774, XP_017874058, KRG00668	2.74e-101	94.5122	301.597	164	155	0		0		0		0
TRINITY_DN22280_c0_g1	NN2	NE2	7.61182	0.284256	8.40499e-17	1.75825e-15	0	0	0	0	0	0	0	0	0	3.93	4.923	4.613	TRINITY_DN22280_c0_g1 No TRANSDECODER pass										0		0		0		0
TRINITY_DN42891_c0_g1	NN2	NE2	7.61177	0.284236	4.34856e-17	9.38613e-16	0	0	0	0	0	0	0	0	0	2.277	1.992	2.226	TRINITY_DN42891_c0_g1	heme oxygenase	353	gi|1029186676|gb|OAL51241.1|heme oxygenase-like protein [Pyrenochaeta sp. DS3sAY3a]	OAL51241	1.3e-179	93.5018	512.301	277	259	0		0		1	93.5018	0
TRINITY_DN5009_c0_g1	NN2	NE2	7.61133	0.284102	8.38518e-16	1.58674e-14	0	0	0	0	0	0.269	0	0	0	4.527	5.794	6.889	TRINITY_DN5009_c0_g1	hypothetical protein IQ06DRAFT_144787	132	gi|1028898179|gb|OAL00434.1|hypothetical protein IQ06DRAFT_144787 [Stagonospora sp. SRC1lsM3a]	OAL00434	5.36e-48	87.5	161.77	104	91	0		0		0		0
TRINITY_DN35858_c0_g1	NN2	NE2	7.59734	1.96	1.15347e-41	1.60134e-39	0	0	0	0	0	0	0	0.101	0	13.071	9.571	12.095	TRINITY_DN35858_c0_g1	---NA---	191	No Blast Hit							0		0		0		0
TRINITY_DN5727_c0_g1	NN2	NE2	7.59095	0.26618	3.06248e-16	6.03446e-15	0	0	0	0	0	0	0	0	0	2.614	3.518	3.089	TRINITY_DN5727_c0_g1 No TRANSDECODER pass										0		0		0		0
TRINITY_DN35304_c0_g1	NN2	NE2	7.58725	1.94795	1.33468e-34	1.19193e-32	0	0	0	0	0	0	0	0	0.091	12.915	8.113	12.746	TRINITY_DN35304_c0_g1	---NA---	144	No Blast Hit							0		0		0		0
TRINITY_DN15988_c0_g1	NN2	NE2	7.56961	0.247816	7.12717e-17	1.50851e-15	0	0	0	0.213	0	0	0	0	0	2.432	2.44	2.488	TRINITY_DN15988_c0_g1 No TRANSDECODER pass										0		0		0		0
TRINITY_DN19143_c0_g1	NN2	NE2	7.56928	0.247718	1.76903e-15	3.22372e-14	0	0	0	0	0.654	0.358	0	0	0	5.817	8.26	8.701	TRINITY_DN19143_c0_g1	lipid binding	127	gi|1029182011|gb|OAL46587.1|hypothetical protein IQ07DRAFT_155694 [Pyrenochaeta sp. DS3sAY3a]	OAL46587	8.52e-74	100	248.054	127	127	0		0		1	100	0
TRINITY_DN15955_c0_g2	NN2	NE2	7.56899	0.247662	1.7685e-13	2.57944e-12	0	0.141	0	1.13	0.967	1.318	0	0	0	4.146	1.931	3.868	TRINITY_DN15955_c0_g2 No TRANSDECODER pass										0		0		0		0
TRINITY_DN52935_c0_g1	NN2	NE2	7.56867	0.247564	2.76545e-14	4.47364e-13	0	0.185	0	0	0	0	0	0	0	4.536	2.957	5.586	TRINITY_DN52935_c0_g1 No TRANSDECODER pass										0		0		0		0
TRINITY_DN60851_c0_g1	NN2	NE2	7.56866	0.247553	1.47798e-14	2.47889e-13	0	0	0	0	0	0	0	0	0	2.207	2.595	3.8	TRINITY_DN60851_c0_g1	high affinity glucose transporter ght1	231	gi|1029184589|gb|OAL49158.1|monosaccharide transporter-like protein [Pyrenochaeta sp. DS3sAY3a]	OAL49158	1.24e-154	96.5368	454.521	231	223	0		0		1	96.5368	0
TRINITY_DN57693_c0_g1	NN2	NE2	7.54887	0.229504	6.89243e-15	1.19404e-13	0	0	0	0.093	0	0	0	0	0	2.484	2.302	1.498	TRINITY_DN57693_c0_g1	hypothetical protein OCS_00216	331	gi|531867297|gb|EQL04061.1|hypothetical protein OCS_00216 [Ophiocordyceps sinensis CO18]	EQL04061	1.32e-127	73.9003	381.719	341	252	0		0		0		0
TRINITY_DN17072_c0_g1	NN2	NE2	7.54882	0.229489	7.54914e-15	1.30484e-13	0.241	0	0	0	0	1.83	0	0	0	5.982	8.01	4.689	TRINITY_DN17072_c0_g1 No TRANSDECODER pass										0		0		0		0
TRINITY_DN40270_c0_g1	NN2	NE2	7.54833	0.229359	2.15306e-16	4.31487e-15	0	0	0	0	0	0	0	0	0	3.411	3.725	3.03	TRINITY_DN40270_c0_g1	60S ribosomal L13a	213	gi|557777195|ref|XP_005188233.1|PREDICTED: 60S ribosomal protein L13a [Musca domestica]	XP_005188233	7.38e-142	99.0244	407.912	205	203	0		0		0		0
TRINITY_DN15544_c0_g1	NN2	NE2	7.54816	0.229298	7.58458e-16	1.44329e-14	0	0.195	0	0.399	0.199	0	0	0	0	5.514	4.035	4.35	TRINITY_DN15544_c0_g1 No TRANSDECODER pass										0		0		0		0
TRINITY_DN610_c0_g1	NN2	NE2	7.54808	0.229272	1.21546e-16	2.4948e-15	0	0	0	0	0	0	0	0	0	5.454	4.984	5.104	TRINITY_DN610_c0_g1 No TRANSDECODER pass										0		0		0		0
TRINITY_DN42938_c0_g1	NN2	NE2	7.54772	0.229169	1.91122e-14	3.15527e-13	0	0	0	0	0	0	0	0	0	5.808	3.233	5.053	TRINITY_DN42938_c0_g1 No TRANSDECODER pass										0		0		0		0
TRINITY_DN13565_c0_g1	NN2	NE2	7.52711	0.210733	2.00709e-14	3.30284e-13	0	0	0	0	0	0	0	0	0	3.125	3.13	1.828	TRINITY_DN13565_c0_g1	uvi-1	294	gi|1070560902|ref|XP_018381553.1|hypothetical protein CC77DRAFT_1024567 [Alternaria alternata]gi|1027155743|gb|OAG16132.1|hypothetical protein CC77DRAFT_1024567 [Alternaria alternata]	XP_018381553, OAG16132	9.25e-11	50	70.0922	174	87	1	50	0		0		0
TRINITY_DN7240_c0_g1	NN2	NE2	7.52613	0.210453	2.16314e-16	4.32939e-15	0	0	0	0	0	0	0	0	0	3.004	2.613	2.81	TRINITY_DN7240_c0_g1 No TRANSDECODER pass										0		0		0		0
TRINITY_DN21725_c0_g1	NN2	NE2	7.52583	0.210359	2.04299e-15	3.71853e-14	0	0	0	0	0	0	0	0	0	1.679	2.268	2.412	TRINITY_DN21725_c0_g1	PEP-CTERM sorting domain-containing	363	gi|499715241|ref|WP_011395975.1|type IV secretion protein Rhs [Hahella chejuensis]gi|83632937|gb|ABC28904.1|Rhs family protein [Hahella chejuensis KCTC 2396]	WP_011395975, ABC28904	8.53e-05	41.9847	55.8398	262	110	0		0		0		0
TRINITY_DN16175_c0_g1	NN2	NE2	7.52583	0.210374	5.44233e-14	8.44183e-13	0	0	0	0	2.004	0.691	0	0	0	1.827	3.397	3.191	TRINITY_DN16175_c0_g1	---NA---	283	No Blast Hit							0		0		0		0
TRINITY_DN6161_c0_g1	NN2	NE2	7.5243	0.210018	1.90846e-12	2.4086e-11	0	0	0	0	0	0	0	0	0	3.307	2.268	5.552	TRINITY_DN6161_c0_g1 No TRANSDECODER pass										0		0		0		0
TRINITY_DN19930_c0_g3	NN2	NE2	7.50597	0.191872	3.27325e-11	3.50901e-10	0	0	0	0	0.37	0	0	0	0	1.956	3.863	1.185	TRINITY_DN19930_c0_g3	glycine-rich cell wall structural 1	303	gi|169614744|ref|XP_001800788.1|hypothetical protein SNOG_10519 [Parastagonospora nodorum SN15]gi|160702811|gb|EAT81913.2|hypothetical protein SNOG_10519 [Parastagonospora nodorum SN15]	XP_001800788, EAT81913	1.45e-80	63.4731	259.61	334	212	0		0		0		0
TRINITY_DN5122_c0_g2	NN2	NE2	7.50423	0.191524	6.83466e-16	1.30628e-14	0	0	0	0	0.54	0	0	0	0	2.753	3.147	2.412	TRINITY_DN5122_c0_g2	hypothetical protein IQ06DRAFT_271596	187	gi|1028900609|gb|OAL02861.1|hypothetical protein IQ06DRAFT_271596 [Stagonospora sp. SRC1lsM3a]	OAL02861	2.05e-99	87.1658	298.13	187	163	0		0		0		0
TRINITY_DN21735_c0_g1	NN2	NE2	7.50411	0.191463	5.76689e-12	6.85339e-11	0	0	0	0	0	0	0	0	0	7.67	2.759	4.257	TRINITY_DN21735_c0_g1	GD17926	175	gi|194196611|gb|EDX10187.1|GD17926 [Drosophila simulans]	EDX10187	0.000293	45.8824	50.8322	170	78	0		0		0		0
TRINITY_DN47456_c0_g1	NN2	NE2	7.50403	0.191452	8.93204e-15	1.52916e-13	0	0	0	0	0	0	0	0	0	3.22	2.035	2.336	TRINITY_DN47456_c0_g1	meiotic expression up-regulated 14	273	gi|1029187397|gb|OAL51961.1|hypothetical protein IQ07DRAFT_610705 [Pyrenochaeta sp. DS3sAY3a]	OAL51961	0	96.7033	518.079	273	264	0		0		1	96.7033	0
TRINITY_DN13519_c0_g1	NN2	NE2	7.504	0.191446	3.36594e-16	6.59836e-15	0	0	0	0	0	0	0	0	0	3.731	4.294	3.826	TRINITY_DN13519_c0_g1 No TRANSDECODER pass										0		0		0		0
TRINITY_DN62302_c0_g1	NN2	NE2	7.50377	0.191363	3.11349e-16	6.12313e-15	0	0	0	0	0	0	0	0	0	4.709	4.949	5.29	TRINITY_DN62302_c0_g1 No TRANSDECODER pass										0		0		0		0
TRINITY_DN41234_c0_g1	NN2	NE2	7.48245	0.172397	9.00381e-13	1.19355e-11	0	0	0	0	0	0	0	0	0	4.77	8.708	4.113	TRINITY_DN41234_c0_g1 No TRANSDECODER pass										0		0		0		0
TRINITY_DN27849_c0_g2	NN2	NE2	7.48225	0.172356	3.25096e-13	4.59679e-12	0	0	0	0	0	0.345	0	0	0	5.661	10.002	5.214	TRINITY_DN27849_c0_g2	replicase	130	gi|410519422|gb|AFV73392.1|replicase [Grapevine Rupestris stem pitting virus]	AFV73392	9.01e-82	100	274.633	130	130	0		0		0		0
TRINITY_DN11613_c0_g1	NN2	NE2	7.48215	0.172351	3.55833e-14	5.67809e-13	0	0	0	0	0	0	0	0	0	4.19	3.552	2.361	TRINITY_DN11613_c0_g1	tropomyosin	126	gi|42559585|sp|Q25145.1|TPM_HALRURecName: Full=Tropomyosingi|407417|emb|CAA53028.1|tropomyosin [Haliotis rufescens]	Q25145, CAA53028	2.6e-56	88.0952	188.734	126	111	0		0		0		0
TRINITY_DN16926_c1_g2	NN2	NE2	7.48182	0.172273	5.15206e-15	9.01743e-14	0	0	0	0	0	0	0	0	0	3.307	2.802	2.192	TRINITY_DN16926_c1_g2	period circadian	274	gi|631244193|ref|XP_007917018.1|putative period circadian protein [Phaeoacremonium minimum UCRPA7]gi|500254612|gb|EON98201.1|putative period circadian protein [Phaeoacremonium minimum UCRPA7]	XP_007917018, EON98201	1.76e-46	48.1366	170.629	322	155	0		0		0		0
TRINITY_DN51979_c0_g1	NN2	NE2	7.48089	0.171981	4.15719e-15	7.34774e-14	0	0	0	0	0	0	0	0	0	1.489	1.845	2.141	TRINITY_DN51979_c0_g1	Stress response ish1	405	gi|972123577|gb|KUI52536.1|Stress response protein ish1 [Valsa mali var. pyri]gi|972136764|gb|KUI63590.1|Stress response protein ish1 [Valsa mali]	KUI52536, KUI63590	0	88.6139	613.994	404	358	0		0		0		0
TRINITY_DN28926_c1_g1	NN2	NE2	7.48085	0.171966	2.58306e-15	4.65165e-14	0	0.141	0	0	2.203	0	0	0	0	3.047	2.75	3.724	TRINITY_DN28926_c1_g1	hypothetical protein COCC4DRAFT_188030	209	gi|928527354|ref|XP_014082474.1|hypothetical protein COCC4DRAFT_188030 [Bipolaris maydis ATCC 48331]gi|477591493|gb|ENI08565.1|hypothetical protein COCC4DRAFT_188030 [Bipolaris maydis ATCC 48331]	XP_014082474, ENI08565	2.31e-46	54.386	169.088	228	124	0		0		0		0
TRINITY_DN35352_c0_g2	NN2	NE2	7.46521	1.83442	7.943e-40	1.01504e-37	0	0.228	0	0	0.37	0.102	0.116	0	0	7.791	9.174	10.241	TRINITY_DN35352_c0_g2	fasciclin domain-containing	390	gi|1092156098|emb|CZT10365.1|related to TGF beta induced protein ig-h3 precursor [Rhynchosporium agropyri]	CZT10365	9.74e-120	76.7802	363.999	323	248	0		0		0		0
TRINITY_DN3605_c0_g1	NN2	NE2	7.4587	0.152675	1.53656e-15	2.83562e-14	0	0	0	0	0.199	0	0	0	0	4.882	5.846	4.435	TRINITY_DN3605_c0_g1 No TRANSDECODER pass										0		0		0		0
TRINITY_DN47238_c0_g1	NN2	NE2	7.45843	0.152581	1.23175e-14	2.08076e-13	0	0	0	0	0	0	0	0	0	2.874	4.501	3.69	TRINITY_DN47238_c0_g1	60S ribosomal L23a	203	gi|667300088|ref|XP_008580847.1|PREDICTED: 60S ribosomal protein L23a [Galeopterus variegatus]	XP_008580847	1.17e-63	88.3721	206.838	129	114	0		0		0		0
TRINITY_DN23082_c1_g1	NN2	NE2	7.45843	0.152581	1.22846e-14	2.07635e-13	0	0	0	0	0	0	0	0	0	3.212	5.027	4.122	TRINITY_DN23082_c1_g1 No TRANSDECODER pass										0		0		0		0
TRINITY_DN15523_c0_g1	NN2	NE2	7.45805	0.152461	7.02028e-15	1.2155e-13	0	0	0	0	0	0.192	0	0	0	4.138	2.888	4.046	TRINITY_DN15523_c0_g1	glutaredoxin	168	gi|1029188530|gb|OAL53092.1|glutaredoxin [Pyrenochaeta sp. DS3sAY3a]	OAL53092	8.49e-73	89.5522	229.95	134	120	0		0		1	89.5522	0
TRINITY_DN94_c0_g2	NN2	NE2	7.45802	0.152477	1.15316e-12	1.5032e-11	0	0	0	0	0	0	0	0	0	5.54	2.449	4.257	TRINITY_DN94_c0_g2 No TRANSDECODER pass										0		0		0		0
TRINITY_DN8301_c0_g1	NN2	NE2	7.43615	0.133017	7.29169e-13	9.79343e-12	0	0	0	0	0	0	0	0	0	5.8	4.147	2.632	TRINITY_DN8301_c0_g1	60S ribosomal L27	144	gi|929357089|ref|XP_014087781.1|PREDICTED: 60S ribosomal protein L27 [Bactrocera oleae]	XP_014087781	7.62e-76	97.0803	234.958	137	133	0		0		0		0
TRINITY_DN62055_c0_g1	NN2	NE2	7.43547	0.132865	2.56604e-14	4.16429e-13	0	0	0	0	0	0	0	0	0	2.355	3.604	2.438	TRINITY_DN62055_c0_g1	60S ribosomal L6	223	gi|751802493|ref|XP_011211339.1|PREDICTED: 60S ribosomal protein L6 [Bactrocera dorsalis]gi|1098634698|ref|XP_018785001.1|PREDICTED: 60S ribosomal protein L6 [Bactrocera latifrons]	XP_011211339, XP_018785001	1.09e-124	87.4439	366.696	223	195	0		0		0		0
TRINITY_DN26583_c0_g1	NN2	NE2	7.43545	0.132855	6.46225e-14	9.92807e-13	0	0	0	2.446	2.801	10.53	0	0	0	5.402	3.457	3.385	TRINITY_DN26583_c0_g1 No TRANSDECODER pass										0		0		0		0
TRINITY_DN23009_c0_g1	NN2	NE2	7.43532	0.132834	2.32249e-15	4.19973e-14	0	0	0	0	1.379	0	0	0	0	5.523	4.811	4.223	TRINITY_DN23009_c0_g1 No TRANSDECODER pass										0		0		0		0
TRINITY_DN23082_c0_g1	NN2	NE2	7.43531	0.132823	1.09921e-14	1.86305e-13	0	0	0	0	0	0	0	0	0	4.233	6.242	4.63	TRINITY_DN23082_c0_g1 No TRANSDECODER pass										0		0		0		0
TRINITY_DN6787_c0_g1	NN2	NE2	7.4349	0.132687	1.04969e-15	1.96565e-14	0	0	0	0	0.299	0	0	0	0	2.917	3.078	3.301	TRINITY_DN6787_c0_g1 No TRANSDECODER pass										0		0		0		0
TRINITY_DN20208_c0_g1	NN2	NE2	7.43484	0.132697	3.43759e-11	3.67229e-10	0	0	0	0.12	0	0	0	0	0	1.203	3.889	3.013	TRINITY_DN20208_c0_g1	endoplasmic reticulum	137	gi|1029183036|gb|OAL47609.1|hypothetical protein IQ07DRAFT_589799 [Pyrenochaeta sp. DS3sAY3a]	OAL47609	1.3e-79	94.1606	248.825	137	129	0		0		1	94.1606	0
TRINITY_DN18429_c0_g1	NN2	NE2	7.43465	0.132619	9.25599e-15	1.58196e-13	0	0	0	0	0	0	0	0	0	2.034	2.673	2.979	TRINITY_DN18429_c0_g1	60S ribosomal L23a	273	gi|906460599|gb|KNC23282.1|hypothetical protein FF38_10722 [Lucilia cuprina]	KNC23282	1.95e-113	84.9817	340.502	273	232	0		0		0		0
TRINITY_DN29331_c0_g1	NN2	NE2	7.4126	0.112936	1.18573e-11	1.34277e-10	0	0	0	0	0	0	0	0	0	6.614	3.63	2.48	TRINITY_DN29331_c0_g1	hypothetical protein IQ07DRAFT_602405	171	gi|1029183104|gb|OAL47677.1|hypothetical protein IQ07DRAFT_602405 [Pyrenochaeta sp. DS3sAY3a]	OAL47677	2.01e-59	92.5676	194.126	148	137	0		0		1	92.5676	0
TRINITY_DN3402_c0_g1	NN2	NE2	7.41224	0.112899	9.61962e-14	1.44517e-12	0	0	0	3.523	0.227	0	0	0	0	5.177	5.656	3.225	TRINITY_DN3402_c0_g1 No TRANSDECODER pass										0		0		0		0
TRINITY_DN53422_c0_g1	NN2	NE2	7.41159	0.112736	2.29428e-15	4.15484e-14	0	0	0	0	0	0	0	0	0	2.251	2.207	1.845	TRINITY_DN53422_c0_g1 No TRANSDECODER pass										0		0		0		0
TRINITY_DN8805_c0_g1	NN2	NE2	7.41148	0.112699	1.562e-15	2.87736e-14	0	0	0	0	0	0	0	0	0	2.64	2.776	2.454	TRINITY_DN8805_c0_g1 No TRANSDECODER pass										0		0		0		0
TRINITY_DN2377_c0_g1	NN2	NE2	7.41141	0.112673	5.76819e-15	1.00497e-13	0	0	0	0	0	0	0	0	0	2.19	2.975	2.522	TRINITY_DN2377_c0_g1	hypothetical protein SNOG_07065	265	gi|169607999|ref|XP_001797419.1|hypothetical protein SNOG_07065 [Parastagonospora nodorum SN15]gi|111064596|gb|EAT85716.1|hypothetical protein SNOG_07065 [Parastagonospora nodorum SN15]	XP_001797419, EAT85716	1.76e-140	88.2353	410.223	272	240	0		0		0		0
TRINITY_DN48312_c0_g2	NN2	NE2	7.41136	0.112657	1.25472e-15	2.33527e-14	1.358	0	2.723	0	0	1.714	0	0	0	3.255	3.294	3.208	TRINITY_DN48312_c0_g2	heat shock cognate 70 kDa 2	157	gi|225434994|ref|XP_002284063.1|PREDICTED: heat shock cognate 70 kDa protein 2 [Vitis vinifera]	XP_002284063	4.05e-101	100	316.62	157	157	0		0		0		1	100
TRINITY_DN12791_c0_g1	NN2	NE2	7.41135	0.112652	1.49502e-15	2.76733e-14	0	0	0	0.266	0	0	0	0	0	6.016	5.449	5.594	TRINITY_DN12791_c0_g1	hypothetical protein CC77DRAFT_1022000	104	gi|1070555176|ref|XP_018383845.1|hypothetical protein CC77DRAFT_1022000 [Alternaria alternata]gi|1027158043|gb|OAG18424.1|hypothetical protein CC77DRAFT_1022000 [Alternaria alternata]	XP_018383845, OAG18424	6.11e-51	90.3846	169.088	104	94	1	90.3846	0		0		0
TRINITY_DN43475_c0_g1	NN2	NE2	7.41101	0.112537	3.62118e-15	6.43761e-14	0	0	0	0	0	0	0	0	0	2.216	2.095	2.615	TRINITY_DN43475_c0_g1	glycosyltransferase family 1	313	gi|1029189577|gb|OAL54138.1|hypothetical protein IQ07DRAFT_584720 [Pyrenochaeta sp. DS3sAY3a]	OAL54138	4.22e-159	87.0968	465.307	310	270	0		0		1	87.0968	0
TRINITY_DN6770_c0_g1	NN2	NE2	7.41095	0.112527	9.80522e-15	1.66743e-13	0	0	0	0	0	0	0	0	0	3.012	2.293	3.225	TRINITY_DN6770_c0_g1	hypothetical protein FAVg107411	167	gi|751351295|gb|KIL89017.1|hypothetical protein FAVg107411 [Fusarium avenaceum]	KIL89017	2.11e-17	53.0864	86.6557	162	86	0		0		0		0
TRINITY_DN24299_c0_g1	NN2	NE2	7.41082	0.11249	1.40296e-14	2.35824e-13	0	0	0	0	0	0	0	0	0	3.116	2.492	3.656	TRINITY_DN24299_c0_g1	---NA---	242	No Blast Hit							0		0		0		0
TRINITY_DN47702_c0_g1	NN2	NE2	7.41018	0.112385	8.16808e-12	9.5036e-11	0	0	0	0	0	0	0	0	0	2.692	1.121	2.852	TRINITY_DN47702_c0_g1	60s ribosomal l5	298	gi|1131333919|gb|JAV17315.1|putative 60s ribosomal protein l5 [Haematobia irritans]	JAV17315	0	97.3154	580.482	298	290	0		0		0		0
TRINITY_DN52388_c0_g1	NN2	NE2	7.38798	0.0924851	9.7377e-14	1.46003e-12	0	0	0	0	0	0	0	0	0	2.303	3.035	1.777	TRINITY_DN52388_c0_g1	facilitated glucose transporter	277	gi|1029180758|gb|OAL45338.1|putative facilitated glucose transporter [Pyrenochaeta sp. DS3sAY3a]	OAL45338	0	98.917	553.132	277	274	0		0		1	98.917	0
TRINITY_DN18051_c0_g2	NN2	NE2	7.38732	0.0922969	5.37454e-11	5.56061e-10	0	0	0	0	0	0	0	0	0	5.471	1.655	3.182	TRINITY_DN18051_c0_g2	heme peroxidase	225	gi|1092164761|emb|CZS94127.1|uncharacterized protein RAG0_04170 [Rhynchosporium agropyri]	CZS94127	2.7e-33	71.7241	137.117	145	104	0		0		0		0
TRINITY_DN6083_c0_g1	NN2	NE2	7.38728	0.0922905	1.72864e-14	2.87874e-13	0	0	0	0	0	0	0	0	0	1.982	2.863	2.429	TRINITY_DN6083_c0_g1 No TRANSDECODER pass										0		0		0		0
TRINITY_DN63781_c0_g1	NN2	NE2	7.38715	0.0922536	3.5878e-14	5.72212e-13	0	0	0	0	0	0	0	0	0	3.878	5.949	5.307	TRINITY_DN63781_c0_g1	related to DNA damage-responsive 48	113	gi|927421936|ref|XP_013956799.1|hypothetical protein TRIVIDRAFT_28324 [Trichoderma virens Gv29-8]gi|358384986|gb|EHK22583.1|hypothetical protein TRIVIDRAFT_28324 [Trichoderma virens Gv29-8]	XP_013956799, EHK22583	1.3e-23	62.8319	98.9821	113	71	0		0		0		0
TRINITY_DN62426_c0_g1	NN2	NE2	7.38687	0.0921592	9.59564e-15	1.63544e-13	0	0	0	0	0	0	0	0	0	3.073	3.44	4.071	TRINITY_DN62426_c0_g1 No TRANSDECODER pass										0		0		0		0
TRINITY_DN2764_c0_g1	NN2	NE2	7.38687	0.0921747	8.93684e-14	1.3479e-12	0	0	0	0	0.128	0	0	0	0	1.913	2.949	3.03	TRINITY_DN2764_c0_g1	c2h2 transcription factor	276	gi|1029184258|gb|OAL48828.1|hypothetical protein IQ07DRAFT_601415 [Pyrenochaeta sp. DS3sAY3a]	OAL48828	4.68e-163	93.5606	483.411	264	247	0		0		1	93.5606	0
TRINITY_DN23493_c0_g1	NN2	NE2	7.38672	0.0921275	4.64304e-14	7.29463e-13	0	0	0	0	0	0	0	0	0	2.554	3.147	4.308	TRINITY_DN23493_c0_g1 No TRANSDECODER pass										0		0		0		0
TRINITY_DN16936_c0_g1	NN2	NE2	7.38672	0.0921172	1.86603e-14	3.0907e-13	0	0	0	0	0	0	0	0	0	1.307	1.388	1.811	TRINITY_DN16936_c0_g1 No TRANSDECODER pass										0		0		0		0
TRINITY_DN15959_c0_g1	NN2	NE2	7.3867	0.092112	1.86267e-14	3.08679e-13	0	0	0	0	0	0	0	0	0	2.493	2.354	3.242	TRINITY_DN15959_c0_g1	ribosomal S6	256	gi|557751433|ref|XP_005175472.1|PREDICTED: 40S ribosomal protein S6 [Musca domestica]	XP_005175472	4.02e-164	99.1597	467.618	238	236	0		0		0		0
TRINITY_DN16284_c0_g1	NN2	NE2	7.38618	0.0920066	4.81803e-13	6.63147e-12	0	0	0	2.473	0.313	0	0	0	0	4.614	5.941	8.701	TRINITY_DN16284_c0_g1 No TRANSDECODER pass										0		0		0		0
TRINITY_DN59224_c0_g1	NN2	NE2	7.38614	0.0919911	3.33434e-13	4.70816e-12	0	0	0	0	0	0	0	0	0	4.077	3.604	6.339	TRINITY_DN59224_c0_g1	40S ribosomal S20	120	gi|906472265|gb|KNC32424.1|40S ribosomal protein S20 [Lucilia cuprina]	KNC32424	3.07e-77	98.3333	236.498	120	118	0		0		0		0
TRINITY_DN18289_c1_g1	NN2	NE2	7.36296	0.0716945	2.2475e-14	3.67272e-13	0	0	0	0	0.711	0.218	0	0	0	1.783	2.414	1.845	TRINITY_DN18289_c1_g1	amino-acid permease inda1	344	gi|1028904626|gb|OAL06874.1|amino-acid permease inda1 [Stagonospora sp. SRC1lsM3a]	OAL06874	0	93.8953	607.831	344	323	0		0		0		0
TRINITY_DN41550_c0_g1	NN2	NE2	7.36275	0.0716264	1.1962e-14	2.02407e-13	0	0	0	0	0	0	0	0	0	3.454	2.673	2.911	TRINITY_DN41550_c0_g1 No TRANSDECODER pass										0		0		0		0
TRINITY_DN10189_c0_g1	NN2	NE2	7.3623	0.0714839	1.90851e-14	3.15421e-13	0	0	0	0	0	0	0	0	0	3.281	3.483	4.342	TRINITY_DN10189_c0_g1	apolipo D-like	191	gi|1070135607|ref|XP_018353147.1|PREDICTED: apolipoprotein D-like [Trachymyrmex septentrionalis]gi|1070135623|ref|XP_018353153.1|PREDICTED: apolipoprotein D-like [Trachymyrmex septentrionalis]gi|1070135627|ref|XP_018353162.1|PREDICTED: apolipoprotein D-like [Trachymyrmex septentrionalis]	XP_018353147, XP_018353153, XP_018353162	2.51e-34	57.377	131.724	183	105	0		0		0		0
TRINITY_DN46053_c0_g1	NN2	NE2	7.36226	0.0715162	1.57796e-11	1.76665e-10	0	0	0	0	0	0	0	0	0	6.51	2.414	4.951	TRINITY_DN46053_c0_g1 No TRANSDECODER pass										0		0		0		0
TRINITY_DN47248_c0_g1	NN2	NE2	7.36212	0.0714677	1.04552e-12	1.37166e-11	0	0	0	0	0	0	0	0	0	1.74	3.19	3.402	TRINITY_DN47248_c0_g1	transmembrane receptor family	257	gi|828217942|ref|XP_012560814.1|PREDICTED: protein DD3-3-like, partial [Hydra vulgaris]	XP_012560814	2.92e-69	60.7287	226.098	247	150	0		0		0		0
TRINITY_DN45667_c0_g1	NN2	NE2	7.33812	0.0507662	4.60446e-14	7.23775e-13	0	0	0	0	0	0	0	0	0	4.224	5.725	4.13	TRINITY_DN45667_c0_g1 No TRANSDECODER pass										0		0		0		0
TRINITY_DN3574_c0_g1	NN2	NE2	7.33812	0.0507662	4.59691e-14	7.2296e-13	0	0	0	0	0	0	0	0	0	2.138	2.888	2.091	TRINITY_DN3574_c0_g1	glyceraldehyde-3-phosphate dehydrogenase	292	gi|700676003|gb|AIU97795.1|glyceraldehyde-3-phosphate dehydrogenase [Anomala corpulenta]	AIU97795	1.93e-167	88.2759	481.1	290	256	0		0		0		0
TRINITY_DN1701_c0_g1	NN2	NE2	7.33777	0.0506604	5.25448e-13	7.20298e-12	0	0	0	0	0	0	0	0	0	1.264	2.345	1.904	TRINITY_DN1701_c0_g1	---NA---	222	No Blast Hit							0		0		0		0
TRINITY_DN6718_c0_g1	NN2	NE2	7.33774	0.05065	5.46227e-14	8.46846e-13	0	0	0	0	0	0	0	0	0	2.614	3.837	3.411	TRINITY_DN6718_c0_g1	glycoside hydrolase family 128	219	gi|1029187544|gb|OAL52108.1|hypothetical protein IQ07DRAFT_403427 [Pyrenochaeta sp. DS3sAY3a]	OAL52108	1.09e-150	96.347	439.884	219	211	0		0		1	96.347	0
TRINITY_DN57121_c0_g1	NN2	NE2	7.33712	0.0504707	1.37149e-13	2.02947e-12	0	0	0	0	0	0	0	0	0	5.151	4.854	7.109	TRINITY_DN57121_c0_g1	dna-directed rna polymerase i 49 kda polypeptide	117	gi|627909727|ref|XP_007690775.1|hypothetical protein COCMIDRAFT_28713 [Bipolaris oryzae ATCC 44560]gi|576929071|gb|EUC42691.1|hypothetical protein COCMIDRAFT_28713 [Bipolaris oryzae ATCC 44560]	XP_007690775, EUC42691	3.25e-53	83.0645	175.252	124	103	0		0		0		0
TRINITY_DN41806_c0_g1	NN2	NE2	7.33694	0.0504336	2.24184e-13	3.23125e-12	0	0	0	0	0	0	0	0	0	4.069	4.078	6.212	TRINITY_DN41806_c0_g1 No TRANSDECODER pass										0		0		0		0
TRINITY_DN10228_c0_g1	NN2	NE2	7.33683	0.050418	7.13817e-13	9.59569e-12	0	0	0	0.239	0.128	0.128	0	0	0	2.406	1.655	3.098	TRINITY_DN10228_c0_g1 No TRANSDECODER pass										0		0		0		0
TRINITY_DN33310_c0_g1	NN2	NE2	7.32981	3.33058	1.10102e-77	9.60779e-75	0	0.185	0	0.253	0.384	0.499	0.29	0.27	0	16.188	17.236	20.643	TRINITY_DN33310_c0_g1	amino acid permease	472	gi|1028903498|gb|OAL05747.1|amino acid permease [Stagonospora sp. SRC1lsM3a]	OAL05747	0	86.2869	719.539	474	409	0		0		0		0
TRINITY_DN7732_c0_g1	NN2	NE2	7.31307	0.0295821	3.97145e-13	5.54116e-12	0	0	0	0	0	0	0	0	0	4.64	3.483	2.641	TRINITY_DN7732_c0_g1	40S ribosomal S3a	193	gi|260806989|ref|XP_002598366.1|hypothetical protein BRAFLDRAFT_69722 [Branchiostoma floridae]gi|229283638|gb|EEN54378.1|hypothetical protein BRAFLDRAFT_69722 [Branchiostoma floridae]	XP_002598366, EEN54378	7.61e-92	88.0829	281.952	193	170	0		0		0		0
TRINITY_DN48956_c0_g1	NN2	NE2	7.31295	0.0295659	1.21133e-13	1.80558e-12	0	0	0	0	0	0	0	0	0	2.727	3.164	2.107	TRINITY_DN48956_c0_g1 No TRANSDECODER pass										0		0		0		0
TRINITY_DN11440_c0_g1	NN2	NE2	7.31245	0.029418	1.79242e-13	2.61308e-12	0	0	0	0	0	0	0	0	0	5.315	3.466	4.063	TRINITY_DN11440_c0_g1	candoxin-like isoform X2	130	gi|780031138|ref|XP_011666691.1|PREDICTED: candoxin-like isoform X2 [Strongylocentrotus purpuratus]	XP_011666691	3.54e-05	50	49.6766	120	60	0		0		0		0
TRINITY_DN40706_c0_g1	NN2	NE2	7.31218	0.029338	1.949e-13	2.83324e-12	0	0	0	0	0	0	0	0	0	1.645	2.466	2.412	TRINITY_DN40706_c0_g1 No TRANSDECODER pass										0		0		0		0
TRINITY_DN7759_c0_g1	NN2	NE2	7.31218	0.0293386	2.18276e-13	3.15353e-12	0	0	0	0	0	0	0	0	0	2.709	1.733	2.412	TRINITY_DN7759_c0_g1	pupal cuticle 20-like	236	gi|751464278|ref|XP_011187078.1|PREDICTED: uncharacterized protein LOC105215034 [Bactrocera cucurbitae]	XP_011187078	1.23e-96	76.4706	294.278	238	182	0		0		0		0
TRINITY_DN42877_c0_g1	NN2	NE2	7.31186	0.0292585	6.38132e-13	8.62763e-12	0	0	0	0	0	0	0	0	0	1.775	2.733	3.072	TRINITY_DN42877_c0_g1	myosin light chain alkali isoform X2	168	gi|817214597|ref|XP_012283526.1|PREDICTED: myosin light chain alkali isoform X2 [Orussus abietinus]	XP_012283526	4.16e-79	89.3333	244.588	150	134	0		0		0		0
TRINITY_DN14173_c0_g1	NN2	NE2	7.28759	0.0080637	1.17655e-11	1.33435e-10	0	0	0	0	0	0	0	0	0	5.445	3.225	2.361	TRINITY_DN14173_c0_g1	Neuronal calcium sensor 2	194	gi|1026919275|gb|OAF67900.1|Calcium-binding protein M [Intoshia linei]	OAF67900	8.68e-07	48.1481	56.6102	135	65	0		0		0		0
TRINITY_DN9625_c0_g1	NN2	NE2	7.28702	0.00795208	6.59929e-13	8.88693e-12	0	0	0	0	0	0	0	0	0	5.151	3.44	3.148	TRINITY_DN9625_c0_g1	60S ribosomal	165	gi|929355957|ref|XP_014087162.1|PREDICTED: 60S ribosomal protein L14, partial [Bactrocera oleae]	XP_014087162	1.74e-102	93.9394	304.679	165	155	0		0		0		0
TRINITY_DN23029_c0_g1	NN2	NE2	7.28671	0.00786722	8.29226e-13	1.10595e-11	0	0	0	0	0	0	0	0	0	6.579	3.845	4.562	TRINITY_DN23029_c0_g1	---NA---	151	No Blast Hit							0		0		0		0
TRINITY_DN9214_c0_g1	NN2	NE2	7.28653	0.00782541	5.45078e-09	4.25339e-08	0	0	0	0	0	0	0	0	0	3.575	0.716	1.828	TRINITY_DN9214_c0_g1 No TRANSDECODER pass										0		0		0		0
TRINITY_DN32263_c0_g1	NN2	NE2	7.28623	0.00772363	9.40128e-14	1.41445e-12	0	0	0	0	0.185	0	0	0	0	3.073	2.371	3.487	TRINITY_DN32263_c0_g1 No TRANSDECODER pass										0		0		0		0
TRINITY_DN7173_c0_g1	NN2	NE2	7.28615	0.00770211	1.39323e-13	2.05665e-12	0	0	0	0	0	0	0	0	0	2.311	2.776	3.309	TRINITY_DN7173_c0_g1	PH domain	244	gi|1029188045|gb|OAL52608.1|hypothetical protein IQ07DRAFT_378468 [Pyrenochaeta sp. DS3sAY3a]	OAL52608	2.88e-172	97.9508	497.278	244	239	0		0		1	97.9508	0
TRINITY_DN46423_c0_g1	NN2	NE2	7.2861	0.00768643	1.3789e-13	2.03844e-12	0	0	0	0	0	0	0	0	0	4.449	3.716	5.315	TRINITY_DN46423_c0_g1 No TRANSDECODER pass										0		0		0		0
TRINITY_DN51843_c0_g1	NN2	NE2	7.28598	0.0076649	3.96632e-13	5.53653e-12	0	0	0	0	0	0	0	0	0	1.627	2.095	2.615	TRINITY_DN51843_c0_g1	troponin T isoform X2	292	gi|1058268338|gb|JAT36883.1|hypothetical protein g.30833 [Graphocephala atropunctata]	JAT36883	7.55e-146	89.3836	425.246	292	261	0		0		0		0
TRINITY_DN46344_c0_g1	NN2	NE2	7.2859	0.007644	3.92808e-13	5.49068e-12	0	0	0	0	0	0	0	0	0	2.19	1.707	2.734	TRINITY_DN46344_c0_g1	LEA domain containing	301	gi|1029191452|gb|OAL56011.1|hypothetical protein IQ07DRAFT_639637 [Pyrenochaeta sp. DS3sAY3a]	OAL56011	1.57e-123	85.2459	399.053	305	260	0		0		1	85.2459	0
TRINITY_DN27114_c0_g1	NN2	NE2	7.28585	0.00763877	7.8065e-13	1.0439e-11	0	0.25	0	2.286	1.677	3.416	0	0	0	1.498	1.026	1.777	TRINITY_DN27114_c0_g1	DNAJ domain containing	281	gi|1070551172|ref|XP_018386091.1|hypothetical protein CC77DRAFT_935117 [Alternaria alternata]gi|1027160294|gb|OAG20670.1|hypothetical protein CC77DRAFT_935117 [Alternaria alternata]	XP_018386091, OAG20670	0	100	580.096	281	281	1	100	0		0		0
TRINITY_DN49885_c0_g1	NN2	NE2	7.28539	0.00755392	8.61335e-12	9.98629e-11	0	0	0	0	0	0	0	0	0	4.649	2.699	5.984	TRINITY_DN49885_c0_g1	hypothetical protein IQ07DRAFT_376470	135	gi|1029188014|gb|OAL52577.1|hypothetical protein IQ07DRAFT_376470 [Pyrenochaeta sp. DS3sAY3a]	OAL52577	8.8e-55	92.3077	179.489	104	96	0		0		1	92.3077	0
TRINITY_DN54712_c0_g1	NN2	NE2	7.28515	0.00750565	1.31135e-11	1.48078e-10	0	0	0	0	0	0	0	0	0	3.307	4.423	7.279	TRINITY_DN54712_c0_g1	cytochrome p450	141	gi|1029182534|gb|OAL47108.1|hypothetical protein IQ07DRAFT_589982 [Pyrenochaeta sp. DS3sAY3a]	OAL47108	4.21e-35	87.7778	129.798	90	79	0		0		1	87.7778	0
TRINITY_DN55932_c0_g1	NN2	NE2	7.26135	-0.0137992	4.35378e-12	5.24756e-11	0	0	0	0	0	0	0	0	0	2	2.673	1.303	TRINITY_DN55932_c0_g1 No TRANSDECODER pass										0		0		0		0
TRINITY_DN43193_c0_g1	NN2	NE2	7.26122	-0.0138254	2.87855e-12	3.54511e-11	0	0	0	0	0.284	0	0	0	0	6.665	5.51	3.402	TRINITY_DN43193_c0_g1 No TRANSDECODER pass										0		0		0		0
TRINITY_DN5048_c0_g1	NN2	NE2	7.26101	-0.0138679	1.32458e-12	1.71058e-11	0	0	0	0	0	0	0	0	0	6.865	5.38	3.792	TRINITY_DN5048_c0_g1 No TRANSDECODER pass										0		0		0		0
TRINITY_DN17709_c0_g1	NN2	NE2	7.26084	-0.013921	3.47133e-12	4.22396e-11	0	0	0	0	0	0	0	0	0	3.696	2.216	2.023	TRINITY_DN17709_c0_g1	82 kDa heat shock	225	gi|183178974|gb|ACC43981.1|82 kDa heat shock protein [Philodina roseola]	ACC43981	1.74e-140	95.1111	423.705	225	214	0		0		0		0
TRINITY_DN18412_c0_g1	NN2	NE2	7.26084	-0.0139157	1.52837e-12	1.95967e-11	0	0	0	0	0	0.333	0	0	0	6.345	3.889	3.529	TRINITY_DN18412_c0_g1	40S ribosomal S13	126	gi|646722348|gb|KDR23361.1|40S ribosomal protein S13 [Zootermopsis nevadensis]	KDR23361	3.89e-72	94.4444	224.942	126	119	0		0		0		0
TRINITY_DN25718_c0_g1	NN2	NE2	7.26052	-0.0139798	6.936e-14	1.06238e-12	0	0	0	0	0	0	0	0	0	5.41	4.88	4.232	TRINITY_DN25718_c0_g1	---NA---	105	No Blast Hit							0		0		0		0
TRINITY_DN10972_c0_g1	NN2	NE2	7.26043	-0.014023	3.95069e-12	4.7768e-11	0.096	0.217	0.195	0.106	1.322	0	0	0	0	1.376	2.759	2.023	TRINITY_DN10972_c0_g1	hypothetical protein SNOG_10519	271	gi|169614744|ref|XP_001800788.1|hypothetical protein SNOG_10519 [Parastagonospora nodorum SN15]gi|160702811|gb|EAT81913.2|hypothetical protein SNOG_10519 [Parastagonospora nodorum SN15]	XP_001800788, EAT81913	6.5e-98	74.9153	302.753	295	221	0		0		0		0
TRINITY_DN31989_c0_g1	NN2	NE2	7.26016	-0.0141022	5.30674e-14	8.24827e-13	0.337	2.444	0.685	14.755	77.547	51.486	0	0	0	3.826	3.225	3.741	TRINITY_DN31989_c0_g1 No TRANSDECODER pass										0		0		0		0
TRINITY_DN40463_c0_g1	NN2	NE2	7.26016	-0.0141022	5.32599e-14	8.27397e-13	0	0	0	0	0	0	0	0	0	2.502	2.112	2.446	TRINITY_DN40463_c0_g1 No TRANSDECODER pass										0		0		0		0
TRINITY_DN8106_c0_g1	NN2	NE2	7.26007	-0.0141342	5.11699e-14	7.99811e-13	0	0.119	0	0	0	0	0	0	0	2.19	2.19	2.522	TRINITY_DN8106_c0_g1	related to hydrolase	216	gi|1092154868|emb|CZT12687.1|related to hydrolase [Rhynchosporium agropyri]	CZT12687	8.23e-100	78.8991	305.834	218	172	0		0		0		0
TRINITY_DN12584_c0_g1	NN2	NE2	7.25994	-0.0141558	6.1663e-13	8.34801e-12	0	0	0	0.226	0	0	0	0	0	1.601	2.457	2.522	TRINITY_DN12584_c0_g1	glycoside hydrolase family 3	244	gi|1029183789|gb|OAL48360.1|hypothetical protein IQ07DRAFT_613062 [Pyrenochaeta sp. DS3sAY3a]	OAL48360	3.24e-169	99.1803	511.916	244	242	0		0		1	99.1803	0
TRINITY_DN45111_c0_g1	NN2	NE2	7.25981	-0.0141925	6.04574e-13	8.19569e-12	0	0	0	0	0	0	0	0	0	3.056	1.992	3.14	TRINITY_DN45111_c0_g1	Membrane-associated eicosanoid glutathione metabolism (MAPEG)	158	gi|1029186110|gb|OAL50676.1|hypothetical protein IQ07DRAFT_587327 [Pyrenochaeta sp. DS3sAY3a]	OAL50676	7.47e-98	93.038	291.967	158	147	0		0		1	93.038	0
TRINITY_DN46547_c0_g1	NN2	NE2	7.23534	-0.0359183	3.47472e-10	3.21201e-09	0	0	0	0	0	0	0	0	0	5.601	3.742	1.625	TRINITY_DN46547_c0_g1	---NA---	190	No Blast Hit							0		0		0		0
TRINITY_DN43657_c0_g1	NN2	NE2	7.23533	-0.0359084	1.55107e-10	1.50533e-09	0	0	0	0	0	0	0	0	0	3.558	5.656	1.845	TRINITY_DN43657_c0_g1	---NA---	125	No Blast Hit							0		0		0		0
TRINITY_DN47088_c0_g1	NN2	NE2	7.23399	-0.0361374	3.09224e-13	4.38252e-12	0	0	0	0	0	0	0	0	0	2.242	2.138	1.54	TRINITY_DN47088_c0_g1	long form	259	gi|1063013830|gb|JAT45072.1|Paramyosin, long form [Anthurium amnicola]	JAT45072	1.29e-155	96.5251	468.389	259	250	0		0		0		0
TRINITY_DN13548_c0_g2	NN2	NE2	7.23353	-0.0362758	5.95813e-13	8.08296e-12	0	0.217	0	0.213	0	0	0	0	0	5.203	3.32	3.927	TRINITY_DN13548_c0_g2 No TRANSDECODER pass										0		0		0		0
TRINITY_DN594_c0_g1	NN2	NE2	7.23325	-0.0363564	6.53468e-13	8.81157e-12	0	0	0.352	0.784	0.199	0.883	0	0	0	2.735	4.208	4.105	TRINITY_DN594_c0_g1	cytochrome P450 89A2	187	gi|225454615|ref|XP_002268331.1|PREDICTED: cytochrome P450 89A2 [Vitis vinifera]gi|731422252|ref|XP_010662053.1|PREDICTED: cytochrome P450 89A2 [Vitis vinifera]	XP_002268331, XP_010662053	8.39e-128	100	382.104	187	187	0		0		0		1	100
TRINITY_DN53181_c0_g1	NN2	NE2	7.23324	-0.0363722	9.4347e-14	1.41878e-12	0	0	0	0	0	0	0	0	0	2.484	2.647	3.038	TRINITY_DN53181_c0_g1	40S ribosomal S5a	242	gi|907595677|ref|XP_013107446.1|PREDICTED: 40S ribosomal protein S5a [Stomoxys calcitrans]gi|1131334181|gb|JAV17446.1|putative 40s ribosomal protein s5a [Haematobia irritans]	XP_013107446, JAV17446	2.58e-155	97.7578	444.121	223	218	0		0		0		0
TRINITY_DN45036_c0_g1	NN2	NE2	7.2331	-0.0364043	3.34736e-13	4.72436e-12	0	0	0	0	0	0	0	0	0	2.069	2.664	3.03	TRINITY_DN45036_c0_g1	40S ribosomal S8	211	gi|751453561|ref|XP_011181207.1|PREDICTED: 40S ribosomal protein S8 [Bactrocera cucurbitae]gi|751804083|ref|XP_011212207.1|PREDICTED: 40S ribosomal protein S8 [Bactrocera dorsalis]gi|1098642587|ref|XP_018787476.1|PREDICTED: 40S ribosomal protein S8 [Bactrocera latifrons]	XP_011181207, XP_011212207, XP_018787476	1.04e-131	97.1154	382.104	208	202	0		0		0		0
TRINITY_DN52451_c0_g1	NN2	NE2	7.23283	-0.036468	9.58671e-13	1.26369e-11	0	0	0	0	0	0	0	0	0	3.16	2.285	3.775	TRINITY_DN52451_c0_g1	lea domain-containing	177	gi|477534217|gb|ENH85779.1|lea domain protein [Colletotrichum orbiculare MAFF 240422]	ENH85779	3.56e-32	63.1944	124.02	144	91	0		0		0		0
TRINITY_DN57072_c0_g1	NN2	NE2	7.23237	-0.0365532	1.01492e-11	1.16314e-10	0	0	0	0	0	0	0	0	0	2.562	1.569	3.343	TRINITY_DN57072_c0_g1	iron sulfur cluster assembly 1	173	gi|628064636|ref|XP_007697562.1|hypothetical protein COCSADRAFT_35035 [Bipolaris sorokiniana ND90Pr]gi|451853229|gb|EMD66523.1|hypothetical protein COCSADRAFT_35035 [Bipolaris sorokiniana ND90Pr]	XP_007697562, EMD66523	4.45e-113	94.2197	332.413	173	163	0		0		0		0
TRINITY_DN34018_c0_g1	NN2	NE2	7.22976	2.85749	2.31503e-66	1.15911e-63	0	0	0	0	2.303	0	0	0.169	0.315	36.842	31.186	35.031	TRINITY_DN34018_c0_g1 No TRANSDECODER pass										0		0		0		0
TRINITY_DN48501_c0_g1	NN2	NE2	7.22301	2.35445	2.62743e-50	5.65119e-48	0	0	0	0	0	0	0	0	0.265	18.914	15.589	18.654	TRINITY_DN48501_c0_g1	hypothetical protein IQ07DRAFT_639463	141	gi|1029191252|gb|OAL55811.1|hypothetical protein IQ07DRAFT_639463 [Pyrenochaeta sp. DS3sAY3a]	OAL55811	7.31e-84	95	254.988	140	133	0		0		1	95	0
TRINITY_DN11672_c0_g2	NN2	NE2	7.20912	-0.0583439	2.19027e-08	1.56042e-07	0	0	0	0	0	0	0	0	0	1.489	3.673	0.669	TRINITY_DN11672_c0_g2	hypothetical protein TW65_07688	205	gi|909987853|gb|KNG45439.1|hypothetical protein TW65_07688 [Stemphylium lycopersici]	KNG45439	1.42e-80	83.2536	251.906	209	174	0		0		0		0
TRINITY_DN53217_c0_g1	NN2	NE2	7.20666	-0.0587175	3.87419e-13	5.42032e-12	0	0	0	0	0	0	0	0	0	2.069	2.069	1.49	TRINITY_DN53217_c0_g1	kelch repeat	332	gi|1029187459|gb|OAL52023.1|hypothetical protein IQ07DRAFT_400533 [Pyrenochaeta sp. DS3sAY3a]	OAL52023	0	95.4819	630.172	332	317	0		0		1	95.4819	0
TRINITY_DN43349_c0_g1	NN2	NE2	7.20651	-0.0587549	1.91939e-13	2.79285e-12	0	0	0	0	0	0	0	0	0	2.155	2.285	1.76	TRINITY_DN43349_c0_g1 No TRANSDECODER pass										0		0		0		0
TRINITY_DN13144_c0_g1	NN2	NE2	7.20639	-0.0587924	1.31615e-13	1.95325e-12	0	0	0	0	0	0	0	0	0	3.489	3.906	3.208	TRINITY_DN13144_c0_g1	granulins isoform X2	144	gi|780099077|ref|XP_011674997.1|PREDICTED: granulins isoform X5 [Strongylocentrotus purpuratus]	XP_011674997	1.64e-22	47.0588	103.99	170	80	0		0		0		0
TRINITY_DN15035_c0_g1	NN2	NE2	7.20622	-0.058851	2.42721e-13	3.48036e-12	0	0	0	0	0.284	0	0	0	0	2.935	2.199	2.438	TRINITY_DN15035_c0_g1	related to SRP40 Suppressor of mutant AC40 of RNA polymerase I and III	164	gi|1092176049|emb|CZS97623.1|related to SRP40 Suppressor of mutant AC40 of RNA polymerase I and III [Rhynchosporium commune]	CZS97623	1.28e-68	84.7953	223.016	171	145	0		0		0		0
TRINITY_DN48798_c0_g1	NN2	NE2	7.20608	-0.0588838	2.62613e-11	2.8574e-10	0	0	0	0	0.142	0	0	0	0	1.454	3.354	2.7	TRINITY_DN48798_c0_g1	sodium nucleoside cotransporter 1 nucleoside cotransporter 1	247	gi|1029189473|gb|OAL54034.1|H+/nucleoside cotransporter-like protein [Pyrenochaeta sp. DS3sAY3a]	OAL54034	8.81e-162	99.177	476.093	243	241	0		0		1	99.177	0
TRINITY_DN25638_c0_g1	NN2	NE2	7.20574	-0.0589956	3.95857e-13	5.53077e-12	0.058	0.065	0	2.1	1.692	3.186	0	0	0	1.056	1.129	1.447	TRINITY_DN25638_c0_g1	hypothetical protein CC77DRAFT_718301	401	gi|1070546574|ref|XP_018388842.1|hypothetical protein CC77DRAFT_718301 [Alternaria alternata]gi|1027163050|gb|OAG23421.1|hypothetical protein CC77DRAFT_718301 [Alternaria alternata]	XP_018388842, OAG23421	0	95.7606	708.368	401	384	1	95.7606	0		0		0
TRINITY_DN4360_c0_g1	NN2	NE2	7.20573	-0.0589792	2.13692e-12	2.67812e-11	0	0	0	0	0	0	0	0	0	6.899	4.139	6.737	TRINITY_DN4360_c0_g1	peptidyl-prolyl cis-trans isomerase	127	gi|33357681|gb|AAQ16572.1|putative mitochondrial cyclophilin 1 [Botrytis cinerea]gi|347838875|emb|CCD53447.1|BCP1, peptidyl-prolylisomerase, cyclophilin A [Botrytis cinerea T4]	AAQ16572, CCD53447	5.41e-29	59.375	116.316	128	76	0		0		0		0
TRINITY_DN6911_c0_g1	NN2	NE2	7.20569	-0.0590061	5.45972e-13	7.45754e-12	0	0	0	0	0	0	0	0	0	2.597	2.138	3.14	TRINITY_DN6911_c0_g1	rhoptry ROP1	239	gi|512857390|ref|XP_004916639.1|PREDICTED: mucin-2-like [Xenopus tropicalis]	XP_004916639	8.09e-08	62.2222	62.7734	90	56	0		0		0		0
TRINITY_DN49350_c0_g1	NN2	NE2	7.20564	-0.0590114	1.00266e-12	1.31884e-11	0	0	0	0	0	0	0	0	0	3.289	2.38	3.749	TRINITY_DN49350_c0_g1	---NA---	124	No Blast Hit							0		0		0		0
TRINITY_DN17189_c0_g1	NN2	NE2	7.20559	-0.0590166	2.32587e-12	2.90192e-11	0	0	0	0	0.483	0	0	0	0	3.229	2.043	3.487	TRINITY_DN17189_c0_g1 No TRANSDECODER pass										0		0		0		0
TRINITY_DN15585_c0_g1	NN2	NE2	7.20559	-0.0590166	2.32952e-12	2.90519e-11	0	0	0	0	0	0	0	0	0	2.978	1.888	3.225	TRINITY_DN15585_c0_g1	hypothetical protein LEMA_P031210.1	240	gi|396473905|ref|XP_003839448.1|hypothetical protein LEMA_P031210.1 [Leptosphaeria maculans JN3]gi|312216017|emb|CBX95969.1|hypothetical protein LEMA_P031210.1 [Leptosphaeria maculans JN3]	XP_003839448, CBX95969	2.53e-08	47.5676	62.3882	185	88	0		0		0		0
TRINITY_DN8512_c0_g1	NN2	NE2	7.20516	-0.0591133	5.86374e-12	6.96308e-11	0	0	0.093	1.01	0.725	0.461	0	0	0	1.411	1.63	2.548	TRINITY_DN8512_c0_g1	carbohydrate esterase family 5	233	gi|1070564968|ref|XP_018379303.1|cutinase precursor [Alternaria alternata]gi|1027153479|gb|OAG13882.1|cutinase precursor [Alternaria alternata]	XP_018379303, OAG13882	1.18e-161	100	459.914	233	233	1	100	0		0		0
TRINITY_DN38391_c1_g1	NN2	NE2	7.20474	-0.059177	4.9546e-11	5.15758e-10	0.164	0	0.167	1.476	2.474	2.904	0	0	0	3.272	1.837	4.486	TRINITY_DN38391_c1_g1 No TRANSDECODER pass										0		0		0		0
TRINITY_DN53865_c0_g1	NN2	NE2	7.20469	-0.0591882	4.90751e-11	5.11903e-10	0	0	0	0	0	0	0	0	0	1.117	1.526	2.59	TRINITY_DN53865_c0_g1	hypothetical protein IQ07DRAFT_611328	336	gi|1029185812|gb|OAL50378.1|hypothetical protein IQ07DRAFT_611328 [Pyrenochaeta sp. DS3sAY3a]	OAL50378	9.91e-85	62.6703	276.174	367	230	0		0		1	62.6703	0
TRINITY_DN58884_c0_g2	NN2	NE2	7.17916	-0.081597	1.79351e-11	1.99771e-10	0	0	0	0	0	0	0	0	0	3.956	2.535	1.887	TRINITY_DN58884_c0_g2	GTP-binding RHO3	182	gi|596555146|gb|EYB34201.1|hypothetical protein FG05_00171 [Fusarium graminearum]	EYB34201	1.87e-106	100	315.079	161	161	0		0		0		0
TRINITY_DN11516_c0_g1	NN2	NE2	7.17882	-0.0816675	6.12596e-12	7.26034e-11	0	0	0	0	0	0	0	0	0	2.683	4.751	3.022	TRINITY_DN11516_c0_g1	60S ribosomal L3	163	gi|70909597|emb|CAJ17224.1|ribosomal protein L3e, partial [Micromalthus debilis]	CAJ17224	1.36e-75	83.4437	236.113	151	126	0		0		0		0
TRINITY_DN49710_c0_g1	NN2	NE2	7.17878	-0.081688	3.6261e-11	3.86017e-10	0	0	0	0	0	0	0	0	0	5.211	2.5	2.852	TRINITY_DN49710_c0_g1	---NA---	151	No Blast Hit							0		0		0		0
TRINITY_DN19525_c0_g1	NN2	NE2	7.17878	-0.0816563	5.03023e-13	6.91108e-12	0	0	0	0	3	0	0	0	0	5.921	5.622	4.266	TRINITY_DN19525_c0_g1	hypothetical protein IQ06DRAFT_346629	133	gi|1028899776|gb|OAL02029.1|hypothetical protein IQ06DRAFT_346629 [Stagonospora sp. SRC1lsM3a]	OAL02029	3.23e-57	95.098	185.652	102	97	0		0		0		0
TRINITY_DN41097_c0_g1	NN2	NE2	7.17862	-0.0816991	2.92613e-13	4.1606e-12	0	0	0	0	0	0	0	0	0	5.003	4.484	3.859	TRINITY_DN41097_c0_g1	hypothetical protein IQ07DRAFT_676208	118	gi|1029191425|gb|OAL55984.1|hypothetical protein IQ07DRAFT_676208 [Pyrenochaeta sp. DS3sAY3a]	OAL55984	4.8e-52	81.7391	174.866	115	94	0		0		1	81.7391	0
TRINITY_DN60679_c0_g1	NN2	NE2	7.1785	-0.0817367	1.7189e-13	2.50949e-12	0	0	0	0	0	0	0	0	0	3.099	2.932	2.691	TRINITY_DN60679_c0_g1	60S ribosomal L19	213	gi|906468710|gb|KNC29675.1|60S ribosomal protein L19 [Lucilia cuprina]	KNC29675	6.91e-139	97.5728	400.208	206	201	0		0		0		0
TRINITY_DN9400_c0_g1	NN2	NE2	7.17847	-0.0817525	1.07034e-12	1.40122e-11	0	0.185	0	0	0	0	0	0	0	4.077	2.725	3.038	TRINITY_DN9400_c0_g1 No TRANSDECODER pass										0		0		0		0
TRINITY_DN16633_c0_g2	NN2	NE2	7.1783	-0.0818013	4.5727e-13	6.31657e-12	0	0	0	0	0	0	0	0	0	1.783	2.362	2.209	TRINITY_DN16633_c0_g2	60S ribosomal L6	296	gi|72090033|ref|XP_788067.1|PREDICTED: 60S ribosomal protein L6 isoform X1 [Strongylocentrotus purpuratus]gi|390345664|ref|XP_003726383.1|PREDICTED: 60S ribosomal protein L6 isoform X2 [Strongylocentrotus purpuratus]	XP_788067, XP_003726383	6.57e-55	65.8009	190.66	231	152	0		0		0		0
TRINITY_DN53353_c0_g1	NN2	NE2	7.17827	-0.0818171	1.59595e-13	2.34007e-12	0	0	0	0	0	0	0	0	0	3.108	2.932	3.216	TRINITY_DN53353_c0_g1 No TRANSDECODER pass										0		0		0		0
TRINITY_DN57239_c0_g1	NN2	NE2	7.17827	-0.0818171	1.59909e-13	2.34355e-12	0	0	0	0	0	0	0	0	0	1.766	1.664	1.82	TRINITY_DN57239_c0_g1	nitrite reductase	294	gi|1029183148|gb|OAL47721.1|nitrite reductase [Pyrenochaeta sp. DS3sAY3a]	OAL47721	0	98.9796	599.742	294	291	0		0		1	98.9796	0
TRINITY_DN56018_c0_g1	NN2	NE2	7.17825	-0.0818224	2.26492e-13	3.26298e-12	0	0	0	0	0	0	0	0	0	4.588	3.828	4.486	TRINITY_DN56018_c0_g1	---NA---	100	No Blast Hit							0		0		0		0
TRINITY_DN3423_c0_g1	NN2	NE2	7.17817	-0.0818336	2.64366e-12	3.27158e-11	0	0	0	0	0	0	0	0	0	1.515	2.475	2.344	TRINITY_DN3423_c0_g1 No TRANSDECODER pass										0		0		0		0
TRINITY_DN45825_c0_g1	NN2	NE2	7.15072	-0.104879	3.84271e-12	4.65546e-11	0	0	0	0.253	0.768	0.281	0	0	0	5.367	4.837	3.148	TRINITY_DN45825_c0_g1	hypothetical protein M438DRAFT_367842	128	gi|662524172|gb|KEQ81561.1|hypothetical protein M438DRAFT_367842 [Aureobasidium pullulans EXF-150]	KEQ81561	6.51e-37	74.1071	133.65	112	83	0		0		0		0
TRINITY_DN48876_c0_g1	NN2	NE2	7.15072	-0.104879	3.82665e-12	4.63968e-11	0	0	0	0	0	0	0	0	0	3.177	2.863	1.862	TRINITY_DN48876_c0_g1 No TRANSDECODER pass										0		0		0		0
TRINITY_DN12466_c0_g1	NN2	NE2	7.15042	-0.104944	1.11629e-12	1.45887e-11	0	0	0	0	0	0	0	0	0	3.134	3.923	2.683	TRINITY_DN12466_c0_g1	---NA---	159	No Blast Hit							0		0		0		0
TRINITY_DN12485_c0_g1	NN2	NE2	7.15033	-0.104976	2.10351e-12	2.64058e-11	0	0	0	0	0	0	0	0	0	2.45	3.682	2.573	TRINITY_DN12485_c0_g1 No TRANSDECODER pass										0		0		0		0
TRINITY_DN4568_c0_g1	NN2	NE2	7.15023	-0.104992	3.62768e-13	5.0941e-12	0	0	0	0	0	0	0	0	0	4.7	4.984	4.054	TRINITY_DN4568_c0_g1 No TRANSDECODER pass										0		0		0		0
TRINITY_DN3016_c0_g1	NN2	NE2	7.1502	-0.105008	9.1139e-13	1.2071e-11	0	0	0	0	0.213	0	0	0	0	4.527	3.397	3.318	TRINITY_DN3016_c0_g1 No TRANSDECODER pass										0		0		0		0
TRINITY_DN44956_c0_g1	NN2	NE2	7.15004	-0.105056	2.73082e-12	3.37534e-11	0	0	0	0	0	0	0	0	0	3.056	1.897	2.277	TRINITY_DN44956_c0_g1 No TRANSDECODER pass										0		0		0		0
TRINITY_DN18963_c0_g1	NN2	NE2	7.15004	-0.105057	1.69348e-12	2.15869e-11	0	0	0	0	0	0	0	0	0	2.606	4.018	3.335	TRINITY_DN18963_c0_g1	---NA---	154	No Blast Hit							0		0		0		0
TRINITY_DN1581_c0_g1	NN2	NE2	7.15	-0.105068	3.46344e-13	4.87243e-12	0	0	0	0	0	0	0	0	0	2.458	2.957	2.725	TRINITY_DN1581_c0_g1	cyanate hydratase	200	gi|1020703883|gb|KZM24206.1|cyanate hydratase [Ascochyta rabiei]	KZM24206	2.16e-107	86.5	319.701	200	173	0		0		0		0
TRINITY_DN21274_c0_g1	NN2	NE2	7.14974	-0.105153	4.4916e-13	6.21297e-12	0	0	0	0	2.516	0.179	0	0	0	2.614	2.794	3.233	TRINITY_DN21274_c0_g1	hypothetical protein LEMA_P113400.1	219	gi|396469433|ref|XP_003838404.1|hypothetical protein LEMA_P113400.1 [Leptosphaeria maculans JN3]gi|312214972|emb|CBX94925.1|hypothetical protein LEMA_P113400.1 [Leptosphaeria maculans JN3]	XP_003838404, CBX94925	2.76e-45	59.375	166.392	224	133	0		0		0		0
TRINITY_DN21215_c0_g2	NN2	NE2	7.14958	-0.105196	8.08365e-13	1.08001e-11	0	0	0	0	2.488	0	0	0	0	3.947	3.975	4.977	TRINITY_DN21215_c0_g2 No TRANSDECODER pass										0		0		0		0
TRINITY_DN52536_c0_g1	NN2	NE2	7.14922	-0.105272	4.71135e-12	5.66512e-11	0	0	0	0	0	0	0	0	0	2.606	3.018	4.316	TRINITY_DN52536_c0_g1 No TRANSDECODER pass										0		0		0		0
TRINITY_DN31462_c0_g1	NN2	NE2	7.14915	2.28275	1.02858e-50	2.29307e-48	0	0	0	0	0	0.013	0	0	0.116	7.471	7.191	7.16	TRINITY_DN31462_c0_g1	predicted protein	412	gi|326503870|dbj|BAK02721.1|predicted protein [Hordeum vulgare subsp. vulgare]	BAK02721	2.19e-10	50.9259	73.1738	216	110	0		0		0		0
TRINITY_DN19639_c0_g1	NN2	NE2	7.14574	1.52974	8.33096e-34	6.95202e-32	0	0	0	0	0.1	0	0.097	0	0	6.934	6.079	6.035	TRINITY_DN19639_c0_g1	NACHT domain	228	gi|928519690|ref|XP_014078642.1|hypothetical protein COCC4DRAFT_197117 [Bipolaris maydis ATCC 48331]gi|452000418|gb|EMD92879.1|hypothetical protein COCHEDRAFT_1133072 [Bipolaris maydis C5]gi|477587652|gb|ENI04733.1|hypothetical protein COCC4DRAFT_197117 [Bipolaris maydis ATCC 48331]	XP_014078642, EMD92879, ENI04733	6.67e-17	46.875	87.0409	192	90	0		0		0		0
TRINITY_DN37379_c1_g1	NN2	NE2	7.13057	2.7613	2.52987e-64	1.13628e-61	0.154	0.337	0	0	6.411	0	0.164	0	0.282	25.788	24.202	26.271	TRINITY_DN37379_c1_g1 No TRANSDECODER pass										0		0		0		0
TRINITY_DN25269_c0_g2	NN2	NE2	7.12291	3.65774	5.54082e-100	8.46138e-97	1.849	0.293	0	17.614	24.224	15.801	0	0.262	1.259	77.51	83.678	91.043	TRINITY_DN25269_c0_g2 No TRANSDECODER pass										0		0		0		0
TRINITY_DN21704_c0_g2	NN2	NE2	7.12195	-0.128532	4.46112e-11	4.67736e-10	0	0	0	0	0	0	0	0	0	6.665	4.277	2.962	TRINITY_DN21704_c0_g2	---NA---	100	No Blast Hit							0		0		0		0
TRINITY_DN63679_c0_g1	NN2	NE2	7.12151	-0.128614	4.72369e-12	5.67773e-11	0	0	0	0	0	0	0	0	0	2.476	3.716	2.421	TRINITY_DN63679_c0_g1	Eukaryotic translation initiation factor 5A-1	163	gi|225707140|gb|ACO09416.1|Eukaryotic translation initiation factor 5A-1 [Osmerus mordax]	ACO09416	7.03e-76	85.2564	236.113	156	133	0		0		0		0
TRINITY_DN51420_c0_g1	NN2	NE2	7.12129	-0.128662	1.0443e-12	1.37066e-11	0	0	0	0	0	0	0	0	0	1.342	1.699	1.312	TRINITY_DN51420_c0_g1	glycosyltransferase family 1	346	gi|1029182516|gb|OAL47090.1|glycosyl transferas-like protein [Pyrenochaeta sp. DS3sAY3a]	OAL47090	0	98.5549	671.003	346	341	0		0		1	98.5549	0
TRINITY_DN41632_c0_g1	NN2	NE2	7.12126	-0.128667	6.41082e-13	8.65986e-12	0	0	0	0	0	0	0	0	0	3.766	4.242	3.453	TRINITY_DN41632_c0_g1 No TRANSDECODER pass										0		0		0		0
TRINITY_DN63284_c0_g1	NN2	NE2	7.12123	-0.128678	6.30384e-13	8.53043e-12	0	0	0	0	0	0	0	0	0	2.718	2.423	2.217	TRINITY_DN63284_c0_g1	---NA---	198	No Blast Hit							0		0		0		0
TRINITY_DN5338_c0_g1	NN2	NE2	7.12111	-0.128716	4.3812e-13	6.06575e-12	0	0	0	0	0	0	0	0	0	2.701	2.544	2.48	TRINITY_DN5338_c0_g1	myosin light chain alkali isoform X2	152	gi|939277071|ref|XP_014259035.1|PREDICTED: myosin light chain alkali isoform X2 [Cimex lectularius]	XP_014259035	9.33e-90	95.3947	270.781	152	145	0		0		0		0
TRINITY_DN60893_c0_g1	NN2	NE2	7.12058	-0.128867	2.60558e-12	3.22707e-11	0	0	0	0	0	0	0	0	0	2.813	3.475	4.232	TRINITY_DN60893_c0_g1 No TRANSDECODER pass										0		0		0		0
TRINITY_DN23851_c0_g1	NN2	NE2	7.1204	-0.12891	4.6408e-12	5.58689e-11	0	0	0	2.792	1.365	1.228	0	0	0	0.84	0.974	1.329	TRINITY_DN23851_c0_g1	[Laccaria bicolor S238N-H82] XP_001879104	389	gi|591434481|gb|EXL67542.1|hypothetical protein FOPG_16351 [Fusarium oxysporum f. sp. conglutinans race 2 54008]	EXL67542	4.33e-137	67.7835	410.609	388	263	0		0		0		0
TRINITY_DN53450_c0_g1	NN2	NE2	7.10822	1.49028	3.05972e-31	2.13844e-29	0.52	0	0	2.632	3.298	3.941	0	0	0.249	21.208	16.554	15.548	TRINITY_DN53450_c0_g1 No TRANSDECODER pass										0		0		0		0
TRINITY_DN38369_c1_g1	NN2	NE2	7.10749	1.48987	1.46015e-30	9.58008e-29	0	0	0	0	0.327	0	0	0	0.133	10.621	7.596	10.546	TRINITY_DN38369_c1_g1	NADP-specific glutamate dehydrogenase	226	gi|1029182461|gb|OAL47035.1|NADP-specific glutamate dehydrogenase [Pyrenochaeta sp. DS3sAY3a]	OAL47035	1.77e-152	99.115	444.506	226	224	0		0		1	99.115	0
TRINITY_DN1532_c0_g1	NN2	NE2	7.09371	-0.152391	4.84707e-09	3.81544e-08	0	0	0	0	0.853	0.64	0	0	0	3.636	2.69	0.948	TRINITY_DN1532_c0_g1 No TRANSDECODER pass										0		0		0		0
TRINITY_DN3229_c0_g1	NN2	NE2	7.09297	-0.152483	1.75587e-10	1.69493e-09	0	0	0	0	0	0	0	0	0	3.203	4.147	1.659	TRINITY_DN3229_c0_g1	Xanthine uracil permease	205	gi|1029183347|gb|OAL47919.1|Xanthine/uracil permease [Pyrenochaeta sp. DS3sAY3a]	OAL47919	5.82e-135	99.0244	404.06	205	203	0		0		1	99.0244	0
TRINITY_DN1543_c0_g1	NN2	NE2	7.09285	-0.152525	6.49669e-10	5.77648e-09	0	0.109	0	1.077	1.407	0.115	0	0	0	5.687	3.104	1.98	TRINITY_DN1543_c0_g1 No TRANSDECODER pass										0		0		0		0
TRINITY_DN48503_c0_g1	NN2	NE2	7.09207	-0.152667	7.91222e-11	7.99653e-10	0	0	0	0	0	0	0	0	0	2.112	4.423	2.632	TRINITY_DN48503_c0_g1 No TRANSDECODER pass										0		0		0		0
TRINITY_DN7414_c0_g1	NN2	NE2	7.09196	-0.152698	4.14204e-10	3.79215e-09	0	0	0	0	0	0	0	0	0	8.743	3.501	4.443	TRINITY_DN7414_c0_g1 No TRANSDECODER pass										0		0		0		0
TRINITY_DN6652_c0_g3	NN2	NE2	7.0917	-0.152731	1.29552e-12	1.67589e-11	0	0	0	0.917	0	0	0	0	0	3.48	4.07	3.504	TRINITY_DN6652_c0_g3	predicted protein	130	gi|396461351|ref|XP_003835287.1|predicted protein [Leptosphaeria maculans JN3]gi|312211838|emb|CBX91922.1|predicted protein [Leptosphaeria maculans JN3]	XP_003835287, CBX91922	2.24e-47	80.4511	161.77	133	107	0		0		0		0
TRINITY_DN40409_c0_g1	NN2	NE2	7.09167	-0.152742	9.32818e-13	1.2328e-11	0	0	0	0	0	0	0	0	0	4.813	4.535	4.147	TRINITY_DN40409_c0_g1 No TRANSDECODER pass										0		0		0		0
TRINITY_DN46398_c0_g1	NN2	NE2	7.09167	-0.152742	9.31148e-13	1.23113e-11	0	0	0	0	0	0	0	0	0	5.644	5.32	4.867	TRINITY_DN46398_c0_g1 No TRANSDECODER pass										0		0		0		0
TRINITY_DN56245_c0_g1	NN2	NE2	7.09164	-0.152752	2.39017e-12	2.97597e-11	0	0	0	0	0	0	0	0	0	4.094	3.026	3.165	TRINITY_DN56245_c0_g1	40S ribosomal S13	156	gi|17136832|ref|NP_476938.1|ribosomal protein S13, isoform A [Drosophila melanogaster]gi|85724904|ref|NP_001033885.1|ribosomal protein S13, isoform B [Drosophila melanogaster]gi|665407145|ref|NP_001285747.1|ribosomal protein S13, isoform C [Drosophila melanogaster]gi|1710732|sp|Q03334.3|RS13_DROMERecName: Full=40S ribosomal protein S13gi|485601314|pdb|3J38|NChain N, Structure Of The D. Melanogast…	NP_476938, NP_001033885, NP_001285747, Q03334, 3J38_N, CAA62964, CAA62965, AAF52649, AAL13765, ABC65883, ACL84970, ACL89925, AHN54261, ANY27842	5.31e-100	99.3377	296.975	151	150	0		0		0		0
TRINITY_DN18709_c0_g2	NN2	NE2	7.09144	-0.152806	2.36863e-11	2.59014e-10	0	0	0	0	0.213	0.589	0	0	0	5.488	2.613	4.029	TRINITY_DN18709_c0_g2 No TRANSDECODER pass										0		0		0		0
TRINITY_DN1468_c0_g1	NN2	NE2	7.09143	-0.152818	8.77866e-13	1.16522e-11	0	0	0	0	0	0	0	0	0	2.406	2.569	2.666	TRINITY_DN1468_c0_g1 No TRANSDECODER pass										0		0		0		0
TRINITY_DN19382_c0_g1	NN2	NE2	7.0913	-0.152861	1.18264e-12	1.53965e-11	0	0	0	0	0	0	0	0	0	2.32	2.328	2.725	TRINITY_DN19382_c0_g1	ATP synthase subunit mitochondrial	176	gi|194194683|gb|EDX08259.1|GD11704 [Drosophila simulans]	EDX08259	1.34e-115	98.2955	349.362	176	173	0		0		0		0
TRINITY_DN49079_c0_g1	NN2	NE2	7.09116	-0.152893	3.01704e-12	3.70512e-11	0	0	0	0	0	0	0	0	0	2.424	2.992	3.462	TRINITY_DN49079_c0_g1	pathogenesis-related 5	191	gi|57791230|gb|AAW56445.1|PR-5-like protein [Lysiphlebus testaceipes]	AAW56445	5.62e-98	83.3333	296.975	186	155	0		0		0		0
TRINITY_DN42579_c0_g2	NN2	NE2	7.09066	-0.152995	2.18599e-11	2.39902e-10	0	0	0	0	0.043	0	0	0	0	1.541	1.095	2.074	TRINITY_DN42579_c0_g2	bzip transcription factor	133	gi|1020700388|gb|KZM21079.1|hypothetical protein ST47_g7754 [Ascochyta rabiei]	KZM21079	9.53e-74	95.9677	229.95	124	119	0		0		0		0
TRINITY_DN11317_c0_g1	NN2	NE2	7.09056	-0.153012	3.6931e-11	3.92603e-10	0	0.141	0	0	0	0	0	0	0	1.627	2.225	3.182	TRINITY_DN11317_c0_g1 No TRANSDECODER pass										0		0		0		0
TRINITY_DN36256_c0_g1	NN2	NE2	7.0883	-0.153256	1.59054e-05	7.2864e-05	4.959	0	14.46	0	0	3.186	0	0	0	0	5.234	7.795	TRINITY_DN36256_c0_g1 No TRANSDECODER pass										0		0		0		0
TRINITY_DN45976_c0_g1	NN2	NE2	7.06161	-0.17717	1.91153e-12	2.41149e-11	0	0	0	0	0	0	0	0	0	3.515	3.311	2.827	TRINITY_DN45976_c0_g1	late embryogenesis abundant	190	gi|748515356|ref|XP_011114021.1|hypothetical protein H072_8314 [Dactylellina haptotyla CBS 200.50]gi|526196604|gb|EPS37969.1|hypothetical protein H072_8314 [Dactylellina haptotyla CBS 200.50]	XP_011114021, EPS37969	1.68e-89	86.8421	276.174	190	165	0		0		0		0
TRINITY_DN19521_c0_g1	NN2	NE2	7.06135	-0.177251	1.29168e-12	1.67163e-11	0	0	0	0	0	0	0	0	0	4.181	3.923	4.088	TRINITY_DN19521_c0_g1	conidiation-specific family	106	gi|1029181686|gb|OAL46263.1|hypothetical protein IQ07DRAFT_683641 [Pyrenochaeta sp. DS3sAY3a]	OAL46263	4.96e-53	86.6667	173.711	105	91	0		0		1	86.6667	0
TRINITY_DN7218_c0_g1	NN2	NE2	7.06131	-0.177262	3.46028e-12	4.21264e-11	0	0.141	0	0.146	0.284	0.64	0	0	0	2.709	1.957	2.353	TRINITY_DN7218_c0_g1 No TRANSDECODER pass										0		0		0		0
TRINITY_DN24858_c0_g1	NN2	NE2	7.06125	-0.177284	1.77352e-12	2.25319e-11	0	0	0	0	0	0	0	0	0	2.32	2.647	2.751	TRINITY_DN24858_c0_g1	mannitol-1-phosphate 5-dehydrogenase	229	gi|1110590424|emb|CZR62782.1|probable Mannitol-1-phosphate 5-dehydrogenase [Phialocephala subalpina]	CZR62782	8.3e-111	82.4561	336.265	228	188	0		0		0		0
TRINITY_DN22797_c0_g1	NN2	NE2	7.06119	-0.1773	2.93167e-12	3.60173e-11	0	0	0	0	0	0	0	0	0	2.129	1.63	2.082	TRINITY_DN22797_c0_g1	---NA---	284	No Blast Hit							0		0		0		0
TRINITY_DN42119_c0_g1	NN2	NE2	7.06111	-0.177322	3.34845e-12	4.08747e-11	0	0	0	0	0	0	0	0	0	2.363	2.914	3.199	TRINITY_DN42119_c0_g1	60S ribosomal L12	175	gi|907707170|ref|XP_013110604.1|PREDICTED: 60S ribosomal protein L12 [Stomoxys calcitrans]	XP_013110604	3.52e-107	98.1818	316.62	165	162	0		0		0		0
TRINITY_DN8464_c0_g1	NN2	NE2	7.0611	-0.177327	2.37686e-12	2.96061e-11	0	0	0	0	0	0	0	0	0	1.619	1.733	2.031	TRINITY_DN8464_c0_g1	activation domain containing	315	gi|470371354|ref|XP_004332832.1|Prokumamolisin, putative [Acanthamoeba castellanii str. Neff]gi|440789510|gb|ELR10819.1|Prokumamolisin, putative [Acanthamoeba castellanii str. Neff]	XP_004332832, ELR10819	1.23e-75	60.4938	254.988	324	196	0		0		0		0
TRINITY_DN63028_c0_g1	NN2	NE2	7.06091	-0.177376	4.91592e-12	5.88561e-11	0	0	0	0	0	0	0	0	0	2.9	2.518	3.589	TRINITY_DN63028_c0_g1	ATP synthase subunit alpha	201	gi|652845435|ref|WP_027123294.1|F0F1 ATP synthase subunit alpha [Mycoplasma molare]	WP_027123294	1.92e-21	69.3878	102.064	98	68	0		0		0		0
TRINITY_DN52233_c0_g1	NN2	NE2	7.06071	-0.177387	1.20642e-10	1.18898e-09	0	0	0	0	0	0	0	0	0	0.944	1.888	2.04	TRINITY_DN52233_c0_g1 No TRANSDECODER pass										0		0		0		0
TRINITY_DN41617_c0_g1	NN2	NE2	7.06049	-0.177435	1.18584e-10	1.16983e-09	0	0	0	0	0	0	0	0	0	3.636	1.802	3.953	TRINITY_DN41617_c0_g1	---NA---	147	No Blast Hit							0		0		0		0
TRINITY_DN1868_c0_g1	NN2	NE2	7.06018	-0.177505	1.00603e-10	1.00118e-09	0	0	0	0	0	0	0	0	0	4.397	2.966	6.424	TRINITY_DN1868_c0_g1 No TRANSDECODER pass										0		0		0		0
TRINITY_DN25715_c0_g1	NN2	NE2	7.0589	-0.177597	1.44603e-05	6.6714e-05	0	0	0	0	0	0	0	0	0	3.376	0	3.148	TRINITY_DN25715_c0_g1 No TRANSDECODER pass										0		0		0		0
TRINITY_DN7923_c0_g1	NN2	NE2	7.05688	2.1928	2.11685e-46	3.78086e-44	0	0	0	0	0	0	0	0	0.265	16.404	17.382	14.058	TRINITY_DN7923_c0_g1	hypothetical protein IQ07DRAFT_554460	142	gi|1029191930|gb|OAL56488.1|hypothetical protein IQ07DRAFT_554460 [Pyrenochaeta sp. DS3sAY3a]	OAL56488	1.64e-89	93.662	274.248	142	133	0		0		1	93.662	0
TRINITY_DN17802_c0_g1	NN2	NE2	7.03166	-0.201873	1.1165e-10	1.10535e-09	0	0.5	0	0	0	0	0	0	0	3.385	4.777	2.192	TRINITY_DN17802_c0_g1	mismatched base pair and cruciform dna recognition	130	gi|1028893169|gb|OAK95438.1|hypothetical protein IQ06DRAFT_339734 [Stagonospora sp. SRC1lsM3a]	OAK95438	4.38e-79	99.2188	243.817	128	127	0		0		0		0
TRINITY_DN49264_c0_g1	NN2	NE2	7.03094	-0.202008	4.47889e-12	5.39622e-11	0	0	0	0	0	0	0	0	0	4.19	4.458	3.326	TRINITY_DN49264_c0_g1 No TRANSDECODER pass										0		0		0		0
TRINITY_DN57611_c0_g1	NN2	NE2	7.03091	-0.202019	5.96205e-12	7.07432e-11	0	0	0	0	0	0	0	0	0	2.078	1.733	1.473	TRINITY_DN57611_c0_g1	---NA---	109	No Blast Hit							0		0		0		0
TRINITY_DN40198_c0_g1	NN2	NE2	7.03077	-0.202057	3.106e-12	3.80825e-11	0	0	0	0	0	0	0	0	0	2.917	2.578	2.344	TRINITY_DN40198_c0_g1	short-chain dehydrogenase	222	gi|1029182466|gb|OAL47040.1|short-chain dehydrogenase/reductase-like protein SDR [Pyrenochaeta sp. DS3sAY3a]	OAL47040	2.63e-157	98.1982	451.055	222	218	0		0		1	98.1982	0
TRINITY_DN12090_c0_g1	NN2	NE2	7.03074	-0.202073	2.37963e-11	2.60031e-10	0	0	0	0	0	0	0	0	0	5.142	3.087	3.521	TRINITY_DN12090_c0_g1	plasma membrane fusion prm1	159	gi|1092160095|emb|CZT02845.1|related to PRM1 Pheromone-regulated multispanning membrane protein involved in membrane fusion during mating [Rhynchosporium agropyri]	CZT02845	1.2e-52	75.8621	189.119	145	110	0		0		0		0
TRINITY_DN46172_c0_g1	NN2	NE2	7.03073	-0.202074	1.35047e-11	1.52032e-10	0	0	0	0	0	0	0	0	0	1.809	2.871	2.209	TRINITY_DN46172_c0_g1	hypothetical protein OOU_Y34scaffold00140g79	228	gi|440474956|gb|ELQ43671.1|hypothetical protein OOU_Y34scaffold00140g79 [Magnaporthe oryzae Y34]gi|440482372|gb|ELQ62868.1|hypothetical protein OOW_P131scaffold01035g8 [Magnaporthe oryzae P131]	ELQ43671, ELQ62868	2.78e-19	63.6364	92.0485	132	84	0		0		0		0
TRINITY_DN5476_c0_g1	NN2	NE2	7.03057	-0.202116	3.53265e-11	3.76989e-10	0	0	0	0	0	0	0	0	0	1.575	0.862	1.151	TRINITY_DN5476_c0_g1	integral membrane	328	gi|1110590199|emb|CZR62557.1|uncharacterized protein PAC_12454 [Phialocephala subalpina]	CZR62557	1.08e-110	69.697	338.191	330	230	0		0		0		0
TRINITY_DN803_c0_g1	NN2	NE2	7.03041	-0.202166	4.1054e-12	4.95797e-11	0	0	0	0	0	0	0	0	0	1.558	1.983	1.989	TRINITY_DN803_c0_g1	---NA---	195	No Blast Hit							0		0		0		0
TRINITY_DN11544_c0_g2	NN2	NE2	7.03039	-0.202176	2.89887e-12	3.56573e-11	0	0	0	0	0	0	0	0	0	2.805	2.638	3.208	TRINITY_DN11544_c0_g2	40S ribosomal S7	195	gi|751802859|ref|XP_011211540.1|PREDICTED: 40S ribosomal protein S7 [Bactrocera dorsalis]gi|929358048|ref|XP_014088312.1|PREDICTED: 40S ribosomal protein S7 [Bactrocera oleae]gi|1098690239|ref|XP_018802792.1|PREDICTED: 40S ribosomal protein S7 [Bactrocera latifrons]	XP_011211540, XP_014088312, XP_018802792	1.1e-131	99.4819	380.563	193	192	0		0		0		0
TRINITY_DN45369_c0_g1	NN2	NE2	7.03026	-0.202204	8.73223e-12	1.01176e-10	0	0	0	0	0	0	0	0	0	4.354	5.811	6.382	TRINITY_DN45369_c0_g1	60S ribosomal L27a	122	gi|498943415|ref|XP_004521874.1|PREDICTED: 60S ribosomal protein L27a [Ceratitis capitata]	XP_004521874	1.86e-77	96.6942	238.039	121	117	0		0		0		0
TRINITY_DN14641_c0_g2	NN2	NE2	7.00082	-0.227113	7.11905e-09	5.46994e-08	0	0	0	0	0	0	0	0	0	2.658	1.336	0.728	TRINITY_DN14641_c0_g2	hypothetical protein CC77DRAFT_959809	251	gi|1070548362|ref|XP_018387458.1|hypothetical protein CC77DRAFT_959809 [Alternaria alternata]gi|1027161664|gb|OAG22037.1|hypothetical protein CC77DRAFT_959809 [Alternaria alternata]	XP_018387458, OAG22037	3.8e-73	88.0531	246.128	226	199	1	88.0531	0		0		0
TRINITY_DN57046_c0_g1	NN2	NE2	7.00024	-0.227178	3.17662e-10	2.94985e-09	0	0	0	0	0	0	0	0	0	2.744	1.966	1.151	TRINITY_DN57046_c0_g1	transmembrane 79-like	204	gi|871268024|ref|XP_012944457.1|PREDICTED: transmembrane protein 79-like [Aplysia californica]	XP_012944457	1.87e-09	48.1707	64.3142	164	79	0		0		0		0
TRINITY_DN15291_c1_g2	NN2	NE2	6.99985	-0.227233	3.78559e-11	4.01596e-10	0	0	0	1.103	1.905	3.211	0	0	0	0.744	0.94	0.533	TRINITY_DN15291_c1_g2	extragenic suppressor of kinetochore 1	588	gi|1070554686|ref|XP_018384362.1|extragenic suppressor of kinetochore protein 1 [Alternaria alternata]gi|1027158561|gb|OAG18941.1|extragenic suppressor of kinetochore protein 1 [Alternaria alternata]	XP_018384362, OAG18941	0	100	1206.05	588	588	1	100	0		0		0
TRINITY_DN820_c0_g1	NN2	NE2	6.99977	-0.227249	2.69883e-11	2.9292e-10	0	0	0	0	0	0	0	0	0	3.255	2.897	1.947	TRINITY_DN820_c0_g1	Cystatin precursor	152	gi|1058093256|gb|JAS50287.1|hypothetical protein g.38870, partial [Cuerna arida]	JAS50287	3.46e-13	59.7938	73.559	97	58	0		0		0		0
TRINITY_DN15367_c0_g1	NN2	NE2	6.99976	-0.227255	3.72352e-11	3.95561e-10	0	0	0	0	0	0	0	0	0	4.977	3.932	2.818	TRINITY_DN15367_c0_g1	of uncharacterised function (DUF567)	156	gi|653617083|ref|WP_027627487.1|hypothetical protein [[Clostridium] cellobioparum]	WP_027627487	1.25e-05	49.2188	51.9878	128	63	0		0		0		0
TRINITY_DN24152_c0_g1	NN2	NE2	6.99928	-0.227364	3.95564e-12	4.78089e-11	0	0	0	0	0	0	0	0	0	4.934	5.492	4.528	TRINITY_DN24152_c0_g1	replicase	129	gi|270297619|emb|CBG91881.1|replicase, partial [Grapevine rupestris stem pitting-associated virus]	CBG91881	1.34e-81	96.124	252.292	129	124	0		0		0		0
TRINITY_DN7440_c0_g1	NN2	NE2	6.99909	-0.227423	1.33339e-11	1.50275e-10	0	0	0	0	0	0	0	0	0	4.623	3.087	3.766	TRINITY_DN7440_c0_g1	hypothetical protein FF38_04128	110	gi|906459872|gb|KNC22753.1|hypothetical protein FF38_04128 [Lucilia cuprina]	KNC22753	6.1e-27	72.7273	110.923	110	80	0		0		0		0
TRINITY_DN38971_c1_g1	NN2	NE2	6.99906	-0.227428	3.37812e-11	3.61129e-10	0.106	0.119	0.102	0	6.212	0.525	0	0	0	2.355	1.371	1.82	TRINITY_DN38971_c1_g1	lipid binding	219	gi|1028903308|gb|OAL05557.1|hypothetical protein IQ06DRAFT_332022 [Stagonospora sp. SRC1lsM3a]	OAL05557	6.61e-91	78.6957	298.901	230	181	0		0		0		0
TRINITY_DN37427_c1_g3	NN2	NE2	6.99903	-0.227434	9.55202e-11	9.53392e-10	0	0	0	0	0	0	0	0	0	2.467	1.233	1.811	TRINITY_DN37427_c1_g3	---NA---	277	No Blast Hit							0		0		0		0
TRINITY_DN62057_c0_g1	NN2	NE2	6.999	-0.227439	2.86969e-10	2.68359e-09	0	3.345	0	0	0	0	0	0	0	3.592	1.543	2.505	TRINITY_DN62057_c0_g1 No TRANSDECODER pass										0		0		0		0
TRINITY_DN1338_c0_g1	NN2	NE2	6.9989	-0.227478	9.75846e-12	1.1213e-10	0	0	0.269	0	0.398	0	0	0	0	2.683	3.544	3.419	TRINITY_DN1338_c0_g1	Nop domain-containing	143	gi|1028901623|gb|OAL03874.1|hypothetical protein IQ06DRAFT_291530 [Stagonospora sp. SRC1lsM3a]	OAL03874	3.28e-78	91.6084	241.121	143	131	0		0		0		0
TRINITY_DN47278_c0_g1	NN2	NE2	6.99854	-0.22757	1.72272e-11	1.92027e-10	0	0	0	0	0	0	0	0	0	3.281	3.285	4.689	TRINITY_DN47278_c0_g1	glucose-repressible Grg1	109	gi|398390165|ref|XP_003848543.1|hypothetical protein MYCGRDRAFT_88109 [Zymoseptoria tritici IPO323]gi|339468418|gb|EGP83519.1|hypothetical protein MYCGRDRAFT_88109 [Zymoseptoria tritici IPO323]	XP_003848543, EGP83519	4.1e-09	54.6512	60.077	86	47	0		0		0		0
TRINITY_DN1788_c0_g1	NN2	NE2	6.9981	-0.227647	9.89725e-11	9.85595e-10	0	0	0	0	0	0	0	0	0	1.913	2.259	3.563	TRINITY_DN1788_c0_g1	heat shock 70 kDa cognate 4	175	gi|312285648|gb|ADQ64514.1|hypothetical protein, partial [Bactrocera oleae]	ADQ64514	4.07e-117	98.2857	348.977	175	172	0		0		0		0
TRINITY_DN43579_c0_g1	NN2	NE2	6.99761	-0.227711	8.06595e-10	7.07903e-09	0	0	0	0	0	0	0	0	0	3.653	1.949	5.239	TRINITY_DN43579_c0_g1	aspartyl ase	166	gi|1029180518|gb|OAL45099.1|aspartyl proteinase [Pyrenochaeta sp. DS3sAY3a]	OAL45099	2.8e-90	98.5507	281.567	138	136	0		0		1	98.5507	0
TRINITY_DN56259_c0_g1	NN2	NE2	6.99563	1.38383	7.18106e-29	4.21777e-27	0	0	0	0	0.057	0	0	0	0.05	3.385	4.027	2.691	TRINITY_DN56259_c0_g1	calcium calmodulin-dependent kinase type 2	452	gi|1029181155|gb|OAL45733.1|calcium/calmodulin-dependent protein kinase type 2 [Pyrenochaeta sp. DS3sAY3a]	OAL45733	0	98.234	915.22	453	445	0		0		1	98.234	0
TRINITY_DN62808_c0_g1	NN2	NE2	6.969	-0.252794	5.1612e-09	4.04395e-08	0	0	0	0	0	0	0	0	0	2.658	2.957	0.863	TRINITY_DN62808_c0_g1 No TRANSDECODER pass										0		0		0		0
TRINITY_DN51684_c0_g1	NN2	NE2	6.96827	-0.252898	8.26345e-10	7.24196e-09	0	0	0	0	0	0	0	0	0	1.212	2.061	0.821	TRINITY_DN51684_c0_g1	nonribosomal peptide synthetase 6	381	gi|1029189119|gb|OAL53680.1|nonribosomal peptide synthetase 6 [Pyrenochaeta sp. DS3sAY3a]	OAL53680	0	96.8504	720.694	381	369	0		0		1	96.8504	0
TRINITY_DN13209_c0_g1	NN2	NE2	6.96801	-0.25293	2.28317e-10	2.16561e-09	0	0	0	0	0	0	0	0	0	4.951	4.173	2.294	TRINITY_DN13209_c0_g1	40S ribosomal S2	137	gi|498972773|ref|XP_004527395.1|PREDICTED: 40S ribosomal protein S2 [Ceratitis capitata]gi|1048020880|ref|XP_017470931.1|PREDICTED: 40S ribosomal protein S2 [Rhagoletis zephyria]	XP_004527395, XP_017470931	1.48e-89	97.8102	273.863	137	134	0		0		0		0
TRINITY_DN8396_c0_g1	NN2	NE2	6.96736	-0.253077	5.47857e-10	4.92716e-09	0	0	0	0	0	0	0	0	0	3.817	1.742	2.04	TRINITY_DN8396_c0_g1	high-mobility group box 1	141	gi|62362190|gb|AAX81532.1|amphiHMG1/2-like protein, partial [Adineta ricciae]	AAX81532	5.85e-50	92.233	168.703	103	95	0		0		0		0
TRINITY_DN56571_c0_g1	NN2	NE2	6.96736	-0.253066	9.56959e-11	9.54833e-10	0	0	0	0	0	0	0	0	0	5.566	3.345	3.267	TRINITY_DN56571_c0_g1	---NA---	117	No Blast Hit							0		0		0		0
TRINITY_DN61257_c0_g1	NN2	NE2	6.96689	-0.253181	1.5113e-11	1.69574e-10	0	0.152	0	0	0.156	0	0	0	0	2.709	1.914	2.336	TRINITY_DN61257_c0_g1 No TRANSDECODER pass										0		0		0		0
TRINITY_DN13567_c0_g1	NN2	NE2	6.96681	-0.253208	6.64926e-12	7.84705e-11	0	0	0	0	0	0	0	0	0	4.017	4.027	4.494	TRINITY_DN13567_c0_g1	60s ribosomal l28	146	gi|1131333987|gb|JAV17349.1|putative 60s ribosomal protein l28 [Haematobia irritans]	JAV17349	9.21e-82	94.8905	249.595	137	130	0		0		0		0
TRINITY_DN21643_c0_g1	NN2	NE2	6.96667	-0.25323	6.91851e-11	7.06234e-10	0	0	0	0	0	0	0	0	0	5.956	3.311	5.171	TRINITY_DN21643_c0_g1 No TRANSDECODER pass										0		0		0		0
TRINITY_DN41857_c0_g1	NN2	NE2	6.96651	-0.25322	1.9707e-05	8.89581e-05	0	0	1.908	0.731	0	0	0	0	0	0	2.897	1.955	TRINITY_DN41857_c0_g1	josephin	149	gi|1105491722|ref|XP_019075979.1|PREDICTED: josephin-like protein [Vitis vinifera]	XP_019075979	1.77e-99	100	302.753	149	149	0		0		0		1	100
TRINITY_DN44186_c0_g1	NN2	NE2	6.96605	-0.253356	2.61435e-10	2.45685e-09	0	0	0	0	0	0	0	0	0	1.939	3.242	4.215	TRINITY_DN44186_c0_g1 No TRANSDECODER pass										0		0		0		0
TRINITY_DN7659_c0_g1	NN2	NE2	6.96465	-0.253568	6.36959e-09	4.92257e-08	0	0	0	0	0	0	0	0	0	1.524	2.095	4.647	TRINITY_DN7659_c0_g1	replicase	204	gi|306920208|emb|CBX19981.1|replicase [Grapevine rupestris stem pitting-associated virus]	CBX19981	2.94e-118	94.6078	382.489	204	193	0		0		0		0
TRINITY_DN5422_c0_g2	NN2	NE2	6.96453	-0.253535	1.76799e-07	1.09863e-06	0	0	0	0	0	0	0	0	0	5.869	0.914	7.431	TRINITY_DN5422_c0_g2 No TRANSDECODER pass										0		0		0		0
TRINITY_DN15442_c0_g1	NN2	NE2	6.93442	-0.279263	2.06322e-11	2.27573e-10	0	0.109	0	0	0	0	0	0	0	1.801	1.923	1.405	TRINITY_DN15442_c0_g1	high-affinity nicotinic acid transporter	305	gi|1092174941|emb|CZS99501.1|related to allantoate permease [Rhynchosporium commune]	CZS99501	3.02e-166	88.5246	484.952	305	270	0		0		0		0
TRINITY_DN62488_c0_g1	NN2	NE2	6.93435	-0.279291	4.47145e-11	4.68658e-10	0	0	0	0	0	0	0	0	0	1.61	2.423	1.71	TRINITY_DN62488_c0_g1 No TRANSDECODER pass										0		0		0		0
TRINITY_DN9180_c0_g1	NN2	NE2	6.93408	-0.279361	2.5758e-11	2.80764e-10	0	0	0	0	0	0	0	0	0	3.212	2.276	2.59	TRINITY_DN9180_c0_g1 No TRANSDECODER pass										0		0		0		0
TRINITY_DN13059_c0_g1	NN2	NE2	6.93406	-0.279366	5.81752e-11	5.98849e-10	0	0	0	0	0	0	0	0	0	5.003	2.932	3.377	TRINITY_DN13059_c0_g1 No TRANSDECODER pass										0		0		0		0
TRINITY_DN20539_c1_g1	NN2	NE2	6.93392	-0.279405	4.0142e-11	4.23787e-10	0	0	0	0	0	0	0	0	0	3.748	2.431	3.233	TRINITY_DN20539_c1_g1	---NA---	168	No Blast Hit							0		0		0		0
TRINITY_DN20616_c0_g1	NN2	NE2	6.93387	-0.279422	1.87879e-11	2.08586e-10	0	0	0	0.479	0.242	0	0	0	0	3.004	3.897	4.029	TRINITY_DN20616_c0_g1	Polyubiquitin	159	gi|309252551|gb|ADO60140.1|ubiquitin, partial [Beauveria bassiana]	ADO60140	5.53e-106	100	314.694	159	159	0		0		0		0
TRINITY_DN16326_c0_g1	NN2	NE2	6.93387	-0.279427	1.34525e-11	1.51556e-10	0	0	0	0	0	0	0	0	0	2.822	3.044	3.394	TRINITY_DN16326_c0_g1	40S ribosomal S23	148	gi|22024141|ref|NP_610939.2|ribosomal protein S23, isoform A [Drosophila melanogaster]gi|665400850|ref|NP_001286410.1|ribosomal protein S23, isoform B [Drosophila melanogaster]gi|125811142|ref|XP_001361764.1|uncharacterized protein Dpse_GA21060 [Drosophila pseudoobscura pseudoobscura]gi|194754389|ref|XP_001959478.1|uncharacterized protein Dana_GF12897 [Drosophila ananassae]gi|194883144|ref|XP_001…	NP_610939, NP_001286410, XP_001361764, XP_001959478, XP_001975664, XP_001987305, XP_002005403, XP_002017629, XP_002033811, XP_002050700, XP_002063110, XP_002091277, XP_002081467, XP_004526424, XP_005177095, XP_011190839, XP_011202136, XP_013110683, XP_014090729, XP_016927815, XP_016967727, XP_017015179, XP_016973583, XP_017019686, XP_017090216, XP_017069525, XP_017049992, XP_017147934, XP_0171332…	1.41e-97	100	290.041	143	143	0		0		0		0
TRINITY_DN6233_c0_g1	NN2	NE2	6.93378	-0.279443	3.455e-11	3.6896e-10	0	0	0	0	0	0	0	0	0	4.12	2.837	4.029	TRINITY_DN6233_c0_g1	40s ribosomal s15	151	gi|1131330400|gb|JAV15556.1|putative 40s ribosomal protein s15, partial [Haematobia irritans]	JAV15556	6.63e-101	98.6667	298.901	150	148	0		0		0		0
TRINITY_DN50076_c0_g1	NN2	NE2	6.9337	-0.279471	2.06149e-11	2.27464e-10	0	0	0	0	0	0	0	0	0	2.839	2.845	3.631	TRINITY_DN50076_c0_g1	60S ribosomal L23	140	gi|498968813|ref|XP_004526407.1|PREDICTED: 60S ribosomal protein L23 [Ceratitis capitata]gi|751475125|ref|XP_011192991.1|PREDICTED: 60S ribosomal protein L23 [Bactrocera cucurbitae]gi|751785537|ref|XP_011202107.1|PREDICTED: 60S ribosomal protein L23 [Bactrocera dorsalis]gi|929362537|ref|XP_014090772.1|PREDICTED: 60S ribosomal protein L23 [Bactrocera oleae]gi|1098630252|ref|XP_018783578.1|PREDICTE…	XP_004526407, XP_011192991, XP_011202107, XP_014090772, XP_018783578, KNC29644	8.46e-94	100	280.026	140	140	0		0		0		0
TRINITY_DN49476_c0_g1	NN2	NE2	6.93367	-0.279476	2.41888e-11	2.64131e-10	0	0	0	0	0	0	0	0	0	1.809	1.552	2.141	TRINITY_DN49476_c0_g1	---NA---	101	No Blast Hit							0		0		0		0
TRINITY_DN10728_c0_g1	NN2	NE2	6.93352	-0.279509	4.02147e-11	4.24409e-10	0	0	0	0	0	0	0	0	0	2.536	2.863	3.758	TRINITY_DN10728_c0_g1	60S ribosomal L7-like	181	gi|187233662|gb|ACD01095.1|putative ribosomal protein L7, partial [Adineta vaga]	ACD01095	2.73e-101	95.9064	303.523	171	164	0		0		0		0
TRINITY_DN5641_c0_g2	NN2	NE2	6.93345	-0.279471	1.62161e-08	1.17978e-07	0	0	0	0	0	0	0	0	0	1.056	3.949	3.479	TRINITY_DN5641_c0_g2	glucose repressible Grg1	148	gi|634348912|gb|KDE04275.1|hypothetical protein MVLG_05303 [Microbotryum lychnidis-dioicae p1A1 Lamole]	KDE04275	6.95e-18	72	84.3445	75	54	0		0		0		0
TRINITY_DN32231_c0_g1	NN2	NE2	6.93331	-0.279542	1.40755e-10	1.37346e-09	0	0	0	0	0.171	0	0	0	0	1.827	2.613	3.385	TRINITY_DN32231_c0_g1	scytalone dehydratase	158	gi|1029182746|gb|OAL47320.1|scytalone dehydratase, partial [Pyrenochaeta sp. DS3sAY3a]	OAL47320	3.09e-110	99.3671	323.553	158	157	0		0		1	99.3671	0
TRINITY_DN53966_c0_g1	NN2	NE2	6.93287	-0.279557	5.49175e-08	3.67988e-07	0	0	0	0	0	0	0	0	0	3.186	0.612	2.675	TRINITY_DN53966_c0_g1	hypothetical protein H072_7632	161	gi|748512802|ref|XP_011113381.1|hypothetical protein H072_7632 [Dactylellina haptotyla CBS 200.50]gi|526197381|gb|EPS38664.1|hypothetical protein H072_7632 [Dactylellina haptotyla CBS 200.50]	XP_011113381, EPS38664	2.74e-75	88.3436	234.572	163	144	0		0		0		0
TRINITY_DN39902_c0_g2	NN2	NE2	6.92871	-0.280077	3.65925e-05	0.000157654	0	0	0	0	0	0	0	0	0	1.099	0	2.895	TRINITY_DN39902_c0_g2	Plasma membrane fusion prm1	178	gi|597578783|ref|XP_007292448.1|putative Plasma membrane fusion protein prm1 [Marssonina brunnea f. sp. 'multigermtubi' MB_m1]gi|406863936|gb|EKD16982.1|putative Plasma membrane fusion protein prm1 [Marssonina brunnea f. sp. 'multigermtubi' MB_m1]	XP_007292448, EKD16982	3.54e-68	88.0795	233.417	151	133	0		0		0		0
TRINITY_DN51486_c0_g1	NN2	NE2	6.91915	1.31445	6.97413e-25	3.10049e-23	0	0	0	0	0	0	0	0.084	0	4.467	6.458	3.978	TRINITY_DN51486_c0_g1 No TRANSDECODER pass										0		0		0		0
TRINITY_DN8910_c0_g1	NN2	NE2	6.90135	-0.305872	2.51935e-09	2.06511e-08	0	0	0	0	0	0	0	0	0	4.51	2.259	1.803	TRINITY_DN8910_c0_g1	PH domain	140	gi|1029188045|gb|OAL52608.1|hypothetical protein IQ07DRAFT_378468 [Pyrenochaeta sp. DS3sAY3a]	OAL52608	1.94e-68	87.1429	226.868	140	122	0		0		1	87.1429	0
TRINITY_DN18696_c2_g1	NN2	NE2	6.90132	-0.305855	4.60095e-10	4.19845e-09	0	0.152	0	0.146	0	0	0	0	0	3.004	2.216	1.388	TRINITY_DN18696_c2_g1	ammonium transporter	239	gi|1069166622|ref|XP_018076905.1|ammonium transporter-like protein [Phialocephala scopiformis]gi|972545937|gb|KUJ22550.1|ammonium transporter-like protein [Phialocephala scopiformis]	XP_018076905, KUJ22550	1.11e-143	92.9167	426.402	240	223	0		0		0		0
TRINITY_DN56113_c0_g1	NN2	NE2	6.90093	-0.305938	5.03107e-10	4.55826e-09	0	0.119	0	0	0	0	0	0	0	1.229	2.475	1.447	TRINITY_DN56113_c0_g1	related to cell wall cwl1	187	gi|1092165747|emb|CZS92056.1|related to cell wall protein cwl1 [Rhynchosporium agropyri]	CZS92056	6.33e-45	64.7959	164.851	196	127	0		0		0		0
TRINITY_DN38907_c0_g2	NN2	NE2	6.90087	-0.305943	2.07417e-10	1.97843e-09	0.279	0	0.287	4.108	4.89	4.824	0.077	0	0	6.362	4.216	3.809	TRINITY_DN38907_c0_g2 No TRANSDECODER pass										0		0		0		0
TRINITY_DN45900_c0_g1	NN2	NE2	6.90086	-0.305932	6.89327e-11	7.03892e-10	0	0	0	0	0	0	0	0	0	4.371	3.604	2.768	TRINITY_DN45900_c0_g1 No TRANSDECODER pass										0		0		0		0
TRINITY_DN47775_c0_g1	NN2	NE2	6.90076	-0.305954	5.02342e-11	5.22032e-10	0	0	0	0	0	0	0	0	0	1.87	2.449	1.693	TRINITY_DN47775_c0_g1 No TRANSDECODER pass										0		0		0		0
TRINITY_DN21040_c0_g1	NN2	NE2	6.90072	-0.30596	3.28144e-11	3.51566e-10	0	0	0	0.253	0	0	0	0	0	3.809	4.354	3.191	TRINITY_DN21040_c0_g1 No TRANSDECODER pass										0		0		0		0
TRINITY_DN52690_c0_g1	NN2	NE2	6.90068	-0.305971	3.27238e-11	3.50901e-10	0	0	0	0	0	0	0	0	0	3.324	2.914	2.438	TRINITY_DN52690_c0_g1	hypothetical protein CC77DRAFT_1060033	189	gi|1070548546|ref|XP_018387550.1|hypothetical protein CC77DRAFT_1060033 [Alternaria alternata]gi|1027161756|gb|OAG22129.1|hypothetical protein CC77DRAFT_1060033 [Alternaria alternata]	XP_018387550, OAG22129	1.99e-73	86.0759	239.195	158	136	1	86.0759	0		0		0
TRINITY_DN4125_c0_g1	NN2	NE2	6.90068	-0.305976	4.93832e-11	5.14414e-10	0	0	0	0	0	0	0	0	0	4.294	3.285	2.962	TRINITY_DN4125_c0_g1	40S ribosomal S2	153	gi|929382043|ref|XP_014101501.1|PREDICTED: 40S ribosomal protein S2, partial [Bactrocera oleae]	XP_014101501	3.2e-99	99.3464	298.516	153	152	0		0		0		0
TRINITY_DN18204_c0_g1	NN2	NE2	6.90048	-0.306031	6.53218e-11	6.69932e-10	0	0	0	0	0	0	0	0	0	1.688	2.621	2.107	TRINITY_DN18204_c0_g1	---NA---	120	No Blast Hit							0		0		0		0
TRINITY_DN30063_c0_g1	NN2	NE2	6.90031	-0.306075	4.98167e-11	5.18307e-10	0.453	1.542	0.463	11.06	53.466	32.127	0	0	0	3.038	4.423	4.046	TRINITY_DN30063_c0_g1 No TRANSDECODER pass										0		0		0		0
TRINITY_DN52424_c0_g1	NN2	NE2	6.90027	-0.306091	1.89341e-11	2.10133e-10	0	0	0	0	0	0	0	0	0	3.064	2.854	3.216	TRINITY_DN52424_c0_g1 No TRANSDECODER pass										0		0		0		0
TRINITY_DN61324_c0_g1	NN2	NE2	6.90027	-0.306091	1.9126e-11	2.12185e-10	0	0	0	0	0	0	0	0	0	3.428	3.19	3.589	TRINITY_DN61324_c0_g1 No TRANSDECODER pass										0		0		0		0
TRINITY_DN10862_c0_g1	NN2	NE2	6.90013	-0.306113	2.96518e-10	2.7695e-09	0	0	0	0	0	0	0	0	0	6.752	3.38	5.501	TRINITY_DN10862_c0_g1	larval cuticle 8-like	119	gi|195427767|ref|XP_002061948.1|uncharacterized protein Dwil_GK16916 [Drosophila willistoni]gi|194158033|gb|EDW72934.1|uncharacterized protein Dwil_GK16916 [Drosophila willistoni]	XP_002061948, EDW72934	4.06e-47	86.1386	159.073	101	87	0		0		0		0
TRINITY_DN64636_c0_g1	NN2	NE2	6.89996	-0.306151	2.44441e-10	2.30923e-09	0	0	0	0	0	0	0	0	0	6.501	3.449	5.984	TRINITY_DN64636_c0_g1	hypothetical protein SETTUDRAFT_34074	117	gi|636596169|ref|XP_008029423.1|hypothetical protein SETTUDRAFT_34074 [Setosphaeria turcica Et28A]gi|482805420|gb|EOA82506.1|hypothetical protein SETTUDRAFT_34074 [Setosphaeria turcica Et28A]	XP_008029423, EOA82506	2.89e-35	86.5854	128.642	82	71	0		0		0		0
TRINITY_DN51911_c0_g1	NN2	NE2	6.89977	-0.306201	1.47899e-10	1.43903e-09	0	0	0	0	0	0	0	0	0	1.87	2.621	3.292	TRINITY_DN51911_c0_g1	---NA---	149	No Blast Hit							0		0		0		0
TRINITY_DN15870_c0_g1	NN2	NE2	6.89977	-0.306212	8.31591e-11	8.36851e-10	0	0	0	0	0	0	0	0	0	2.58	2.578	3.775	TRINITY_DN15870_c0_g1	candoxin-like isoform X2	132	gi|780099026|ref|XP_011674988.1|PREDICTED: uncharacterized protein LOC105443482 [Strongylocentrotus purpuratus]	XP_011674988	1.78e-05	48.7805	50.8322	123	60	0		0		0		0
TRINITY_DN39699_c0_g1	NN2	NE2	6.89617	3.8252	2.27106e-106	4.33517e-103	0	0	0.009	1.928	0.242	14.867	0	0.042	0.066	4.216	5.234	4.57	TRINITY_DN39699_c0_g1	replication-associated poly	2053	gi|1046610991|ref|YP_009268715.1|polyprotein [Rhizoctonia solani flexivirus 1]gi|1043114051|gb|ANR02706.1|polyprotein [Rhizoctonia solani flexivirus 1]	YP_009268715, ANR02706	5.88e-35	47.9224	159.073	361	173	0		0		0		0
TRINITY_DN24594_c0_g2	NN2	NE2	6.86966	1.26868	3.51305e-28	2.00553e-26	0	0	0	0	0.085	0	0	0.067	0	4.7	3.475	4.384	TRINITY_DN24594_c0_g2	hypothetical protein IQ07DRAFT_643022	382	gi|1029186316|gb|OAL50881.1|hypothetical protein IQ07DRAFT_643022 [Pyrenochaeta sp. DS3sAY3a]	OAL50881	0	97.1129	729.554	381	370	0		0		1	97.1129	0
TRINITY_DN42706_c0_g1	NN2	NE2	6.86686	-0.333076	1.5989e-08	1.16465e-07	0	0	0	0.638	0	0	0	0	0	0.935	3.138	1.43	TRINITY_DN42706_c0_g1 No TRANSDECODER pass										0		0		0		0
TRINITY_DN2601_c0_g2	NN2	NE2	6.86657	-0.333103	1.00209e-09	8.68254e-09	0	0	0	0	0	0.102	0	0	0	4.043	2.216	1.93	TRINITY_DN2601_c0_g2 No TRANSDECODER pass										0		0		0		0
TRINITY_DN55931_c0_g1	NN2	NE2	6.86634	-0.333125	8.35247e-11	8.40254e-10	0	0	0.065	1.595	1.336	2.034	0	0	0	1.238	1.086	0.829	TRINITY_DN55931_c0_g1	tetrahydrobiopterin biosynthesis enzymes	265	gi|1070556976|ref|XP_018383327.1|hypothetical protein CC77DRAFT_1063894 [Alternaria alternata]gi|1027157523|gb|OAG17906.1|hypothetical protein CC77DRAFT_1063894 [Alternaria alternata]	XP_018383327, OAG17906	0	99.6226	547.74	265	264	1	99.6226	0		0		0
TRINITY_DN41707_c0_g1	NN2	NE2	6.86608	-0.333191	5.98397e-11	6.14741e-10	0	0	0	0	0	0	0	0	0	3.289	4.397	3.487	TRINITY_DN41707_c0_g1	40S ribosomal S17	135	gi|968086144|ref|XP_002062490.2|uncharacterized protein Dwil_GK16630 [Drosophila willistoni]gi|946580759|gb|EDW73476.2|uncharacterized protein Dwil_GK16630 [Drosophila willistoni]	XP_002062490, EDW73476	2.4e-87	98.4733	263.077	131	129	0		0		0		0
TRINITY_DN53131_c0_g1	NN2	NE2	6.86602	-0.333207	3.75885e-11	3.98898e-10	0	0	0	0	0	0	0	0	0	2.034	1.768	1.718	TRINITY_DN53131_c0_g1 No TRANSDECODER pass										0		0		0		0
TRINITY_DN6273_c0_g1	NN2	NE2	6.86592	-0.333235	4.35982e-11	4.58059e-10	0.221	0	0	0	0	1.676	0	0	0	3.186	3.983	3.631	TRINITY_DN6273_c0_g1 No TRANSDECODER pass										0		0		0		0
TRINITY_DN17992_c0_g1	NN2	NE2	6.86576	-0.333284	3.6109e-11	3.84533e-10	0	0	0	0	0	0	0	0	0	3.774	3.785	4.223	TRINITY_DN17992_c0_g1	Actin	144	gi|38636560|dbj|BAD02941.1|actin, partial [Brachionus plicatilis]	BAD02941	6.05e-98	100	294.664	144	144	0		0		0		0
TRINITY_DN16012_c0_g1	NN2	NE2	6.8657	-0.333295	6.80169e-11	6.95937e-10	0	0	0	0.718	0	0	0	0	0	5.67	4.242	5.654	TRINITY_DN16012_c0_g1	Superoxide dismutase	117	gi|597588397|ref|XP_007297255.1|superoxide dismutase Cu-Zn [Marssonina brunnea f. sp. 'multigermtubi' MB_m1]gi|406859434|gb|EKD12500.1|superoxide dismutase Cu-Zn [Marssonina brunnea f. sp. 'multigermtubi' MB_m1]	XP_007297255, EKD12500	8.3e-61	95.098	195.667	102	97	0		0		0		0
TRINITY_DN45557_c0_g1	NN2	NE2	6.86566	-0.333301	1.39096e-10	1.35815e-09	0	0	0	0	0	0	0	0	0	2.147	1.345	1.964	TRINITY_DN45557_c0_g1 No TRANSDECODER pass										0		0		0		0
TRINITY_DN12777_c0_g2	NN2	NE2	6.86564	-0.333284	1.16223e-08	8.66195e-08	0	0	0	0	0	0	0	0	0	3.047	0.897	2.065	TRINITY_DN12777_c0_g2 No TRANSDECODER pass										0		0		0		0
TRINITY_DN39930_c0_g1	NN2	NE2	6.86521	-0.333405	1.90759e-10	1.83363e-09	0	0	0	1.635	1.279	0.435	0	0	0	1.134	1.233	1.811	TRINITY_DN39930_c0_g1	key lime pathogenicity	349	gi|1070560658|ref|XP_018381431.1|hypothetical protein CC77DRAFT_972114 [Alternaria alternata]gi|1027155621|gb|OAG16010.1|hypothetical protein CC77DRAFT_972114 [Alternaria alternata]	XP_018381431, OAG16010	0	99.6689	604.364	302	301	1	99.6689	0		0		0
TRINITY_DN19867_c0_g2	NN2	NE2	6.86499	-0.333355	2.80293e-05	0.000123318	0	0	0	0	0	0	0	0	0	2.545	0	1.456	TRINITY_DN19867_c0_g2	UPSTREAM OF FLC	321	gi|731413149|ref|XP_010658613.1|PREDICTED: protein UPSTREAM OF FLC [Vitis vinifera]gi|731413151|ref|XP_010658614.1|PREDICTED: protein UPSTREAM OF FLC [Vitis vinifera]	XP_010658613, XP_010658614	0	99.6885	663.685	321	320	0		0		0		1	99.6885
TRINITY_DN17483_c0_g1	NN2	NE2	6.86494	-0.333433	1.21068e-09	1.03721e-08	0	0	0	0	0	0.32	0	0	0	2.147	3.345	4.655	TRINITY_DN17483_c0_g1	myosin light chain	138	gi|189313906|gb|ACD88946.1|myosin alkali light chain [Adineta vaga]	ACD88946	7.66e-92	99.2754	275.789	138	137	0		0		0		0
TRINITY_DN21704_c0_g1	NN2	NE2	6.86396	-0.333559	2.71852e-08	1.90784e-07	0	0.272	0	0	0	0	0	0	0	4.198	1.449	5.984	TRINITY_DN21704_c0_g1 No TRANSDECODER pass										0		0		0		0
TRINITY_DN3785_c0_g2	NN2	NE2	6.86304	-0.333609	2.38706e-05	0.000106431	0	0	0	0	0	0	0	0	0	0	3.345	4.672	TRINITY_DN3785_c0_g2	tropomyosin-2 isoform x1	103	gi|1131335591|gb|JAV18151.1|putative tropomyosin-2 isoform x1 [Haematobia irritans]	JAV18151	4.75e-60	100	197.593	100	100	0		0		0		0
TRINITY_DN33962_c0_g1	NN2	NE2	6.85658	2.86085	1.41941e-66	7.22525e-64	0	0.25	0	0	0.512	0	0.126	0.11	0.207	21.329	20.555	18.501	TRINITY_DN33962_c0_g1	hypothetical protein LY89DRAFT_686545	155	gi|1069182268|ref|XP_018069304.1|hypothetical protein LY89DRAFT_686545 [Phialocephala scopiformis]gi|972538323|gb|KUJ14949.1|hypothetical protein LY89DRAFT_686545 [Phialocephala scopiformis]	XP_018069304, KUJ14949	1.02e-24	63.3987	104.375	153	97	0		0		0		0
TRINITY_DN21540_c0_g1	NN2	NE2	6.84873	1.25063	4.31012e-28	2.4423e-26	0	0	0	0	0.611	0	0.048	0	0	2.701	2.88	2.641	TRINITY_DN21540_c0_g1	dicarboxylic amino acid permease	561	gi|1028897074|gb|OAK99330.1|hypothetical protein IQ06DRAFT_224622 [Stagonospora sp. SRC1lsM3a]	OAK99330	0	92.7046	1011.52	562	521	0		0		0		0
TRINITY_DN44475_c0_g1	NN2	NE2	6.8314	-0.360756	5.44547e-10	4.90028e-09	0	0	0	0	0	0	0	0	0	2.96	2.44	1.532	TRINITY_DN44475_c0_g1	multi -bridging factor 1	163	gi|1029180976|gb|OAL45555.1|multi protein-like protein-bridging factor 1 [Pyrenochaeta sp. DS3sAY3a]	OAL45555	5.77e-109	98.7578	320.472	161	159	0		0		1	98.7578	0
TRINITY_DN41742_c0_g1	NN2	NE2	6.83117	-0.3608	3.14628e-10	2.92434e-09	0	0	0	0	0	0	0	0	0	3.445	2.638	1.98	TRINITY_DN41742_c0_g1	GPI-anchored cell wall organization Ecm33	106	gi|1029184111|gb|OAL48681.1|hypothetical protein IQ07DRAFT_681424 [Pyrenochaeta sp. DS3sAY3a]	OAL48681	5.36e-55	96.7742	187.578	93	90	0		0		1	96.7742	0
TRINITY_DN43299_c0_g1	NN2	NE2	6.83082	-0.360872	6.97343e-11	7.1089e-10	0	0	0	0	0	0	0	0	0	2.251	2.259	1.887	TRINITY_DN43299_c0_g1	60S ribosomal L15	204	gi|906463077|gb|KNC25225.1|60S ribosomal protein L15 [Lucilia cuprina]	KNC25225	3.28e-137	98.5294	395.586	204	201	0		0		0		0
TRINITY_DN24388_c0_g1	NN2	NE2	6.8308	-0.360877	7.98705e-11	8.06415e-10	0	0	0.157	13.639	0.554	0	0	0	0	2.822	2.578	2.251	TRINITY_DN24388_c0_g1	dehydrin 2b	163	gi|396469433|ref|XP_003838404.1|hypothetical protein LEMA_P113400.1 [Leptosphaeria maculans JN3]gi|312214972|emb|CBX94925.1|hypothetical protein LEMA_P113400.1 [Leptosphaeria maculans JN3]	XP_003838404, CBX94925	6.27e-45	66.2983	163.31	181	120	0		0		0		0
TRINITY_DN21962_c0_g1	NN2	NE2	6.8308	-0.360882	1.21281e-10	1.19451e-09	0.077	0	0	0.678	2.36	1.343	0	0	0	1.454	1.095	1.066	TRINITY_DN21962_c0_g1	naphthalene 1,2-dioxygenase subunit alpha	328	gi|1070546590|ref|XP_018388850.1|naphthalene 1,2-dioxygenase subunit alpha, partial [Alternaria alternata]gi|1027163058|gb|OAG23429.1|naphthalene 1,2-dioxygenase subunit alpha, partial [Alternaria alternata]	XP_018388850, OAG23429	0	100	697.197	328	328	1	100	0		0		0
TRINITY_DN44083_c0_g1	NN2	NE2	6.83075	-0.360904	3.25002e-09	2.61836e-08	0	0	0	0	0.668	0	0	0	0	3.445	1.38	2.023	TRINITY_DN44083_c0_g1 No TRANSDECODER pass										0		0		0		0
TRINITY_DN5354_c0_g1	NN2	NE2	6.83061	-0.360932	2.96921e-10	2.77241e-09	0	0	0.176	0.199	0.981	0.218	0	0	0	3.515	2.069	2.624	TRINITY_DN5354_c0_g1 No TRANSDECODER pass										0		0		0		0
TRINITY_DN46297_c0_g1	NN2	NE2	6.83061	-0.360932	2.97328e-10	2.77536e-09	0	0	0	0	0	0	0	0	0	1.982	1.164	1.481	TRINITY_DN46297_c0_g1	yellow-like	279	gi|936590686|ref|XP_014208506.1|PREDICTED: protein yellow-like [Copidosoma floridanum]	XP_014208506	1.47e-163	91.0394	474.552	279	254	0		0		0		0
TRINITY_DN62900_c0_g1	NN2	NE2	6.83059	-0.360938	2.13035e-10	2.03012e-09	0	0	0	0	0	0	0	0	0	2.658	4.251	3.631	TRINITY_DN62900_c0_g1	tropomyosin-1 isoform X1	109	gi|1101333375|ref|XP_018895682.1|PREDICTED: tropomyosin-1 [Bemisia tabaci]	XP_018895682	6.75e-65	100	210.305	109	109	0		0		0		0
TRINITY_DN48292_c0_g1	NN2	NE2	6.83057	-0.360943	1.06094e-10	1.05274e-09	0	0	0	0	0	0	0	0	0	1.073	1.474	1.337	TRINITY_DN48292_c0_g1	related to ECM14-involved in cell wall biogenesis and architecture	338	gi|1029183054|gb|OAL47627.1|hypothetical protein IQ07DRAFT_589815 [Pyrenochaeta sp. DS3sAY3a]	OAL47627	0	96.4497	661.374	338	326	0		0		1	96.4497	0
TRINITY_DN41531_c0_g1	NN2	NE2	6.83019	-0.361042	1.32035e-10	1.29375e-09	0	0	0	0	0	0	0	0	0	3.592	3.044	4.325	TRINITY_DN41531_c0_g1	C2H2 conidiation transcription factor	150	gi|1029191263|gb|OAL55822.1|C2H2 conidiation transcription factor-like protein FlbC [Pyrenochaeta sp. DS3sAY3a]	OAL55822	2.11e-58	96	197.978	100	96	0		0		1	96	0
TRINITY_DN477_c0_g1	NN2	NE2	6.83012	-0.361025	2.9881e-09	2.42333e-08	0	0	0	0	0	0	0	0	0	2.493	0.94	2.031	TRINITY_DN477_c0_g1	tetra-peptide repeat homeobox 1-like	243	gi|328723894|ref|XP_001943216.2|PREDICTED: uncharacterized protein LOC100164291 [Acyrthosiphon pisum]	XP_001943216	6.68e-11	61.4035	72.0182	114	70	0		0		0		0
TRINITY_DN40136_c0_g1	NN2	NE2	6.81108	1.21209	2.93769e-28	1.68335e-26	0	0	0	0	0.071	0	0	0	0.058	3.281	2.802	3.402	TRINITY_DN40136_c0_g1	hypothetical protein IQ07DRAFT_583354	389	gi|1029191365|gb|OAL55924.1|hypothetical protein IQ07DRAFT_583354 [Pyrenochaeta sp. DS3sAY3a]	OAL55924	0	95.0777	711.449	386	367	0		0		1	95.0777	0
TRINITY_DN21707_c0_g1	NN2	NE2	6.80772	1.21272	7.23891e-27	3.7473e-25	0	0	0	0	0	0	0.077	0	0	3.757	4.208	4.452	TRINITY_DN21707_c0_g1	Plasma membrane fusion prm1	236	gi|1092180283|emb|CZS88120.1|related to PRM1 Pheromone-regulated multispanning membrane protein involved in membrane fusion during mating [Rhynchosporium commune]	CZS88120	2.53e-59	65	211.075	240	156	0		0		0		0
TRINITY_DN21736_c0_g1	NN2	NE2	6.79571	-0.388932	9.58078e-09	7.2144e-08	0	0.076	0	0	0	0	0	0	0	3.428	2	1.185	TRINITY_DN21736_c0_g1	---NA---	130	No Blast Hit							0		0		0		0
TRINITY_DN47979_c0_g1	NN2	NE2	6.79571	-0.388916	3.75371e-09	2.99649e-08	0	0	0	0	0	0	0	0	0	2.64	2.337	1.066	TRINITY_DN47979_c0_g1	hypothetical protein IQ07DRAFT_627250	174	gi|1029192879|gb|OAL57437.1|hypothetical protein IQ07DRAFT_627250 [Pyrenochaeta sp. DS3sAY3a]	OAL57437	1.38e-52	79.4872	182.956	156	124	0		0		1	79.4872	0
TRINITY_DN14884_c0_g1	NN2	NE2	6.79503	-0.389021	5.86277e-10	5.24951e-09	0	0	0	0	0	0	0	0	0	3.956	5.613	3.225	TRINITY_DN14884_c0_g1	40S ribosomal S10b	131	gi|751477159|ref|XP_011194094.1|PREDICTED: 40S ribosomal protein S10b [Bactrocera cucurbitae]	XP_011194094	6.77e-79	97.561	242.662	123	120	0		0		0		0
TRINITY_DN21545_c0_g2	NN2	NE2	6.79494	-0.389032	3.02231e-10	2.81854e-09	0	0	0	0	0	0	0	0	0	2.441	2.63	1.6	TRINITY_DN21545_c0_g2	mammalian ependymin-related 1-like	222	gi|1126213998|ref|XP_019640890.1|PREDICTED: mammalian ependymin-related protein 1-like [Branchiostoma belcheri]	XP_019640890	1.38e-50	59.8958	175.252	192	115	0		0		0		0
TRINITY_DN44558_c0_g1	NN2	NE2	6.79494	-0.389032	3.02222e-10	2.81854e-09	0	0	0	0	0	0	0	0	0	2.086	2.242	1.456	TRINITY_DN44558_c0_g1	nitrate reductase	195	gi|1029183149|gb|OAL47722.1|hypothetical protein IQ07DRAFT_126228 [Pyrenochaeta sp. DS3sAY3a]	OAL47722	5.59e-126	95.8974	389.037	195	187	0		0		1	95.8974	0
TRINITY_DN21801_c0_g1	NN2	NE2	6.79472	-0.389087	2.80528e-10	2.62899e-09	0	0	0	0	0	0	0	0	0	2.744	2.061	1.845	TRINITY_DN21801_c0_g1	---NA---	130	No Blast Hit							0		0		0		0
TRINITY_DN61867_c0_g1	NN2	NE2	6.7947	-0.389098	5.7325e-10	5.14191e-09	0	0	0	0	0	0	0	0	0	2.857	4.863	3.352	TRINITY_DN61867_c0_g1	40S ribosomal S14	140	gi|498981588|ref|XP_004529646.1|PREDICTED: 40S ribosomal protein S14 [Ceratitis capitata]gi|751446470|ref|XP_011177326.1|PREDICTED: 40S ribosomal protein S14 [Bactrocera cucurbitae]gi|751797264|ref|XP_011208484.1|PREDICTED: 40S ribosomal protein S14 [Bactrocera dorsalis]gi|929356999|ref|XP_014087730.1|PREDICTED: 40S ribosomal protein S14 [Bactrocera oleae]gi|1048023896|ref|XP_017472547.1|PREDICTE…	XP_004529646, XP_011177326, XP_011208484, XP_014087730, XP_017472547, XP_018797454	2.91e-96	100	286.96	140	140	0		0		0		0
TRINITY_DN43054_c0_g1	NN2	NE2	6.79458	-0.389114	1.22782e-10	1.20812e-09	0	0	0	0	0	0	0	0	0	1.887	2.035	1.701	TRINITY_DN43054_c0_g1	adenylylsulfate kinase	231	gi|1029185853|gb|OAL50419.1|adenylylsulfate kinase [Pyrenochaeta sp. DS3sAY3a]	OAL50419	1.32e-143	98.5507	412.92	207	204	0		0		1	98.5507	0
TRINITY_DN46462_c0_g1	NN2	NE2	6.79441	-0.389164	1.20034e-10	1.18337e-09	0	0	0	0	0	0.192	0	0	0	2.623	2.25	2.387	TRINITY_DN46462_c0_g1	hypothetical protein CC77DRAFT_56383	173	gi|1070541196|ref|XP_018391987.1|hypothetical protein CC77DRAFT_56383 [Alternaria alternata]gi|1027166199|gb|OAG26566.1|hypothetical protein CC77DRAFT_56383 [Alternaria alternata]	XP_018391987, OAG26566	2.5e-60	83.8235	196.438	136	114	1	83.8235	0		0		0
TRINITY_DN58113_c0_g1	NN2	NE2	6.79431	-0.389192	1.61713e-10	1.56596e-09	0	0	0	0	0	0	0	0	0	2.424	3.095	3.022	TRINITY_DN58113_c0_g1 No TRANSDECODER pass										0		0		0		0
TRINITY_DN60709_c0_g1	NN2	NE2	6.79426	-0.389191	5.94512e-09	4.61555e-08	0	0	0	0	0	0	0	0	0	2.822	1.043	1.887	TRINITY_DN60709_c0_g1	deuterolysin metalloprotease	224	gi|1029179053|gb|OAL43641.1|neutral protease 2-like protein [Pyrenochaeta sp. DS3sAY3a]	OAL43641	3.51e-140	99.1071	409.453	224	222	0		0		1	99.1071	0
TRINITY_DN56225_c0_g1	NN2	NE2	6.79411	-0.389207	1.66598e-07	1.03736e-06	0	0	0	0	0	0	0	0	0	4.242	0.776	2.446	TRINITY_DN56225_c0_g1	1,3,6,8-tetra-HN reductase	180	gi|1029179960|gb|OAL44543.1|1,3,8-naphthalenetriol reductase-like protein [Pyrenochaeta sp. DS3sAY3a]	OAL44543	4.01e-129	100	376.326	180	180	0		0		1	100	0
TRINITY_DN20137_c0_g1	NN2	NE2	6.79395	-0.38928	2.60388e-10	2.44776e-09	0	0.141	0	0	0.142	0	0	0	0	1.627	1.776	2.311	TRINITY_DN20137_c0_g1	related to transcription factor atf1+	253	gi|1069179920|ref|XP_018070104.1|hypothetical protein LY89DRAFT_697825 [Phialocephala scopiformis]gi|972539125|gb|KUJ15749.1|hypothetical protein LY89DRAFT_697825 [Phialocephala scopiformis]	XP_018070104, KUJ15749	5.4e-109	82.4701	336.265	251	207	0		0		0		0
TRINITY_DN5219_c0_g1	NN2	NE2	6.79393	-0.389286	2.60044e-10	2.44528e-09	0	0.087	0	0	0.085	0	0	0	0	1.082	1	1.413	TRINITY_DN5219_c0_g1	plasma membrane calcium-transporting atpase 2	393	gi|1028905491|gb|OAL07739.1|calcium-translocating P-type ATPase [Stagonospora sp. SRC1lsM3a]	OAL07739	0	96.9466	699.893	393	381	0		0		0		0
TRINITY_DN54417_c0_g1	NN2	NE2	6.79369	-0.38933	5.29738e-10	4.77991e-09	0	0	0	0	0.114	0	0	0	0	1.437	1.198	1.989	TRINITY_DN54417_c0_g1	mitochondrial phosphate carrier	305	gi|1029183798|gb|OAL48369.1|mitochondrial phosphate carrier protein [Pyrenochaeta sp. DS3sAY3a]	OAL48369	1.22e-175	98.7952	501.516	249	246	0		0		1	98.7952	0
TRINITY_DN8611_c0_g1	NN2	NE2	6.79369	-0.38933	5.29919e-10	4.77991e-09	0	0	0	0	0	0	0	0	0	2.277	1.897	3.157	TRINITY_DN8611_c0_g1	60s acidic ribosomal p0	153	gi|1131333723|gb|JAV17217.1|putative 60s acidic ribosomal protein p0 [Haematobia irritans]	JAV17217	4.9e-76	95.4248	241.506	153	146	0		0		0		0
TRINITY_DN43437_c0_g1	NN2	NE2	6.79366	-0.389307	3.19104e-09	2.57628e-08	0.414	0	0	0	0.725	0	0	0	0	3.991	1.75	3.893	TRINITY_DN43437_c0_g1 No TRANSDECODER pass										0		0		0		0
TRINITY_DN16624_c0_g1	NN2	NE2	6.79363	-0.389335	7.91789e-10	6.95308e-09	0	0	0	0	0	0	0	0	0	2.372	1.647	3.038	TRINITY_DN16624_c0_g1	---NA---	146	No Blast Hit							0		0		0		0
TRINITY_DN47831_c0_g1	NN2	NE2	6.79349	-0.389357	1.24731e-09	1.0665e-08	0	0	0	0	0	0	0	0	0	0.995	1.328	1.947	TRINITY_DN47831_c0_g1 No TRANSDECODER pass										0		0		0		0
TRINITY_DN23783_c0_g1	NN2	NE2	6.79274	-0.389462	8.55668e-09	6.47678e-08	0	0	0	0	0	0	0	0	0	2.761	1.612	4.503	TRINITY_DN23783_c0_g1 No TRANSDECODER pass										0		0		0		0
TRINITY_DN15419_c1_g1	NN2	NE2	6.78062	1.18316	8.55154e-25	3.76885e-23	0	0	0	0	0	0	0	0	0.083	6.094	3.595	5.104	TRINITY_DN15419_c1_g1	---NA---	135	No Blast Hit							0		0		0		0
TRINITY_DN47787_c0_g1	NN2	NE2	6.75963	1.1638	2.09565e-26	1.04927e-24	0	0	0	0	0	0	0	0	0.141	9.704	7.381	7.025	TRINITY_DN47787_c0_g1	dna mismatch repair msh-2	185	gi|1070546452|ref|XP_018388781.1|hypothetical protein CC77DRAFT_1092702 [Alternaria alternata]gi|1027162989|gb|OAG23360.1|hypothetical protein CC77DRAFT_1092702 [Alternaria alternata]	XP_018388781, OAG23360	6.25e-66	84.6667	211.46	150	127	1	84.6667	0		0		0
TRINITY_DN10485_c0_g1	NN2	NE2	6.75851	-0.417714	4.23736e-09	3.35975e-08	0	0	0	0	0.554	0.128	0	0	0	1.852	1.742	0.846	TRINITY_DN10485_c0_g1	---NA---	277	No Blast Hit							0		0		0		0
TRINITY_DN5422_c0_g1	NN2	NE2	6.75796	-0.417813	2.41877e-09	1.98693e-08	0	0	0	0	0	0	0	0	0	5.886	3.656	2.785	TRINITY_DN5422_c0_g1 No TRANSDECODER pass										0		0		0		0
TRINITY_DN38368_c3_g3	NN2	NE2	6.75791	-0.417842	1.49417e-08	1.09358e-07	0	0	0	0	0	7.178	0	0	0	1.749	4.906	2.581	TRINITY_DN38368_c3_g3 No TRANSDECODER pass										0		0		0		0
TRINITY_DN49558_c0_g1	NN2	NE2	6.75753	-0.417886	3.22488e-10	2.99284e-09	0	0	0	0	0	0	0	0	0	3.748	3.001	2.683	TRINITY_DN49558_c0_g1	---NA---	150	No Blast Hit							0		0		0		0
TRINITY_DN53377_c0_g1	NN2	NE2	6.75752	-0.417896	1.04016e-09	8.98686e-09	0	0	0	0	0	0	0	0	0	2.917	1.716	1.845	TRINITY_DN53377_c0_g1	hypothetical protein IQ07DRAFT_552833, partial	173	gi|1029178648|gb|OAL43239.1|hypothetical protein IQ07DRAFT_552833, partial [Pyrenochaeta sp. DS3sAY3a]	OAL43239	1.21e-110	98.8439	342.813	173	171	0		0		1	98.8439	0
TRINITY_DN61810_c0_g1	NN2	NE2	6.75741	-0.417913	2.10102e-10	2.00342e-09	0	0	0	0	0	0	0	0	0	1.558	1.819	1.523	TRINITY_DN61810_c0_g1	---NA---	115	No Blast Hit							0		0		0		0
TRINITY_DN56879_c0_g1	NN2	NE2	6.7573	-0.417947	4.22464e-10	3.86661e-09	0	0	0	0	0.185	0	0	0	0	1.878	2.819	2.387	TRINITY_DN56879_c0_g1	Aldehyde dehydrogenase	173	gi|597580101|ref|XP_007293107.1|putative Aldehyde dehydrogenase [Marssonina brunnea f. sp. 'multigermtubi' MB_m1]gi|406863702|gb|EKD16749.1|putative Aldehyde dehydrogenase [Marssonina brunnea f. sp. 'multigermtubi' MB_m1]	XP_007293107, EKD16749	1.78e-103	92.4855	322.783	173	160	0		0		0		0
TRINITY_DN63547_c0_g1	NN2	NE2	6.75726	-0.417958	1.77637e-10	1.71364e-09	0	0	0	0	0	0	0	0	0	2.19	2.371	2.319	TRINITY_DN63547_c0_g1 No TRANSDECODER pass										0		0		0		0
TRINITY_DN29168_c0_g1	NN2	NE2	6.75724	-0.417963	1.77537e-10	1.71322e-09	0	0	0	0	0	0	0	0	0	3.558	3.285	3.479	TRINITY_DN29168_c0_g1	60S ribosomal	148	gi|326512164|dbj|BAJ96063.1|predicted protein [Hordeum vulgare subsp. vulgare]	BAJ96063	1.63e-94	97.2973	286.574	148	144	0		0		0		0
TRINITY_DN48031_c0_g1	NN2	NE2	6.75721	-0.417969	2.39678e-10	2.26726e-09	0	0	0	0	0	0	0	0	0	2.112	1.664	1.913	TRINITY_DN48031_c0_g1	hypothetical protein IQ07DRAFT_640858	219	gi|1029189269|gb|OAL53830.1|hypothetical protein IQ07DRAFT_640858 [Pyrenochaeta sp. DS3sAY3a]	OAL53830	1.07e-111	94.4134	330.487	179	169	0		0		1	94.4134	0
TRINITY_DN14434_c0_g1	NN2	NE2	6.75715	-0.41798	8.94718e-10	7.80088e-09	0	0	0	0.213	0	0	0	0	0	3.653	2.061	2.903	TRINITY_DN14434_c0_g1 No TRANSDECODER pass										0		0		0		0
TRINITY_DN42532_c0_g1	NN2	NE2	6.75714	-0.41798	1.70469e-09	1.43153e-08	0	0	0	0	0	0	0	0	0	1.956	3.914	3.343	TRINITY_DN42532_c0_g1 No TRANSDECODER pass										0		0		0		0
TRINITY_DN40833_c0_g1	NN2	NE2	6.7571	-0.418002	2.032e-10	1.94306e-09	0	0	0	0	0	0	0	0	0	2.735	2.742	3.123	TRINITY_DN40833_c0_g1 No TRANSDECODER pass										0		0		0		0
TRINITY_DN13908_c0_g1	NN2	NE2	6.75707	-0.418007	2.36805e-10	2.24194e-09	0	0	0.148	0	0.171	0	0	0	0	2.381	1.949	2.573	TRINITY_DN13908_c0_g1 No TRANSDECODER pass										0		0		0		0
TRINITY_DN40361_c0_g1	NN2	NE2	6.75699	-0.418018	7.20026e-10	6.35579e-09	0	0	0	0	0	0	0	0	0	1.749	1.052	1.591	TRINITY_DN40361_c0_g1	pyridoxal-dependent decarboxylase domain	300	gi|630023865|ref|XP_007834928.1|hypothetical protein PFICI_08156 [Pestalotiopsis fici W106-1]gi|573060865|gb|ETS80627.1|hypothetical protein PFICI_08156 [Pestalotiopsis fici W106-1]	XP_007834928, ETS80627	2.02e-91	65.7051	305.834	312	205	0		0		0		0
TRINITY_DN40470_c0_g1	NN2	NE2	6.75694	-0.41803	7.16686e-10	6.33363e-09	0	0	0	0	0	0	0	0	0	1.065	1.664	1.744	TRINITY_DN40470_c0_g1	c2h2 transcription factor	161	gi|1029184405|gb|OAL48974.1|hypothetical protein IQ07DRAFT_67862 [Pyrenochaeta sp. DS3sAY3a]	OAL48974	3.25e-105	95.0311	322.398	161	153	0		0		1	95.0311	0
TRINITY_DN48767_c0_g1	NN2	NE2	6.75648	-0.418129	9.68624e-10	8.40924e-09	0	0	0	0	0	0	0	0	0	1.221	1.112	1.845	TRINITY_DN48767_c0_g1	DNA polymerase gamma	222	gi|748510460|ref|XP_011112768.1|hypothetical protein H072_6993 [Dactylellina haptotyla CBS 200.50]gi|526198027|gb|EPS39223.1|hypothetical protein H072_6993 [Dactylellina haptotyla CBS 200.50]	XP_011112768, EPS39223	1.04e-83	73.8397	279.256	237	175	0		0		0		0
TRINITY_DN19472_c0_g1	NN2	NE2	6.75627	-0.418146	4.33599e-09	3.43438e-08	0	0	0	0	0	0	0	0	0	2.986	1.492	3.546	TRINITY_DN19472_c0_g1	hypothetical protein COCSADRAFT_148210	185	gi|628081892|ref|XP_007702796.1|hypothetical protein COCSADRAFT_148210 [Bipolaris sorokiniana ND90Pr]gi|451848147|gb|EMD61453.1|hypothetical protein COCSADRAFT_148210 [Bipolaris sorokiniana ND90Pr]	XP_007702796, EMD61453	9.76e-07	41.3793	58.151	116	48	0		0		0		0
TRINITY_DN19634_c0_g1	NN2	NE2	6.75604	-0.418156	2.95712e-08	2.06155e-07	0.048	0.206	0.046	3.762	0.725	6.525	0.048	0.042	0	1.74	0.543	1.803	TRINITY_DN19634_c0_g1	pre-rRNA-processing TSR2	190	gi|1070555732|ref|XP_018384123.1|pre-rRNA-processing protein TSR2 [Alternaria alternata]gi|1027158321|gb|OAG18702.1|pre-rRNA-processing protein TSR2 [Alternaria alternata]	XP_018384123, OAG18702	2.98e-130	100	376.711	189	189	1	100	0		0		0
TRINITY_DN46824_c0_g1	NN2	NE2	6.72079	-0.447036	1.79539e-08	1.29603e-07	0	0	0	0	0	0	0	0	0	4.242	5.88	1.913	TRINITY_DN46824_c0_g1 No TRANSDECODER pass										0		0		0		0
TRINITY_DN62588_c0_g1	NN2	NE2	6.7198	-0.447169	1.0328e-09	8.93083e-09	0	0	0	0	0.355	0	0	0	0	1.627	1.88	1.1	TRINITY_DN62588_c0_g1	Xanthine uracil permease	293	gi|1028901171|gb|OAL03422.1|Xanthine/uracil permease [Stagonospora sp. SRC1lsM3a]	OAL03422	0	96.9283	559.681	293	284	0		0		0		0
TRINITY_DN45309_c0_g1	NN2	NE2	6.71954	-0.44723	1.04539e-09	9.02694e-09	0	0	0	0	1.521	0	0	0	0	4.233	2.914	2.59	TRINITY_DN45309_c0_g1 No TRANSDECODER pass										0		0		0		0
TRINITY_DN30755_c1_g1	NN2	NE2	6.71936	-0.447269	5.6264e-10	5.0497e-09	0	0.119	0.111	6.314	2.26	4.261	0	0	0	1.93	1.457	1.346	TRINITY_DN30755_c1_g1 No TRANSDECODER pass										0		0		0		0
TRINITY_DN8189_c0_g1	NN2	NE2	6.71927	-0.447301	1.04597e-07	6.74249e-07	0	0	0	0	0	0	0	0	0	3.445	0.819	1.76	TRINITY_DN8189_c0_g1	---NA---	101	No Blast Hit							0		0		0		0
TRINITY_DN17500_c0_g1	NN2	NE2	6.7192	-0.447307	3.73372e-10	3.43998e-09	0	0	0	0	0.341	0	0	0	0	4.882	3.837	4.088	TRINITY_DN17500_c0_g1 No TRANSDECODER pass										0		0		0		0
TRINITY_DN3260_c0_g1	NN2	NE2	6.71918	-0.447313	6.43307e-10	5.73159e-09	0	0	0	0	0	0	0	0	0	4.605	3.069	3.597	TRINITY_DN3260_c0_g1	---NA---	138	No Blast Hit							0		0		0		0
TRINITY_DN42852_c0_g1	NN2	NE2	6.71916	-0.447318	1.34486e-09	1.1467e-08	0	0	0	0	0	0	0	0	0	3.549	2	2.598	TRINITY_DN42852_c0_g1	60s ribosomal l21	159	gi|195051363|ref|XP_001993079.1|GH13288 [Drosophila grimshawi]gi|193900138|gb|EDV99004.1|GH13288 [Drosophila grimshawi]	XP_001993079, EDV99004	4.67e-102	95.5975	302.753	159	152	0		0		0		0
TRINITY_DN52951_c0_g1	NN2	NE2	6.71895	-0.447363	1.85933e-09	1.552e-08	0	0	0	0	0	0	0	0	0	1.117	2.095	1.913	TRINITY_DN52951_c0_g1	---NA---	118	No Blast Hit							0		0		0		0
TRINITY_DN10465_c0_g1	NN2	NE2	6.71894	-0.44738	3.62514e-10	3.346e-09	0	0	0	0	0	0	0	0	0	1.801	1.966	2.243	TRINITY_DN10465_c0_g1 No TRANSDECODER pass										0		0		0		0
TRINITY_DN15976_c0_g1	NN2	NE2	6.71892	-0.447385	3.62652e-10	3.34626e-09	0	0	0	0	0	0	0	0	0	1.965	1.802	2.234	TRINITY_DN15976_c0_g1 No TRANSDECODER pass										0		0		0		0
TRINITY_DN1137_c0_g1	NN2	NE2	6.71888	-0.447391	4.88989e-10	4.43957e-09	0.058	0.282	0	2.473	1.379	3.646	0	0	0	0.978	0.759	1.033	TRINITY_DN1137_c0_g1	CRAL TRIO domain-containing	380	gi|1070544394|ref|XP_018389014.1|CRAL/TRIO domain-containing protein [Alternaria alternata]gi|1027163223|gb|OAG23593.1|CRAL/TRIO domain-containing protein [Alternaria alternata]	XP_018389014, OAG23593	0	100	773.467	380	380	1	100	0		0		0
TRINITY_DN17968_c0_g1	NN2	NE2	6.71876	-0.447419	6.21458e-10	5.54826e-09	0	0.065	0	0.066	0	0	0	0	0	1.913	2.337	2.895	TRINITY_DN17968_c0_g1 No TRANSDECODER pass										0		0		0		0
TRINITY_DN10093_c0_g1	NN2	NE2	6.71872	-0.44743	6.19293e-10	5.53054e-09	0	0	0	0	0	0	0	0	0	2.052	1.716	2.514	TRINITY_DN10093_c0_g1	---NA---	222	No Blast Hit							0		0		0		0
TRINITY_DN61971_c0_g1	NN2	NE2	6.71831	-0.447485	4.55256e-09	3.59566e-08	0	0	0	0	0	0.281	0	0	0	3.774	1.888	4.223	TRINITY_DN61971_c0_g1	40S ribosomal S23	149	gi|443707644|gb|ELU03157.1|hypothetical protein CAPTEDRAFT_155210 [Capitella teleta]	ELU03157	1.03e-93	97.9021	280.411	143	140	0		0		0		0
TRINITY_DN59252_c0_g1	NN2	NE2	6.71825	-0.447513	2.08167e-09	1.72252e-08	0	0	0	0	0	0	0	0	0	2.484	2.035	3.749	TRINITY_DN59252_c0_g1	40S ribosomal S9	177	gi|557764539|ref|XP_005181976.1|PREDICTED: 40S ribosomal protein S9 [Musca domestica]gi|1131335515|gb|JAV18113.1|putative 40s ribosomal protein s9 [Haematobia irritans]	XP_005181976, JAV18113	1.02e-119	99.435	349.747	177	176	0		0		0		0
TRINITY_DN60904_c0_g1	NN2	NE2	6.71825	-0.447513	2.08368e-09	1.72372e-08	0	0	0	0	0	0	0	0	0	1.298	1.069	1.964	TRINITY_DN60904_c0_g1	hypothetical protein IQ07DRAFT_602027	308	gi|1029183439|gb|OAL48011.1|hypothetical protein IQ07DRAFT_602027 [Pyrenochaeta sp. DS3sAY3a]	OAL48011	5.57e-158	91.2621	463.381	309	282	0		0		1	91.2621	0
TRINITY_DN8129_c0_g1	NN2	NE2	6.71793	-0.447557	4.98286e-09	3.91426e-08	0	0.163	0	1.808	1.521	0.563	0	0	0	1.939	1.414	3.098	TRINITY_DN8129_c0_g1 No TRANSDECODER pass										0		0		0		0
TRINITY_DN37251_c1_g2	NN2	NE2	6.70316	1.11382	4.98621e-27	2.60769e-25	1.165	0	0.88	0	0	0	0	0.321	0	16.17	13.64	12.789	TRINITY_DN37251_c1_g2	muscle-specific actin-	116	gi|322422107|gb|ADX01224.1|beta actin, partial [Ixodes ricinus]	ADX01224	6.83e-80	99.1379	243.817	116	115	0		0		0		0
TRINITY_DN33348_c0_g1	NN2	NE2	6.6941	1.1033	2.45979e-26	1.21959e-24	0	0.141	0.12	0	1.137	0	0	0	0.116	7.245	6.225	5.493	TRINITY_DN33348_c0_g1	---NA---	201	No Blast Hit							0		0		0		0
TRINITY_DN23376_c0_g1	NN2	NE2	6.68254	1.09273	1.57591e-25	7.35957e-24	0	0	0	0	0.199	0	0	0	0.166	10.474	7.51	9.225	TRINITY_DN23376_c0_g1	amino-acid permease inda1	158	gi|440473508|gb|ELQ42299.1|amino-acid permease inda1 [Magnaporthe oryzae Y34]gi|440489728|gb|ELQ69355.1|amino-acid permease inda1 [Magnaporthe oryzae P131]	ELQ42299, ELQ69355	6.75e-54	82.0312	190.66	128	105	0		0		0		0
TRINITY_DN6546_c0_g1	NN2	NE2	6.68131	-0.477054	1.44881e-08	1.06318e-07	0	0	0	0	0	0	0	0	0	3.125	5.113	1.938	TRINITY_DN6546_c0_g1	hsp90	147	gi|302897479|ref|XP_003047618.1|predicted protein [Nectria haematococca mpVI 77-13-4]gi|256728549|gb|EEU41905.1|predicted protein [Nectria haematococca mpVI 77-13-4]	XP_003047618, EEU41905	7.73e-63	93.6	216.468	125	117	0		0		0		0
TRINITY_DN9695_c0_g1	NN2	NE2	6.6808	-0.477132	5.70292e-09	4.43767e-08	0	0	0	0	0	0	0	0	0	4.276	2.776	1.972	TRINITY_DN9695_c0_g1	tetra-peptide repeat homeobox 1-like	162	gi|766934026|ref|XP_011499314.1|PREDICTED: uncharacterized protein LOC105363344 [Ceratosolen solmsi marchali]	XP_011499314	4.2e-36	65.6051	139.043	157	103	0		0		0		0
TRINITY_DN11256_c0_g1	NN2	NE2	6.68062	-0.477149	1.63935e-09	1.38149e-08	0	0	0	0	0	0	0	0	0	3.03	3.794	2.217	TRINITY_DN11256_c0_g1	Chitin deacetylase 1 precursor	122	gi|942368407|gb|JAN66133.1|Chitin deacetylase 1 precursor [Daphnia magna]	JAN66133	9.29e-09	65.625	63.5438	64	42	0		0		0		0
TRINITY_DN17730_c0_g2	NN2	NE2	6.68017	-0.477243	5.4831e-10	4.92979e-09	0	0.195	0	0	0	0	0	0	0	2.753	2.544	2.277	TRINITY_DN17730_c0_g2 No TRANSDECODER pass										0		0		0		0
TRINITY_DN5680_c0_g1	NN2	NE2	6.68016	-0.477248	7.21621e-10	6.36803e-09	0	0	0	0	0	0	0	0	0	3.281	2.578	2.522	TRINITY_DN5680_c0_g1	60S ribosomal L35a	163	gi|195497343|ref|XP_002096058.1|uncharacterized protein Dyak_GE25280 [Drosophila yakuba]gi|38047825|gb|AAR09815.1|similar to Drosophila melanogaster CG2099, partial [Drosophila yakuba]gi|194182159|gb|EDW95770.1|uncharacterized protein Dyak_GE25280 [Drosophila yakuba]	XP_002096058, AAR09815, EDW95770	5.79e-83	85.7143	254.218	161	138	0		0		0		0
TRINITY_DN17378_c0_g1	NN2	NE2	6.68001	-0.477287	5.40456e-10	4.86777e-09	0	0	0	0	0	0	0	0	0	2.839	2.406	2.556	TRINITY_DN17378_c0_g1	Peptidoglycan-recognition SC2	182	gi|822092777|ref|NP_001295936.1|peptidoglycan-recognition protein SC2-like precursor [Musca domestica]gi|448872529|gb|AGE46001.1|peptidoglycan recognition protein SC [Musca domestica]	NP_001295936, AGE46001	1.6e-94	86.8571	285.419	175	152	0		0		0		0
TRINITY_DN50057_c0_g1	NN2	NE2	6.68001	-0.477287	5.41618e-10	4.8768e-09	0	0	0	0	0	0	0	0	0	2.147	1.819	1.938	TRINITY_DN50057_c0_g1	phosphoglycerate kinase	147	gi|1028896602|gb|OAK98859.1|phosphoglycerate kinase [Stagonospora sp. SRC1lsM3a]	OAK98859	4.38e-93	100	288.5	147	147	0		0		0		0
TRINITY_DN58778_c0_g1	NN2	NE2	6.67993	-0.477305	2.65838e-09	2.17324e-08	0	0	0	0	0	0	0	0	0	1.662	3.113	2.641	TRINITY_DN58778_c0_g1 No TRANSDECODER pass										0		0		0		0
TRINITY_DN37126_c0_g1	NN2	NE2	6.6798	-0.477337	1.24022e-09	1.06103e-08	0	0	0	0	1.706	0	0	0	0	4.951	3.182	4.494	TRINITY_DN37126_c0_g1 No TRANSDECODER pass										0		0		0		0
TRINITY_DN9996_c0_g1	NN2	NE2	6.67975	-0.477327	1.37467e-07	8.71061e-07	0	0.054	0	0	0	0	0	0	0	0.554	2.216	1.676	TRINITY_DN9996_c0_g1 No TRANSDECODER pass										0		0		0		0
TRINITY_DN45631_c0_g1	NN2	NE2	6.6797	-0.477348	6.4974e-09	5.015e-08	0	0	0	0	0	0	0	0	0	4.441	1.949	3.529	TRINITY_DN45631_c0_g1 No TRANSDECODER pass										0		0		0		0
TRINITY_DN49790_c0_g1	NN2	NE2	6.67964	-0.477376	1.22104e-09	1.04521e-08	0	0	0.185	1.024	0.213	0.461	0	0	0	2.839	1.966	2.988	TRINITY_DN49790_c0_g1	hypothetical protein CC77DRAFT_1057820	158	gi|1070543766|ref|XP_018390039.1|hypothetical protein CC77DRAFT_1057820 [Alternaria alternata]gi|1027164249|gb|OAG24618.1|hypothetical protein CC77DRAFT_1057820 [Alternaria alternata]	XP_018390039, OAG24618	1.38e-71	100	223.402	109	109	1	100	0		0		0
TRINITY_DN15325_c0_g1	NN2	NE2	6.67929	-0.477438	3.38277e-09	2.71742e-08	0	0	0	0	0.398	0.218	0	0	0	1.645	2.466	3.208	TRINITY_DN15325_c0_g1	60S ribosomal L11	182	gi|187233668|gb|ACD01098.1|ribosomal protein L11, partial [Adineta vaga]	ACD01098	1.75e-95	96.6887	288.886	151	146	0		0		0		0
TRINITY_DN13634_c0_g1	NN2	NE2	6.67927	-0.477432	6.33241e-09	4.89507e-08	0	0	0	0	0	0	0	0	0	2.173	3.82	4.731	TRINITY_DN13634_c0_g1 No TRANSDECODER pass										0		0		0		0
TRINITY_DN39247_c0_g3	NN2	NE2	6.67919	-0.47746	3.37339e-09	2.7106e-08	0	0	0	0	2.061	0	0	0	0	3.22	2.147	4.198	TRINITY_DN39247_c0_g3 No TRANSDECODER pass										0		0		0		0
TRINITY_DN21300_c0_g2	NN2	NE2	6.67892	-0.477466	4.19551e-08	2.85388e-07	0	0.304	0	0.306	0	0	0	0	0	1.749	4.371	5.434	TRINITY_DN21300_c0_g2	stress-responsive ish1	112	gi|1029185087|gb|OAL49655.1|hypothetical protein IQ07DRAFT_540962 [Pyrenochaeta sp. DS3sAY3a]	OAL49655	2.35e-67	94.6429	220.705	112	106	0		0		1	94.6429	0
TRINITY_DN63315_c0_g1	NN2	NE2	6.67886	-0.477504	8.49815e-09	6.43727e-08	0	0	0	0.239	0.725	0	0	0	0	3.047	1.776	4.215	TRINITY_DN63315_c0_g1	nucleic acid binding	135	gi|1028898444|gb|OAL00699.1|hypothetical protein IQ06DRAFT_293972 [Stagonospora sp. SRC1lsM3a]	OAL00699	1.5e-77	90.3704	244.973	135	122	0		0		0		0
TRINITY_DN18924_c0_g2	NN2	NE2	6.6711	1.08172	9.07156e-19	2.348e-17	0	0.174	0	0	0	0	0	0	0.149	7.029	4.992	11.24	TRINITY_DN18924_c0_g2	hypothetical protein IQ07DRAFT_587490	128	gi|1029185231|gb|OAL49798.1|hypothetical protein IQ07DRAFT_587490 [Pyrenochaeta sp. DS3sAY3a]	OAL49798	6.72e-72	90.625	223.402	128	116	0		0		1	90.625	0
TRINITY_DN9815_c0_g1	NN2	NE2	6.64994	1.0615	1.57401e-21	5.28279e-20	0	0.38	0	0	1.976	0.435	0	0	0.166	11.911	6.372	7.228	TRINITY_DN9815_c0_g1 No TRANSDECODER pass										0		0		0		0
TRINITY_DN39902_c0_g1	NN2	NE2	6.64429	-0.50736	5.20077e-05	0.000218339	0	0	0	0	0	0	0	0	0	1.099	2.199	0	TRINITY_DN39902_c0_g1	Plasma membrane fusion prm1	178	gi|597578783|ref|XP_007292448.1|putative Plasma membrane fusion protein prm1 [Marssonina brunnea f. sp. 'multigermtubi' MB_m1]gi|406863936|gb|EKD16982.1|putative Plasma membrane fusion protein prm1 [Marssonina brunnea f. sp. 'multigermtubi' MB_m1]	XP_007292448, EKD16982	3.54e-68	88.0795	233.417	151	133	0		0		0		0
TRINITY_DN3956_c0_g2	NN2	NE2	6.64199	-0.50755	1.58485e-07	9.92913e-07	0	0	0	0	0	0	0	0	0	1.887	2.362	0.584	TRINITY_DN3956_c0_g2	monosaccharide transporter	267	gi|1029184589|gb|OAL49158.1|monosaccharide transporter-like protein [Pyrenochaeta sp. DS3sAY3a]	OAL49158	6.29e-173	99.6139	502.671	259	258	0		0		1	99.6139	0
TRINITY_DN38893_c1_g1	NN2	NE2	6.64109	-0.507655	2.72889e-08	1.91419e-07	1.107	0	0	1.25	0	0	0	0	0	3.982	2.681	1.312	TRINITY_DN38893_c1_g1 No TRANSDECODER pass										0		0		0		0
TRINITY_DN60872_c0_g1	NN2	NE2	6.64056	-0.507717	4.33079e-09	3.43182e-08	0	0	0	0	0	0	0	0	0	2.519	3.147	1.642	TRINITY_DN60872_c0_g1	PREDICTED: uncharacterized protein LOC106164022	134	gi|919026876|ref|XP_013397228.1|PREDICTED: uncharacterized protein LOC106164022 [Lingula anatina]	XP_013397228	1.78e-07	53.8462	56.6102	130	70	0		0		0		0
TRINITY_DN43421_c0_g1	NN2	NE2	6.6401	-0.507823	1.46992e-08	1.07738e-07	0	0	0	0	0	0	0	0	0	1.039	2.526	1.6	TRINITY_DN43421_c0_g1 No TRANSDECODER pass										0		0		0		0
TRINITY_DN14635_c0_g1	NN2	NE2	6.63999	-0.507834	2.82786e-09	2.30132e-08	0	0	0	0	0	0	0	0	0	1.61	2.69	1.921	TRINITY_DN14635_c0_g1	---NA---	209	No Blast Hit							0		0		0		0
TRINITY_DN17518_c0_g1	NN2	NE2	6.63988	-0.507856	1.68548e-09	1.41618e-08	0	0	0	0	0.426	0	0	0	0.083	2.917	2.388	2.311	TRINITY_DN17518_c0_g1 No TRANSDECODER pass										0		0		0		0
TRINITY_DN55944_c0_g1	NN2	NE2	6.63988	-0.507856	1.68294e-09	1.41482e-08	0	0	0	0	0	0	0	0	0	2.597	2.199	2.141	TRINITY_DN55944_c0_g1	---NA---	196	No Blast Hit							0		0		0		0
TRINITY_DN3018_c0_g1	NN2	NE2	6.63985	-0.507867	2.81085e-09	2.28992e-08	0	0	0	0	0	0	0	0	0	2.467	1.483	1.769	TRINITY_DN3018_c0_g1	termination of G- coupled receptor signaling pathway	180	gi|169609096|ref|XP_001797967.1|hypothetical protein SNOG_07633 [Parastagonospora nodorum SN15]gi|160701778|gb|EAT85099.2|hypothetical protein SNOG_07633 [Parastagonospora nodorum SN15]	XP_001797967, EAT85099	3.2e-89	88.3333	281.182	180	159	0		0		0		0
TRINITY_DN4429_c0_g1	NN2	NE2	6.63979	-0.507879	2.01651e-09	1.67314e-08	0	0	0	0	0	0	0	0	0	1.766	2.759	2.311	TRINITY_DN4429_c0_g1 No TRANSDECODER pass										0		0		0		0
TRINITY_DN13897_c0_g1	NN2	NE2	6.63975	-0.50789	1.46496e-09	1.24354e-08	0	0	0	0	0	0	0	0	0	2.052	2.242	2.184	TRINITY_DN13897_c0_g1	---NA---	107	No Blast Hit							0		0		0		0
TRINITY_DN53257_c0_g1	NN2	NE2	6.63961	-0.507923	2.81921e-09	2.29611e-08	0	0	0	0	5.487	0	0	0	0	1.428	2.061	2.014	TRINITY_DN53257_c0_g1	cuticle -like	206	gi|1005957302|ref|XP_015787051.1|PREDICTED: alpha-protein kinase 1-like [Tetranychus urticae]	XP_015787051	9.38e-24	63.0252	108.612	119	75	0		0		0		0
TRINITY_DN27704_c0_g1	NN2	NE2	6.63961	-0.507923	2.82235e-09	2.29806e-08	0	0.304	0	0	0	25.525	0	0	0	3.012	4.328	4.139	TRINITY_DN27704_c0_g1 No TRANSDECODER pass										0		0		0		0
TRINITY_DN15923_c0_g1	NN2	NE2	6.6396	-0.507929	1.88078e-09	1.56819e-08	0	0	0	0	0	0	0	0	0.108	2.9	3.483	3.606	TRINITY_DN15923_c0_g1 No TRANSDECODER pass										0		0		0		0
TRINITY_DN60565_c0_g1	NN2	NE2	6.6396	-0.507929	1.89042e-09	1.57432e-08	0	0	0	0	0	0	0	0	0	1.402	1.69	1.786	TRINITY_DN60565_c0_g1	glyceraldehyde-3-phosphate dehydrogenase 2	133	gi|1108466455|emb|CRL05193.1|CLUMA_CG018052, isoform A [Clunio marinus]	CRL05193	1.46e-82	96.9925	255.758	133	129	0		0		0		0
TRINITY_DN8142_c0_g1	NN2	NE2	6.63958	-0.507934	1.63741e-09	1.38073e-08	0	0	0	1.595	2.872	4.708	0	0	0	2.346	2.345	2.708	TRINITY_DN8142_c0_g1	hypothetical protein COCMIDRAFT_4841	109	gi|627833034|ref|XP_007687445.1|hypothetical protein COCMIDRAFT_4841 [Bipolaris oryzae ATCC 44560]gi|576932455|gb|EUC45996.1|hypothetical protein COCMIDRAFT_4841 [Bipolaris oryzae ATCC 44560]	XP_007687445, EUC45996	4.16e-35	79.3103	127.487	87	69	0		0		0		0
TRINITY_DN25308_c0_g1	NN2	NE2	6.63958	-0.507934	1.64053e-09	1.38182e-08	0.616	0	0	0.691	0.711	1.958	0	0	0	4.094	4.104	4.731	TRINITY_DN25308_c0_g1	probable LRR receptor-like serine threonine- kinase At1g56140	120	gi|147798150|emb|CAN73893.1|hypothetical protein VITISV_028202 [Vitis vinifera]	CAN73893	1.08e-75	100	240.736	120	120	0		0		0		1	100
TRINITY_DN58177_c0_g1	NN2	NE2	6.63956	-0.50794	1.8799e-09	1.56789e-08	0	0.185	0	0	0	0	0	0	0	2.311	1.931	2.446	TRINITY_DN58177_c0_g1	hypothetical protein GLAREA_00649	161	gi|636762849|ref|XP_008083598.1|hypothetical protein GLAREA_00649 [Glarea lozoyensis ATCC 20868]gi|361132097|gb|EHL03712.1|hypothetical protein M7I_0359 [Glarea lozoyensis 74030]gi|512200657|gb|EPE29489.1|hypothetical protein GLAREA_00649 [Glarea lozoyensis ATCC 20868]	XP_008083598, EHL03712, EPE29489	5.49e-28	66.9725	112.079	109	73	0		0		0		0
TRINITY_DN52520_c0_g1	NN2	NE2	6.63939	-0.507946	4.8025e-08	3.24007e-07	0	0	0	0	0	0	0	0	0	0.718	2.311	1.98	TRINITY_DN52520_c0_g1	Glutamine synthetase	239	gi|171693817|ref|XP_001911833.1|hypothetical protein [Podospora anserina S mat+]gi|170946857|emb|CAP73661.1|unnamed protein product [Podospora anserina S mat+]gi|681095934|emb|CDP26063.1|Putative Glutamine synthetase [Podospora anserina S mat+]	XP_001911833, CAP73661, CDP26063	2.72e-147	92.437	429.098	238	220	0		0		0		0
TRINITY_DN9214_c0_g2	NN2	NE2	6.63918	-0.508001	7.43749e-09	5.6917e-08	0	0	0	0	0	0	0	0	0	1.48	2.656	3.148	TRINITY_DN9214_c0_g2	activating signal cointegrator 1 complex subunit 2 homolog	187	gi|939279876|ref|XP_014260534.1|PREDICTED: activating signal cointegrator 1 complex subunit 2 homolog [Cimex lectularius]	XP_014260534	8.45e-53	80.2326	179.874	172	138	0		0		0		0
TRINITY_DN44976_c0_g1	NN2	NE2	6.63916	-0.508023	4.12542e-09	3.2778e-08	0	0	0	0	0	0	0	0	0	2.502	2.052	3.335	TRINITY_DN44976_c0_g1	eukaryotic translation initiation factor 5A-2	130	gi|1089733618|ref|XP_018705904.1|Translation elongation factor, IF5A [Isaria fumosorosea ARSEF 2679]gi|1025681729|gb|OAA69034.1|Translation elongation factor, IF5A [Isaria fumosorosea ARSEF 2679]	XP_018705904, OAA69034	1.49e-72	92.2481	226.483	129	119	0		0		0		0
TRINITY_DN5268_c0_g1	NN2	NE2	6.63909	-0.508029	3.92494e-09	3.12709e-08	0	0	0	0	0	0	0	0	0	3.826	2.552	4.68	TRINITY_DN5268_c0_g1	60S ribosomal L36	115	gi|498935661|ref|XP_004520195.1|PREDICTED: 60S ribosomal protein L36 [Ceratitis capitata]gi|751479209|ref|XP_011195172.1|PREDICTED: 60S ribosomal protein L36 [Bactrocera cucurbitae]gi|1048031324|ref|XP_017489594.1|PREDICTED: 60S ribosomal protein L36 [Rhagoletis zephyria]	XP_004520195, XP_011195172, XP_017489594	1.13e-73	100	226.868	115	115	0		0		0		0
TRINITY_DN4183_c0_g2	NN2	NE2	6.63756	-0.508141	3.53781e-05	0.000152788	0	0	0	0	0	0	0	0	0	0	2.397	2.717	TRINITY_DN4183_c0_g2	conserved secreted precursor	241	gi|1131330156|gb|JAV15434.1|putative secreted protein precursor, partial [Haematobia irritans]	JAV15434	3.29e-77	74.8954	253.062	239	179	0		0		0		0
TRINITY_DN21842_c0_g1	NN2	NE2	6.61328	1.02922	3.11026e-26	1.52723e-24	0	0	0	0	0.554	0	0	0	0.149	8.18	7.234	7.617	TRINITY_DN21842_c0_g1 No TRANSDECODER pass										0		0		0		0
TRINITY_DN21674_c0_g2	NN2	NE2	6.60016	-0.53885	8.23732e-08	5.37688e-07	0	0	0	0	0	0	0	0	0	3.116	4.484	1.413	TRINITY_DN21674_c0_g2	60S ribosomal L23	141	gi|1059409038|ref|XP_017777448.1|PREDICTED: 60S ribosomal protein L23 [Nicrophorus vespilloides]	XP_017777448	1e-80	93.5252	246.899	139	130	0		0		0		0
TRINITY_DN10208_c0_g1	NN2	NE2	6.59879	-0.53904	5.4634e-09	4.26106e-08	0	0	0	0	0	0	0	0	0	1.645	1.285	1.058	TRINITY_DN10208_c0_g1	Arginase deacetylase	296	gi|1029185338|gb|OAL49905.1|Arginase/deacetylase [Pyrenochaeta sp. DS3sAY3a]	OAL49905	0	99.6622	595.504	296	295	0		0		1	99.6622	0
TRINITY_DN17968_c0_g3	NN2	NE2	6.59864	-0.539068	3.3514e-09	2.69365e-08	0	0	0	0	0	0	0	0	0	2.242	2.535	1.997	TRINITY_DN17968_c0_g3	chaperone heat shock	132	gi|1046772971|gb|OCK81329.1|putative chaperone/heat shock protein Hsp12 [Lepidopterella palustris CBS 459.81]	OCK81329	1.36e-43	87.7778	150.214	90	79	0		0		0		0
TRINITY_DN62822_c0_g1	NN2	NE2	6.59861	-0.539074	2.96589e-09	2.4066e-08	0	0	0	0	0	0	0	0	0	3.843	3.845	3.132	TRINITY_DN62822_c0_g1	60S ribosomal L31	122	gi|195381071|ref|XP_002049279.1|ribosomal protein L31 [Drosophila virilis]gi|194144076|gb|EDW60472.1|ribosomal protein L31 [Drosophila virilis]	XP_002049279, EDW60472	2.17e-78	97.541	239.58	122	119	0		0		0		0
TRINITY_DN60833_c0_g1	NN2	NE2	6.59861	-0.539091	1.55876e-08	1.13703e-07	0	0	0	0	0	0	0	0	0	1.047	2.397	1.608	TRINITY_DN60833_c0_g1 No TRANSDECODER pass										0		0		0		0
TRINITY_DN23629_c0_g1	NN2	NE2	6.59852	-0.539102	5.3622e-09	4.18748e-08	0	0	0	0	0	0	0	0	0	1.852	2.888	2.217	TRINITY_DN23629_c0_g1	---NA---	191	No Blast Hit							0		0		0		0
TRINITY_DN48296_c0_g2	NN2	NE2	6.59844	-0.539124	7.81822e-08	5.12192e-07	0	0	0	0	0	0	0	0	0	0.727	2.466	1.71	TRINITY_DN48296_c0_g2 No TRANSDECODER pass										0		0		0		0
TRINITY_DN61570_c0_g1	NN2	NE2	6.59842	-0.539124	3.29326e-09	2.64901e-08	0	0	0	0	0	0	0	0	0	1.974	1.517	1.633	TRINITY_DN61570_c0_g1	Nitrate transporter	247	gi|636749073|ref|XP_008076710.1|MFS general substrate transporter [Glarea lozoyensis ATCC 20868]gi|512207074|gb|EPE35892.1|MFS general substrate transporter [Glarea lozoyensis ATCC 20868]	XP_008076710, EPE35892	1.11e-102	78.9474	320.087	247	195	0		0		0		0
TRINITY_DN1480_c0_g1	NN2	NE2	6.59827	-0.539163	2.88211e-09	2.34297e-08	0	0	0	0	0	0	0	0	0	3.419	2.854	3.343	TRINITY_DN1480_c0_g1	amino-acid permease inda1	139	gi|1020702694|gb|KZM23142.1|amino acid transmembrane transporter [Ascochyta rabiei]	KZM23142	4.29e-77	91.3669	251.136	139	127	0		0		0		0
TRINITY_DN60553_c0_g1	NN2	NE2	6.5982	-0.539174	7.71107e-09	5.88632e-08	0	0	0	0	0	0	0	0	0	2.251	1.285	1.887	TRINITY_DN60553_c0_g1	cofilin	235	gi|697083851|ref|XP_009654995.1|cofilin [Verticillium dahliae VdLs.17]gi|346975285|gb|EGY18737.1|cofilin [Verticillium dahliae VdLs.17]	XP_009654995, EGY18737	2.8e-89	95.3947	273.092	152	145	0		0		0		0
TRINITY_DN56996_c0_g1	NN2	NE2	6.5982	-0.539174	7.72338e-09	5.89424e-08	0	0.228	0	1.489	1.706	2.252	0	0	0	0.857	0.491	0.711	TRINITY_DN56996_c0_g1	sulfate permease	534	gi|1070552182|ref|XP_018385677.1|sulfate permease [Alternaria alternata]gi|1027159879|gb|OAG20256.1|sulfate permease [Alternaria alternata]	XP_018385677, OAG20256	0	100	1095.11	534	534	1	100	0		0		0
TRINITY_DN51603_c0_g1	NN2	NE2	6.59815	-0.539175	2.24819e-08	1.59758e-07	0	0	0	0	0	0	0	0	0	1.731	4.337	3.673	TRINITY_DN51603_c0_g1	repetitive proline-rich cell wall 2	145	gi|795052099|ref|XP_011870404.1|PREDICTED: skin secretory protein xP2 [Vollenhovia emeryi]	XP_011870404	2.46e-73	98.6207	237.654	145	143	0		0		0		0
TRINITY_DN51392_c0_g1	NN2	NE2	6.59815	-0.539179	1.65986e-08	1.20417e-07	0	0	0	0	0	0	0	0	0	2.008	0.94	1.574	TRINITY_DN51392_c0_g1 No TRANSDECODER pass										0		0		0		0
TRINITY_DN18119_c0_g1	NN2	NE2	6.59813	-0.539197	3.22886e-09	2.60269e-08	0	0.358	0	0	0.37	0.205	0	0	0	1.913	2.104	2.429	TRINITY_DN18119_c0_g1 No TRANSDECODER pass										0		0		0		0
TRINITY_DN35943_c1_g1	NN2	NE2	6.59809	-0.539185	2.77991e-08	1.94734e-07	0	0	0	0	0	0	0	0	0	4.96	1.897	3.631	TRINITY_DN35943_c1_g1	beta-	138	gi|189214172|gb|ACD84942.1|beta-actin, partial [Macrocentrus cingulum]	ACD84942	1.36e-95	99.2754	286.96	138	137	0		0		0		0
TRINITY_DN32532_c0_g1	NN2	NE2	6.59799	1.75027	4.93658e-32	3.64732e-30	0	0	0	0.279	2.601	0.461	0	0	0.141	7.297	9.553	6.415	TRINITY_DN32532_c0_g1	elongation factor 1-alpha 1	359	gi|195436557|ref|XP_002066234.1|uncharacterized protein Dwil_GK22048 [Drosophila willistoni]gi|194162319|gb|EDW77220.1|uncharacterized protein Dwil_GK22048 [Drosophila willistoni]	XP_002066234, EDW77220	0	98.8858	717.998	359	355	0		0		0		0
TRINITY_DN20898_c1_g1	NN2	NE2	6.59794	-0.539236	5.17421e-09	4.05207e-08	0	0	0	0	0.355	0	0	0	0	1.653	2.018	2.514	TRINITY_DN20898_c1_g1 No TRANSDECODER pass										0		0		0		0
TRINITY_DN54550_c0_g1	NN2	NE2	6.59791	-0.539219	3.0471e-08	2.11751e-07	0	0	0	0	0	0	0	0	0	1.766	4.139	4.037	TRINITY_DN54550_c0_g1	peptidylprolyl isomerase	143	gi|1087758833|ref|XP_018666109.1|peptidyl-prolyl cis-trans isomerase fkr-3 [Trichoderma gamsii]gi|969887825|gb|KUF04991.1|peptidyl-prolyl cis-trans isomerase fkr-3 [Trichoderma gamsii]	XP_018666109, KUF04991	2.88e-17	72.3684	83.5741	76	55	0		0		0		0
TRINITY_DN58584_c0_g1	NN2	NE2	6.5979	-0.539247	5.17229e-09	4.0516e-08	0	0	0	0	0	0	0	0	0	2	1.638	2.488	TRINITY_DN58584_c0_g1	CAT1 catalase	212	gi|1029187286|gb|OAL51850.1|peroxisomal catalase-like protein [Pyrenochaeta sp. DS3sAY3a]	OAL51850	1.2e-148	98.5849	438.343	212	209	0		0		1	98.5849	0
TRINITY_DN20629_c0_g1	NN2	NE2	6.57815	2.87553	3.18827e-63	1.39109e-60	0	0	0	0	0	0	0	0	0.273	10.431	11.217	9.048	TRINITY_DN20629_c0_g1	Peptide transport PTR2	368	gi|1029185812|gb|OAL50378.1|hypothetical protein IQ07DRAFT_611328 [Pyrenochaeta sp. DS3sAY3a]	OAL50378	1.39e-174	85.7923	507.679	366	314	0		0		1	85.7923	0
TRINITY_DN58303_c0_g1	NN2	NE2	6.55692	-0.570862	4.87135e-08	3.28072e-07	0	0	0	0	0	0	0	0	0	3.61	2.888	1.413	TRINITY_DN58303_c0_g1 No TRANSDECODER pass										0		0		0		0
TRINITY_DN64043_c0_g1	NN2	NE2	6.55661	-0.570901	2.12698e-08	1.51852e-07	0	0	0	0	0	0	0	0	0	3.116	2.673	1.523	TRINITY_DN64043_c0_g1	hypothetical protein, partial	109	gi|1131327508|gb|JAV14110.1|hypothetical protein, partial [Haematobia irritans]	JAV14110	1.74e-12	89.4737	69.707	38	34	0		0		0		0
TRINITY_DN7638_c0_g1	NN2	NE2	6.55637	-0.570935	1.07743e-08	8.05948e-08	0	0	0	0.638	1.08	0	0	0	0	2.701	2.932	1.76	TRINITY_DN7638_c0_g1 No TRANSDECODER pass										0		0		0		0
TRINITY_DN58589_c0_g1	NN2	NE2	6.55611	-0.570985	7.29831e-09	5.595e-08	0	0	0	0	0	0	0	0	0	1.827	1.543	1.236	TRINITY_DN58589_c0_g1	polyadenylate-binding 1	127	gi|795010428|ref|XP_011867178.1|PREDICTED: polyadenylate-binding protein 1-B-like, partial [Vollenhovia emeryi]	XP_011867178	3.28e-38	76.1905	137.117	105	80	0		0		0		0
TRINITY_DN5735_c0_g1	NN2	NE2	6.55583	-0.571053	7.15274e-09	5.49306e-08	0	0	0	0	0	0	0	0	0	1.827	2.638	2.184	TRINITY_DN5735_c0_g1	beta-Ig-H3 Fasciclin	193	gi|1029184958|gb|OAL49526.1|Fasciclin-domain-containing protein [Pyrenochaeta sp. DS3sAY3a]	OAL49526	3.64e-68	81.5029	225.328	173	141	0		0		1	81.5029	0
TRINITY_DN38037_c0_g1	NN2	NE2	6.5558	-0.571058	4.94875e-09	3.88847e-08	0	0	0	0	0	0	0	0	0	1.775	2.138	1.947	TRINITY_DN38037_c0_g1	actin- cytoplasmic	216	gi|1102188081|ref|XP_019025966.1|actin protein 4, isoform b [Saitoella complicata NRRL Y-17804]gi|1063231702|gb|ODQ54853.1|actin protein 4, isoform b [Saitoella complicata NRRL Y-17804]	XP_019025966, ODQ54853	7.38e-111	84.7222	333.569	216	183	0		0		0		0
TRINITY_DN43944_c0_g1	NN2	NE2	6.55571	-0.57108	1.25785e-08	9.31556e-08	0	0	0	0	0	0	0	0	0	4.017	2.302	3.089	TRINITY_DN43944_c0_g1	60S ribosomal L34	145	gi|929359423|ref|XP_014089055.1|PREDICTED: 60S ribosomal protein L34 [Bactrocera oleae]	XP_014089055	1.12e-81	92.3077	249.98	143	132	0		0		0		0
TRINITY_DN43415_c0_g1	NN2	NE2	6.55564	-0.571098	6.32403e-09	4.88983e-08	0	0	0	0	0	0	0	0	0	2.839	3.794	3.707	TRINITY_DN43415_c0_g1	---NA---	135	No Blast Hit							0		0		0		0
TRINITY_DN16010_c0_g1	NN2	NE2	6.55563	-0.571103	4.88661e-09	3.84459e-08	0	0	0	0	0	0	0	0	0	3.575	3.94	4.189	TRINITY_DN16010_c0_g1	uncharacterized protein Dvir_GJ26299	100	gi|968109622|ref|XP_015028887.1|uncharacterized protein Dvir_GJ26299 [Drosophila virilis]gi|946563194|gb|KRF81026.1|uncharacterized protein Dvir_GJ26299 [Drosophila virilis]	XP_015028887, KRF81026	9.02e-17	67.3913	82.8037	92	62	0		0		0		0
TRINITY_DN3438_c0_g1	NN2	NE2	6.55563	-0.571103	4.88836e-09	3.84497e-08	0	0.206	0	0	0	0	0	0	0	2.233	2.457	2.615	TRINITY_DN3438_c0_g1 No TRANSDECODER pass										0		0		0		0
TRINITY_DN19867_c0_g1	NN2	NE2	6.55557	-0.571114	6.30131e-09	4.8735e-08	0	0.76	0	1.236	1.265	0.704	0	0	0	1.056	0.845	1.033	TRINITY_DN19867_c0_g1	UPSTREAM OF FLC	321	gi|731413149|ref|XP_010658613.1|PREDICTED: protein UPSTREAM OF FLC [Vitis vinifera]gi|731413151|ref|XP_010658614.1|PREDICTED: protein UPSTREAM OF FLC [Vitis vinifera]	XP_010658613, XP_010658614	0	99.6885	663.685	321	320	0		0		0		1	99.6885
TRINITY_DN45367_c0_g1	NN2	NE2	6.55553	-0.57112	1.02457e-08	7.68097e-08	0	0	0	0	0	0	0	0	0	2.311	1.423	2.091	TRINITY_DN45367_c0_g1 No TRANSDECODER pass										0		0		0		0
TRINITY_DN49179_c0_g1	NN2	NE2	6.55545	-0.571142	6.98379e-09	5.37142e-08	0	0	0	0	0	0	0	0	0	1.108	1.354	1.566	TRINITY_DN49179_c0_g1	hypothetical protein IQ07DRAFT_644139	241	gi|1029185295|gb|OAL49862.1|hypothetical protein IQ07DRAFT_644139 [Pyrenochaeta sp. DS3sAY3a]	OAL49862	4.58e-46	68.6391	167.162	169	116	0		0		1	68.6391	0
TRINITY_DN56858_c0_g1	NN2	NE2	6.55545	-0.571131	1.84508e-08	1.32938e-07	0	0	0	0	0	0	0	0	0	1.584	2.949	2.878	TRINITY_DN56858_c0_g1 No TRANSDECODER pass										0		0		0		0
TRINITY_DN52465_c0_g1	NN2	NE2	6.55529	-0.571164	1.83201e-08	1.32088e-07	0	0	0	0	0	0	0	0	0	2.173	1.173	2.124	TRINITY_DN52465_c0_g1 No TRANSDECODER pass										0		0		0		0
TRINITY_DN63338_c0_g1	NN2	NE2	6.55529	-0.571164	1.83242e-08	1.32088e-07	0	0	0	0	0	0	0	0	0	3.333	1.793	3.258	TRINITY_DN63338_c0_g1 No TRANSDECODER pass										0		0		0		0
TRINITY_DN57063_c0_g1	NN2	NE2	6.55516	-0.571198	1.22248e-08	9.07779e-08	0	0	0	0	0	0	0	0	0	1.307	0.948	1.625	TRINITY_DN57063_c0_g1	60S ribosomal L19	213	gi|116201087|ref|XP_001226355.1|60S ribosomal protein L19 [Chaetomium globosum CBS 148.51]gi|88176946|gb|EAQ84414.1|60S ribosomal protein L19 [Chaetomium globosum CBS 148.51]	XP_001226355, EAQ84414	1.35e-109	93.7824	325.479	193	181	0		0		0		0
TRINITY_DN48622_c0_g1	NN2	NE2	6.55516	-0.571198	1.22393e-08	9.08416e-08	0	0	0	0	0	0	0	0	0	2.285	1.664	2.844	TRINITY_DN48622_c0_g1	acetyl- synthetase	114	gi|1020700327|gb|KZM21023.1|catalytic [Ascochyta rabiei]	KZM21023	1.18e-60	98.2301	208.764	113	111	0		0		0		0
TRINITY_DN5326_c0_g1	NN2	NE2	6.55511	-0.571175	9.86081e-08	6.37529e-07	0	0	0	0	0	0	0	0.11	0	3.8	1.216	3.318	TRINITY_DN5326_c0_g1 No TRANSDECODER pass										0		0		0		0
TRINITY_DN62379_c0_g1	NN2	NE2	6.5545	-0.571288	5.90561e-08	3.94077e-07	0	0	0	0	0	0	0	0	0	2.138	1.173	3.047	TRINITY_DN62379_c0_g1	DUF221-domain-containing	114	gi|1029181037|gb|OAL45616.1|DUF221-domain-containing protein [Pyrenochaeta sp. DS3sAY3a]	OAL45616	2.86e-69	99.1228	234.187	114	113	0		0		1	99.1228	0
TRINITY_DN18314_c0_g1	NN2	NE2	6.55437	-0.571293	1.15554e-07	7.41439e-07	0	0	0	0	0	0	0	0	0	2.476	1.035	3.225	TRINITY_DN18314_c0_g1	potassium sodium efflux P-type ATPase	110	gi|1110600300|emb|CZR53360.1|related to Ca2+-transporting ATPase [Phialocephala subalpina]	CZR53360	6.76e-07	72.4138	57.7658	58	42	0		0		0		0
TRINITY_DN60816_c0_g1	NN2	NE2	6.5403	1.69606	4.09162e-33	3.23747e-31	0	0	0	0	0.156	0	0	0	0.224	13.166	10.657	9.572	TRINITY_DN60816_c0_g1	amino-acid permease inda1	142	gi|1029184584|gb|OAL49153.1|amino-acid permease inda1 [Pyrenochaeta sp. DS3sAY3a]	OAL49153	4.38e-88	96.4789	280.026	142	137	0		0		1	96.4789	0
TRINITY_DN39107_c1_g1	NN2	NE2	6.52601	0.951511	1.44033e-22	5.25574e-21	0.106	0.119	0.102	4.865	0.611	0	0	0.101	0	4.562	4.311	5.578	TRINITY_DN39107_c1_g1	hypothetical protein LEMA_P056020.1	290	gi|396463300|ref|XP_003836261.1|hypothetical protein LEMA_P056020.1 [Leptosphaeria maculans JN3]gi|312212813|emb|CBX92896.1|hypothetical protein LEMA_P056020.1 [Leptosphaeria maculans JN3]	XP_003836261, CBX92896	1.06e-117	67.2783	354.369	327	220	0		0		0		0
TRINITY_DN11672_c0_g1	NN2	NE2	6.51666	0.939585	2.21851e-17	4.91712e-16	0	0	0	0	0	0	0	0	0.099	5.627	2.63	5.637	TRINITY_DN11672_c0_g1	hypothetical protein CC77DRAFT_1023425	180	gi|1070558380|ref|XP_018382700.1|hypothetical protein CC77DRAFT_1023425 [Alternaria alternata]gi|1027156894|gb|OAG17279.1|hypothetical protein CC77DRAFT_1023425 [Alternaria alternata]	XP_018382700, OAG17279	2.05e-79	82.7957	246.899	186	154	1	82.7957	0		0		0
TRINITY_DN17630_c0_g1	NN2	NE2	6.5137	-0.603448	3.49311e-07	2.0821e-06	0	0	0	1.276	0.611	0.576	0.058	0	0.058	2.32	1.552	0.576	TRINITY_DN17630_c0_g1 No TRANSDECODER pass										0		0		0		0
TRINITY_DN63142_c0_g1	NN2	NE2	6.51334	-0.603471	1.21959e-07	7.79589e-07	0	0	0	0	0	0	0	0	0	3.004	3.242	1.126	TRINITY_DN63142_c0_g1	tropomyosin isoform X5	140	gi|1063008175|gb|JAT42245.1|Tropomyosin, partial [Anthurium amnicola]	JAT42245	6.64e-88	99.2857	266.544	140	139	0		0		0		0
TRINITY_DN48118_c0_g1	NN2	NE2	6.5124	-0.603594	1.63358e-08	1.18651e-07	0	0	0	0	0	0	0	0	0	2.086	2.475	1.481	TRINITY_DN48118_c0_g1 No TRANSDECODER pass										0		0		0		0
TRINITY_DN3147_c0_g2	NN2	NE2	6.51235	-0.603605	1.63079e-08	1.18505e-07	0	0	0	0	0	0	0	0	0	1.904	1.612	1.151	TRINITY_DN3147_c0_g2 No TRANSDECODER pass										0		0		0		0
TRINITY_DN26813_c0_g1	NN2	NE2	6.51198	-0.603684	7.81524e-09	5.95393e-08	0	0	0	0	0	0	0	0	0	2.484	2.492	2.209	TRINITY_DN26813_c0_g1 No TRANSDECODER pass										0		0		0		0
TRINITY_DN24290_c0_g1	NN2	NE2	6.5119	-0.603707	3.05303e-08	2.12067e-07	0	0.054	0.056	1.914	1.663	2.431	0	0	0	0.45	0.897	0.686	TRINITY_DN24290_c0_g1	potassium transport 1	525	gi|1070555120|ref|XP_018384579.1|TrkH-domain-containing protein [Alternaria alternata]gi|1027158778|gb|OAG19158.1|TrkH-domain-containing protein [Alternaria alternata]	XP_018384579, OAG19158	0	99.619	1066.6	525	523	1	99.619	0		0		0
TRINITY_DN31179_c1_g1	NN2	NE2	6.51184	-0.603718	9.94392e-09	7.47322e-08	0	0.586	0	0.292	0.299	0	0	0	0	2.848	3.811	3.411	TRINITY_DN31179_c1_g1 No TRANSDECODER pass										0		0		0		0
TRINITY_DN52892_c0_g1	NN2	NE2	6.51184	-0.603718	9.95749e-09	7.48146e-08	0	0	0	0	0	0	0	0	0	1.333	1.785	1.591	TRINITY_DN52892_c0_g1	PREDICTED: uncharacterized protein LOC105362070 isoform X2	224	gi|766931073|ref|XP_011497703.1|PREDICTED: uncharacterized protein LOC105362070 isoform X2 [Ceratosolen solmsi marchali]	XP_011497703	1.82e-109	85.9813	330.872	214	184	0		0		0		0
TRINITY_DN40228_c0_g1	NN2	NE2	6.51184	-0.603718	9.98215e-09	7.48981e-08	0	0	0	0	0	0	0	0	0	1.87	2.492	2.234	TRINITY_DN40228_c0_g1	hypothetical protein FGSG_04921	168	gi|758202064|ref|XP_011323392.1|hypothetical protein FGSG_04921 [Fusarium graminearum PH-1]gi|558860733|gb|ESU10816.1|hypothetical protein FGSG_04921 [Fusarium graminearum PH-1]gi|596549526|gb|EYB29175.1|hypothetical protein FG05_04921 [Fusarium graminearum]gi|699034360|emb|CEF87573.1|unnamed protein product [Fusarium graminearum]	XP_011323392, ESU10816, EYB29175, CEF87573	1.26e-97	94.012	291.967	167	157	0		0		0		0
TRINITY_DN24929_c0_g1	NN2	NE2	6.51182	-0.603723	7.79188e-09	5.9391e-08	0.559	0	0	0.691	1.706	1.868	0	0	0	0.848	0.931	0.897	TRINITY_DN24929_c0_g1	Asparaginase glutaminase	400	gi|1070563626|ref|XP_018380018.1|Asparaginase/glutaminase [Alternaria alternata]gi|1027154200|gb|OAG14597.1|Asparaginase/glutaminase [Alternaria alternata]	XP_018380018, OAG14597	0	99.7449	801.971	392	391	1	99.7449	0		0		0
TRINITY_DN14578_c0_g3	NN2	NE2	6.5118	-0.603729	7.77584e-09	5.92983e-08	0	0.185	0	0	0	0	0.058	0	0.05	2.078	1.949	2.175	TRINITY_DN14578_c0_g3 No TRANSDECODER pass										0		0		0		0
TRINITY_DN14107_c0_g1	NN2	NE2	6.51177	-0.603734	9.94406e-09	7.47322e-08	0	0	0	0	0	0	0	0	0	3.627	2.725	3.25	TRINITY_DN14107_c0_g1 No TRANSDECODER pass										0		0		0		0
TRINITY_DN58541_c0_g1	NN2	NE2	6.51166	-0.603763	9.83835e-09	7.39924e-08	0	0	0	0	0.753	0	0	0	0	1.411	1.733	1.845	TRINITY_DN58541_c0_g1	sodium P-type ATPase	240	gi|169613016|ref|XP_001799925.1|hypothetical protein SNOG_09636 [Parastagonospora nodorum SN15]gi|160702629|gb|EAT82901.2|hypothetical protein SNOG_09636 [Parastagonospora nodorum SN15]	XP_001799925, EAT82901	3.38e-154	96.6667	468.774	240	232	0		0		0		0
TRINITY_DN62255_c0_g1	NN2	NE2	6.51157	-0.603779	1.41258e-08	1.03834e-07	0	0	0	0	0	0	0	0	0	2.761	1.845	2.7	TRINITY_DN62255_c0_g1 No TRANSDECODER pass										0		0		0		0
TRINITY_DN8640_c0_g2	NN2	NE2	6.51146	-0.603802	1.55663e-08	1.13575e-07	0	0	0	0	0	0.985	0	0	0	1.835	2.613	2.861	TRINITY_DN8640_c0_g2 No TRANSDECODER pass										0		0		0		0
TRINITY_DN56242_c0_g1	NN2	NE2	6.51145	-0.603797	2.51414e-08	1.77542e-07	0	0	0	0	0	0	0	0	0	2.259	3.88	4.105	TRINITY_DN56242_c0_g1 No TRANSDECODER pass										0		0		0		0
TRINITY_DN11402_c0_g1	NN2	NE2	6.51142	-0.60378	3.09806e-07	1.86005e-06	0	0	0	0.505	0.938	1.062	0	0	0.033	0.398	1.336	1.134	TRINITY_DN11402_c0_g1	DNA repair and recombination RAD26	398	gi|1070560080|ref|XP_018381700.1|DNA repair and recombination protein RAD26 [Alternaria alternata]gi|1027155891|gb|OAG16279.1|DNA repair and recombination protein RAD26 [Alternaria alternata]	XP_018381700, OAG16279	0	99.4859	796.579	389	387	1	99.4859	0		0		0
TRINITY_DN43925_c0_g1	NN2	NE2	6.51092	-0.603881	6.5608e-08	4.34193e-07	0	0	0	0.545	0	0	0	0	0	1.74	3.19	4.249	TRINITY_DN43925_c0_g1 No TRANSDECODER pass										0		0		0		0
TRINITY_DN4090_c0_g1	NN2	NE2	6.51077	-0.603909	6.51828e-08	4.31472e-07	0	0	0	0	0	0	0	0	0	1.515	0.862	1.972	TRINITY_DN4090_c0_g1	Elongation factor 1-	257	gi|671410791|emb|CDP96226.1|BMA-EEF-1G, isoform f [Brugia malayi]	CDP96226	4.08e-95	72.3735	295.819	257	186	0		0		0		0
TRINITY_DN41748_c0_g1	NN2	NE2	6.51064	-0.603914	1.27758e-07	8.14185e-07	0	0	0	0	0	0	0	0	0	2.632	1.173	3.216	TRINITY_DN41748_c0_g1	ribosomal L27	149	gi|318086974|gb|ADV40079.1|60S ribosomal protein L27, partial [Latrodectus hesperus]	ADV40079	3.11e-63	85.2941	202.601	136	116	0		0		0		0
TRINITY_DN7087_c0_g1	NN2	NE2	6.5098	-0.603942	4.46019e-05	0.000189409	0	0	0	0	0	0	0	0	0	4.129	0	3.622	TRINITY_DN7087_c0_g1	60S ribosomal L29-like	149	gi|388499596|gb|AFK37864.1|unknown [Lotus japonicus]	AFK37864	9.15e-63	87.9032	201.445	124	109	0		0		0		0
TRINITY_DN15954_c0_g1	NN2	NE2	6.50872	-0.60406	5.44791e-05	0.00022815	0	0	0	0	1.08	0	0	0	0	2.675	0	3.369	TRINITY_DN15954_c0_g1	dna mismatch repair msh-2	168	gi|169617305|ref|XP_001802067.1|hypothetical protein SNOG_11830 [Parastagonospora nodorum SN15]gi|111059754|gb|EAT80874.1|hypothetical protein SNOG_11830 [Parastagonospora nodorum SN15]	XP_001802067, EAT80874	3.34e-78	88.2759	241.891	145	128	0		0		0		0
TRINITY_DN38775_c2_g7	NN2	NE2	6.50872	1.66837	5.70609e-33	4.48009e-31	0	0.185	0.195	0	0	0	0	0.16	0.157	11.816	15.253	13.813	TRINITY_DN38775_c2_g7	alpha skeletal	197	gi|40217870|gb|AAR82846.1|actin E, partial [Litopenaeus vannamei]	AAR82846	3.15e-142	98.9848	409.068	197	195	0		0		0		0
TRINITY_DN23258_c0_g2	NN2	NE2	6.49999	1.66176	2.22184e-34	1.92782e-32	0	0	0	0	0.54	0	0.126	0	0.116	9.782	9.596	8.286	TRINITY_DN23258_c0_g2	bli-3	204	gi|1029180472|gb|OAL45053.1|hypothetical protein IQ07DRAFT_577299 [Pyrenochaeta sp. DS3sAY3a]	OAL45053	1.42e-139	98.5294	401.364	204	201	0		0		1	98.5294	0
TRINITY_DN14471_c0_g1	NN2	NE2	6.47111	1.6329	4.54955e-34	3.87054e-32	0	0	0	0	0	0	0	0.084	0.083	6.899	5.984	6.246	TRINITY_DN14471_c0_g1	lipid binding	275	gi|1029182011|gb|OAL46587.1|hypothetical protein IQ07DRAFT_155694 [Pyrenochaeta sp. DS3sAY3a]	OAL46587	3.47e-109	74.8227	350.132	282	211	0		0		1	74.8227	0
TRINITY_DN9617_c0_g1	NN2	NE2	6.4707	-0.636662	5.21628e-05	0.0002189	3.072	2.118	2.242	1.356	0	3.224	0	0	0	3.056	3.716	0	TRINITY_DN9617_c0_g1 No TRANSDECODER pass										0		0		0		0
TRINITY_DN60738_c0_g1	NN2	NE2	6.46793	-0.636882	1.50384e-07	9.46039e-07	0	0.348	0	0.705	0.54	1.19	0	0	0	2.441	2.449	0.923	TRINITY_DN60738_c0_g1	polyketide synthase	194	gi|1070558180|ref|XP_018382600.1|hypothetical protein CC77DRAFT_1064439 [Alternaria alternata]gi|1027156794|gb|OAG17179.1|hypothetical protein CC77DRAFT_1064439 [Alternaria alternata]	XP_018382600, OAG17179	1.65e-95	100	286.96	139	139	1	100	0		0		0
TRINITY_DN53587_c0_g1	NN2	NE2	6.46791	-0.636887	1.59801e-07	1.00025e-06	0	0	0	0	0	0	0	0	0	2.891	2.483	1.007	TRINITY_DN53587_c0_g1 No TRANSDECODER pass										0		0		0		0
TRINITY_DN62783_c0_g1	NN2	NE2	6.46758	-0.636921	6.85113e-08	4.52524e-07	0	0	0	0	0	0	0	0	0	3.956	4.294	1.93	TRINITY_DN62783_c0_g1 No TRANSDECODER pass										0		0		0		0
TRINITY_DN57012_c0_g1	NN2	NE2	6.46726	-0.636966	3.50267e-08	2.41051e-07	0	0.152	0	1.688	0.469	1.638	0	0	0	0.987	0.983	0.559	TRINITY_DN57012_c0_g1 No TRANSDECODER pass										0		0		0		0
TRINITY_DN32883_c0_g2	NN2	NE2	6.46724	-0.636972	3.83428e-08	2.62512e-07	0	0	0	7.192	0.242	0	0	0	0	3.22	2.733	1.693	TRINITY_DN32883_c0_g2 No TRANSDECODER pass										0		0		0		0
TRINITY_DN34272_c0_g2	NN2	NE2	6.46724	-0.636972	3.83239e-08	2.62441e-07	0	0	0	0	0	0	0	0	0	4.683	3.966	2.463	TRINITY_DN34272_c0_g2	---NA---	123	No Blast Hit							0		0		0		0
TRINITY_DN11199_c0_g1	NN2	NE2	6.46648	-0.63713	1.47392e-08	1.08005e-07	0	0	0	0	0	0	0	0	0	2.632	3.216	3.14	TRINITY_DN11199_c0_g1	---NA---	144	No Blast Hit							0		0		0		0
TRINITY_DN40010_c0_g1	NN2	NE2	6.4663	-0.637169	2.07487e-08	1.48305e-07	0	0	0	0	0	0	0	0	0	2.363	3.251	3.462	TRINITY_DN40010_c0_g1	---NA---	143	No Blast Hit							0		0		0		0
TRINITY_DN43366_c0_g1	NN2	NE2	6.4663	-0.637169	2.07823e-08	1.48511e-07	0	0	0	0	0	0.166	0	0	0	1.29	1.776	1.896	TRINITY_DN43366_c0_g1 No TRANSDECODER pass										0		0		0		0
TRINITY_DN44651_c0_g1	NN2	NE2	6.46623	-0.637186	2.05759e-08	1.47139e-07	0	0	0	0	0	0	0	0	0	1.627	1.181	1.735	TRINITY_DN44651_c0_g1	predicted protein	253	gi|326530588|dbj|BAK01092.1|predicted protein [Hordeum vulgare subsp. vulgare]	BAK01092	1.43e-08	47.2603	65.0846	146	69	0		0		0		0
TRINITY_DN58639_c0_g1	NN2	NE2	6.46623	-0.637186	2.05858e-08	1.47175e-07	0	0	0	0	0	0	0	0	0	1.801	1.311	1.921	TRINITY_DN58639_c0_g1	dehydrin 3	231	gi|1029191654|gb|OAL56212.1|hypothetical protein IQ07DRAFT_773 [Pyrenochaeta sp. DS3sAY3a]	OAL56212	1.58e-100	88.3117	330.487	231	204	0		0		1	88.3117	0
TRINITY_DN7378_c0_g1	NN2	NE2	6.46606	-0.637203	6.38976e-08	4.23608e-07	0	0	0	0	0.142	0	0	0	0	1.766	3.544	3.707	TRINITY_DN7378_c0_g1	related to Endoglucanase 1	132	gi|1092160587|emb|CZT01906.1|related to Endoglucanase 1 [Rhynchosporium agropyri]	CZT01906	1.4e-34	68.9922	135.191	129	89	0		0		0		0
TRINITY_DN5974_c0_g2	NN2	NE2	6.4659	-0.637208	3.85328e-07	2.27987e-06	0	0	0	0	0	0	0	0	0	1.956	0.552	1.566	TRINITY_DN5974_c0_g2	troponin I	207	gi|1031698782|ref|NP_001313576.1|troponin I [Acyrthosiphon pisum]gi|239793611|dbj|BAH72914.1|ACYPI005885 [Acyrthosiphon pisum]	NP_001313576, BAH72914	1.56e-109	96.1353	325.479	207	199	0		0		0		0
TRINITY_DN13174_c0_g2	NN2	NE2	6.46552	-0.637253	9.92319e-07	5.52148e-06	0	0	0	0.346	0	0	0	0	0	5.609	1.138	4.655	TRINITY_DN13174_c0_g2	Heat shock 70 kDa	100	gi|336258461|ref|XP_003344043.1|hypothetical protein SMAC_08900 [Sordaria macrospora k-hell]gi|380087306|emb|CCC14311.1|unnamed protein product [Sordaria macrospora k-hell]	XP_003344043, CCC14311	9.13e-35	75.9615	135.961	104	79	0		0		0		0
TRINITY_DN53599_c0_g1	NN2	NE2	6.46539	-0.637287	3.42462e-07	2.04286e-06	0	0	0	0	0	0	0	0	0	4.449	1.371	4.689	TRINITY_DN53599_c0_g1 No TRANSDECODER pass										0		0		0		0
TRINITY_DN22114_c0_g1	NN2	NE2	6.46538	-0.637259	3.12575e-06	1.60313e-05	0	0	0	0	0	0	0	0	0	4.657	0.552	3.8	TRINITY_DN22114_c0_g1	lysozyme 1	141	gi|1048024983|ref|XP_017473131.1|PREDICTED: lysozyme 1-like [Rhagoletis zephyria]	XP_017473131	4.95e-77	89.781	237.654	137	123	0		0		0		0
TRINITY_DN344_c0_g2	NN2	NE2	6.4215	-0.67103	4.44542e-07	2.60799e-06	0.058	0	0	1.994	1.749	0.87	0	0	0	0.909	0.914	0.296	TRINITY_DN344_c0_g2 No TRANSDECODER pass										0		0		0		0
TRINITY_DN51612_c0_g1	NN2	NE2	6.42116	-0.671064	2.17473e-07	1.3367e-06	0.125	0	0	1.236	0.711	1.561	0	0	0	1.619	2.069	0.719	TRINITY_DN51612_c0_g1	caleosin domain-containing	253	gi|1070541580|ref|XP_018390404.1|Caleosin-domain-containing protein [Alternaria alternata]gi|1027164615|gb|OAG24983.1|Caleosin-domain-containing protein [Alternaria alternata]	XP_018390404, OAG24983	1.65e-166	99.5575	473.396	226	225	1	99.5575	0		0		0
TRINITY_DN11967_c0_g1	NN2	NE2	6.42018	-0.671199	3.2133e-08	2.22339e-07	0	0	0	4.427	3.739	8.534	0	0	0	1.16	1.155	0.821	TRINITY_DN11967_c0_g1 No TRANSDECODER pass										0		0		0		0
TRINITY_DN48371_c0_g1	NN2	NE2	6.42018	-0.671199	3.20865e-08	2.22118e-07	0	0	0	0	0	0	0	0	0	2.424	2.431	1.727	TRINITY_DN48371_c0_g1	translocon-associated subunit beta	177	gi|919039201|ref|XP_013403097.1|PREDICTED: translocon-associated protein subunit beta-like [Lingula anatina]	XP_013403097	2.13e-39	64.1176	144.436	170	109	0		0		0		0
TRINITY_DN12144_c0_g1	NN2	NE2	6.41969	-0.671307	9.35811e-08	6.06827e-07	0	1.097	0	0.545	0.782	0	0	0	0	1.627	3.708	2.945	TRINITY_DN12144_c0_g1 No TRANSDECODER pass										0		0		0		0
TRINITY_DN54392_c0_g1	NN2	NE2	6.41945	-0.67133	3.87619e-06	1.96199e-05	0	0.315	0	0	0	0	0	0	0	0.338	2.673	1.955	TRINITY_DN54392_c0_g1	pal1 cell morphology	197	gi|1028905085|gb|OAL07333.1|hypothetical protein IQ06DRAFT_264185 [Stagonospora sp. SRC1lsM3a]	OAL07333	4.79e-120	93.401	358.221	197	184	0		0		0		0
TRINITY_DN49425_c0_g2	NN2	NE2	6.41912	-0.671381	1.14562e-06	6.30327e-06	0	0.608	0	0.16	0	0	0.077	0	0	0.493	2.337	2.082	TRINITY_DN49425_c0_g2	conserved glycine-rich	221	gi|1092176919|emb|CZS95128.1|uncharacterized protein RCO7_05870 [Rhynchosporium commune]	CZS95128	2.21e-32	65.625	130.954	128	84	0		0		0		0
TRINITY_DN45955_c0_g1	NN2	NE2	6.41884	-0.671431	4.39699e-07	2.58157e-06	0	0	0	0	0	0	0	0	0	0.718	2.164	2.463	TRINITY_DN45955_c0_g1	transcription factor	214	gi|1029182196|gb|OAL46771.1|hypothetical protein IQ07DRAFT_140741 [Pyrenochaeta sp. DS3sAY3a]	OAL46771	5.33e-103	95.8084	317.39	167	160	0		0		1	95.8084	0
TRINITY_DN21730_c0_g1	NN2	NE2	6.41869	-0.67147	2.019e-07	1.24448e-06	0	0	0	0	0	0	0	0	0	2.779	1.267	3.453	TRINITY_DN21730_c0_g1	60S acidic ribosomal P1	123	gi|694995108|ref|XP_009415882.1|PREDICTED: 60S acidic ribosomal protein P1 [Musa acuminata subsp. malaccensis]	XP_009415882	5.18e-23	67.5214	97.8265	117	79	0		0		0		0
TRINITY_DN935_c0_g2	NN2	NE2	6.41855	-0.671419	7.13969e-05	0.000292895	0	0	0	0	0	0	0	0	0	2.138	0	1.329	TRINITY_DN935_c0_g2 No TRANSDECODER pass										0		0		0		0
TRINITY_DN47282_c0_g1	NN2	NE2	6.41144	0.844955	3.49637e-23	1.35344e-21	0	0	0	0	0	0	0	0	0.083	4.008	3.311	3.233	TRINITY_DN47282_c0_g1 No TRANSDECODER pass										0		0		0		0
TRINITY_DN35358_c0_g1	NN2	NE2	6.40027	2.05462	1.4621e-39	1.84527e-37	0	0.119	0	0	0.583	0	0.213	0	0.191	6.7	7.182	5.823	TRINITY_DN35358_c0_g1	mfs sp sugar:h+ symporter	518	gi|1092179098|emb|CZS91390.1|related to low-affinity hexose transporter HXT3 [Rhynchosporium commune]	CZS91390	0	84.2004	790.801	519	437	0		0		0		0
TRINITY_DN25264_c0_g1	NN2	NE2	6.39744	0.832561	7.03042e-24	2.87063e-22	0	0.163	0	0	0	0	0	0	0.124	5.964	6.018	5.882	TRINITY_DN25264_c0_g1	related to RNA binding	143	gi|751755961|gb|KIN04137.1|hypothetical protein OIDMADRAFT_118183 [Oidiodendron maius Zn]	KIN04137	2.42e-43	79.4643	150.984	112	89	0		0		0		0
TRINITY_DN22946_c0_g3	NN2	NE2	6.39602	0.833013	7.23076e-22	2.50672e-20	0	0	0	0	0	0	0.164	0.304	0	12.699	13.856	11.511	TRINITY_DN22946_c0_g3 No TRANSDECODER pass										0		0		0		0
TRINITY_DN42794_c0_g1	NN2	NE2	6.384	0.820214	3.1384e-23	1.21795e-21	0	0	0	0.213	0.455	0	0	0	0.182	8.795	7.975	7.329	TRINITY_DN42794_c0_g1	stress-responsive ish1	171	gi|1029185087|gb|OAL49655.1|hypothetical protein IQ07DRAFT_540962 [Pyrenochaeta sp. DS3sAY3a]	OAL49655	1.3e-93	95.3216	290.812	171	163	0		0		1	95.3216	0
TRINITY_DN5566_c0_g1	NN2	NE2	6.3731	-0.706037	5.56984e-07	3.22063e-06	0	0	0	0	0	0	0	0	0	3.212	3.483	1.049	TRINITY_DN5566_c0_g1	---NA---	136	No Blast Hit							0		0		0		0
TRINITY_DN41417_c0_g1	NN2	NE2	6.37271	-0.706077	2.60277e-07	1.5782e-06	0	0	0	0	0	0	0	0	0	1.818	2.156	0.813	TRINITY_DN41417_c0_g1 No TRANSDECODER pass										0		0		0		0
TRINITY_DN48302_c0_g1	NN2	NE2	6.37128	-0.706315	2.48617e-07	1.51381e-06	0	0	0	0	0	0	0	0	0	0.641	1.673	1.38	TRINITY_DN48302_c0_g1	carbohydrate esterase family 4	287	gi|1029183933|gb|OAL48504.1|glycoside hydrolase/deacetylase [Pyrenochaeta sp. DS3sAY3a]	OAL48504	0	97.2125	569.311	287	279	0		0		1	97.2125	0
TRINITY_DN13181_c0_g1	NN2	NE2	6.37127	-0.70632	1.20967e-07	7.73918e-07	0	0	0	0	0	0	0	0	0	1.186	2.38	2.133	TRINITY_DN13181_c0_g1 No TRANSDECODER pass										0		0		0		0
TRINITY_DN16970_c0_g1	NN2	NE2	6.37102	-0.706359	2.46974e-07	1.50501e-06	0	0	0	0	0	0	0	0	0.025	0.892	0.336	0.694	TRINITY_DN16970_c0_g1	allantoin transport	499	gi|1070540274|ref|XP_018391521.1|hypothetical protein CC77DRAFT_925809 [Alternaria alternata]gi|1027165733|gb|OAG26100.1|hypothetical protein CC77DRAFT_925809 [Alternaria alternata]	XP_018391521, OAG26100	0	100	1005.74	499	499	1	100	0		0		0
TRINITY_DN15204_c0_g1	NN2	NE2	6.37102	-0.706359	2.47092e-07	1.50542e-06	0.116	0.065	0	1.888	0.938	2.712	0	0	0	0.909	0.345	0.753	TRINITY_DN15204_c0_g1	peroxin 20	329	gi|1070548114|ref|XP_018387334.1|hypothetical protein CC77DRAFT_1018911 [Alternaria alternata]gi|1027161540|gb|OAG21913.1|hypothetical protein CC77DRAFT_1018911 [Alternaria alternata]	XP_018387334, OAG21913	0	98.4756	644.425	328	323	1	98.4756	0		0		0
TRINITY_DN31204_c0_g1	NN2	NE2	6.37102	-0.706359	2.47375e-07	1.50685e-06	0.135	0.152	0.269	0.452	4.236	0.166	0	0	0	2.121	0.819	1.752	TRINITY_DN31204_c0_g1	lea domain	173	gi|169603183|ref|XP_001795013.1|hypothetical protein SNOG_04600 [Parastagonospora nodorum SN15]gi|160706342|gb|EAT88360.2|hypothetical protein SNOG_04600 [Parastagonospora nodorum SN15]	XP_001795013, EAT88360	3.72e-63	96.5318	223.402	173	167	0		0		0		0
TRINITY_DN7380_c0_g1	NN2	NE2	6.37092	-0.706365	5.94196e-07	3.41898e-06	0	0.185	0	0	0	0	0	0	0	2.753	0.854	2.124	TRINITY_DN7380_c0_g1	phosphopyruvate hydratase	182	gi|1091998030|ref|XP_018736102.1|hypothetical protein AWJ20_1924 [Sugiyamaella lignohabitans]gi|1026311751|gb|ANB13625.1|hypothetical protein AWJ20_1924 [Sugiyamaella lignohabitans]	XP_018736102, ANB13625	2.25e-23	65.3061	105.531	147	96	0		0		0		0
TRINITY_DN48387_c0_g1	NN2	NE2	6.37089	-0.706393	1.19296e-07	7.64164e-07	0	0	0	0	0	0	0	0	0	2.329	1.267	2.48	TRINITY_DN48387_c0_g1	Mannan endo-1,4-beta-mannosidase C	186	gi|752360301|gb|KIO18361.1|glycoside hydrolase family 5 protein [Tulasnella calospora MUT 4182]	KIO18361	1.73e-84	79.4595	268.085	185	147	0		0		0		0
TRINITY_DN20418_c0_g1	NN2	NE2	6.37013	-0.706484	5.81583e-07	3.35398e-06	0	0.358	0	0	0.284	0	0	0	0	2.943	0.948	3.665	TRINITY_DN20418_c0_g1	hypothetical protein LY89DRAFT_601276	108	gi|1069196860|ref|XP_018061984.1|hypothetical protein LY89DRAFT_601276 [Phialocephala scopiformis]gi|972530983|gb|KUJ07629.1|hypothetical protein LY89DRAFT_601276 [Phialocephala scopiformis]	XP_018061984, KUJ07629	1.26e-21	74.7126	93.2041	87	65	0		0		0		0
TRINITY_DN7571_c0_g1	NN2	NE2	6.36964	0.807467	5.54983e-23	2.11087e-21	0	0.25	0	0.864	1.521	4.325	0.058	0	0.108	4.103	4.475	4.917	TRINITY_DN7571_c0_g1	heat shock sti1	247	gi|909987634|gb|KNG45244.1|heat shock protein sti1 [Stemphylium lycopersici]	KNG45244	3.2e-139	93.8596	416.387	228	214	0		0		0		0
TRINITY_DN49304_c0_g1	NN2	NE2	6.36964	-0.706529	1.59151e-06	8.5457e-06	0	0	0	0	0	0	0	0	0	1.913	0.526	2.556	TRINITY_DN49304_c0_g1 No TRANSDECODER pass										0		0		0		0
TRINITY_DN46956_c0_g1	NN2	NE2	6.34194	0.782273	1.06684e-22	3.93519e-21	0	0	0	0	0	0	0	0	0.058	2.761	2.466	2.26	TRINITY_DN46956_c0_g1	metal ion binding	365	gi|1029184554|gb|OAL49123.1|hypothetical protein IQ07DRAFT_588468 [Pyrenochaeta sp. DS3sAY3a]	OAL49123	0	95.0954	696.812	367	349	0		0		1	95.0954	0
TRINITY_DN55511_c0_g1	NN2	NE2	6.32349	-0.741864	1.72216e-06	9.18905e-06	0	0	0	0	0	0	0	0	0	3.142	3.406	0.77	TRINITY_DN55511_c0_g1	hypothetical protein IQ07DRAFT_30903	110	gi|1029192682|gb|OAL57240.1|hypothetical protein IQ07DRAFT_30903 [Pyrenochaeta sp. DS3sAY3a]	OAL57240	1.69e-53	94.1176	175.252	102	96	0		0		1	94.1176	0
TRINITY_DN17358_c0_g1	NN2	NE2	6.32345	-0.74187	1.72116e-06	9.18693e-06	0	0.109	0	0	2.488	0.87	0	0	0	1.532	1.414	0.347	TRINITY_DN17358_c0_g1	endo-1 4-beta-xylanase	275	gi|524551341|emb|CDC78973.1|putative uncharacterized protein [Clostridium sp. CAG:964]	CDC78973	3.29e-07	44.2478	61.6178	226	100	0		0		0		0
TRINITY_DN17689_c1_g1	NN2	NE2	6.32107	1.48937	1.20194e-30	7.98037e-29	0	0	0	0.133	0	0.154	0	0	0.232	8.838	7.372	8.785	TRINITY_DN17689_c1_g1	---NA---	157	No Blast Hit							0		0		0		0
TRINITY_DN3819_c0_g1	NN2	NE2	6.32104	-0.742222	1.62751e-07	1.01568e-06	0	0	0	0	0	0	0	0	0	3.307	1.802	3.233	TRINITY_DN3819_c0_g1 No TRANSDECODER pass										0		0		0		0
TRINITY_DN14653_c0_g1	NN2	NE2	6.32104	-0.742222	1.63015e-07	1.01712e-06	0	0	0	0	0.839	0.307	0	0	0	3.194	1.742	3.115	TRINITY_DN14653_c0_g1	amino acid permease	144	gi|1029190221|gb|OAL54781.1|amino acid permease [Pyrenochaeta sp. DS3sAY3a]	OAL54781	3.27e-89	99.3056	280.026	144	143	0		0		1	99.3056	0
TRINITY_DN3940_c0_g1	NN2	NE2	6.32092	-0.742233	3.05942e-07	1.8383e-06	0	0	0	0	0	0	0	0	0	0.918	2.026	2.158	TRINITY_DN3940_c0_g1	chitin binding peritrophin-	103	gi|1063012225|gb|JAT44270.1|Endochitinase [Anthurium amnicola]	JAT44270	5.27e-31	67.9245	122.479	106	72	0		0		0		0
TRINITY_DN61929_c0_g1	NN2	NE2	6.32085	-0.742233	6.85549e-07	3.8969e-06	0	0.261	0	0	0	0	0	0	0	3.644	1.121	3.013	TRINITY_DN61929_c0_g1 No TRANSDECODER pass										0		0		0		0
TRINITY_DN48325_c0_g1	NN2	NE2	6.32033	-0.742312	6.75079e-07	3.84024e-06	0.106	0.119	0	1.462	1.635	2.61	0	0	0	1.437	0.526	1.659	TRINITY_DN48325_c0_g1	---NA---	130	No Blast Hit							0		0		0		0
TRINITY_DN24971_c0_g1	NN2	NE2	6.27702	3.0379	4.36067e-72	2.83369e-69	0	0.087	0	0.08	3.781	0.192	0.242	0.076	0.215	15.305	14.615	15.751	TRINITY_DN24971_c0_g1	Peptide transport PTR2	339	gi|169607999|ref|XP_001797419.1|hypothetical protein SNOG_07065 [Parastagonospora nodorum SN15]gi|111064596|gb|EAT85716.1|hypothetical protein SNOG_07065 [Parastagonospora nodorum SN15]	XP_001797419, EAT85716	4.8e-158	80.5882	457.988	340	274	0		0		0		0
TRINITY_DN32030_c0_g1	NN2	NE2	6.27116	0.716886	6.12353e-16	1.177e-14	0	0	0	0	2.275	0	0	0	0.265	15.928	8.139	8.277	TRINITY_DN32030_c0_g1 No TRANSDECODER pass										0		0		0		0
TRINITY_DN12208_c0_g1	NN2	NE2	6.27067	-0.778726	4.25398e-07	2.50337e-06	0	0	0	0	0	0	0	0	0	3.056	3.052	1.354	TRINITY_DN12208_c0_g1 No TRANSDECODER pass										0		0		0		0
TRINITY_DN16905_c0_g2	NN2	NE2	6.27067	-0.778726	4.24882e-07	2.50082e-06	0	1.39	0	0.731	24.764	12.513	0	0	0	3.662	3.733	1.752	TRINITY_DN16905_c0_g2 No TRANSDECODER pass										0		0		0		0
TRINITY_DN14838_c0_g2	NN2	NE2	6.26909	-0.778998	4.00354e-07	2.36374e-06	0	0	0	0	0	0	0	0	0	2.406	1.052	2.378	TRINITY_DN14838_c0_g2 No TRANSDECODER pass										0		0		0		0
TRINITY_DN17031_c0_g1	NN2	NE2	6.26881	0.716495	5.88332e-20	1.70644e-18	0	0.119	0	0	0	0	0	0	0.133	3.099	4.363	4.757	TRINITY_DN17031_c0_g1	meiotic expression up-regulated 14	208	gi|1029192048|gb|OAL56606.1|hypothetical protein IQ07DRAFT_554681 [Pyrenochaeta sp. DS3sAY3a]	OAL56606	1.2e-140	99.5192	422.935	208	207	0		0		1	99.5192	0
TRINITY_DN22270_c0_g3	NN2	NE2	6.26839	-0.779055	5.3259e-06	2.6385e-05	0	0	0	0	0	0	0	0	0	3.8	0.535	3.555	TRINITY_DN22270_c0_g3	ATPase inhibitor	126	gi|1029189506|gb|OAL54067.1|hypothetical protein IQ07DRAFT_597016 [Pyrenochaeta sp. DS3sAY3a]	OAL54067	2.12e-63	97.1154	201.06	104	101	0		0		1	97.1154	0
TRINITY_DN13975_c0_g1	NN2	NE2	6.21827	-0.816327	6.88443e-06	3.34089e-05	0.116	0.261	0	0.931	0.54	0.896	0	0	0	1.835	1.561	0.279	TRINITY_DN13975_c0_g1	amino-acid permease inda1	262	gi|1070550044|ref|XP_018386437.1|amino-acid permease inda1 [Alternaria alternata]gi|1027160641|gb|OAG21016.1|amino-acid permease inda1 [Alternaria alternata]	XP_018386437, OAG21016	0	100	532.332	262	262	1	100	0		0		0
TRINITY_DN49269_c0_g1	NN2	NE2	6.21544	-0.816686	1.05521e-06	5.83738e-06	0	0	0	0	0	0	0	0	0	1.082	2.983	2.911	TRINITY_DN49269_c0_g1	tropomyosin isoform X8	132	gi|1058027221|gb|JAS17272.1|hypothetical protein g.40154 [Clastoptera arizonana]	JAS17272	5.87e-72	97.7273	225.328	132	129	0		0		0		0
TRINITY_DN151_c0_g1	NN2	NE2	6.21411	-0.816788	9.16746e-05	0.000369334	0	0	0	0	0	0	0	0	0	2.484	0	2.04	TRINITY_DN151_c0_g1	60S acidic ribosomal P2	113	gi|198462065|ref|XP_002135702.1|uncharacterized protein Dpse_GA27615, isoform A [Drosophila pseudoobscura pseudoobscura]gi|198139754|gb|EDY70828.1|uncharacterized protein Dpse_GA27615, isoform A [Drosophila pseudoobscura pseudoobscura]	XP_002135702, EDY70828	1e-50	85.9649	168.703	114	98	0		0		0		0
TRINITY_DN5671_c0_g1	NN2	NE2	6.17761	0.634308	1.23094e-18	3.13035e-17	0	0	0	0	0	0	0	0	0.099	4.683	4.164	2.793	TRINITY_DN5671_c0_g1	conserved serine-rich	208	gi|1029185088|gb|OAL49656.1|hypothetical protein IQ07DRAFT_632438 [Pyrenochaeta sp. DS3sAY3a]	OAL49656	9.45e-81	82.0513	251.906	195	160	0		0		1	82.0513	0
TRINITY_DN23411_c0_g2	NN2	NE2	6.1746	0.634549	2.25824e-18	5.53514e-17	0	0	0	0	0.1	0	0	0.084	0	3.411	2.932	2.378	TRINITY_DN23411_c0_g2	bzip transcription factor	123	gi|1029180894|gb|OAL45473.1|hypothetical protein IQ07DRAFT_591278 [Pyrenochaeta sp. DS3sAY3a]	OAL45473	9.92e-82	99.187	261.922	123	122	0		0		1	99.187	0
TRINITY_DN1489_c0_g1	NN2	NE2	6.1639	-0.854957	0.000104899	0.000418745	0	0.043	0	0	0.938	0	0	0	0	0.493	0.552	0	TRINITY_DN1489_c0_g1	cAMP-mediated signaling Sok	712	gi|1070563220|ref|XP_018380107.1|Tcp11-domain-containing protein [Alternaria alternata]gi|1027154290|gb|OAG14686.1|Tcp11-domain-containing protein [Alternaria alternata]	XP_018380107, OAG14686	0	100	1384.78	669	669	1	100	0		0		0
TRINITY_DN12067_c0_g2	NN2	NE2	6.15855	-0.855471	0.000105225	0.000419826	0	0	0	2.659	0	2.572	0	0	0	0.926	0	0.711	TRINITY_DN12067_c0_g2	E3 SUMO- ligase PIAS1	362	gi|1070550328|ref|XP_018386579.1|E3 SUMO-protein ligase PIAS1 [Alternaria alternata]gi|1027160783|gb|OAG21158.1|E3 SUMO-protein ligase PIAS1 [Alternaria alternata]	XP_018386579, OAG21158	0	98.6376	743.421	367	362	1	98.6376	0		0		0
TRINITY_DN62331_c0_g1	NN2	NE2	6.15841	-0.855505	2.23473e-05	0.000100195	0	0	0	0	0	0	0	0	0	2.675	0.224	2.607	TRINITY_DN62331_c0_g1 No TRANSDECODER pass										0		0		0		0
TRINITY_DN39008_c0_g1	NN2	NE2	6.15841	2.47194	4.97025e-50	1.03266e-47	0.067	0.369	0	8.189	2.872	5.553	0.068	0.127	0.116	9.522	9.821	9.623	TRINITY_DN39008_c0_g1	plasma membrane calcium-transporting ATPase 2	421	gi|1070563646|ref|XP_018380028.1|plasma membrane calcium-transporting ATPase 2 [Alternaria alternata]gi|1027154210|gb|OAG14607.1|plasma membrane calcium-transporting ATPase 2 [Alternaria alternata]	XP_018380028, OAG14607	0	100	862.833	421	421	1	100	0		0		0
TRINITY_DN21160_c0_g1	NN2	NE2	6.14172	0.605694	4.01738e-19	1.08295e-17	0	0.315	0.139	0	1.805	0	0	0.143	0	4.969	4.846	5.188	TRINITY_DN21160_c0_g1	hypothetical protein IQ07DRAFT_567822	99	gi|1029185559|gb|OAL50126.1|hypothetical protein IQ07DRAFT_567822 [Pyrenochaeta sp. DS3sAY3a]	OAL50126	0.000481	63.3803	46.595	71	45	0		0		1	63.3803	0
TRINITY_DN33513_c1_g5	NN2	NE2	6.12762	0.590663	2.22003e-16	4.43745e-15	0	0.228	0	0.253	1.791	0	0	0	0.199	8.682	5.311	8.641	TRINITY_DN33513_c1_g5 No TRANSDECODER pass										0		0		0		0
TRINITY_DN38037_c3_g4	NN2	NE2	6.10959	1.29561	2.41535e-27	1.29876e-25	0	1.206	1.075	0.731	0.242	0.269	0.232	0	0.207	13.227	10.864	13.889	TRINITY_DN38037_c3_g4	alpha skeletal muscle	159	gi|906471134|gb|KNC31531.1|hypothetical protein FF38_12759 [Lucilia cuprina]	KNC31531	1.88e-69	84.9057	227.639	159	135	0		0		0		0
TRINITY_DN61393_c0_g1	NN2	NE2	6.10159	1.76214	7.88936e-32	5.73707e-30	0	0	0	0	0	0	0	0	0.249	5.912	7.406	8.472	TRINITY_DN61393_c0_g1	hypothetical protein IQ07DRAFT_604906	278	gi|1029179961|gb|OAL44544.1|hypothetical protein IQ07DRAFT_604906 [Pyrenochaeta sp. DS3sAY3a]	OAL44544	5.54e-96	80.4965	296.204	282	227	0		0		1	80.4965	0
TRINITY_DN37676_c0_g1	NN2	NE2	6.09618	0.56173	1.24827e-15	2.3261e-14	0.125	0	0	0.292	3.156	0.819	0	0	0.141	5.462	4.846	2.852	TRINITY_DN37676_c0_g1 No TRANSDECODER pass										0		0		0		0
TRINITY_DN22648_c0_g2	NN2	NE2	6.08973	0.561916	6.42719e-18	1.49733e-16	0	0	0	0.545	0.27	1.177	0.261	0	0	7.193	7.777	9.293	TRINITY_DN22648_c0_g2 No TRANSDECODER pass										0		0		0		0
TRINITY_DN36292_c1_g1	NN2	NE2	6.07896	0.546743	8.68412e-16	1.6384e-14	0.125	1.466	0	13.878	71.633	44.001	0	0	0.116	4.207	5.38	2.878	TRINITY_DN36292_c1_g1 No TRANSDECODER pass										0		0		0		0
TRINITY_DN43746_c0_g1	NN2	NE2	6.07797	0.546545	1.65527e-16	3.35469e-15	0	0	0	0	0	0	0	0	0.05	2.458	1.638	1.6	TRINITY_DN43746_c0_g1	dehydrin 3	408	gi|1029191654|gb|OAL56212.1|hypothetical protein IQ07DRAFT_773 [Pyrenochaeta sp. DS3sAY3a]	OAL56212	4.96e-134	80.4598	431.024	348	280	0		0		1	80.4598	0
TRINITY_DN36364_c0_g4	NN2	NE2	6.07704	1.74308	2.42179e-35	2.27589e-33	0	0.597	0	0.306	2.161	0	0.29	0	0.505	21.728	21.34	22.183	TRINITY_DN36364_c0_g4 No TRANSDECODER pass										0		0		0		0
TRINITY_DN34769_c1_g1	NN2	NE2	6.07678	0.546421	4.69854e-20	1.37983e-18	0	0	0	0.173	0.171	0.192	0	0	0.141	5.272	4.958	5.036	TRINITY_DN34769_c1_g1	glutamine synthetase	211	gi|1029189107|gb|OAL53668.1|hypothetical protein IQ07DRAFT_532086 [Pyrenochaeta sp. DS3sAY3a]	OAL53668	1.48e-148	99.5261	432.18	211	210	0		0		1	99.5261	0
TRINITY_DN57108_c0_g1	NN2	NE2	6.06194	0.531616	2.40202e-15	4.33585e-14	0	0	0	0	0	0	0	0	0.083	2.614	3.725	1.964	TRINITY_DN57108_c0_g1	cross-pathway control 1	246	gi|636597471|ref|XP_008030074.1|hypothetical protein SETTUDRAFT_23496 [Setosphaeria turcica Et28A]gi|482805153|gb|EOA82252.1|hypothetical protein SETTUDRAFT_23496 [Setosphaeria turcica Et28A]	XP_008030074, EOA82252	1.03e-128	87.3469	379.407	245	214	0		0		0		0
TRINITY_DN40950_c0_g1	NN2	NE2	6.05655	0.531303	1.70394e-15	3.11813e-14	0	0	0	0	0	0	0	0.093	0	2.909	2.242	4.046	TRINITY_DN40950_c0_g1	LEA domain	312	gi|748515356|ref|XP_011114021.1|hypothetical protein H072_8314 [Dactylellina haptotyla CBS 200.50]gi|526196604|gb|EPS37969.1|hypothetical protein H072_8314 [Dactylellina haptotyla CBS 200.50]	XP_011114021, EPS37969	2.77e-116	86.7769	349.362	242	210	0		0		0		0
TRINITY_DN5964_c0_g1	NN2	NE2	6.04353	0.516243	1.74488e-16	3.52928e-15	0	0	0	0	0.355	0	0	0	0.05	1.601	2.104	1.329	TRINITY_DN5964_c0_g1	related to lactose permease	463	gi|751753036|gb|KIN01215.1|hypothetical protein OIDMADRAFT_103849 [Oidiodendron maius Zn]	KIN01215	0	86.4224	739.569	464	401	0		0		0		0
TRINITY_DN31237_c0_g1	NN2	NE2	6.04295	2.0695	3.71453e-40	4.80717e-38	0	0	0	0	0.171	0	0.232	0	0.439	14.465	17.606	15.463	TRINITY_DN31237_c0_g1 No TRANSDECODER pass										0		0		0		0
TRINITY_DN39405_c1_g3	NN2	NE2	6.0351	2.8109	1.7248e-45	2.94296e-43	0	0.185	0	51.618	5.644	3.519	0.629	0	0.075	11.349	22.297	13.584	TRINITY_DN39405_c1_g3	RNA-dependent RNA polymerase	213	gi|1002883636|gb|AMN92730.1|replication-associated polyprotein [Fusarium graminearum mycotymovirus 1]	AMN92730	4.99e-75	71.831	259.61	213	153	0		1	71.831	0		0
TRINITY_DN44612_c0_g1	NN2	NE2	6.02279	0.500943	4.04175e-18	9.63646e-17	0	0	0	0	0	0	0	0.076	0	2.675	2.492	2.522	TRINITY_DN44612_c0_g1 No TRANSDECODER pass										0		0		0		0
TRINITY_DN24793_c0_g2	NN2	NE2	6.0187	0.500959	4.97765e-15	8.72217e-14	0	0	0	0	0	0	0.087	0	0	2.709	1.724	3.377	TRINITY_DN24793_c0_g2	period circadian	312	gi|1020699679|gb|KZM20460.1|hypothetical protein ST47_g8348 [Ascochyta rabiei]	KZM20460	1.41e-69	51.5351	236.884	456	235	0		0		0		0
TRINITY_DN26609_c0_g1	NN2	NE2	6.00769	1.20297	1.27623e-26	6.46413e-25	0.144	0.239	0.148	2.114	2.09	5.591	0.077	0.076	0	4.432	3.742	3.741	TRINITY_DN26609_c0_g1 No TRANSDECODER pass										0		0		0		0
TRINITY_DN22037_c0_g1	NN2	NE2	6.00717	0.484941	6.707e-18	1.55894e-16	0	0	0	1.183	0.839	4.529	0	0	0.075	3.125	2.052	2.573	TRINITY_DN22037_c0_g1 No TRANSDECODER pass										0		0		0		0
TRINITY_DN26590_c0_g1	NN2	NE2	6.00653	0.484846	7.08931e-19	1.86335e-17	0	0.185	0	0	0	0	0	0	0.157	5.246	4.475	5.696	TRINITY_DN26590_c0_g1 No TRANSDECODER pass										0		0		0		0
TRINITY_DN23278_c0_g1	NN2	NE2	5.99162	1.18268	9.2438e-27	4.72905e-25	0	0.174	0	0.173	0.697	0	0	0	0.29	8.405	8.415	7.863	TRINITY_DN23278_c0_g1 No TRANSDECODER pass										0		0		0		0
TRINITY_DN23050_c1_g1	NN2	NE2	5.98407	0.469685	2.40122e-16	4.78085e-15	0	0	0	0	1.749	0	0.116	0	0	3.393	2.742	4.079	TRINITY_DN23050_c1_g1	stress-responsive ish1	163	gi|1066279205|ref|XP_018038745.1|hypothetical protein CC84DRAFT_1141039 [Paraphaeosphaeria sporulosa]gi|1027147932|gb|OAG08380.1|hypothetical protein CC84DRAFT_1141039 [Paraphaeosphaeria sporulosa]	XP_018038745, OAG08380	4.69e-39	92.5	148.673	80	74	0		0		0		0
TRINITY_DN61612_c0_g2	NN2	NE2	5.9764	-0.978216	0.000142748	0.00055795	0	0	0	3.563	2.445	1.881	0	0	0	1.974	0	1.921	TRINITY_DN61612_c0_g2 No TRANSDECODER pass										0		0		0		0
TRINITY_DN63742_c0_g1	NN2	NE2	5.9724	0.45342	2.06376e-14	3.3906e-13	0	0	0	0.173	3.852	0.384	0	0	0.141	3.463	6.561	4.096	TRINITY_DN63742_c0_g1	hypothetical protein IQ06DRAFT_338327	154	gi|1028894756|gb|OAK97020.1|hypothetical protein IQ06DRAFT_338327 [Stagonospora sp. SRC1lsM3a]	OAK97020	4.58e-63	85.7143	202.986	154	132	0		0		0		0
TRINITY_DN31184_c0_g1	NN2	NE2	5.959	1.63308	4.10233e-31	2.84112e-29	0.048	0.054	0	2.433	2.061	4.708	0.048	0.051	0.041	4.129	3.457	3.038	TRINITY_DN31184_c0_g1	histidine permease	580	gi|1070564940|ref|XP_018379289.1|hypothetical protein CC77DRAFT_976397 [Alternaria alternata]gi|1027153465|gb|OAG13868.1|hypothetical protein CC77DRAFT_976397 [Alternaria alternata]	XP_018379289, OAG13868	0	100	1137.87	562	562	1	100	0		0		0
TRINITY_DN33684_c0_g1	NN2	NE2	5.95837	2.72729	5.13086e-58	1.68502e-55	0	0.206	0	1.223	19.419	0.819	0.59	0.194	0.439	28.973	31.031	28.869	TRINITY_DN33684_c0_g1	chaperone heat shock Hsp12	101	gi|169624708|ref|XP_001805759.1|hypothetical protein SNOG_15614 [Parastagonospora nodorum SN15]gi|111055869|gb|EAT76989.1|hypothetical protein SNOG_15614 [Parastagonospora nodorum SN15]	XP_001805759, EAT76989	5.77e-45	87.1287	152.91	101	88	0		0		0		0
TRINITY_DN12741_c0_g1	NN2	NE2	5.95445	1.15397	2.93161e-26	1.44415e-24	0	0.206	0.371	0.173	0	0	0.203	0.194	0	9.15	10.269	10.029	TRINITY_DN12741_c0_g1 No TRANSDECODER pass										0		0		0		0
TRINITY_DN4394_c0_g1	NN2	NE2	5.95239	0.437187	1.54009e-17	3.47141e-16	0	0	0	0	0	0	0	0	0.174	5.228	4.078	3.817	TRINITY_DN4394_c0_g1	mismatched base pair and cruciform dna recognition	149	gi|927756299|gb|KPA39705.1|mismatched base pair and cruciform dna recognition protein [Fusarium langsethiae]	KPA39705	4.37e-97	100	290.426	148	148	0		0		0		0
TRINITY_DN16859_c0_g1	NN2	NE2	5.95174	0.437137	8.57186e-19	2.2256e-17	0	0	0	0	0	0.115	0	0	0.091	2.761	2.871	2.81	TRINITY_DN16859_c0_g1	phosphatidylinositol-4-phosphate 5-kinase	285	gi|496414559|ref|WP_009123406.1|phosphatidylinositol-4-phosphate 5-kinase [Bacteroides fluxus]gi|328533193|gb|EGF59960.1|MORN repeat protein [Bacteroides fluxus YIT 12057]	WP_009123406, EGF59960	2.06e-51	58.498	185.267	253	148	0		0		0		0
TRINITY_DN23762_c0_g1	NN2	NE2	5.9516	0.437021	2.35826e-18	5.76207e-17	0	0	0	0	0.114	0	0	0	0.099	2.952	2.957	3.487	TRINITY_DN23762_c0_g1	related to SRP40 Suppressor of mutant AC40 of RNA polymerase I and III	166	gi|1092153685|emb|CZT40330.1|related to SRP40 Suppressor of mutant AC40 of RNA polymerase I and III [Rhynchosporium secalis]gi|1092157187|emb|CZT08432.1|related to SRP40 Suppressor of mutant AC40 of RNA polymerase I and III [Rhynchosporium agropyri]	CZT40330, CZT08432	1.25e-44	90.4459	160.999	157	142	0		0		0		0
TRINITY_DN25657_c0_g1	NN2	NE2	5.93505	0.421061	1.4927e-14	2.50011e-13	0	0	0	0.266	1.365	0.294	0	0	0.224	9.652	6.536	5.273	TRINITY_DN25657_c0_g1 No TRANSDECODER pass										0		0		0		0
TRINITY_DN8557_c0_g1	NN2	NE2	5.93408	1.1335	2.90113e-25	1.31463e-23	0	0	0	0	0.085	0	0.087	0	0.075	3.592	4.173	4.537	TRINITY_DN8557_c0_g1	beta-Ig-H3 Fasciclin	315	gi|1029184958|gb|OAL49526.1|Fasciclin-domain-containing protein [Pyrenochaeta sp. DS3sAY3a]	OAL49526	0	94.9367	550.436	316	300	0		0		1	94.9367	0
TRINITY_DN39415_c0_g2	NN2	NE2	5.91453	0.404343	1.36895e-15	2.54322e-14	0	0.206	0	0.199	0	0	0	0	0.174	6.639	4.423	5.4	TRINITY_DN39415_c0_g2	amino acid permease	180	gi|1029190221|gb|OAL54781.1|amino acid permease [Pyrenochaeta sp. DS3sAY3a]	OAL54781	1.65e-83	86.7403	266.929	181	157	0		0		1	86.7403	0
TRINITY_DN37147_c0_g1	NN2	NE2	5.91398	1.11314	9.05925e-26	4.29639e-24	0	0	0	4.028	3.881	7.51	0	0.051	0.05	4.103	4.69	3.022	TRINITY_DN37147_c0_g1	hypothetical protein COCC4DRAFT_142172	351	gi|928517472|ref|XP_014077533.1|hypothetical protein COCC4DRAFT_142172 [Bipolaris maydis ATCC 48331]gi|452004300|gb|EMD96756.1|hypothetical protein COCHEDRAFT_1025262 [Bipolaris maydis C5]gi|477586540|gb|ENI03624.1|hypothetical protein COCC4DRAFT_142172 [Bipolaris maydis ATCC 48331]	XP_014077533, EMD96756, ENI03624	2.49e-39	68.7117	156.377	163	112	0		0		0		0
TRINITY_DN12899_c0_g1	NN2	NE2	5.89137	0.388462	3.20838e-16	6.30163e-15	0	0	0	0	0.526	0	0.164	0	0	5.142	4.233	4.13	TRINITY_DN12899_c0_g1 No TRANSDECODER pass										0		0		0		0
TRINITY_DN47864_c0_g1	NN2	NE2	5.88226	1.08182	2.49413e-24	1.05506e-22	0	0	0	0	0	0	0	0	0.141	4.242	3.449	3.369	TRINITY_DN47864_c0_g1	glycoside hydrolase family 17	336	gi|1029180833|gb|OAL45413.1|glycoside hydrolase [Pyrenochaeta sp. DS3sAY3a]	OAL45413	0	98.7097	593.578	310	306	0		0		1	98.7097	0
TRINITY_DN21036_c1_g1	NN2	NE2	5.86927	0.371341	2.31095e-13	3.32459e-12	0	0	0	0	0	1.753	0.213	0	0	6.873	3.561	6.72	TRINITY_DN21036_c1_g1 No TRANSDECODER pass										0		0		0		0
TRINITY_DN51433_c0_g1	NN2	NE2	5.83558	0.336539	4.30462e-17	9.30444e-16	0	0	0	0	0	0	0	0	0.157	5.289	4.121	4.401	TRINITY_DN51433_c0_g1	---NA---	164	No Blast Hit							0		0		0		0
TRINITY_DN31111_c0_g1	NN2	NE2	5.83437	1.5128	9.48284e-31	6.36538e-29	0	0	0	0.12	0.469	0	0	0.11	0.191	7.358	7.303	6.881	TRINITY_DN31111_c0_g1	hypothetical protein GLAREA_03304	198	gi|636768811|ref|XP_008086579.1|hypothetical protein GLAREA_03304 [Glarea lozoyensis ATCC 20868]gi|512198554|gb|EPE27389.1|hypothetical protein GLAREA_03304 [Glarea lozoyensis ATCC 20868]	XP_008086579, EPE27389	1.6e-25	58.2857	108.997	175	102	0		0		0		0
TRINITY_DN18692_c0_g1	NN2	NE2	5.8153	0.319062	2.84145e-15	5.11394e-14	0	0	0	0	0	0	0	0	0.108	3.809	2.819	3.165	TRINITY_DN18692_c0_g1	hypothetical protein TRIVIDRAFT_86410	139	gi|927429512|ref|XP_013960587.1|hypothetical protein TRIVIDRAFT_86410 [Trichoderma virens Gv29-8]gi|358388784|gb|EHK26377.1|hypothetical protein TRIVIDRAFT_86410 [Trichoderma virens Gv29-8]	XP_013960587, EHK26377	2.7e-36	67.8261	132.88	115	78	0		0		0		0
TRINITY_DN16024_c0_g1	NN2	NE2	5.8095	0.319494	6.25681e-14	9.63183e-13	0	0	0	0	0.597	0.435	0.184	0	0	3.921	4.139	6.263	TRINITY_DN16024_c0_g1	membrane associated eicosanoid glutathione metabolism-like domain-containing	167	gi|636764447|ref|XP_008084397.1|hypothetical protein GLAREA_09610 [Glarea lozoyensis ATCC 20868]gi|361126398|gb|EHK98400.1|hypothetical protein M7I_5775 [Glarea lozoyensis 74030]gi|512199656|gb|EPE28489.1|hypothetical protein GLAREA_09610 [Glarea lozoyensis ATCC 20868]	XP_008084397, EHK98400, EPE28489	5.01e-41	69.281	147.517	153	106	0		0		0		0
TRINITY_DN23316_c0_g1	NN2	NE2	5.79477	1.4731	5.63079e-28	3.17885e-26	0	0	0	0	0	0	0	0	0.191	5.306	4.173	4.147	TRINITY_DN23316_c0_g1	---NA---	416	No Blast Hit							0		0		0		0
TRINITY_DN17238_c0_g1	NN2	NE2	5.78355	1.46514	1.12235e-28	6.57941e-27	0	0	0	0	0	0	0	0.135	0.249	9.6	7.691	9.225	TRINITY_DN17238_c0_g1	hypothetical protein IQ06DRAFT_338327	185	gi|1028894756|gb|OAK97020.1|hypothetical protein IQ06DRAFT_338327 [Stagonospora sp. SRC1lsM3a]	OAK97020	9.65e-78	93.5484	241.891	155	145	0		0		0		0
TRINITY_DN27119_c0_g1	NN2	NE2	5.77546	0.984549	8.56385e-23	3.17809e-21	0	0	0	0	0	0	0	0	0.365	7.678	10.019	9.327	TRINITY_DN27119_c0_g1	---NA---	133	No Blast Hit							0		0		0		0
TRINITY_DN64024_c0_g1	NN2	NE2	5.77511	0.984435	5.61308e-23	2.13227e-21	0	0	0	0	0	0	0	0	0.191	4.034	4.63	5.104	TRINITY_DN64024_c0_g1	Ddr48p	262	gi|1070560730|ref|XP_018381467.1|hypothetical protein CC77DRAFT_1065610 [Alternaria alternata]gi|1027155657|gb|OAG16046.1|hypothetical protein CC77DRAFT_1065610 [Alternaria alternata]	XP_018381467, OAG16046	1.16e-20	61.2903	99.3673	279	171	1	61.2903	0		0		0
TRINITY_DN56180_c0_g1	NN2	NE2	5.77415	0.283548	2.27599e-14	3.71531e-13	0	0	0	0	0	0	0	0	0.091	3.16	2.147	2.319	TRINITY_DN56180_c0_g1	hypothetical protein IQ07DRAFT_586431	238	gi|1029187530|gb|OAL52094.1|hypothetical protein IQ07DRAFT_586431 [Pyrenochaeta sp. DS3sAY3a]	OAL52094	1.39e-137	91.1765	399.053	238	217	0		0		1	91.1765	0
TRINITY_DN16694_c0_g1	NN2	NE2	5.7738	0.283107	1.80386e-12	2.28604e-11	0	0	0	0	0	0	0	0	0.191	4.389	4.147	7.854	TRINITY_DN16694_c0_g1	hypothetical protein MBM_01030	166	gi|597571725|ref|XP_007288919.1|hypothetical protein MBM_01030 [Marssonina brunnea f. sp. 'multigermtubi' MB_m1]gi|406867310|gb|EKD20348.1|hypothetical protein MBM_01030 [Marssonina brunnea f. sp. 'multigermtubi' MB_m1]	XP_007288919, EKD20348	3.43e-11	70.7692	70.0922	65	46	0		0		0		0
TRINITY_DN16881_c0_g1	NN2	NE2	5.77347	0.283481	1.20059e-16	2.46665e-15	0	0.163	0	2.207	1.933	0.934	0	0	0.05	1.472	1.181	1.329	TRINITY_DN16881_c0_g1	benzoate 4-monooxygenase cytochrome P450	515	gi|1070557892|ref|XP_018382456.1|benzoate 4-monooxygenase cytochrome P450 [Alternaria alternata]gi|1027156650|gb|OAG17035.1|benzoate 4-monooxygenase cytochrome P450 [Alternaria alternata]	XP_018382456, OAG17035	0	100	1052.74	509	509	1	100	0		0		0
TRINITY_DN12849_c0_g1	NN2	NE2	5.76996	0.284419	2.26684e-14	3.70234e-13	0	0.119	0	0	0.128	0	0.126	0	0	3.082	3.621	2.361	TRINITY_DN12849_c0_g1	hypothetical protein IQ06DRAFT_293547	223	gi|1028899210|gb|OAL01464.1|hypothetical protein IQ06DRAFT_293547 [Stagonospora sp. SRC1lsM3a]	OAL01464	5.5e-108	93.9227	321.242	181	170	0		0		0		0
TRINITY_DN26171_c0_g2	NN2	NE2	5.76987	0.284173	1.59011e-15	2.92386e-14	0	0	0	0.226	2.943	0.243	0.213	0	0	5.402	4.94	5.51	TRINITY_DN26171_c0_g2	hypothetical protein IQ06DRAFT_337533	99	gi|1028895763|gb|OAK98023.1|hypothetical protein IQ06DRAFT_337533 [Stagonospora sp. SRC1lsM3a]	OAK98023	1.66e-54	92	182.956	100	92	0		0		0		0
TRINITY_DN17153_c0_g1	NN2	NE2	5.76296	0.973228	2.20468e-22	7.93115e-21	0	0	0	0	0.156	0	0	0	0.257	5.185	6.492	6.974	TRINITY_DN17153_c0_g1	amino-acid permease inda1	233	gi|1029184584|gb|OAL49153.1|amino-acid permease inda1 [Pyrenochaeta sp. DS3sAY3a]	OAL49153	3.3e-146	96.1373	433.335	233	224	0		0		1	96.1373	0
TRINITY_DN63268_c0_g1	NN2	NE2	5.76259	0.973311	1.27865e-23	5.13614e-22	0	0	0	0	0	0	0	0	0.207	4.934	4.811	5.205	TRINITY_DN63268_c0_g1	class I glutamine amidotransferase	235	gi|1029181292|gb|OAL45870.1|class I glutamine amidotransferase-like protein [Pyrenochaeta sp. DS3sAY3a]	OAL45870	5.74e-152	96.0699	435.261	229	220	0		0		1	96.0699	0
TRINITY_DN36238_c1_g1	NN2	NE2	5.75916	2.09123	7.38728e-35	6.77544e-33	0	0.478	1.501	3.842	19.504	0.269	0.464	0.422	0.199	17.945	27.979	20.804	TRINITY_DN36238_c1_g1 No TRANSDECODER pass										0		0		0		0
TRINITY_DN38344_c0_g1	NN2	NE2	5.75421	0.265625	3.29834e-13	4.65947e-12	0	0.402	0	0	0	0	0.097	0.084	0.166	6.129	4.665	3.318	TRINITY_DN38344_c0_g1	hypothetical protein sscle_10g079930	144	gi|1095456268|gb|APA13223.1|hypothetical protein sscle_10g079930 [Sclerotinia sclerotiorum 1980 UF-70]	APA13223	7.99e-18	55.6338	86.6557	142	79	0		0		0		0
TRINITY_DN32992_c0_g4	NN2	NE2	5.75299	0.265424	5.65563e-14	8.73718e-13	0.713	0	1.186	19.554	39.918	10.108	0	0	0.224	8.025	5.13	5.848	TRINITY_DN32992_c0_g4	---NA---	139	No Blast Hit							0		0		0		0
TRINITY_DN34513_c0_g1	NN2	NE2	5.7284	0.247344	4.1511e-14	6.57929e-13	0	0.076	0.074	2.526	8.8	1.727	0	0.076	0	1.515	2.156	2.184	TRINITY_DN34513_c0_g1	GPR FUN34 family	322	gi|1028892240|gb|OAK94512.1|GPR/FUN34 family protein-like protein [Stagonospora sp. SRC1lsM3a]	OAK94512	0	92.3333	534.643	300	277	0		0		0		0
TRINITY_DN36543_c0_g6	NN2	NE2	5.7271	0.247981	5.26156e-14	8.2031e-13	0	0.326	0	0	0	0	0.319	0	0	8.7	8.458	5.704	TRINITY_DN36543_c0_g6 No TRANSDECODER pass										0		0		0		0
TRINITY_DN41369_c0_g1	NN2	NE2	5.70975	0.228532	2.33602e-13	3.35649e-12	0	0	0	0	0.54	0.23	0	0	0.091	3.116	1.897	2.175	TRINITY_DN41369_c0_g1	uncharacterized protein RAG0_10745	305	gi|1092159443|emb|CZT04203.1|uncharacterized protein RAG0_10745 [Rhynchosporium agropyri]	CZT04203	9.65e-18	50.5682	95.1301	176	89	0		0		0		0
TRINITY_DN13040_c0_g2	NN2	NE2	5.70898	0.928467	1.8178e-21	6.00859e-20	0	0	0	0	0.128	0.141	0	0.228	0	6.163	4.501	4.57	TRINITY_DN13040_c0_g2 No TRANSDECODER pass										0		0		0		0
TRINITY_DN28736_c5_g1	NN2	NE2	5.69597	2.02599	5.62228e-39	6.89621e-37	0	0	0	0	0.156	0.166	0.145	0.135	0.406	13.513	10.545	9.877	TRINITY_DN28736_c5_g1	cell surface	183	gi|1029192541|gb|OAL57099.1|hypothetical protein IQ07DRAFT_594520 [Pyrenochaeta sp. DS3sAY3a]	OAL57099	1.72e-50	73.7705	177.563	183	135	0		0		1	73.7705	0
TRINITY_DN54452_c0_g1	NN2	NE2	5.68678	0.209783	1.29549e-14	2.18601e-13	0	0	0	0	0	0.307	0	0	0.224	6.319	6.613	5.332	TRINITY_DN54452_c0_g1	tubulin gamma chain	107	gi|927756101|gb|KPA39534.1|tubulin gamma chain [Fusarium langsethiae]	KPA39534	1.84e-55	90.9091	193.356	110	100	0		0		0		0
TRINITY_DN38058_c0_g4	NN2	NE2	5.6687	2.62873	6.92241e-51	1.55685e-48	0	0.239	0.148	0.239	5.487	0.179	0.309	0.076	0.207	9.678	11.692	11.494	TRINITY_DN38058_c0_g4	hypothetical protein IQ07DRAFT_594520	335	gi|1029192541|gb|OAL57099.1|hypothetical protein IQ07DRAFT_594520 [Pyrenochaeta sp. DS3sAY3a]	OAL57099	2.68e-74	60.3352	244.973	358	216	0		0		1	60.3352	0
TRINITY_DN40898_c0_g1	NN2	NE2	5.66568	0.190863	6.5041e-13	8.7781e-12	0	0	0	0	0.128	0	0	0	0.108	3.523	2.992	1.989	TRINITY_DN40898_c0_g1	hypothetical protein TW65_03186	177	gi|909992814|gb|KNG50266.1|hypothetical protein TW65_03186 [Stemphylium lycopersici]	KNG50266	2.11e-94	96.5714	293.123	175	169	0		0		0		0
TRINITY_DN10026_c0_g1	NN2	NE2	5.66044	0.880681	3.99036e-22	1.40569e-20	0	0	0	0	0	0	0	0	0.224	5.012	5.441	4.494	TRINITY_DN10026_c0_g1	#NAME?	237	gi|873237682|emb|CEL97078.1|unnamed protein product [Vitrella brassicaformis CCMP3155]	CEL97078	2.05e-17	49.505	89.3521	202	100	0		0		0		0
TRINITY_DN16374_c0_g1	NN2	NE2	5.64428	0.171599	2.80253e-11	3.0342e-10	0	0	0	0	0	0	0	0	0.108	2.104	4.078	1.93	TRINITY_DN16374_c0_g1	Nascent polypeptide-associated complex subunit alpha	251	gi|762133645|ref|XP_011450032.1|PREDICTED: nascent polypeptide-associated complex subunit alpha-like [Crassostrea gigas]	XP_011450032	3.83e-63	75	209.149	176	132	0		0		0		0
TRINITY_DN35532_c2_g1	NN2	NE2	5.64169	0.171485	8.5231e-14	1.29059e-12	0.337	1.401	0.232	12.509	63.388	43.95	0	0	0.108	3.021	3.164	2.285	TRINITY_DN35532_c2_g1 No TRANSDECODER pass										0		0		0		0
TRINITY_DN1509_c0_g1	NN2	NE2	5.63125	0.856433	2.34338e-19	6.4712e-18	0	0	0	0	0	0	0	0.135	0.124	4.12	5.604	6.982	TRINITY_DN1509_c0_g1 No TRANSDECODER pass										0		0		0		0
TRINITY_DN26771_c0_g2	NN2	NE2	5.61843	0.15178	7.32758e-13	9.83732e-12	0	0	0	0	0.569	0	0	0	0.232	4.475	7.475	6.128	TRINITY_DN26771_c0_g2 No TRANSDECODER pass										0		0		0		0
TRINITY_DN35943_c0_g1	NN2	NE2	5.61822	0.151812	2.56373e-13	3.67268e-12	0	0	0	0.292	0	0	0	0	0.249	7.947	5.415	5.908	TRINITY_DN35943_c0_g1	actin beta gamma	135	gi|671758800|gb|AII97810.1|BLTX438 [Nephila pilipes]	AII97810	5.43e-91	98.5185	274.633	135	133	0		0		0		0
TRINITY_DN29422_c1_g1	NN2	NE2	5.59619	2.1725	2.18974e-39	2.74095e-37	0	0	0	0	0.114	0	0.329	0	0.282	12.483	11.01	9.505	TRINITY_DN29422_c1_g1 No TRANSDECODER pass										0		0		0		0
TRINITY_DN62020_c0_g1	NN2	NE2	5.59429	0.131937	3.15591e-13	4.46654e-12	0	0	0	0	0	0	0	0	0.116	3.471	2.319	2.827	TRINITY_DN62020_c0_g1 No TRANSDECODER pass										0		0		0		0
TRINITY_DN37248_c1_g1	NN2	NE2	5.59068	2.1783	1.74917e-35	1.66947e-33	0	0	0	1.489	0	92.416	0.648	0	0	21.096	26.686	27.558	TRINITY_DN37248_c1_g1	---NA---	150	No Blast Hit							0		0		0		0
TRINITY_DN12882_c0_g1	NN2	NE2	5.56982	0.111837	1.3322e-13	1.97515e-12	0	0	0	0	0	0	0	0	0.199	4.848	3.639	4.511	TRINITY_DN12882_c0_g1	60S ribosomal L10	144	gi|674560880|emb|CDS24780.1|60S ribosomal protein L10 [Echinococcus granulosus]	CDS24780	2.81e-75	86.1111	236.113	144	124	0		0		0		0
TRINITY_DN52002_c0_g1	NN2	NE2	5.56957	0.111727	1.87158e-13	2.72459e-12	0	0	0	0	0	0	0	0	0.116	2.744	2.457	3.25	TRINITY_DN52002_c0_g1	Alt a 1 major	195	gi|1020697264|gb|KZM18300.1|hypothetical protein ST47_g10580 [Ascochyta rabiei]	KZM18300	1.72e-75	83.6478	236.498	159	133	0		0		0		0
TRINITY_DN23819_c0_g1	NN2	NE2	5.55441	3.04857	6.16332e-39	7.49961e-37	0	0	0	0	0	0	0	0	0.804	18.906	11.286	16.563	TRINITY_DN23819_c0_g1	histone H1-delta-like	288	gi|914231921|gb|AKV16246.1|putative histone protein [Pectinaria gouldii]	AKV16246	2.46e-24	74.4681	108.612	94	70	0		0		0		0
TRINITY_DN31010_c0_g2	NN2	NE2	5.55121	0.781725	2.96988e-19	8.12777e-18	0	0	0	0	0	0	0	0	0.597	15.062	12.821	9.572	TRINITY_DN31010_c0_g2	---NA---	118	No Blast Hit							0		0		0		0
TRINITY_DN19445_c0_g2	NN2	NE2	5.54658	0.0916466	1.71756e-12	2.18574e-11	0	0	0	0	0.171	0	0	0	0.133	4.094	3.233	2.446	TRINITY_DN19445_c0_g2	Cop c 2	153	gi|1029180656|gb|OAL45236.1|thioredoxin-domain-containing protein [Pyrenochaeta sp. DS3sAY3a]	OAL45236	5.21e-85	95.6204	258.84	137	131	0		0		1	95.6204	0
TRINITY_DN11482_c0_g1	NN2	NE2	5.54594	0.0911154	8.4828e-11	8.51682e-10	0	0	0	0	0	0	0	0	0.116	1.93	2.371	4.198	TRINITY_DN11482_c0_g1 No TRANSDECODER pass										0		0		0		0
TRINITY_DN15597_c0_g1	NN2	NE2	5.54564	0.0915781	1.93545e-13	2.81488e-12	0	0.293	0	0.598	0.611	0	0	0	0.249	6.717	6.406	5.315	TRINITY_DN15597_c0_g1 No TRANSDECODER pass										0		0		0		0
TRINITY_DN15639_c0_g1	NN2	NE2	5.54547	0.0913991	7.67232e-13	1.0273e-11	0	0	0	0	0	0	0	0	0.24	3.618	4.518	4.528	TRINITY_DN15639_c0_g1	---NA---	133	No Blast Hit							0		0		0		0
TRINITY_DN23790_c0_g1	NN2	NE2	5.54538	0.091273	2.54699e-12	3.15835e-11	0	0.348	0	0	0	0	0	0	0.298	5.653	6.786	9.2	TRINITY_DN23790_c0_g1 No TRANSDECODER pass										0		0		0		0
TRINITY_DN27431_c0_g1	NN2	NE2	5.54505	0.0914204	1.22816e-13	1.82889e-12	1.406	0.901	0	3.403	6.525	6.385	0	0	0.191	4.605	4.371	4.977	TRINITY_DN27431_c0_g1 No TRANSDECODER pass										0		0		0		0
TRINITY_DN16716_c0_g2	NN2	NE2	5.5391	0.781115	1.64652e-05	7.51577e-05	0	0.076	0	0.093	0	0	0	0.067	0	0	1.431	2.598	TRINITY_DN16716_c0_g2	oligopeptide transporter	761	gi|1046781602|gb|OCK89378.1|oligopeptide transporter [Cenococcum geophilum 1.58]	OCK89378	0	81.6689	1002.28	731	597	0		0		0		0
TRINITY_DN30176_c0_g1	NN2	NE2	5.53855	1.23984	3.19783e-24	1.33609e-22	0	0	0	0.106	0.313	0	0.097	0	0.174	4.051	5.708	5.569	TRINITY_DN30176_c0_g1	related to actin cytoskeleton (VIP1)	330	gi|1092151194|emb|CZT42973.1|related to actin cytoskeleton protein (VIP1) [Rhynchosporium secalis]	CZT42973	4.34e-153	83.4951	446.432	309	258	0		0		0		0
TRINITY_DN34973_c0_g1	NN2	NE2	5.53407	2.3183	1.55457e-45	2.6674e-43	0	0.152	0.065	2.632	1.464	5.003	0.145	0.202	0.124	8.111	8.131	8.244	TRINITY_DN34973_c0_g1	HSP20-like chaperone	325	gi|1070563190|ref|XP_018380092.1|HSP20-like chaperone, partial [Alternaria alternata]gi|1027154275|gb|OAG14671.1|HSP20-like chaperone, partial [Alternaria alternata]	XP_018380092, OAG14671	0	97.5309	631.328	324	316	1	97.5309	0		0		0
TRINITY_DN14527_c0_g1	NN2	NE2	5.5203	0.070627	1.83372e-12	2.32091e-11	0	0	0	0.213	0	0	0	0	0.174	3.783	3.57	5.222	TRINITY_DN14527_c0_g1 No TRANSDECODER pass										0		0		0		0
TRINITY_DN39415_c0_g1	NN2	NE2	5.50355	0.742405	4.44295e-17	9.56958e-16	0	0	0	0	0	0	0	0.304	0.29	9.202	7.855	14.938	TRINITY_DN39415_c0_g1	Amino-acid permease inda1	204	gi|909991735|gb|KNG49203.1|amino acid permease [Stemphylium lycopersici]	KNG49203	1.33e-94	83.6538	299.671	208	174	0		0		0		0
TRINITY_DN22183_c0_g1	NN2	NE2	5.49988	1.21258	5.19342e-23	1.98272e-21	0	0	0	21.282	6.994	0.32	0.822	0	0	11.825	14.27	15.412	TRINITY_DN22183_c0_g1 No TRANSDECODER pass										0		0		0		0
TRINITY_DN26136_c0_g1	NN2	NE2	5.49554	0.0497542	7.42291e-12	8.69622e-11	0	0	0	0.306	0	0	0	0	0.257	7.202	4.259	6.72	TRINITY_DN26136_c0_g1	host actin-	132	gi|379054858|gb|AFC88820.1|actin 5-like protein, partial [Miscanthus sinensis]	AFC88820	7.3e-88	99.2424	268.085	132	131	0		0		0		0
TRINITY_DN12052_c0_g1	NN2	NE2	5.49534	0.0495692	3.43166e-11	3.66724e-10	0	0	0.102	0	0	0	0	0	0.099	2.121	1.621	3.174	TRINITY_DN12052_c0_g1 No TRANSDECODER pass										0		0		0		0
TRINITY_DN40442_c0_g1	NN2	NE2	5.4952	0.0499334	5.82342e-13	7.91892e-12	0	0	0	0	0	0.154	0	0	0.116	2.865	2.725	2.387	TRINITY_DN40442_c0_g1	related to RCR2 Endoplasmic reticulum membrane	188	gi|1110583965|emb|CZR68877.1|related to RCR2 Endoplasmic reticulum membrane protein [Phialocephala subalpina]	CZR68877	2.83e-39	55.3299	144.05	197	109	0		0		0		0
TRINITY_DN31033_c0_g2	NN2	NE2	5.49151	1.55135	3.74433e-24	1.55803e-22	0	0	0	0	1.521	0.154	0.271	0	0.232	7.263	12.89	12.805	TRINITY_DN31033_c0_g2	---NA---	125	No Blast Hit							0		0		0		0
TRINITY_DN40996_c0_g1	NN2	NE2	5.46896	0.0284977	1.36143e-12	1.75561e-11	0	0	0	0	0	0	0	0	0.099	2.277	2.026	2.598	TRINITY_DN40996_c0_g1	peroxisomal catalase	252	gi|1029187286|gb|OAL51850.1|peroxisomal catalase-like protein [Pyrenochaeta sp. DS3sAY3a]	OAL51850	9.14e-169	97.5806	491.5	248	242	0		0		1	97.5806	0
TRINITY_DN26384_c0_g1	NN2	NE2	5.44393	0.00713482	1.0889e-11	1.24187e-10	0	0	0	0.306	0.313	0.345	0	0	0.257	4.96	7.346	4.968	TRINITY_DN26384_c0_g1	TPA_exp: ubiquitin	132	gi|1058166070|gb|JAS86683.1|hypothetical protein g.20612, partial [Homalodisca liturata]	JAS86683	4.47e-87	100	263.077	132	132	0		0		0		0
TRINITY_DN38712_c0_g3	NN2	NE2	5.44288	0.00707673	9.38112e-13	1.23927e-11	0	0.326	0	2.659	3.056	5.668	0	0	0.249	5.635	5.854	5.061	TRINITY_DN38712_c0_g3 No TRANSDECODER pass										0		0		0		0
TRINITY_DN37585_c1_g1	NN2	NE2	5.44282	2.55616	3.00298e-44	4.80193e-42	0	0	0.241	0.279	0.839	0	0	0	1.922	28.757	31.971	25.052	TRINITY_DN37585_c1_g1	TPA_exp: ubiquitin	144	gi|821485670|ref|XP_012405507.1|PREDICTED: polyubiquitin, partial [Sarcophilus harrisii]	XP_012405507	2.38e-97	100	292.352	144	144	0		0		0		0
TRINITY_DN60007_c0_g1	NN2	NE2	5.43951	0.007866	1.38659e-12	1.78614e-11	0	0	0	0	0	0.218	0.222	0	0	4.874	4.854	3.986	TRINITY_DN60007_c0_g1	replicase, partial	160	gi|117675672|emb|CAJ55469.1|replicase, partial [Grapevine rupestris stem pitting-associated virus]	CAJ55469	4.16e-112	100	330.487	160	160	0		0		0		0
TRINITY_DN5139_c0_g1	NN2	NE2	5.43929	0.00774393	9.04196e-13	1.19809e-11	0	0.272	0	1.622	0.825	1.215	0.261	0	0	5.185	4.906	5.349	TRINITY_DN5139_c0_g1	cysteine-rich receptor kinase 25	107	gi|296083442|emb|CBI23395.3|unnamed protein product, partial [Vitis vinifera]	CBI23395	7.24e-68	100	220.705	107	107	0		0		0		1	100
TRINITY_DN5011_c0_g1	NN2	NE2	5.43039	1.14324	8.40426e-24	3.41334e-22	0	0	0	0	0	0	0	0.523	0	9.184	8.157	9.801	TRINITY_DN5011_c0_g1	hypothetical protein H072_11450	99	gi|748525910|ref|XP_011116752.1|hypothetical protein H072_11450 [Dactylellina haptotyla CBS 200.50]gi|526192959|gb|EPS35259.1|hypothetical protein H072_11450 [Dactylellina haptotyla CBS 200.50]	XP_011116752, EPS35259	1.09e-49	92.5532	164.851	94	87	0		0		0		0
TRINITY_DN34308_c0_g1	NN2	NE2	5.42599	2.55366	2.4673e-48	4.86169e-46	0.029	0.217	0.046	5.503	3.27	3.467	0.106	0.025	0.091	3.203	3.466	3.783	TRINITY_DN34308_c0_g1	hypothetical protein CC77DRAFT_731687	818	gi|1070547108|ref|XP_018387882.1|hypothetical protein CC77DRAFT_731687 [Alternaria alternata]gi|1027162089|gb|OAG22461.1|hypothetical protein CC77DRAFT_731687 [Alternaria alternata]	XP_018387882, OAG22461	0	97.9218	1586.24	818	801	1	97.9218	0		0		0
TRINITY_DN36440_c0_g4	NN2	NE2	5.42579	2.00924	1.27497e-37	1.37113e-35	0	0.293	0	0.226	2.502	0	0.435	0.194	0.613	17.538	19.193	19.983	TRINITY_DN36440_c0_g4 No TRANSDECODER pass										0		0		0		0
TRINITY_DN6398_c0_g1	NN2	NE2	5.41468	0.661436	1.38863e-18	3.48778e-17	0	0	0	0	1.933	0	0	0	0.224	5.185	3.897	3.944	TRINITY_DN6398_c0_g1	hypothetical protein IQ06DRAFT_297279	164	gi|1028893447|gb|OAK95715.1|hypothetical protein IQ06DRAFT_297279 [Stagonospora sp. SRC1lsM3a]	OAK95715	1.89e-61	88.9655	199.134	145	129	0		0		0		0
TRINITY_DN31462_c0_g2	NN2	NE2	5.41439	0.661402	6.98681e-19	1.83799e-17	0	0	0	0	0	0	0	0	0.207	4.657	3.595	3.775	TRINITY_DN31462_c0_g2	predicted protein	278	gi|326503870|dbj|BAK02721.1|predicted protein [Hordeum vulgare subsp. vulgare]	BAK02721	1.17e-09	48.6188	68.9366	181	88	0		0		0		0
TRINITY_DN14030_c0_g2	NN2	NE2	5.41222	-0.0139327	2.33952e-11	2.56014e-10	0	0	0	0	0	0	0.251	0	0	6.008	5.07	3.546	TRINITY_DN14030_c0_g2 No TRANSDECODER pass										0		0		0		0
TRINITY_DN25265_c0_g1	NN2	NE2	5.41201	1.99245	9.75876e-35	8.82427e-33	0.202	0.174	0.056	1.967	3.44	3.058	0.058	0.051	0.191	5.488	5.251	4.156	TRINITY_DN25265_c0_g1 No TRANSDECODER pass										0		0		0		0
TRINITY_DN39389_c1_g2	NN2	NE2	5.40617	1.75654	4.21665e-32	3.12585e-30	0	0.119	0.009	0.239	0.242	0.102	0.222	0.202	0.099	8.319	9.45	7.524	TRINITY_DN39389_c1_g2	ammonium transporter	228	gi|1029180413|gb|OAL44994.1|ammonium transporter-like protein [Pyrenochaeta sp. DS3sAY3a]	OAL44994	7.62e-157	97.807	458.373	228	223	0		0		1	97.807	0
TRINITY_DN2828_c0_g1	NN2	NE2	5.39061	-0.0368735	4.77872e-11	4.9881e-10	0	0	0	0	0	0	0	0	0.091	2.112	2.337	1.303	TRINITY_DN2828_c0_g1	Intermediate filament ifa-1	325	gi|669224300|emb|CDW54395.1|Intermediate filament protein ifa 1 [Trichuris trichiura]gi|730371015|gb|KHJ42608.1|intermediate filament protein ifa-1 family protein [Trichuris suis]	CDW54395, KHJ42608	4.78e-40	58.5284	159.073	299	175	0		0		0		0
TRINITY_DN18775_c0_g1	NN2	NE2	5.39005	-0.0369266	2.14849e-11	2.3617e-10	0	0	0	0	0	0	0	0	0.174	4.588	3.863	2.776	TRINITY_DN18775_c0_g1 No TRANSDECODER pass										0		0		0		0
TRINITY_DN20523_c0_g1	NN2	NE2	5.38934	-0.037023	8.61564e-12	9.98629e-11	0	0	0	0	0	0	0	0	0.257	4.77	6.777	5.104	TRINITY_DN20523_c0_g1 No TRANSDECODER pass										0		0		0		0
TRINITY_DN56926_c0_g1	NN2	NE2	5.38862	-0.0371508	3.41299e-12	4.15793e-11	0	0.119	0	0	0	0	0	0	0.108	1.982	2.388	2.454	TRINITY_DN56926_c0_g1	short chain dehydrogenase reductase	248	gi|1028895870|gb|OAK98130.1|short chain dehydrogenase/reductase [Stagonospora sp. SRC1lsM3a]	OAK98130	1.12e-158	93.9516	455.292	248	233	0		0		0		0
TRINITY_DN24152_c0_g2	NN2	NE2	5.3839	-0.0362508	1.5858e-10	1.53708e-09	0	0	0	0	0	8.176	0.232	0	0	3.186	6.13	4.096	TRINITY_DN24152_c0_g2	replicase	158	gi|270297619|emb|CBG91881.1|replicase, partial [Grapevine rupestris stem pitting-associated virus]	CBG91881	1.92e-103	96.8354	308.916	158	153	0		0		0		0
TRINITY_DN33513_c1_g3	NN2	NE2	5.3727	1.71444	8.90092e-30	5.5367e-28	0	0	0	0	0	0	0	0	1.052	18.144	15.96	19.238	TRINITY_DN33513_c1_g3 No TRANSDECODER pass										0		0		0		0
TRINITY_DN53260_c0_g1	NN2	NE2	5.36222	0.619679	4.23709e-19	1.13816e-17	0	0	0	0	0	0.23	0.203	0	0.174	6.034	6.717	6.779	TRINITY_DN53260_c0_g1	---NA---	118	No Blast Hit							0		0		0		0
TRINITY_DN19945_c1_g1	NN2	NE2	5.36182	-0.0596805	5.85937e-11	6.02855e-10	0	0	0	0	0	0	0	0	0.224	3.367	5.898	4.934	TRINITY_DN19945_c1_g1	hypothetical protein IQ07DRAFT_669760	149	gi|1029188482|gb|OAL53044.1|hypothetical protein IQ07DRAFT_669760 [Pyrenochaeta sp. DS3sAY3a]	OAL53044	2.15e-67	98.1308	213.772	107	105	0		0		1	98.1308	0
TRINITY_DN26381_c0_g1	NN2	NE2	5.36166	-0.0595517	1.28782e-11	1.45568e-10	0	0.195	0	4.44	3.682	1.83	0	0	0.166	3.238	2.733	2.268	TRINITY_DN26381_c0_g1	hypothetical protein CC77DRAFT_1064464	165	gi|1070558228|ref|XP_018382624.1|hypothetical protein CC77DRAFT_1064464 [Alternaria alternata]gi|1027156818|gb|OAG17203.1|hypothetical protein CC77DRAFT_1064464 [Alternaria alternata]	XP_018382624, OAG17203	1.02e-90	93.4641	273.863	153	143	1	93.4641	0		0		0
TRINITY_DN20215_c0_g1	NN2	NE2	5.36152	-0.0596424	1.99857e-11	2.21161e-10	0	0	0	0	0	0	0	0	0.124	3.272	2.181	2.438	TRINITY_DN20215_c0_g1	40S ribosomal S5	205	gi|585722330|ref|XP_006903089.1|PREDICTED: 40S ribosomal protein S5-like [Elephantulus edwardii]	XP_006903089	2.71e-110	86.4078	327.405	206	178	0		0		0		0
TRINITY_DN19821_c0_g1	NN2	NE2	5.3612	-0.0596799	1.18885e-11	1.34581e-10	0	1.14	0	0	0	0	0	0	0.191	4.9	3.432	4.071	TRINITY_DN19821_c0_g1	mannitol-1-phosphate 5-dehydrogenase	116	gi|1069191336|ref|XP_018064917.1|putative mannitol-1-phosphate 5-dehydrogenase [Phialocephala scopiformis]gi|972533926|gb|KUJ10562.1|putative mannitol-1-phosphate 5-dehydrogenase [Phialocephala scopiformis]	XP_018064917, KUJ10562	1.95e-55	88.7931	189.119	116	103	0		0		0		0
TRINITY_DN30984_c0_g2	NN2	NE2	5.359	0.62043	7.42135e-18	1.71584e-16	0.164	0	0.056	2.738	2.801	7.319	0.145	0	0	1.861	1.966	1.82	TRINITY_DN30984_c0_g2	vacuolar amino acid transporter 6	458	gi|1070559728|ref|XP_018382123.1|hypothetical protein CC77DRAFT_971207 [Alternaria alternata]gi|1027156315|gb|OAG16702.1|hypothetical protein CC77DRAFT_971207 [Alternaria alternata]	XP_018382123, OAG16702	0	99.5624	929.087	457	455	1	99.5624	0		0		0
TRINITY_DN12262_c0_g1	NN2	NE2	5.35754	-0.0588305	6.0102e-12	7.12868e-11	0	0	0	0	0	0	0.261	0	0	5.488	4.915	4.232	TRINITY_DN12262_c0_g1 No TRANSDECODER pass										0		0		0		0
TRINITY_DN26151_c0_g1	NN2	NE2	5.34925	0.604521	2.1547e-18	5.30717e-17	0	0	0.157	0	0	0	0	0	0.29	4.995	5.009	5.975	TRINITY_DN26151_c0_g1	dynein light chain type	183	gi|296818277|ref|XP_002849475.1|dynein light chain [Arthroderma otae CBS 113480]gi|238839928|gb|EEQ29590.1|dynein light chain [Arthroderma otae CBS 113480]	XP_002849475, EEQ29590	1.06e-05	61.039	51.9878	77	47	0		0		0		0
TRINITY_DN42846_c0_g1	NN2	NE2	5.34742	0.604783	4.76177e-17	1.02202e-15	0	0	0.074	0	0	0	0	0.076	0.075	2.069	2.733	3.326	TRINITY_DN42846_c0_g1 No TRANSDECODER pass										0		0		0		0
TRINITY_DN33871_c0_g1	NN2	NE2	5.33443	2.12032	9.83031e-39	1.15476e-36	0.212	0.804	0	0.239	2.801	1.433	0.174	0	1.102	17.512	20.365	18.942	TRINITY_DN33871_c0_g1	hypothetical protein GMDG_02051	110	gi|831341206|ref|XP_012740455.1|hypothetical protein GMDG_02051 [Pseudogymnoascus destructans 20631-21]gi|440636338|gb|ELR06257.1|hypothetical protein GMDG_02051 [Pseudogymnoascus destructans 20631-21]gi|1026906292|gb|OAF58495.1|hypothetical protein VC83_05015 [Pseudogymnoascus destructans]	XP_012740455, ELR06257, OAF58495	2.02e-11	55.8333	67.3958	120	67	0		0		0		0
TRINITY_DN43560_c0_g1	NN2	NE2	5.3339	-0.082429	5.30359e-11	5.49093e-10	0	0	0	0	0	0	0	0	0.083	1.671	2.199	1.329	TRINITY_DN43560_c0_g1	c2h2 transcription factor	345	gi|1029184258|gb|OAL48828.1|hypothetical protein IQ07DRAFT_601415 [Pyrenochaeta sp. DS3sAY3a]	OAL48828	0	82.9016	532.332	386	320	0		0		1	82.9016	0
TRINITY_DN9069_c0_g1	NN2	NE2	5.33317	-0.0827452	1.64934e-10	1.59614e-09	0	0	0	0	0.313	0	0	0	0.124	1.775	2.863	3.309	TRINITY_DN9069_c0_g1	---NA---	128	No Blast Hit							0		0		0		0
TRINITY_DN56772_c0_g1	NN2	NE2	5.33261	0.590089	1.23734e-18	3.14138e-17	0	0.228	0	4.759	2.36	6.717	0	0	0.099	1.775	1.655	1.794	TRINITY_DN56772_c0_g1	oleate delta-12 desaturase	494	gi|1070561820|ref|XP_018381053.1|oleate delta-12 desaturase [Alternaria alternata]gi|1027155241|gb|OAG15632.1|oleate delta-12 desaturase [Alternaria alternata]	XP_018381053, OAG15632	0	100	858.596	412	412	1	100	0		0		0
TRINITY_DN53536_c0_g1	NN2	NE2	5.33253	-0.082595	7.06441e-12	8.3017e-11	0	0	0	0	0	0	0	0	0.141	2.753	3.302	3.047	TRINITY_DN53536_c0_g1 No TRANSDECODER pass										0		0		0		0
TRINITY_DN31495_c0_g1	NN2	NE2	5.33239	-0.0826379	6.87873e-12	8.09597e-11	0.125	0.065	0.065	2.473	2.331	3.992	0	0	0.058	1.134	1.285	1.329	TRINITY_DN31495_c0_g1 No TRANSDECODER pass										0		0		0		0
TRINITY_DN7884_c0_g1	NN2	NE2	5.32988	-0.0823785	7.6946e-11	7.78689e-10	0	0	0	0	0	0	0	0.118	0	2.467	1.742	2.979	TRINITY_DN7884_c0_g1 No TRANSDECODER pass										0		0		0		0
TRINITY_DN47443_c0_g1	NN2	NE2	5.32714	0.591088	3.03234e-17	6.64373e-16	0	0	0	0	0.085	0	0.087	0.076	0	2.831	2.362	2.861	TRINITY_DN47443_c0_g1 No TRANSDECODER pass										0		0		0		0
TRINITY_DN36364_c0_g2	NN2	NE2	5.32577	4.27722	2.477e-105	4.20292e-102	0.193	3.584	0.361	0.824	11.302	1.011	3.152	0.742	2.303	98.337	82.824	92.253	TRINITY_DN36364_c0_g2	chaperone heat shock Hsp12	116	gi|1028892751|gb|OAK95021.1|hypothetical protein IQ06DRAFT_352762 [Stagonospora sp. SRC1lsM3a]	OAK95021	9.23e-44	89.8876	150.214	89	80	0		0		0		0
TRINITY_DN4066_c0_g1	NN2	NE2	5.31411	1.38247	2.21099e-25	1.01699e-23	0	0	0	0	0	0	0.135	0	0.365	8.302	8.933	6.61	TRINITY_DN4066_c0_g1 No TRANSDECODER pass										0		0		0		0
TRINITY_DN57369_c0_g1	NN2	NE2	5.30876	1.37264	9.69862e-23	3.58614e-21	0	0	0	0	0	0	0	0	0.53	7.912	7.079	10.859	TRINITY_DN57369_c0_g1	40s ribosomal s7	156	gi|1029190758|gb|OAL55317.1|hypothetical protein IQ07DRAFT_582817 [Pyrenochaeta sp. DS3sAY3a]	OAL55317	1.59e-88	92.9487	268.085	156	145	0		0		1	92.9487	0
TRINITY_DN2757_c0_g1	NN2	NE2	5.30499	-0.106041	1.27857e-09	1.092e-08	0	0	0	0	0	0	0	0	0.133	1.489	3.138	3.394	TRINITY_DN2757_c0_g1	alpha	230	gi|403492590|gb|AFR46077.1|alpha tubulin, partial [Philodina flaviceps]	AFR46077	4.48e-166	100	476.863	230	230	0		0		0		0
TRINITY_DN29303_c1_g1	NN2	NE2	5.3043	-0.10581	3.70825e-11	3.94075e-10	0	0.348	0	0.359	4.549	1.19	0	0	0.149	2.086	2.957	2.04	TRINITY_DN29303_c1_g1	family 61 glycosyl hydrolase	180	gi|1040516614|gb|OBT55766.1|hypothetical protein VE04_03380 [Pseudogymnoascus sp. 24MN13]	OBT55766	2.21e-70	76.9663	225.713	178	137	0		0		0		0
TRINITY_DN23563_c0_g1	NN2	NE2	5.30406	-0.105783	1.66422e-11	1.85913e-10	0	0	0	3.057	3.312	3.25	0	0	0.075	1.541	1.63	1.244	TRINITY_DN23563_c0_g1	hypothetical protein IQ06DRAFT_377937	320	gi|1028897853|gb|OAL00109.1|hypothetical protein IQ06DRAFT_377937 [Stagonospora sp. SRC1lsM3a]	OAL00109	4.56e-78	68.4028	259.996	288	197	0		0		0		0
TRINITY_DN49740_c0_g1	NN2	NE2	5.30264	-0.105238	7.82031e-10	6.8753e-09	0	0	0	0	0.114	0	0	0.101	0	2.632	2.035	1.168	TRINITY_DN49740_c0_g1	MSF1-domain-containing	183	gi|1029183963|gb|OAL48533.1|MSF1-domain-containing protein [Pyrenochaeta sp. DS3sAY3a]	OAL48533	1.13e-124	96.7213	362.459	183	177	0		0		1	96.7213	0
TRINITY_DN42579_c0_g1	NN2	NE2	5.30258	-0.105249	3.99556e-10	3.66244e-09	0	0	0	0	0.043	0.102	0	0.084	0	1.541	2.199	1.041	TRINITY_DN42579_c0_g1	bzip transcription factor	133	gi|1020700388|gb|KZM21079.1|hypothetical protein ST47_g7754 [Ascochyta rabiei]	KZM21079	9.47e-75	95.9677	232.646	124	119	0		0		0		0
TRINITY_DN18755_c0_g1	NN2	NE2	5.29988	-0.105036	3.85519e-11	4.08271e-10	0	0	0	0	0	0	0.203	0	0	4.553	3.423	3.115	TRINITY_DN18755_c0_g1	related to PRM1 Pheromone-regulated multispanning membrane involved in membrane fusion during mating	176	gi|1092180283|emb|CZS88120.1|related to PRM1 Pheromone-regulated multispanning membrane protein involved in membrane fusion during mating [Rhynchosporium commune]	CZS88120	3.65e-66	78.9773	227.254	176	139	0		0		0		0
TRINITY_DN26333_c0_g1	NN2	NE2	5.29746	2.81714	6.65614e-53	1.6801e-50	0.135	0.152	0	0	0.469	0.179	0.445	0	1.168	22.801	23.168	24.858	TRINITY_DN26333_c0_g1 No TRANSDECODER pass										0		0		0		0
TRINITY_DN20117_c0_g1	NN2	NE2	5.29543	0.561343	5.22495e-15	9.13977e-14	0	0	0	0	0	0	0.077	0	0.066	1.757	3.078	2.488	TRINITY_DN20117_c0_g1	bZIP transcription factor ( )	403	gi|1029180894|gb|OAL45473.1|hypothetical protein IQ07DRAFT_591278 [Pyrenochaeta sp. DS3sAY3a]	OAL45473	0	93.7965	705.671	403	378	0		0		1	93.7965	0
TRINITY_DN43836_c0_g1	NN2	NE2	5.28895	1.35583	2.69453e-25	1.2283e-23	0.221	0	0	0	0.625	0	0	0	0.845	14.794	12.39	13.677	TRINITY_DN43836_c0_g1	---NA---	144	No Blast Hit							0		0		0		0
TRINITY_DN18567_c0_g2	NN2	NE2	5.27914	-0.129642	1.8266e-07	1.13229e-06	0	0	0	0	0	0	0	0	0.166	5.514	1.121	3.783	TRINITY_DN18567_c0_g2 No TRANSDECODER pass										0		0		0		0
TRINITY_DN57755_c0_g1	NN2	NE2	5.27452	-0.12946	2.75769e-11	2.98883e-10	0	0	0	0	0	0.064	0	0	0.149	2.865	3.32	2.522	TRINITY_DN57755_c0_g1 No TRANSDECODER pass										0		0		0		0
TRINITY_DN54573_c0_g1	NN2	NE2	5.2707	-0.128743	1.69814e-11	1.89356e-10	0	0	0	0	0	0	0.174	0	0	3.289	3.104	2.835	TRINITY_DN54573_c0_g1	---NA---	195	No Blast Hit							0		0		0		0
TRINITY_DN60912_c0_g1	NN2	NE2	5.27008	-0.128722	9.19033e-11	9.19093e-10	0	0.119	0.102	3.084	4.265	6.948	0.116	0	0	1.645	2.535	1.862	TRINITY_DN60912_c0_g1	MLP 43	151	gi|147789187|emb|CAN75773.1|hypothetical protein VITISV_033952 [Vitis vinifera]gi|297737684|emb|CBI26885.3|unnamed protein product, partial [Vitis vinifera]	CAN75773, CBI26885	7.14e-106	100	311.612	151	151	0		0		0		1	100
TRINITY_DN20630_c0_g1	NN2	NE2	5.25494	-0.154265	0.000114112	0.000453038	0	0	0	0.133	0	0	0	0	0.058	1.186	0	2.251	TRINITY_DN20630_c0_g1	MFS general substrate transporter	471	gi|682405139|gb|KFY80675.1|hypothetical protein V499_00503 [Pseudogymnoascus sp. VKM F-103]	KFY80675	0	88.9831	800.816	472	420	0		0		0		0
TRINITY_DN28736_c5_g3	NN2	NE2	5.25233	1.60173	1.10056e-27	6.0674e-26	0	0	0	0	0	0	0	0	0.555	9.401	8.001	9.53	TRINITY_DN28736_c5_g3	dehydrin 2b	246	gi|1029192541|gb|OAL57099.1|hypothetical protein IQ07DRAFT_594520 [Pyrenochaeta sp. DS3sAY3a]	OAL57099	3.01e-76	83.3333	246.899	246	205	0		0		1	83.3333	0
TRINITY_DN52218_c0_g1	NN2	NE2	5.24749	-0.153381	4.45582e-09	3.52564e-08	0	0.185	0	0	0.398	0	0	0	0.157	2.441	4.897	2.192	TRINITY_DN52218_c0_g1	hypothetical protein RJ55_08542	143	gi|1057458234|gb|ODA75901.1|hypothetical protein RJ55_08542 [Drechmeria coniospora]	ODA75901	6.86e-22	65.9574	95.1301	94	62	0		0		0		0
TRINITY_DN14829_c0_g1	NN2	NE2	5.24529	-0.153602	6.10822e-10	5.45809e-09	0	0	0	0	0	0	0	0	0.099	2.588	1.354	1.803	TRINITY_DN14829_c0_g1	hypothetical protein ALT_4878	279	gi|952549589|dbj|GAQ07557.1|hypothetical protein ALT_4878 [Aspergillus lentulus]	GAQ07557	1.24e-14	43.7262	82.0333	263	115	0		0		0		0
TRINITY_DN52845_c0_g1	NN2	NE2	5.24511	-0.153592	3.95013e-10	3.62514e-09	0	0	0	0	0	0	0	0	0.099	1.411	2.561	2.006	TRINITY_DN52845_c0_g1	polyketide synthase	185	gi|1029181551|gb|OAL46128.1|ketoacyl-synt-domain-containing protein [Pyrenochaeta sp. DS3sAY3a]	OAL46128	2.11e-120	98.9189	387.497	185	183	0		0		1	98.9189	0
TRINITY_DN36440_c0_g2	NN2	NE2	5.24456	0.515527	6.68596e-18	1.55524e-16	0	0	0.315	2.459	7.222	0.589	0	0.312	0.298	9.903	9.346	11.164	TRINITY_DN36440_c0_g2 No TRANSDECODER pass										0		0		0		0
TRINITY_DN47574_c0_g1	NN2	NE2	5.24442	-0.153527	5.15214e-11	5.34318e-10	0	0	0	0	0	0	0	0	0.166	3.134	3.768	2.861	TRINITY_DN47574_c0_g1 No TRANSDECODER pass										0		0		0		0
TRINITY_DN57784_c0_g1	NN2	NE2	5.24421	-0.153586	4.98248e-11	5.18307e-10	0	0	0	0	0	0	0	0	0.116	2.614	2.035	2.133	TRINITY_DN57784_c0_g1	troponin i	237	gi|1101396537|dbj|GAU91031.1|hypothetical protein RvY_03362 [Ramazzottius varieornatus]	GAU91031	6.36e-32	63.2432	127.872	185	117	0		0		0		0
TRINITY_DN28964_c0_g2	NN2	NE2	5.2429	1.60283	2.82573e-26	1.39424e-24	0	0	0	0	0.128	0	0.184	0.084	0.108	3.653	4.354	5.738	TRINITY_DN28964_c0_g2	related to krueppel	156	gi|682332877|gb|KFY31212.1|hypothetical protein V493_01301 [Pseudogymnoascus sp. VKM F-4281 (FW-2241)]	KFY31212	2.29e-81	87.8981	254.988	157	138	0		0		0		0
TRINITY_DN62551_c0_g1	NN2	NE2	5.24194	-0.153227	6.65323e-11	6.8166e-10	0	0.087	0	0	0.185	0	0	0.076	0	1.714	1.242	1.49	TRINITY_DN62551_c0_g1	ornithine monooxygenase	332	gi|1028904116|gb|OAL06365.1|hypothetical protein IQ06DRAFT_323349 [Stagonospora sp. SRC1lsM3a]	OAL06365	1.96e-164	82.2289	478.789	332	273	0		0		0		0
TRINITY_DN5651_c0_g1	NN2	NE2	5.24169	0.516491	2.65733e-16	5.25989e-15	0	0	0	0	0	0.102	0.087	0.076	0	2.562	2.75	2.057	TRINITY_DN5651_c0_g1	potassium sodium efflux P-type ATPase	389	gi|1110600300|emb|CZR53360.1|related to Ca2+-transporting ATPase [Phialocephala subalpina]	CZR53360	0	90.2813	662.529	391	353	0		0		0		0
TRINITY_DN15231_c0_g1	NN2	NE2	5.24041	-0.152721	7.21396e-11	7.32719e-10	0	0.489	0	0	1.521	0	0.097	0	0	1.948	2.406	1.837	TRINITY_DN15231_c0_g1	FAS1 domain-containing	326	gi|396463603|ref|XP_003836412.1|hypothetical protein LEMA_P039480.1 [Leptosphaeria maculans JN3]gi|312212965|emb|CBX93047.1|hypothetical protein LEMA_P039480.1 [Leptosphaeria maculans JN3]	XP_003836412, CBX93047	3.07e-173	84.0491	501.901	326	274	0		0		0		0
TRINITY_DN50809_c0_g1	NN2	NE2	5.23519	1.31241	7.63545e-23	2.86841e-21	0	1.119	0	39.534	22.461	80.491	0.271	0.245	0.472	14.976	11.097	17.858	TRINITY_DN50809_c0_g1	MFS general substrate transporter	105	gi|1028891546|gb|OAK93822.1|MFS general substrate transporter [Stagonospora sp. SRC1lsM3a]	OAK93822	1.57e-23	82.8571	105.145	70	58	0		0		0		0
TRINITY_DN25982_c0_g1	NN2	NE2	5.21343	-0.178114	1.42434e-10	1.38896e-09	0.27	0.76	0.139	4.732	3.767	6.18	0	0	0.133	1.956	2.776	2.708	TRINITY_DN25982_c0_g1 No TRANSDECODER pass										0		0		0		0
TRINITY_DN15171_c0_g1	NN2	NE2	5.20934	0.938917	1.15591e-20	3.56605e-19	0	0.206	0	0	0	0	0	0.093	0.174	3.428	4.768	4.113	TRINITY_DN15171_c0_g1	30 kDa heat shock	242	gi|1066294969|ref|XP_018030665.1|HSP20-like chaperone [Paraphaeosphaeria sporulosa]gi|1027139843|gb|OAG00300.1|HSP20-like chaperone [Paraphaeosphaeria sporulosa]	XP_018030665, OAG00300	1.32e-106	85.7143	318.931	203	174	0		0		0		0
TRINITY_DN900_c0_g1	NN2	NE2	5.2089	-0.177084	1.16696e-09	1.00306e-08	0	0.174	0	2.247	1.948	1.689	0.058	0	0	1.229	0.983	0.601	TRINITY_DN900_c0_g1	C6 sexual development transcription factor	413	gi|1070550598|ref|XP_018386714.1|hypothetical protein CC77DRAFT_934986 [Alternaria alternata]gi|1027160918|gb|OAG21293.1|hypothetical protein CC77DRAFT_934986 [Alternaria alternata]	XP_018386714, OAG21293	0	100	864.759	413	413	1	100	0		0		0
TRINITY_DN20132_c1_g2	NN2	NE2	5.19859	0.926762	1.55197e-19	4.32879e-18	0	0	0	0	0	0	0	0	0.24	3.869	2.983	4.46	TRINITY_DN20132_c1_g2	lipid binding	320	gi|1029182011|gb|OAL46587.1|hypothetical protein IQ07DRAFT_155694 [Pyrenochaeta sp. DS3sAY3a]	OAL46587	0	97.5	596.275	320	312	0		0		1	97.5	0
TRINITY_DN39339_c1_g3	NN2	NE2	5.1964	1.56655	1.39078e-23	5.56713e-22	0	0.152	0	0.266	0.327	2.802	0.638	0	0.141	8.102	10.088	12.958	TRINITY_DN39339_c1_g3 No TRANSDECODER pass										0		0		0		0
TRINITY_DN12720_c0_g1	NN2	NE2	5.18634	0.915225	7.16654e-19	1.8788e-17	0	0	0	0	0.199	0	0	0	0.249	2.874	4.38	4.376	TRINITY_DN12720_c0_g1 No TRANSDECODER pass										0		0		0		0
TRINITY_DN35692_c0_g2	NN2	NE2	5.18563	0.469343	2.79147e-14	4.51096e-13	0	0	0	0	0	0.755	0.329	0.295	0	10.76	6.294	10.52	TRINITY_DN35692_c0_g2	heat shock 70 kDa	123	gi|154312262|ref|XP_001555459.1|heat shock 70 kDa protein 2 [Botrytis cinerea B05.10]	XP_001555459	2.89e-76	99.187	247.669	123	122	0		0		0		0
TRINITY_DN56744_c0_g1	NN2	NE2	5.18163	-0.203009	1.16372e-10	1.1495e-09	0	0.087	0	1.755	0.753	0.832	0	0	0.075	1.281	1.474	1.633	TRINITY_DN56744_c0_g1	chloride channel 3	364	gi|1070548678|ref|XP_018387616.1|hypothetical protein CC77DRAFT_1007653 [Alternaria alternata]gi|1027161822|gb|OAG22195.1|hypothetical protein CC77DRAFT_1007653 [Alternaria alternata]	XP_018387616, OAG22195	0	99.7214	745.347	359	358	1	99.7214	0		0		0
TRINITY_DN26353_c0_g1	NN2	NE2	5.17369	0.453143	2.26159e-15	4.09931e-14	0	0.391	0	0	0	0	0	0.169	0.166	5.393	6.648	3.851	TRINITY_DN26353_c0_g1	bli-3	147	gi|1069177840|ref|XP_018071274.1|hypothetical protein LY89DRAFT_645950 [Phialocephala scopiformis]gi|972540297|gb|KUJ16919.1|hypothetical protein LY89DRAFT_645950 [Phialocephala scopiformis]	XP_018071274, KUJ16919	1.12e-78	88.4354	244.588	147	130	0		0		0		0
TRINITY_DN27452_c0_g2	NN2	NE2	5.17269	0.452747	8.24182e-15	1.41655e-13	0	0	0.269	0	0.313	0.333	0	0.262	0.249	5.402	9.458	9.276	TRINITY_DN27452_c0_g2	Family A G -coupled receptor	135	gi|1110583789|emb|CZR69023.1|probable opsin-1 [Phialocephala subalpina]	CZR69023	5.92e-35	78.3505	134.42	97	76	0		0		0		0
TRINITY_DN34272_c0_g1	NN2	NE2	5.16385	1.96372	1.32026e-35	1.26406e-33	0	0.684	0	0	0.213	0	0.203	0.211	0.679	13.011	12.028	13.466	TRINITY_DN34272_c0_g1	---NA---	111	No Blast Hit							0		0		0		0
TRINITY_DN35876_c0_g1	NN2	NE2	5.15898	2.13542	1.89929e-35	1.80149e-33	0.356	0.836	0.12	23.183	38.127	55.081	0.28	0.118	0.58	11.911	11.597	15.057	TRINITY_DN35876_c0_g1 No TRANSDECODER pass										0		0		0		0
TRINITY_DN20674_c0_g1	NN2	NE2	5.15178	-0.228341	1.81457e-08	1.30894e-07	0.116	0	0	0.133	1.066	0.589	0	0	0.108	0.97	2.647	2.446	TRINITY_DN20674_c0_g1 No TRANSDECODER pass										0		0		0		0
TRINITY_DN10203_c0_g1	NN2	NE2	5.14983	-0.228449	1.46793e-09	1.24572e-08	0	0	0	0	0	0	0	0	0.124	1.731	2.043	3.072	TRINITY_DN10203_c0_g1	superoxide dismutase	237	gi|551064524|ref|WP_022796445.1|superoxide dismutase [Bavariicoccus seileri]	WP_022796445	4.65e-60	63.6364	200.675	220	140	0		0		0		0
TRINITY_DN7843_c0_g1	NN2	NE2	5.14955	-0.228367	3.64953e-10	3.36546e-09	0	0	0	0	0	0	0	0	0.141	2.086	2.526	3.258	TRINITY_DN7843_c0_g1	40S ribosomal S9	194	gi|62083481|gb|AAX62465.1|ribosomal protein S9 [Lysiphlebus testaceipes]gi|62083483|gb|AAX62466.1|ribosomal protein S9 variant 1 [Lysiphlebus testaceipes]	AAX62465, AAX62466	6.44e-109	92.6702	322.783	191	177	0		0		0		0
TRINITY_DN58040_c0_g1	NN2	NE2	5.14687	-0.227999	8.38714e-10	7.34404e-09	0	0	0.102	0.332	0.455	0.985	0	0.101	0	1.29	1.647	2.175	TRINITY_DN58040_c0_g1	TMV resistance N	311	gi|1104674085|ref|XP_019071928.1|PREDICTED: TMV resistance protein N [Vitis vinifera]	XP_019071928	0	94.8718	577.015	312	296	0		0		0		1	94.8718
TRINITY_DN25616_c0_g1	NN2	NE2	5.13357	0.867994	1.01237e-18	2.60487e-17	0	0	0	0	0	0	0	0	0.282	3.532	5.191	3.682	TRINITY_DN25616_c0_g1	---NA---	298	No Blast Hit							0		0		0		0
TRINITY_DN20218_c0_g1	NN2	NE2	5.13318	0.420959	5.90335e-15	1.02735e-13	0.067	0.119	0.074	3.536	2.275	4.657	0.039	0	0.033	1.073	1.25	0.88	TRINITY_DN20218_c0_g1	guanine nucleotide binding alpha subunit	355	gi|1070554042|ref|XP_018384847.1|guanine nucleotide binding protein, alpha subunit [Alternaria alternata]gi|1027159047|gb|OAG19426.1|guanine nucleotide binding protein, alpha subunit [Alternaria alternata]	XP_018384847, OAG19426	0	100	734.561	351	351	1	100	0		0		0
TRINITY_DN61946_c0_g1	NN2	NE2	5.11724	-0.254192	3.86631e-09	3.08235e-08	0	0	0	0	0	0	0	0	0.157	3.03	1.819	3.749	TRINITY_DN61946_c0_g1 No TRANSDECODER pass										0		0		0		0
TRINITY_DN16300_c0_g1	NN2	NE2	5.11692	-0.253936	2.50999e-10	2.36678e-09	0	0	0	0	0	0	0	0	0.207	4.268	3.742	3.394	TRINITY_DN16300_c0_g1	60S acidic ribosomal P0	120	gi|1131317877|gb|JAV09298.1|putative 60s acidic ribosomal protein [Nyssomyia neivai]	JAV09298	9.27e-28	76.4706	114.775	85	65	0		0		0		0
TRINITY_DN1266_c0_g1	NN2	NE2	5.11692	-0.253936	2.50415e-10	2.36274e-09	0.096	0	0.046	1.09	1.009	1.766	0	0	0.05	0.935	0.836	0.745	TRINITY_DN1266_c0_g1	MFS peptide transporter Ptr2	574	gi|1070556986|ref|XP_018383332.1|PTR2-domain-containing protein [Alternaria alternata]gi|1027157528|gb|OAG17911.1|PTR2-domain-containing protein [Alternaria alternata]	XP_018383332, OAG17911	0	99.8258	1176.77	574	573	1	99.8258	0		0		0
TRINITY_DN35638_c0_g1	NN2	NE2	5.11365	0.404393	3.54557e-14	5.66069e-13	0.144	0.185	0	3.935	2.658	12.731	0.319	0	0.033	1.359	1.078	1.396	TRINITY_DN35638_c0_g1	sequence-specific DNA binding RNA polymerase II transcription factor	485	gi|1070555846|ref|XP_018384180.1|hypothetical protein CC77DRAFT_1010661 [Alternaria alternata]gi|1027158378|gb|OAG18759.1|hypothetical protein CC77DRAFT_1010661 [Alternaria alternata]	XP_018384180, OAG18759	0	95.9267	873.233	491	471	1	95.9267	0		0		0
TRINITY_DN14531_c0_g2	NN2	NE2	5.11192	-0.253215	1.60486e-09	1.3544e-08	0	0	0	0	0	0.333	0.213	0	0	2.355	4.302	3.521	TRINITY_DN14531_c0_g2	60S ribosomal L18	168	gi|831345459|ref|XP_012742579.1|hypothetical protein GMDG_04159, partial [Pseudogymnoascus destructans 20631-21]gi|440639754|gb|ELR09673.1|hypothetical protein GMDG_04159, partial [Pseudogymnoascus destructans 20631-21]	XP_012742579, ELR09673	1.37e-102	96.2963	306.605	162	156	0		0		0		0
TRINITY_DN6191_c0_g1	NN2	NE2	5.11045	-0.253416	3.92245e-09	3.12629e-08	0	0	0	0	0	0	0.213	0	0	3.445	2.069	4.266	TRINITY_DN6191_c0_g1	---NA---	168	No Blast Hit							0		0		0		0
TRINITY_DN35283_c1_g1	NN2	NE2	5.10429	2.94201	2.48297e-51	5.78892e-49	0.607	0	0	0	0	1.331	0.367	0.177	0.696	16.317	12.14	15.184	TRINITY_DN35283_c1_g1 No TRANSDECODER pass										0		0		0		0
TRINITY_DN15129_c0_g2	NN2	NE2	5.10049	0.386721	8.26049e-13	1.10267e-11	0	0.293	0	0	0	0	0.058	0	0.166	3.774	1.793	3.648	TRINITY_DN15129_c0_g2	probable mismatched base pair and cruciform DNA recognition	174	gi|1092153018|emb|CZT41211.1|probable mismatched base pair and cruciform DNA recognition protein [Rhynchosporium secalis]	CZT41211	1.69e-79	83.7209	246.514	172	144	0		0		0		0
TRINITY_DN17961_c0_g1	NN2	NE2	5.10007	0.386458	2.10844e-12	2.6446e-11	0	0.424	0	0	1.024	0	0	0	0.265	3.229	3.578	6.61	TRINITY_DN17961_c0_g1	extracellular SCP domain-containing Pry1	147	gi|1092152779|emb|CZT41440.1|uncharacterized protein RSE6_01180 [Rhynchosporium secalis]	CZT41440	1.63e-10	66.1765	67.781	68	45	0		0		0		0
TRINITY_DN26184_c0_g1	NN2	NE2	5.08663	0.831693	4e-20	1.1838e-18	0.096	0.13	0.046	3.071	1.507	3.25	0.029	0	0.041	0.857	1	1.058	TRINITY_DN26184_c0_g1	signal transduction	1103	gi|330914680|ref|XP_003296737.1|hypothetical protein PTT_06917 [Pyrenophora teres f. teres 0-1]gi|311330975|gb|EFQ95160.1|hypothetical protein PTT_06917 [Pyrenophora teres f. teres 0-1]	XP_003296737, EFQ95160	0	84.7111	1748.02	1125	953	0		0		0		0
TRINITY_DN12669_c0_g1	NN2	NE2	5.08328	-0.280163	4.61801e-10	4.21276e-09	0	0	0	0	0	0	0	0	0.224	4.501	3.664	3.58	TRINITY_DN12669_c0_g1 No TRANSDECODER pass										0		0		0		0
TRINITY_DN36238_c2_g3	NN2	NE2	5.08039	1.17276	1.07431e-23	4.34015e-22	0	0.348	0	0	0	0	0.338	0	0.29	8.873	7.587	7.947	TRINITY_DN36238_c2_g3	hypothetical protein PENARI_c003G04999	143	gi|1083161413|gb|OGE55863.1|hypothetical protein PENARI_c003G04999 [Penicillium arizonense]	OGE55863	1.11e-35	65.4676	131.724	139	91	0		0		0		0
TRINITY_DN47947_c0_g1	NN2	NE2	5.07732	-0.279619	2.77799e-09	2.26375e-08	0	0	0	0	1.038	0.192	0.164	0	0	1.982	2.164	3.352	TRINITY_DN47947_c0_g1	DUF636 domain	164	gi|1028904141|gb|OAL06390.1|hypothetical protein IQ06DRAFT_343602 [Stagonospora sp. SRC1lsM3a]	OAL06390	2.02e-77	90.4412	239.58	136	123	0		0		0		0
TRINITY_DN9615_c0_g1	NN2	NE2	5.07575	0.81925	1.28839e-18	3.25746e-17	0	0.076	0	0	0	0	0	0.067	0.133	3.48	2.656	2.268	TRINITY_DN9615_c0_g1	nitrate transporter	391	gi|1046805033|gb|OCL10752.1|nitrate transporter [Glonium stellatum]	OCL10752	8.04e-170	77.4936	498.049	391	303	0		0		0		0
TRINITY_DN19910_c0_g1	NN2	NE2	5.05963	0.807082	8.33846e-19	2.16743e-17	0	0	0.232	0	1.052	0	0.251	0	0.431	9.626	10.605	7.262	TRINITY_DN19910_c0_g1	hypothetical protein GLAREA_10909	150	gi|636752051|ref|XP_008078199.1|hypothetical protein GLAREA_10909 [Glarea lozoyensis ATCC 20868]gi|361123894|gb|EHK96035.1|hypothetical protein M7I_8279 [Glarea lozoyensis 74030]gi|512206392|gb|EPE35212.1|hypothetical protein GLAREA_10909 [Glarea lozoyensis ATCC 20868]	XP_008078199, EHK96035, EPE35212	9.3e-66	86	215.698	150	129	0		0		0		0
TRINITY_DN49260_c0_g1	NN2	NE2	5.05168	-0.306665	1.80904e-08	1.30526e-07	0	0	0	0	0	0	0	0	0.157	3.843	2.837	1.583	TRINITY_DN49260_c0_g1	tropomyosin	162	gi|428230094|gb|AFY98827.1|tropomyosin [Jasus lalandii]	AFY98827	1.31e-49	78.2895	173.326	152	119	0		0		0		0
TRINITY_DN61771_c0_g1	NN2	NE2	5.05059	-0.306951	2.93657e-08	2.04862e-07	0	0	0	0.253	0	0	0	0	0.108	0.952	2.457	2.133	TRINITY_DN61771_c0_g1 No TRANSDECODER pass										0		0		0		0
TRINITY_DN21489_c0_g1	NN2	NE2	5.04983	0.354321	1.92787e-14	3.18104e-13	0.067	0.217	0.065	0.997	0.441	1.766	0.135	0	0	1.671	1.673	2.006	TRINITY_DN21489_c0_g1 No TRANSDECODER pass										0		0		0		0
TRINITY_DN47824_c0_g1	NN2	NE2	5.04891	-0.306967	2.10623e-09	1.74143e-08	0	0	0	0	0.185	0	0	0	0.075	0.961	1.44	1.498	TRINITY_DN47824_c0_g1	polyol transporter 5	372	gi|1095459067|gb|APA16016.1|hypothetical protein sscle_16g107860 [Sclerotinia sclerotiorum 1980 UF-70]	APA16016	0	79.3566	542.732	373	296	0		0		0		0
TRINITY_DN56739_c0_g1	NN2	NE2	5.0485	-0.306895	5.26031e-10	4.75186e-09	0	0	0	0	0.896	0.166	0	0	0.124	2.008	2.164	2.116	TRINITY_DN56739_c0_g1	cell lysis	108	gi|1028894112|gb|OAK96379.1|hypothetical protein IQ06DRAFT_351809 [Stagonospora sp. SRC1lsM3a]	OAK96379	2.1e-55	90.0901	188.348	111	100	0		0		0		0
TRINITY_DN38369_c3_g2	NN2	NE2	5.04773	0.793533	7.9102e-20	2.27061e-18	0	0.141	0	0	0	0	0	0	0.356	5.246	4.846	4.875	TRINITY_DN38369_c3_g2	NADP-specific glutamate dehydrogenase	248	gi|1092177933|emb|CZS93790.1|NADP-specific glutamate dehydrogenase [Rhynchosporium commune]	CZS93790	6.09e-143	93.4426	421.394	244	228	0		0		0		0
TRINITY_DN9593_c0_g1	NN2	NE2	5.04681	-0.306409	7.37481e-10	6.49697e-09	0	0.217	0	0	0	0	0	0.186	0	3.419	3.19	2.675	TRINITY_DN9593_c0_g1	hypothetical protein IQ06DRAFT_296777	132	gi|1028894517|gb|OAK96783.1|hypothetical protein IQ06DRAFT_296777 [Stagonospora sp. SRC1lsM3a]	OAK96783	6.64e-80	96.9697	244.202	132	128	0		0		0		0
TRINITY_DN39855_c0_g1	NN2	NE2	5.04385	-0.306136	2.65183e-09	2.16846e-08	0	0	0	0	0.227	0	0.106	0	0	2.078	1.224	1.667	TRINITY_DN39855_c0_g1	Serine threonine- kinase hal4	257	gi|682420608|gb|KFY90037.1|hypothetical protein V498_06210 [Pseudogymnoascus sp. VKM F-4517 (FW-2822)]	KFY90037	3.27e-94	72.1116	296.204	251	181	0		0		0		0
TRINITY_DN64416_c0_g1	NN2	NE2	5.04298	-0.306289	3.71555e-09	2.96836e-08	0	0	0	0	0.156	0	0.155	0	0	2.155	1.664	2.92	TRINITY_DN64416_c0_g1 No TRANSDECODER pass										0		0		0		0
TRINITY_DN38368_c2_g2	NN2	NE2	5.04033	1.13202	1.14672e-19	3.23689e-18	0	1.162	0.269	0	0.284	0.665	0.29	0	0.721	14.093	9.053	15.285	TRINITY_DN38368_c2_g2 No TRANSDECODER pass										0		0		0		0
TRINITY_DN31318_c0_g1	NN2	NE2	5.03251	2.18166	1.20483e-37	1.30028e-35	0.193	0.141	0	1.489	1.82	4.005	0.271	0.186	0.116	7.522	6.087	7.203	TRINITY_DN31318_c0_g1	peptidyl-prolyl cis-trans isomerase D	398	gi|1070541750|ref|XP_018390489.1|peptidyl-prolyl cis-trans isomerase D [Alternaria alternata]gi|1027164700|gb|OAG25068.1|peptidyl-prolyl cis-trans isomerase D [Alternaria alternata]	XP_018390489, OAG25068	0	99.4667	753.051	375	373	1	99.4667	0		0		0
TRINITY_DN10811_c0_g2	NN2	NE2	5.02174	1.11122	9.31189e-21	2.89912e-19	0.048	0	0.093	2.459	1.99	2.572	0	0	0.166	1.783	2.337	2.548	TRINITY_DN10811_c0_g2 No TRANSDECODER pass										0		0		0		0
TRINITY_DN24858_c1_g1	NN2	NE2	5.0164	0.318251	1.5314e-15	2.82953e-14	0	0.424	0	0.146	0.299	0	0	0	0.24	3.618	3.173	4.291	TRINITY_DN24858_c1_g1	Mannitol-1-phosphate 5-dehydrogenase	174	gi|636758707|ref|XP_008081527.1|6-phosphogluconate dehydrogenase C-terminal [Glarea lozoyensis ATCC 20868]gi|361124459|gb|EHK96549.1|putative Mannitol-1-phosphate 5-dehydrogenase [Glarea lozoyensis 74030]gi|512202425|gb|EPE31252.1|6-phosphogluconate dehydrogenase C-terminal [Glarea lozoyensis ATCC 20868]	XP_008081527, EHK96549, EPE31252	4.01e-90	86.2069	281.182	174	150	0		0		0		0
TRINITY_DN16172_c0_g1	NN2	NE2	5.01579	-0.334064	4.92562e-08	3.31508e-07	0	0	0	0	0	0	0	0	0.224	2.017	5.484	3.944	TRINITY_DN16172_c0_g1	hypothetical protein O988_09847	145	gi|682255219|gb|KFX85933.1|hypothetical protein O988_09847 [Pseudogymnoascus sp. VKM F-3808]	KFX85933	9.19e-05	49.6296	51.2174	135	67	0		0		0		0
TRINITY_DN23617_c0_g1	NN2	NE2	5.01418	-0.3342	1.31245e-08	9.69869e-08	0	0	0	1.077	0.924	2.431	0	0	0.149	3.073	1.535	3.005	TRINITY_DN23617_c0_g1 No TRANSDECODER pass										0		0		0		0
TRINITY_DN46387_c0_g1	NN2	NE2	5.01404	-0.334239	1.40692e-08	1.03443e-07	0	0.206	0	0	0	0	0	0	0.174	3.281	1.742	3.58	TRINITY_DN46387_c0_g1	amino-acid permease inda1	159	gi|1028903498|gb|OAL05747.1|amino acid permease [Stagonospora sp. SRC1lsM3a]	OAL05747	5.24e-53	82.5397	188.348	126	104	0		0		0		0
TRINITY_DN24869_c0_g2	NN2	NE2	5.01333	-0.334053	9.43041e-10	8.19939e-09	0	0	0	0	1.82	0	0	0	0.298	4.917	5.303	4.807	TRINITY_DN24869_c0_g2 No TRANSDECODER pass										0		0		0		0
TRINITY_DN23331_c0_g1	NN2	NE2	5.01317	-0.334135	1.21394e-09	1.03942e-08	0	0	0	0	0	0	0	0	0.265	3.618	4.242	4.511	TRINITY_DN23331_c0_g1	---NA---	130	No Blast Hit							0		0		0		0
TRINITY_DN54096_c0_g1	NN2	NE2	5.01315	-0.33414	1.21258e-09	1.03855e-08	0	0	0	0	0	0	0	0	0.124	2.069	1.914	2.336	TRINITY_DN54096_c0_g1	---NA---	207	No Blast Hit							0		0		0		0
TRINITY_DN14346_c0_g1	NN2	NE2	5.01141	-0.333614	1.89071e-09	1.57432e-08	0.125	0.206	0	1.555	0.938	1.587	0	0.059	0	1.203	0.905	0.88	TRINITY_DN14346_c0_g1	FAD dependent oxidoreductase	407	gi|1070553538|ref|XP_018384595.1|L-2-hydroxyglutarate dehydrogenase mitochondrial precursor [Alternaria alternata]gi|1027158795|gb|OAG19174.1|L-2-hydroxyglutarate dehydrogenase mitochondrial precursor [Alternaria alternata]	XP_018384595, OAG19174	0	100	801.971	387	387	1	100	0		0		0
TRINITY_DN19166_c0_g1	NN2	NE2	5.01024	1.10093	1.00844e-20	3.12687e-19	0	0	0	0	0	0	0	0	0.431	4.995	4.94	5.798	TRINITY_DN19166_c0_g1	---NA---	210	No Blast Hit							0		0		0		0
TRINITY_DN20682_c0_g1	NN2	NE2	5.00912	-0.333159	4.62643e-09	3.65212e-08	0	0	0	0.199	0.611	0.448	0.193	0	0	3.61	2.768	2.116	TRINITY_DN20682_c0_g1 No TRANSDECODER pass										0		0		0		0
TRINITY_DN15080_c0_g1	NN2	NE2	5.00622	0.754504	5.20437e-16	1.00666e-14	0	0.749	0	0	0	0	0	0	0.331	3.636	4.19	6.085	TRINITY_DN15080_c0_g1 No TRANSDECODER pass										0		0		0		0
TRINITY_DN1543_c0_g2	NN2	NE2	5.00369	-0.333632	1.6218e-07	1.01271e-06	0	0.109	0	0	2.118	0.115	0.203	0	0	1.627	2.621	4.96	TRINITY_DN1543_c0_g2 No TRANSDECODER pass										0		0		0		0
TRINITY_DN23667_c0_g1	NN2	NE2	5.00353	0.755466	5.20641e-18	1.22507e-16	0	0.163	0	0	1.223	0.192	0	0.152	0.282	7.055	5.794	4.596	TRINITY_DN23667_c0_g1 No TRANSDECODER pass										0		0		0		0
TRINITY_DN31339_c0_g2	NN2	NE2	4.99772	0.3005	4.11005e-13	5.71366e-12	0	0	0.222	0.253	3.597	1.126	0	0	0.456	7.471	4.009	6.525	TRINITY_DN31339_c0_g2	---NA---	154	No Blast Hit							0		0		0		0
TRINITY_DN26047_c0_g1	NN2	NE2	4.99756	1.09066	1.78252e-18	4.41538e-17	0	0	0	0	0	0	0	0.127	0.348	5.228	3.587	6.712	TRINITY_DN26047_c0_g1	14-3-3 zeta	226	gi|3023192|sp|Q26537.1|14332_SCHMARecName: Full=14-3-3 protein homolog 2; Short=14-3-3-2gi|1369886|gb|AAB02100.1|isoform 2, partial [Schistosoma mansoni]	Q26537, AAB02100	2.93e-147	97.1963	422.165	214	208	0		0		0		0
TRINITY_DN28964_c1_g2	NN2	NE2	4.99749	0.300786	4.56852e-14	7.18865e-13	0	0.141	0	0	0	0	0	0	0.24	3.532	2.759	2.201	TRINITY_DN28964_c1_g2 No TRANSDECODER pass										0		0		0		0
TRINITY_DN31090_c0_g1	NN2	NE2	4.98982	0.301642	5.6404e-14	8.71808e-13	0	0.152	0	0.758	0.853	1.778	0.077	0.067	0	1.532	1.94	1.972	TRINITY_DN31090_c0_g1	P-loop containing nucleoside triphosphate hydrolase	437	gi|1070565656|ref|XP_018378899.1|P-loop containing nucleoside triphosphate hydrolase protein [Alternaria alternata]gi|1027153070|gb|OAG13478.1|P-loop containing nucleoside triphosphate hydrolase protein [Alternaria alternata]	XP_018378899, OAG13478	0	100	887.871	437	437	1	100	0		0		0
TRINITY_DN35973_c0_g1	NN2	NE2	4.98261	1.36592	2.00468e-24	8.5632e-23	0.096	0.163	0	2.14	1.635	3.045	0.164	0.051	0.041	2.528	3.156	2.937	TRINITY_DN35973_c0_g1	DUF862-domain-containing	561	gi|1070565822|ref|XP_018378796.1|DUF862-domain-containing protein [Alternaria alternata]gi|1027152965|gb|OAG13375.1|DUF862-domain-containing protein [Alternaria alternata]	XP_018378796, OAG13375	0	99.1087	1149.81	561	556	1	99.1087	0		0		0
TRINITY_DN26573_c0_g1	NN2	NE2	4.98135	1.57929	3.39881e-22	1.20425e-20	0	0	0	0.106	0	0	0	0	0.514	8.414	5.251	5.772	TRINITY_DN26573_c0_g1	---NA---	229	No Blast Hit							0		0		0		0
TRINITY_DN11215_c0_g1	NN2	NE2	4.97888	-0.361664	1.41406e-08	1.03918e-07	0	0	0	0	0	0	0	0	0.265	3.385	6.104	3.639	TRINITY_DN11215_c0_g1	40S ribosomal S18	122	gi|388509386|gb|AFK42759.1|unknown [Lotus japonicus]	AFK42759	3.62e-76	98.3051	236.113	118	116	0		0		0		0
TRINITY_DN32030_c0_g2	NN2	NE2	4.97783	-0.361752	5.21569e-09	4.08142e-08	0	0.326	0	0	1.365	0	0	0	0.282	3.549	5.682	4.511	TRINITY_DN32030_c0_g2 No TRANSDECODER pass										0		0		0		0
TRINITY_DN25281_c0_g1	NN2	NE2	4.97734	-0.361725	1.86285e-09	1.55451e-08	0	0.293	0.528	3.882	3.952	6.18	0	0	0.273	4.294	4.527	3.834	TRINITY_DN25281_c0_g1 No TRANSDECODER pass										0		0		0		0
TRINITY_DN1581_c0_g2	NN2	NE2	4.97715	-0.361774	1.82233e-09	1.52222e-08	0	0	0	0	0.355	0	0	0	0.149	2.58	2.216	2.344	TRINITY_DN1581_c0_g2	cyanate hydratase	209	gi|169615252|ref|XP_001801042.1|hypothetical protein SNOG_10782 [Parastagonospora nodorum SN15]gi|160702921|gb|EAT82176.2|hypothetical protein SNOG_10782 [Parastagonospora nodorum SN15]	XP_001801042, EAT82176	2.09e-108	88.7755	322.783	196	174	0		0		0		0
TRINITY_DN34324_c0_g1	NN2	NE2	4.96676	0.730023	6.63159e-16	1.26827e-14	0.125	0.141	0.065	5.264	1.777	8.508	0.309	0	0.058	3.142	2.561	3.208	TRINITY_DN34324_c0_g1 No TRANSDECODER pass										0		0		0		0
TRINITY_DN22255_c0_g1	NN2	NE2	4.95749	0.715699	2.22611e-18	5.46541e-17	0.231	0	0.074	2.685	2.232	6.538	0	0.076	0.149	2.683	3.337	2.624	TRINITY_DN22255_c0_g1	calcineurin binding	265	gi|1070542558|ref|XP_018390893.1|Calcipressin-domain-containing protein [Alternaria alternata]gi|1027165104|gb|OAG25472.1|Calcipressin-domain-containing protein [Alternaria alternata]	XP_018390893, OAG25472	0	100	530.406	261	261	1	100	0		0		0
TRINITY_DN43431_c0_g1	NN2	NE2	4.95706	0.264694	6.71288e-12	7.90991e-11	0	0	0	0	0.341	0.192	0	0	0.282	5.696	2.673	3.309	TRINITY_DN43431_c0_g1	uncharacterized protein RSE6_05722	114	gi|1092148592|emb|CZT45415.1|uncharacterized protein RSE6_05722 [Rhynchosporium secalis]gi|1092167421|emb|CZS89152.1|uncharacterized protein RAG0_00589 [Rhynchosporium agropyri]gi|1092179703|emb|CZS88664.1|uncharacterized protein RCO7_04455 [Rhynchosporium commune]	CZT45415, CZS89152, CZS88664	3.26e-40	82.4561	141.739	114	94	0		0		0		0
TRINITY_DN26290_c0_g1	NN2	NE2	4.95677	0.715492	9.73471e-19	2.51113e-17	0	0.119	0.102	0	1.649	0.128	0	0.101	0.191	3.93	3.449	4.088	TRINITY_DN26290_c0_g1	lipid binding	201	gi|1028903308|gb|OAL05557.1|hypothetical protein IQ06DRAFT_332022 [Stagonospora sp. SRC1lsM3a]	OAL05557	2.84e-85	87.5	282.722	176	154	0		0		0		0
TRINITY_DN26041_c0_g1	NN2	NE2	4.9534	0.264488	5.29273e-14	8.23069e-13	0.154	0	0.037	1.25	1.024	1.407	0	0	0.075	1.108	0.785	1.126	TRINITY_DN26041_c0_g1	amino acid transporter	591	gi|1070551154|ref|XP_018386082.1|hypothetical protein CC77DRAFT_1020331 [Alternaria alternata]gi|1027160285|gb|OAG20661.1|hypothetical protein CC77DRAFT_1020331 [Alternaria alternata]	XP_018386082, OAG20661	0	100	1213.36	591	591	1	100	0		0		0
TRINITY_DN38983_c0_g2	NN2	NE2	4.95315	0.264606	1.42635e-14	2.39492e-13	0	0	0	0	0	0.128	0	0	0.191	3.099	2.362	2.666	TRINITY_DN38983_c0_g2	cutinase G-box binding	108	gi|1029188805|gb|OAL53367.1|hypothetical protein IQ07DRAFT_504610 [Pyrenochaeta sp. DS3sAY3a]	OAL53367	8.78e-50	87.963	177.178	108	95	0		0		1	87.963	0
TRINITY_DN20585_c0_g1	NN2	NE2	4.9519	2.49431	4.48031e-42	6.4852e-40	0.135	0.586	0	3.31	2.943	6.704	0.213	0.388	0.182	9.037	7.639	10.139	TRINITY_DN20585_c0_g1	heat shock sti1	360	gi|909987634|gb|KNG45244.1|heat shock protein sti1 [Stemphylium lycopersici]	KNG45244	0	97.5	711.835	360	351	0		0		0		0
TRINITY_DN32853_c0_g1	NN2	NE2	4.94995	0.265577	1.28391e-12	1.66228e-11	0	0	0	1.422	1.82	2.802	0.068	0	0.058	1.896	1.897	1.185	TRINITY_DN32853_c0_g1	MFS general substrate transporter	448	gi|1070544608|ref|XP_018389121.1|allantoin permease [Alternaria alternata]gi|1027163330|gb|OAG23700.1|allantoin permease [Alternaria alternata]	XP_018389121, OAG23700	0	100	927.932	448	448	1	100	0		0		0
TRINITY_DN26004_c0_g1	NN2	NE2	4.94123	-0.389997	1.91646e-08	1.37691e-07	0	0.206	0	1.595	1.635	2.188	0	0	0.058	1.264	0.673	0.872	TRINITY_DN26004_c0_g1	hypothetical protein CC77DRAFT_1018637	358	gi|1070547458|ref|XP_018388057.1|hypothetical protein CC77DRAFT_1018637 [Alternaria alternata]gi|1027162264|gb|OAG22636.1|hypothetical protein CC77DRAFT_1018637 [Alternaria alternata]	XP_018388057, OAG22636	0	99.4413	732.635	358	356	1	99.4413	0		0		0
TRINITY_DN3197_c0_g1	NN2	NE2	4.94098	-0.39008	2.35766e-08	1.67033e-07	0	0	0	0	0	0	0	0	0.215	4.302	2.156	3.682	TRINITY_DN3197_c0_g1	amino-acid permease inda1	154	gi|189205457|ref|XP_001939063.1|amino-acid permease inda1 [Pyrenophora tritici-repentis Pt-1C-BFP]gi|187975156|gb|EDU41782.1|amino-acid permease inda1 [Pyrenophora tritici-repentis Pt-1C-BFP]	XP_001939063, EDU41782	1.08e-70	88.4892	235.343	139	123	0		0		0		0
TRINITY_DN62480_c0_g1	NN2	NE2	4.94046	-0.390086	1.06704e-08	7.98571e-08	0	0	0	0	0	0	0	0	0.232	2.649	4.121	4.308	TRINITY_DN62480_c0_g1 No TRANSDECODER pass										0		0		0		0
TRINITY_DN1339_c0_g1	NN2	NE2	4.94014	-0.390091	6.38913e-09	4.93517e-08	0	0	0	0	0	0	0	0	0.099	1.272	1.655	1.862	TRINITY_DN1339_c0_g1	---NA---	110	No Blast Hit							0		0		0		0
TRINITY_DN23476_c0_g1	NN2	NE2	4.94001	0.702436	1.30318e-18	3.2894e-17	0.26	0.217	0.13	2.539	2.53	2.444	0.068	0	0.124	2.164	2.561	2.421	TRINITY_DN23476_c0_g1	c-x8-c-x5-c-x3-h type zinc finger	390	gi|1070555862|ref|XP_018383466.1|hypothetical protein CC77DRAFT_1022294 [Alternaria alternata]gi|1027157663|gb|OAG18045.1|hypothetical protein CC77DRAFT_1022294 [Alternaria alternata]	XP_018383466, OAG18045	0	100	791.956	390	390	1	100	0		0		0
TRINITY_DN27461_c1_g1	NN2	NE2	4.93774	-0.389639	3.82126e-09	3.04883e-08	0	0	0	0.213	2.246	0	0	0.194	0	2.562	3.035	3.191	TRINITY_DN27461_c1_g1	glyoxylate pathway regulator	144	gi|1070540048|ref|XP_018391375.1|glyoxylate pathway regulator [Alternaria alternata]gi|1027165587|gb|OAG25954.1|glyoxylate pathway regulator [Alternaria alternata]	XP_018391375, OAG25954	3.73e-83	90.3448	258.84	145	131	1	90.3448	0		0		0
TRINITY_DN5470_c0_g1	NN2	NE2	4.9376	-0.389627	3.08381e-08	2.14107e-07	0.26	0.239	0	2.379	1.279	2.137	0	0.051	0	1.082	0.509	0.804	TRINITY_DN5470_c0_g1	ph-response regulator pala rim20	546	gi|1070556514|ref|XP_018383792.1|BRO1-domain-containing protein [Alternaria alternata]gi|1027157989|gb|OAG18371.1|BRO1-domain-containing protein [Alternaria alternata]	XP_018383792, OAG18371	0	100	1116.68	546	546	1	100	0		0		0
TRINITY_DN18713_c0_g1	NN2	NE2	4.936	-0.389231	3.0257e-09	2.45187e-08	0	0.076	0	0.572	2.104	1.011	0.077	0	0	1.134	1.052	1.109	TRINITY_DN18713_c0_g1	L-amino-acid oxidase precursor	405	gi|1070555826|ref|XP_018384170.1|L-amino-acid oxidase precursor [Alternaria alternata]gi|1027158368|gb|OAG18749.1|L-amino-acid oxidase precursor [Alternaria alternata]	XP_018384170, OAG18749	0	99.5062	841.262	405	403	1	99.5062	0		0		0
TRINITY_DN19254_c0_g1	NN2	NE2	4.93209	-0.389186	4.45716e-07	2.61387e-06	0	0	0	0	0	0	0.174	0	0	4.077	1.198	2.057	TRINITY_DN19254_c0_g1	uncharacterized protein RSE6_05722	153	gi|1092148592|emb|CZT45415.1|uncharacterized protein RSE6_05722 [Rhynchosporium secalis]gi|1092167421|emb|CZS89152.1|uncharacterized protein RAG0_00589 [Rhynchosporium agropyri]gi|1092179703|emb|CZS88664.1|uncharacterized protein RCO7_04455 [Rhynchosporium commune]	CZT45415, CZS89152, CZS88664	4.74e-40	84.2105	142.895	114	96	0		0		0		0
TRINITY_DN27903_c0_g1	NN2	NE2	4.93204	-0.389418	1.31065e-07	8.33957e-07	0	0.141	0	6.381	4.222	7.191	0.135	0	0	2.277	0.914	2.522	TRINITY_DN27903_c0_g1 No TRANSDECODER pass										0		0		0		0
TRINITY_DN29160_c0_g1	NN2	NE2	4.93115	0.246207	2.61526e-14	4.23517e-13	0.058	0	0	1.542	1.592	2.533	0	0	0.108	1.238	1.586	1.617	TRINITY_DN29160_c0_g1	GABA permease	502	gi|1070559300|ref|XP_018381909.1|GABA permease [Alternaria alternata]gi|1027156101|gb|OAG16488.1|GABA permease [Alternaria alternata]	XP_018381909, OAG16488	0	100	1020.76	502	502	1	100	0		0		0
TRINITY_DN8964_c0_g1	NN2	NE2	4.92744	0.247062	1.22753e-12	1.59469e-11	0	0	0	1.648	0.896	2.29	0.097	0	0.083	1.766	2.802	2.124	TRINITY_DN8964_c0_g1	DUF567 domain	226	gi|1070545630|ref|XP_018388370.1|DUF567-domain-containing protein [Alternaria alternata]gi|1027162578|gb|OAG22949.1|DUF567-domain-containing protein [Alternaria alternata]	XP_018388370, OAG22949	3.56e-139	100	400.979	195	195	1	100	0		0		0
TRINITY_DN38708_c1_g2	NN2	NE2	4.9251	0.247477	8.63811e-13	1.14806e-11	0	0.293	0	0	0.284	0	0.28	0.253	0	5.488	8.096	5.671	TRINITY_DN38708_c1_g2	Glyceraldehyde-3-phosphate dehydrogenase	138	gi|636768229|ref|XP_008086288.1|Glyceraldehyde-3-phosphate dehydrogenase-like, C-terminal [Glarea lozoyensis ATCC 20868]gi|361128640|gb|EHL00570.1|putative Glyceraldehyde-3-phosphate dehydrogenase [Glarea lozoyensis 74030]gi|512198263|gb|EPE27098.1|Glyceraldehyde-3-phosphate dehydrogenase-like, C-terminal [Glarea lozoyensis ATCC 20868]	XP_008086288, EHL00570, EPE27098	2.23e-73	95.1613	234.958	124	118	0		0		0		0
TRINITY_DN24717_c0_g1	NN2	NE2	4.92409	1.3131	7.76524e-23	2.90289e-21	0.501	1.955	0.5	0	2.019	0.653	0.735	0.245	0.24	15.469	11.597	16.292	TRINITY_DN24717_c0_g1 No TRANSDECODER pass										0		0		0		0
TRINITY_DN37210_c3_g1	NN2	NE2	4.91739	2.34449	8.74325e-42	1.24203e-39	0	0.619	0.093	0.412	5.985	0.576	0.493	0.27	0.257	13.79	12.959	14.659	TRINITY_DN37210_c3_g1 No TRANSDECODER pass										0		0		0		0
TRINITY_DN38215_c0_g1	NN2	NE2	4.91411	2.0744	1.45381e-31	1.04231e-29	0.039	0.25	0	3.975	2.516	3.007	0.367	0.034	0.075	4.484	4.311	5.992	TRINITY_DN38215_c0_g1	plasma membrane calcium-transporting ATPase 2	211	gi|1070563646|ref|XP_018380028.1|plasma membrane calcium-transporting ATPase 2 [Alternaria alternata]gi|1027154210|gb|OAG14607.1|plasma membrane calcium-transporting ATPase 2 [Alternaria alternata]	XP_018380028, OAG14607	1.21e-133	97.1564	415.616	211	205	1	97.1564	0		0		0
TRINITY_DN24348_c0_g1	NN2	NE2	4.91131	0.227905	5.93027e-13	8.05368e-12	0.241	0	0	0	1.123	0	0	0	0.464	5.575	8.217	4.875	TRINITY_DN24348_c0_g1 No TRANSDECODER pass										0		0		0		0
TRINITY_DN168_c0_g1	NN2	NE2	4.9091	0.227523	1.22054e-13	1.81843e-12	0	0	0	0.638	0.327	0	0	0	0.539	7.116	5.768	8.608	TRINITY_DN168_c0_g1 No TRANSDECODER pass										0		0		0		0
TRINITY_DN14001_c0_g1	NN2	NE2	4.90506	0.675966	1.76652e-15	3.22108e-14	0	0.413	0	0	0	0	0.406	0	0.174	8.639	5.768	5.628	TRINITY_DN14001_c0_g1	hypothetical protein A1O9_03833	155	gi|915079216|ref|XP_013261580.1|hypothetical protein A1O9_03833 [Exophiala aquamarina CBS 119918]gi|656913410|gb|KEF58990.1|hypothetical protein A1O9_03833 [Exophiala aquamarina CBS 119918]	XP_013261580, KEF58990	1.52e-26	57.485	109.768	167	96	0		0		0		0
TRINITY_DN10704_c0_g1	NN2	NE2	4.90491	0.228396	5.33614e-13	7.30508e-12	0	0.467	0.139	0	0.64	0	0.155	0	0.133	2.813	3.932	3.716	TRINITY_DN10704_c0_g1 No TRANSDECODER pass										0		0		0		0
TRINITY_DN15299_c0_g3	NN2	NE2	4.90394	-0.419014	3.74247e-07	2.22033e-06	0	0	0	0	0	0	0	0	0.141	2.597	0.845	2.996	TRINITY_DN15299_c0_g3	related to DUF636 domain	136	gi|1069619825|ref|XP_018188010.1|hypothetical protein L228DRAFT_153333 [Xylona heveae TC161]gi|1018270357|gb|KZF22455.1|hypothetical protein L228DRAFT_153333 [Xylona heveae TC161]	XP_018188010, KZF22455	2.94e-61	80.292	197.208	137	110	0		0		0		0
TRINITY_DN28162_c1_g2	NN2	NE2	4.90277	0.228363	1.11022e-06	6.12395e-06	0	0	0	0	0	0	0	0.329	0	7.583	0.802	4.291	TRINITY_DN28162_c1_g2	---NA---	195	No Blast Hit							0		0		0		0
TRINITY_DN60758_c0_g1	NN2	NE2	4.9025	-0.418766	9.96401e-09	7.48452e-08	0	0	0	0	0	0	0	0	0.24	3.03	4.552	3.555	TRINITY_DN60758_c0_g1	ADP,ATP carrier mitochondrial-like	125	gi|388504606|gb|AFK40369.1|unknown [Lotus japonicus]	AFK40369	2.22e-78	96.8	246.128	125	121	0		0		0		0
TRINITY_DN31911_c1_g1	NN2	NE2	4.90247	-0.418976	4.1775e-08	2.8448e-07	0	0	0	0	0.725	0	0	0	0.149	1.506	2.259	3.132	TRINITY_DN31911_c1_g1	glycoside hydrolase family 61	206	gi|1029190281|gb|OAL54841.1|glycoside hydrolase [Pyrenochaeta sp. DS3sAY3a]	OAL54841	2.31e-131	97.9058	382.489	191	187	0		0		1	97.9058	0
TRINITY_DN60729_c0_g1	NN2	NE2	4.9022	-0.418876	1.27743e-08	9.44905e-08	0	0	0	0	0.839	0	0	0	0.141	2.432	1.569	2.378	TRINITY_DN60729_c0_g1	calcium calmodulin-dependent kinase	219	gi|169613400|ref|XP_001800117.1|hypothetical protein SNOG_09831 [Parastagonospora nodorum SN15]gi|160702717|gb|EAT83096.2|hypothetical protein SNOG_09831 [Parastagonospora nodorum SN15]	XP_001800117, EAT83096	1.64e-142	95.8904	422.935	219	210	0		0		0		0
TRINITY_DN52153_c0_g1	NN2	NE2	4.90011	0.660928	1.61874e-15	2.9747e-14	0	0	0	0	0	0	0	0	0.257	3.047	4.259	2.446	TRINITY_DN52153_c0_g1	CD109 antigen-like	288	gi|1000187800|gb|KXJ68204.1|hypothetical protein RP20_CCG005113 [Aedes albopictus]	KXJ68204	1.6e-06	41.6327	60.077	245	102	0		0		0		0
TRINITY_DN5591_c0_g1	NN2	NE2	4.89973	-0.418406	4.71642e-09	3.71835e-08	0	0	0	0	0	0	0	0.169	0	2.502	2.5	2.649	TRINITY_DN5591_c0_g1	60S acidic ribosomal P0	164	gi|751437910|ref|XP_011196704.1|PREDICTED: 60S acidic ribosomal protein P0 [Bactrocera cucurbitae]	XP_011196704	4.52e-112	98.7805	333.954	164	162	0		0		0		0
TRINITY_DN9766_c0_g2	NN2	NE2	4.89969	-0.418411	5.4321e-09	4.23989e-08	0	0	0	0	0	0	0	0.278	0	4.423	3.742	4.325	TRINITY_DN9766_c0_g2 No TRANSDECODER pass										0		0		0		0
TRINITY_DN23610_c0_g1	NN2	NE2	4.89729	-0.417848	3.45722e-08	2.38246e-07	0	0.261	0	2.114	3.284	5.911	0.29	0	0	1.818	2.932	1.227	TRINITY_DN23610_c0_g1	cfem domain	175	gi|1070558314|ref|XP_018382667.1|hypothetical protein CC77DRAFT_1064503 [Alternaria alternata]gi|1027156861|gb|OAG17246.1|hypothetical protein CC77DRAFT_1064503 [Alternaria alternata]	XP_018382667, OAG17246	6.94e-112	100	328.946	175	175	1	100	0		0		0
TRINITY_DN10630_c0_g1	NN2	NE2	4.89708	-0.417787	7.07414e-08	4.66548e-07	0	0	0	0.199	0.597	0.218	0.193	0	0	3.341	2.932	1.43	TRINITY_DN10630_c0_g1 No TRANSDECODER pass										0		0		0		0
TRINITY_DN8076_c0_g1	NN2	NE2	4.89631	-0.418091	2.79285e-08	1.95416e-07	0	0.391	0	8.242	9.141	7.945	0.126	0	0	2.095	1.121	1.913	TRINITY_DN8076_c0_g1	hypothetical protein CC77DRAFT_150142	186	gi|1070553554|ref|XP_018384603.1|hypothetical protein CC77DRAFT_150142 [Alternaria alternata]gi|1027158803|gb|OAG19182.1|hypothetical protein CC77DRAFT_150142 [Alternaria alternata]	XP_018384603, OAG19182	9.36e-118	100	344.739	186	186	1	100	0		0		0
TRINITY_DN14707_c0_g1	NN2	NE2	4.89626	-0.418163	1.98832e-08	1.42486e-07	0	0	0	0	2.189	1.203	0.261	0	0	3.419	2.569	4.452	TRINITY_DN14707_c0_g1	hypothetical protein CONLIGDRAFT_637	106	gi|1102751869|gb|OIW34278.1|hypothetical protein CONLIGDRAFT_637 [Coniochaeta ligniaria NRRL 30616]	OIW34278	1.62e-31	82.3529	118.242	85	70	0		0		0		0
TRINITY_DN30176_c0_g2	NN2	NE2	4.89203	1.27609	2.85369e-24	1.20051e-22	0	0.771	0	0.386	0	0	0.097	0.084	0.249	5.28	4.768	4.655	TRINITY_DN30176_c0_g2	rna recognition domain-containing	281	gi|1095449797|gb|APA06760.1|hypothetical protein sscle_02g015300 [Sclerotinia sclerotiorum 1980 UF-70]	APA06760	1.08e-122	81.7121	363.999	257	210	0		0		0		0
TRINITY_DN14091_c0_g1	NN2	NE2	4.88955	0.661546	2.28765e-11	2.50698e-10	0	0.402	0	0.917	0.54	1.932	0	0.253	0	1.48	4.121	3.589	TRINITY_DN14091_c0_g1	wall-associated receptor kinase-like 8	293	gi|731426201|ref|XP_010663521.1|PREDICTED: wall-associated receptor kinase-like 1 isoform X2 [Vitis vinifera]	XP_010663521	0	99.6503	600.127	286	285	0		0		0		1	99.6503
TRINITY_DN22243_c0_g1	NN2	NE2	4.88635	0.208979	2.46075e-14	3.99979e-13	0	0.109	0.046	1.675	1.08	2.597	0	0	0.091	1.29	1.173	1.041	TRINITY_DN22243_c0_g1	ribose-phosphate pyrophosphokinase	498	gi|1070541722|ref|XP_018390475.1|hypothetical protein CC77DRAFT_298222 [Alternaria alternata]gi|1027164686|gb|OAG25054.1|hypothetical protein CC77DRAFT_298222 [Alternaria alternata]	XP_018390475, OAG25054	0	99.3976	1027.31	498	495	1	99.3976	0		0		0
TRINITY_DN26900_c0_g1	NN2	NE2	4.88454	0.208916	1.96792e-10	1.88651e-09	0.087	0	0	2.313	1.592	1.088	0	0.084	0.083	2.164	1.242	3.022	TRINITY_DN26900_c0_g1 No TRANSDECODER pass										0		0		0		0
TRINITY_DN49037_c0_g1	NN2	NE2	4.88237	0.209727	1.01521e-12	1.33477e-11	0	0.586	0	1.755	3.312	5.937	0	0.523	0	5.635	7.829	6.119	TRINITY_DN49037_c0_g1 No TRANSDECODER pass										0		0		0		0
TRINITY_DN13219_c0_g1	NN2	NE2	4.8781	0.210503	2.19461e-12	2.74478e-11	0	0.206	0	0.611	0.625	0.23	0.396	0	0	4.129	5.656	3.817	TRINITY_DN13219_c0_g1	family A G -coupled receptor	182	gi|1029192249|gb|OAL56807.1|family A G protein-coupled receptor-like protein [Pyrenochaeta sp. DS3sAY3a]	OAL56807	1.41e-99	100	303.138	166	166	0		0		1	100	0
TRINITY_DN26277_c0_g1	NN2	NE2	4.8745	4.86201	4.97857e-22	1.74776e-20	0.559	0.999	0.287	66.971	63.488	328.004	11.303	0	8.393	217.008	179.582	209.051	TRINITY_DN26277_c0_g1	---NA---	104	No Blast Hit							0		0		0		0
TRINITY_DN14015_c0_g1	NN2	NE2	4.86653	-0.447919	1.88274e-07	1.16544e-06	0	0.478	0.287	0	0.327	0	0	0	0.133	2.753	2.406	1.007	TRINITY_DN14015_c0_g1 No TRANSDECODER pass										0		0		0		0
TRINITY_DN22397_c0_g1	NN2	NE2	4.86349	1.68803	2.77362e-27	1.48878e-25	0	0.119	0	14.849	10.008	15.111	0.464	0	0.298	6.977	8.389	8.929	TRINITY_DN22397_c0_g1 No TRANSDECODER pass										0		0		0		0
TRINITY_DN2507_c0_g1	NN2	NE2	4.86341	0.189787	8.7741e-14	1.32466e-12	0	0.315	0	0.106	0.142	0.32	0	0	0.174	3.064	2.181	2.708	TRINITY_DN2507_c0_g1	S-(hydroxymethyl)glutathione dehydrogenase	324	gi|636578453|ref|XP_008020565.1|hypothetical protein SETTUDRAFT_132758 [Setosphaeria turcica Et28A]gi|482814600|gb|EOA91275.1|hypothetical protein SETTUDRAFT_132758 [Setosphaeria turcica Et28A]	XP_008020565, EOA91275	0	92.284	581.252	324	299	0		0		0		0
TRINITY_DN44727_c0_g1	NN2	NE2	4.86276	-0.44829	1.66504e-08	1.20764e-07	0	0	0	0	0	0	0	0	0.149	2.104	1.914	2.801	TRINITY_DN44727_c0_g1 No TRANSDECODER pass										0		0		0		0
TRINITY_DN24424_c0_g1	NN2	NE2	4.86247	0.632952	1.37305e-17	3.11096e-16	0	0	0	0	0.128	0.294	0	0.118	0.215	4.571	3.742	3.792	TRINITY_DN24424_c0_g1 No TRANSDECODER pass										0		0		0		0
TRINITY_DN33674_c0_g4	NN2	NE2	4.86102	1.48028	1.60364e-25	7.47764e-24	0	0.152	0	0	0.171	0	0	0.557	0.265	9.998	8.338	9.115	TRINITY_DN33674_c0_g4	hypothetical protein K432DRAFT_348996	119	gi|1046774140|gb|OCK82460.1|hypothetical protein K432DRAFT_348996 [Lepidopterella palustris CBS 459.81]	OCK82460	2.03e-53	89.0756	175.637	119	106	0		0		0		0
TRINITY_DN9125_c0_g1	NN2	NE2	4.86023	-0.44784	1.76795e-08	1.27742e-07	0	0	0.556	0.837	4.08	1.651	0	0.186	0	2.909	2.018	3.064	TRINITY_DN9125_c0_g1 No TRANSDECODER pass										0		0		0		0
TRINITY_DN19768_c0_g1	NN2	NE2	4.85888	-0.447331	8.43285e-09	6.39255e-08	0	0.152	0	0	0.156	0	0.145	0	0	2.129	1.966	1.76	TRINITY_DN19768_c0_g1	camk camk1 kinase	231	gi|636772669|ref|XP_008088508.1|Protein kinase-like (PK-like) [Glarea lozoyensis ATCC 20868]gi|512195582|gb|EPE24420.1|Protein kinase-like (PK-like) [Glarea lozoyensis ATCC 20868]	XP_008088508, EPE24420	1.54e-126	87.8788	384.8	231	203	0		0		0		0
TRINITY_DN20113_c0_g1	NN2	NE2	4.85828	-0.447453	1.04695e-08	7.84111e-08	0	0	0	0	0.313	0.345	0.3	0	0	3.618	3.621	4.494	TRINITY_DN20113_c0_g1	hypothetical protein M7I_6415	131	gi|361125810|gb|EHK97832.1|hypothetical protein M7I_6415 [Glarea lozoyensis 74030]	EHK97832	9.12e-69	91.6031	233.032	131	120	0		0		0		0
TRINITY_DN21955_c0_g1	NN2	NE2	4.85827	0.190286	3.04158e-11	3.27791e-10	0	0.054	0.093	2.154	0.881	1.523	0.048	0	0.041	1.073	0.75	1.464	TRINITY_DN21955_c0_g1	solute carrier family 25 member 38	572	gi|1070548116|ref|XP_018387335.1|hypothetical protein CC77DRAFT_1059829 [Alternaria alternata]gi|1027161541|gb|OAG21914.1|hypothetical protein CC77DRAFT_1059829 [Alternaria alternata]	XP_018387335, OAG21914	0	100	1106.66	572	572	1	100	0		0		0
TRINITY_DN22436_c0_g1	NN2	NE2	4.85825	-0.447258	3.38757e-08	2.33604e-07	0	0	0.241	0.266	3.355	0	0.261	0	0	4.649	3.199	2.556	TRINITY_DN22436_c0_g1 No TRANSDECODER pass										0		0		0		0
TRINITY_DN4570_c0_g1	NN2	NE2	4.85819	-0.447214	4.92463e-08	3.31508e-07	0	0	0	0.279	0.284	0	0.271	0	0	4.709	3.535	2.302	TRINITY_DN4570_c0_g1	Glyceraldehyde-3-phosphate dehydrogenase	143	gi|380472849|emb|CCF46579.1|glyceraldehyde 3-phosphate dehydrogenase [Colletotrichum higginsianum]	CCF46579	4.8e-83	96.4029	253.832	139	134	0		0		0		0
TRINITY_DN7543_c0_g1	NN2	NE2	4.85464	0.191289	2.87604e-12	3.54479e-11	0	0	0	0	0.682	0	0.425	0	0	3.792	5.699	5.104	TRINITY_DN7543_c0_g1 No TRANSDECODER pass										0		0		0		0
TRINITY_DN22653_c0_g1	NN2	NE2	4.85389	1.84321	3.88275e-30	2.47056e-28	0	0.25	0.222	0	0.256	0	0.242	0	1.466	17.512	19.934	19.458	TRINITY_DN22653_c0_g1 No TRANSDECODER pass										0		0		0		0
TRINITY_DN28578_c0_g1	NN2	NE2	4.83072	1.22021	1.35801e-22	4.97318e-21	0	0.434	0	0.106	1.024	0.128	0.106	0.101	0.282	6.25	4.958	4.841	TRINITY_DN28578_c0_g1	hypothetical protein AC579_3587	209	gi|1002224074|gb|KXT18924.1|hypothetical protein AC579_3587 [Pseudocercospora musae]	KXT18924	8.23e-36	56.71	140.198	231	131	0		0		0		0
TRINITY_DN2308_c0_g1	NN2	NE2	4.82352	-0.47809	3.84166e-08	2.62958e-07	0	0	0	0	0	0	0	0	0.207	2.363	3.94	2.827	TRINITY_DN2308_c0_g1	ribosomal LP1	156	gi|193695376|ref|XP_001949539.1|PREDICTED: 60S acidic ribosomal protein P1-like [Acyrthosiphon pisum]	XP_001949539	9.53e-24	80	100.908	70	56	0		0		0		0
TRINITY_DN18499_c0_g1	NN2	NE2	4.82325	-0.478056	2.20628e-08	1.57036e-07	0	0	0	0	0.256	0	0	0	0.207	2.909	3.708	2.59	TRINITY_DN18499_c0_g1 No TRANSDECODER pass										0		0		0		0
TRINITY_DN52167_c0_g1	NN2	NE2	4.82323	-0.478367	1.65696e-07	1.03237e-06	0.087	0	0	1.901	1.564	2.252	0	0	0.083	1.117	0.716	1.684	TRINITY_DN52167_c0_g1	pumilio-family rna binding repeat domain containing	301	gi|1070553652|ref|XP_018384652.1|hypothetical protein CC77DRAFT_1032017 [Alternaria alternata]gi|1027158852|gb|OAG19231.1|hypothetical protein CC77DRAFT_1032017 [Alternaria alternata]	XP_018384652, OAG19231	0	99.3355	608.601	301	299	1	99.3355	0		0		0
TRINITY_DN7176_c0_g1	NN2	NE2	4.82273	-0.478201	2.4385e-08	1.7236e-07	0	0	0	0	0	0	0	0	0.307	4.995	3.457	4.884	TRINITY_DN7176_c0_g1 No TRANSDECODER pass										0		0		0		0
TRINITY_DN812_c0_g1	NN2	NE2	4.82267	-0.478156	1.68883e-08	1.22402e-07	0	0.217	0	0.651	0	0	0	0	0.182	3.012	2.319	2.717	TRINITY_DN812_c0_g1	dicarboxylic amino acid permease	173	gi|1069188014|ref|XP_018066475.1|putative dicarboxylic amino acid permease [Phialocephala scopiformis]gi|972535488|gb|KUJ12120.1|putative dicarboxylic amino acid permease [Phialocephala scopiformis]	XP_018066475, KUJ12120	4.58e-68	80	229.18	155	124	0		0		0		0
TRINITY_DN1032_c0_g1	NN2	NE2	4.82263	-0.47824	2.67957e-08	1.88223e-07	0	0.434	0	0	0.455	0.243	0	0	0.182	2.805	2.104	3.199	TRINITY_DN1032_c0_g1	60S ribosomal L33	127	gi|636763223|ref|XP_008083785.1|Translation protein [Glarea lozoyensis ATCC 20868]gi|512200844|gb|EPE29676.1|Translation protein [Glarea lozoyensis ATCC 20868]	XP_008083785, EPE29676	1.08e-68	97.2477	214.542	109	106	0		0		0		0
TRINITY_DN4938_c0_g1	NN2	NE2	4.82245	-0.47819	2.31125e-08	1.64048e-07	0.077	0	0.083	1.941	1.18	3.084	0	0	0.075	1.039	1.043	1.202	TRINITY_DN4938_c0_g1	alpha beta-hydrolase	378	gi|1070561634|ref|XP_018380960.1|alpha/beta-hydrolase [Alternaria alternata]gi|1027155148|gb|OAG15539.1|alpha/beta-hydrolase [Alternaria alternata]	XP_018380960, OAG15539	0	98.9418	761.911	378	374	1	98.9418	0		0		0
TRINITY_DN3170_c0_g1	NN2	NE2	4.82206	1.82613	3.21108e-27	1.70561e-25	0	0.054	0	0	0.1	0.115	0.145	0.135	0.083	2.839	4.354	4.139	TRINITY_DN3170_c0_g1	siderophore iron transporter mirB	615	gi|1028904085|gb|OAL06334.1|siderophore iron transporter-like protein mirB [Stagonospora sp. SRC1lsM3a]	OAL06334	0	93.9394	1087.4	594	558	0		0		0		0
TRINITY_DN40688_c0_g1	NN2	NE2	4.81778	-0.477327	3.8168e-08	2.61433e-07	0	0	0	0	0	0	0.174	0	0	2.952	1.776	2.116	TRINITY_DN40688_c0_g1	hypothetical protein FGSG_05397	198	gi|758203137|ref|XP_011323928.1|hypothetical protein FGSG_05397 [Fusarium graminearum PH-1]gi|558861269|gb|ESU11352.1|hypothetical protein FGSG_05397 [Fusarium graminearum PH-1]gi|596550585|gb|EYB30138.1|hypothetical protein FG05_05397 [Fusarium graminearum]gi|699034944|emb|CEF87366.1|unnamed protein product [Fusarium graminearum]	XP_011323928, ESU11352, EYB30138, CEF87366	2.49e-135	99.4949	392.889	198	197	0		0		0		0
TRINITY_DN43222_c0_g1	NN2	NE2	4.81755	-0.477444	2.7071e-08	1.90026e-07	0	0	0	0	0	0	0.261	0	0	3.428	2.569	3.91	TRINITY_DN43222_c0_g1 No TRANSDECODER pass										0		0		0		0
TRINITY_DN9612_c0_g1	NN2	NE2	4.81618	0.151022	7.36508e-14	1.12304e-12	0	0	0	0	0	0	0	0	0.464	6.466	5.596	5.459	TRINITY_DN9612_c0_g1 No TRANSDECODER pass										0		0		0		0
TRINITY_DN20836_c0_g1	NN2	NE2	4.81492	0.151088	4.99565e-10	4.52751e-09	0	0	0.111	0	0	0	0	0.101	0.099	1.394	2.664	3.47	TRINITY_DN20836_c0_g1	---NA---	249	No Blast Hit							0		0		0		0
TRINITY_DN12321_c0_g1	NN2	NE2	4.81123	0.151436	7.60904e-11	7.70797e-10	0	0	0.157	0	0	0	0.164	0	0.141	3.67	2.388	4.841	TRINITY_DN12321_c0_g1	period circadian	210	gi|758193205|ref|XP_011318979.1|hypothetical protein FGSG_10051 [Fusarium graminearum PH-1]gi|558866634|gb|ESU16717.1|hypothetical protein FGSG_10051 [Fusarium graminearum PH-1]gi|596541678|gb|EYB22244.1|hypothetical protein FG05_10051 [Fusarium graminearum]gi|699044399|emb|CEF75386.1|unnamed protein product [Fusarium graminearum]	XP_011318979, ESU16717, EYB22244, CEF75386	1.6e-73	71.1207	239.965	232	165	0		0		0		0
TRINITY_DN26289_c0_g1	NN2	NE2	4.81082	0.590098	2.13136e-17	4.72739e-16	0	0.065	0	5.45	3.625	5.694	0.058	0	0.108	2.052	1.854	1.87	TRINITY_DN26289_c0_g1	oxidoreductase domain-containing	484	gi|1070546084|ref|XP_018388597.1|hypothetical protein CC77DRAFT_699232 [Alternaria alternata]gi|1027162805|gb|OAG23176.1|hypothetical protein CC77DRAFT_699232 [Alternaria alternata]	XP_018388597, OAG23176	0	100	982.63	484	484	1	100	0		0		0
TRINITY_DN39405_c1_g4	NN2	NE2	4.79861	3.13764	3.72794e-46	6.61969e-44	0.067	0	0	1.276	4.137	0.883	0.899	0	0.414	10.5	11.079	10.833	TRINITY_DN39405_c1_g4	replication-associated poly	407	gi|1002883636|gb|AMN92730.1|replication-associated polyprotein [Fusarium graminearum mycotymovirus 1]	AMN92730	1.51e-20	54.1401	105.145	157	85	0		1	54.1401	0		0
TRINITY_DN53449_c0_g1	NN2	NE2	4.79794	0.915369	3.05725e-19	8.35192e-18	0.289	1.292	0	2.765	0.668	3.301	0.155	0	0.414	5.393	7.32	6.119	TRINITY_DN53449_c0_g1	probable LRR receptor-like serine threonine- kinase At1g56130 isoform X1	220	gi|1104518562|ref|XP_019078035.1|PREDICTED: probable LRR receptor-like serine/threonine-protein kinase At1g56130 isoform X4 [Vitis vinifera]	XP_019078035	5.33e-147	98.6425	447.973	221	218	0		0		0		1	98.6425
TRINITY_DN15088_c0_g1	NN2	NE2	4.79229	0.131098	3.0161e-13	4.28255e-12	0	0.152	0.037	1.396	0.881	1.651	0	0	0.066	0.909	0.664	0.846	TRINITY_DN15088_c0_g1	maltose o-acetyltransferase	638	gi|1070556118|ref|XP_018383594.1|trimeric LpxA-like protein [Alternaria alternata]gi|1027157791|gb|OAG18173.1|trimeric LpxA-like protein [Alternaria alternata]	XP_018383594, OAG18173	0	100	1312.36	638	638	1	100	0		0		0
TRINITY_DN14821_c0_g1	NN2	NE2	4.78684	0.132359	7.64215e-13	1.02416e-11	0	0.109	0.046	2.021	1.095	3.109	0.048	0.051	0	1.134	1.19	0.999	TRINITY_DN14821_c0_g1	FAD NAD(P)-binding domain-containing	521	gi|1070559174|ref|XP_018381846.1|FAD/NAD(P)-binding domain-containing protein [Alternaria alternata]gi|1027156038|gb|OAG16425.1|FAD/NAD(P)-binding domain-containing protein [Alternaria alternata]	XP_018381846, OAG16425	0	100	1076.62	521	521	1	100	0		0		0
TRINITY_DN30426_c1_g1	NN2	NE2	4.78598	-0.508482	8.82589e-07	4.93881e-06	0	0.217	0	0.864	0.227	0.243	0	0	0.182	4.597	2.906	1.126	TRINITY_DN30426_c1_g1	vacuolar atp synthase 16 kda proteolipid subunit	174	gi|909991137|gb|KNG48612.1|vacuolar atp synthase 16 kda proteolipid subunit [Stemphylium lycopersici]	KNG48612	7.74e-92	100	277.33	145	145	0		0		0		0
TRINITY_DN9256_c0_g1	NN2	NE2	4.78162	-0.508683	4.67632e-08	3.15913e-07	0	0	0	0	0	0	0	0	0.215	3.575	3.026	2.691	TRINITY_DN9256_c0_g1 No TRANSDECODER pass										0		0		0		0
TRINITY_DN56135_c0_g1	NN2	NE2	4.78156	-0.508677	4.17293e-08	2.84232e-07	0	0	0	0	0	0	0	0	0.232	3.558	3.57	2.903	TRINITY_DN56135_c0_g1	calreticulin	142	gi|574959736|gb|AHG54518.1|calreticulin, partial [Lepeophtheirus salmonis]	AHG54518	1.98e-68	85.1064	223.016	141	120	0		0		0		0
TRINITY_DN10468_c0_g1	NN2	NE2	4.78155	-0.508677	4.16404e-08	2.8369e-07	0	0	0	0	0	0	0	0	0.282	4.242	4.251	3.453	TRINITY_DN10468_c0_g1 No TRANSDECODER pass										0		0		0		0
TRINITY_DN62891_c0_g1	NN2	NE2	4.78128	-0.508722	3.62317e-08	2.48951e-07	0	0	0	0	0	0	0	0	0.24	3.636	3.337	3.258	TRINITY_DN62891_c0_g1 No TRANSDECODER pass										0		0		0		0
TRINITY_DN39542_c4_g3	NN2	NE2	4.77671	0.891354	5.27542e-18	1.2394e-16	0	0.891	0.269	11.911	11.003	37.194	0	0	1.003	11.764	13.054	9.014	TRINITY_DN39542_c4_g3 No TRANSDECODER pass										0		0		0		0
TRINITY_DN63687_c0_g1	NN2	NE2	4.77645	-0.507997	5.84137e-08	3.90046e-07	0	0	0	0	0	0	0.184	0	0	1.827	2.44	2.573	TRINITY_DN63687_c0_g1	shwachman-Bodian-Diamond syndrome	113	gi|751755961|gb|KIN04137.1|hypothetical protein OIDMADRAFT_118183 [Oidiodendron maius Zn]	KIN04137	8.52e-49	82.1429	163.696	112	92	0		0		0		0
TRINITY_DN6474_c0_g1	NN2	NE2	4.7672	1.38961	7.87043e-23	2.93145e-21	0	0.25	0	0	0	0	0.058	0	0.257	3.09	3.949	3.089	TRINITY_DN6474_c0_g1	major facilitator superfamily transporter	492	gi|1092164796|emb|CZS94162.1|related to major facilitator MirA [Rhynchosporium agropyri]	CZS94162	0	79.4715	672.929	492	391	0		0		0		0
TRINITY_DN25251_c0_g1	NN2	NE2	4.76585	1.16182	1.6966e-21	5.65694e-20	0	0.25	0	0	0.526	0	0.126	0.11	0.323	4.908	6.286	6.534	TRINITY_DN25251_c0_g1	uncharacterized protein PAC_06876	189	gi|1110595691|emb|CZR56987.1|uncharacterized protein PAC_06876 [Phialocephala subalpina]	CZR56987	6.49e-35	58.794	141.739	199	117	0		0		0		0
TRINITY_DN7695_c0_g1	NN2	NE2	4.76526	0.111393	9.70855e-14	1.45709e-12	0.116	0.13	0	2.526	1.535	2.623	0	0.059	0.058	1.247	1.319	1.422	TRINITY_DN7695_c0_g1	duf1446 domain-containing	448	gi|1070549120|ref|XP_018386912.1|hypothetical protein CC77DRAFT_804759 [Alternaria alternata]gi|1027161117|gb|OAG21491.1|hypothetical protein CC77DRAFT_804759 [Alternaria alternata]	XP_018386912, OAG21491	0	100	829.321	407	407	1	100	0		0		0
TRINITY_DN62429_c0_g1	NN2	NE2	4.76221	0.112328	3.27078e-12	3.99584e-11	0	0	0	0	0	0	0.097	0.084	0	2.225	2.233	1.659	TRINITY_DN62429_c0_g1	HAD superfamily hydrolase	277	gi|1029180055|gb|OAL44638.1|HAD-superfamily hydrolase [Pyrenochaeta sp. DS3sAY3a]	OAL44638	0	97.8339	561.992	277	271	0		0		1	97.8339	0
TRINITY_DN36449_c0_g2	NN2	NE2	4.76134	2.67059	1.85291e-24	7.94825e-23	0	0	0	0	0	0.154	0	0	0.795	9.6	7.441	8.074	TRINITY_DN36449_c0_g2	Elongation factor 1-alpha	465	gi|199588908|tpg|DAA05867.1|TPA_inf: eukaryotic translation elongation factor 1A [Xiphinema index]gi|199600276|tpg|DAA05875.1|TPA_inf: eukaryotic translation elongation factor 1A [Xiphinema index]	DAA05867, DAA05875	0	92.043	831.632	465	428	0		0		0		0
TRINITY_DN37420_c0_g1	NN2	NE2	4.76091	1.58756	7.26104e-25	3.20936e-23	0.058	0.119	0	5.038	3.255	4.785	0.058	0.025	0.108	1.688	2.423	1.777	TRINITY_DN37420_c0_g1	hypothetical protein CC77DRAFT_467370	697	gi|1070562270|ref|XP_018380502.1|hypothetical protein CC77DRAFT_467370 [Alternaria alternata]gi|1027154688|gb|OAG15081.1|hypothetical protein CC77DRAFT_467370 [Alternaria alternata]	XP_018380502, OAG15081	0	98.2456	1354.35	684	672	1	98.2456	0		0		0
TRINITY_DN28530_c0_g1	NN2	NE2	4.74241	4.68298	8.63074e-14	1.30495e-12	0	0.521	0.12	0	0	0.921	0.919	0.363	6.902	79.12	79.298	74.979	TRINITY_DN28530_c0_g1 No TRANSDECODER pass										0		0		0		0
TRINITY_DN17008_c0_g1	NN2	NE2	4.74073	-0.539814	2.64287e-07	1.60093e-06	0	0	0	0	0.583	0	0	0	0.149	2.233	2.552	1.312	TRINITY_DN17008_c0_g1	RNA binding	140	gi|628085364|ref|XP_007704532.1|hypothetical protein COCSADRAFT_40982 [Bipolaris sorokiniana ND90Pr]gi|451846513|gb|EMD59823.1|hypothetical protein COCSADRAFT_40982 [Bipolaris sorokiniana ND90Pr]	XP_007704532, EMD59823	1.12e-56	88.5965	184.882	114	101	0		0		0		0
TRINITY_DN53752_c0_g1	NN2	NE2	4.74065	-0.540014	6.9985e-07	3.97228e-06	0	0	0	0	0	0	0	0	0.174	3.601	1.354	2.421	TRINITY_DN53752_c0_g1 No TRANSDECODER pass										0		0		0		0
TRINITY_DN834_c0_g1	NN2	NE2	4.74042	0.0908862	1.50456e-12	1.93158e-11	0	0.293	0	0	0	0.333	0	0.262	0.249	5.116	5.449	7.507	TRINITY_DN834_c0_g1	hypothetical protein AFLA70_352g001521	134	gi|914757191|gb|KOC11319.1|hypothetical protein AFLA70_352g001521 [Aspergillus flavus AF70]	KOC11319	6.6e-10	64.6154	67.3958	130	84	0		0		0		0
TRINITY_DN31010_c0_g1	NN2	NE2	4.74016	-0.539965	3.22118e-07	1.92866e-06	0	0	0	0	0	0	0	0	0.307	1.87	3.897	2.937	TRINITY_DN31010_c0_g1 No TRANSDECODER pass										0		0		0		0
TRINITY_DN4402_c0_g1	NN2	NE2	4.73992	-0.540009	3.19186e-07	1.91299e-06	0	0.293	0	0	0.597	0	0	0	0.249	4.649	2.173	3.335	TRINITY_DN4402_c0_g1	calcofluor white hypersensitive	137	gi|156043241|ref|XP_001588177.1|predicted protein [Sclerotinia sclerotiorum 1980]gi|154695011|gb|EDN94749.1|predicted protein [Sclerotinia sclerotiorum 1980 UF-70]gi|1095455395|gb|APA12351.1|hypothetical protein sscle_09g071210 [Sclerotinia sclerotiorum 1980 UF-70]	XP_001588177, EDN94749, APA12351	4.06e-49	77.8626	166.392	131	102	0		0		0		0
TRINITY_DN41756_c0_g1	NN2	NE2	4.73959	-0.540132	4.62388e-07	2.70593e-06	0	0	0	0	0	0	0	0	0.149	2.441	1.129	2.564	TRINITY_DN41756_c0_g1	hypothetical protein CC77DRAFT_1047406	206	gi|1070544304|ref|XP_018388969.1|hypothetical protein CC77DRAFT_1047406 [Alternaria alternata]gi|1027163178|gb|OAG23548.1|hypothetical protein CC77DRAFT_1047406 [Alternaria alternata]	XP_018388969, OAG23548	1.23e-114	94.1748	354.369	206	194	1	94.1748	0		0		0
TRINITY_DN18804_c0_g1	NN2	NE2	4.73935	-0.540003	1.62209e-07	1.01271e-06	0	0	0	0	0	0	0	0	0.166	2.9	1.655	2.226	TRINITY_DN18804_c0_g1	hypothetical protein	162	gi|521979430|ref|WP_020490701.1|hypothetical protein [Dehalobacter sp. FTH1]	WP_020490701	0.000431	50	47.7506	112	56	0		0		0		0
TRINITY_DN21173_c0_g1	NN2	NE2	4.73684	0.0917399	3.88843e-12	4.70711e-11	0	0	0.148	0	0.171	0	0.164	0.143	0	3.35	3.001	3.614	TRINITY_DN21173_c0_g1	hypothetical protein IQ06DRAFT_333089	142	gi|1028902527|gb|OAL04777.1|hypothetical protein IQ06DRAFT_333089 [Stagonospora sp. SRC1lsM3a]	OAL04777	4.85e-80	95.0704	245.358	142	135	0		0		0		0
TRINITY_DN17755_c0_g1	NN2	NE2	4.7335	-0.539242	1.34383e-07	8.53645e-07	0.173	0.065	0	1.196	0.825	2.469	0.068	0	0	0.926	0.569	0.829	TRINITY_DN17755_c0_g1	hypothetical protein CC77DRAFT_959559	492	gi|1070548112|ref|XP_018387333.1|hypothetical protein CC77DRAFT_959559 [Alternaria alternata]gi|1027161539|gb|OAG21912.1|hypothetical protein CC77DRAFT_959559 [Alternaria alternata]	XP_018387333, OAG21912	0	99.5935	1003.05	492	490	1	99.5935	0		0		0
TRINITY_DN35453_c1_g1	NN2	NE2	4.73287	3.44523	4.56228e-48	8.81907e-46	0	4.138	0.213	3.337	5.686	3.71	0.648	0.785	4.275	40.252	43.499	45.712	TRINITY_DN35453_c1_g1	---NA---	124	No Blast Hit							0		0		0		0
TRINITY_DN38897_c2_g1	NN2	NE2	4.73142	2.03531	9.6696e-35	8.78955e-33	0	0.977	0.528	0	2.118	0.218	0.377	0.692	0.663	16.101	16.52	18.705	TRINITY_DN38897_c2_g1	---NA---	162	No Blast Hit							0		0		0		0
TRINITY_DN39209_c1_g1	NN2	NE2	4.73131	4.78844	3.09074e-47	5.75593e-45	0.414	1.032	0.046	23.954	13.761	26.997	0.948	0.219	2.005	31.596	30.246	34.489	TRINITY_DN39209_c1_g1	nitrate transporter	460	gi|1029190441|gb|OAL55001.1|nitrate transporter-like protein [Pyrenochaeta sp. DS3sAY3a]	OAL55001	0	95.6522	816.994	460	440	0		0		1	95.6522	0
TRINITY_DN25196_c0_g1	NN2	NE2	4.72785	3.77829	1.40328e-76	1.12787e-73	0.79	0.554	0.398	53.226	31.815	56.297	1.518	0.396	1.607	36.201	31.954	31.925	TRINITY_DN25196_c0_g1 No TRANSDECODER pass										0		0		0		0
TRINITY_DN30992_c0_g1	NN2	NE2	4.72212	1.72787	1.02469e-27	5.67987e-26	0.809	1.444	0.361	21.017	10.193	31.539	0.57	0	0.787	13.4	15.347	15.565	TRINITY_DN30992_c0_g1 No TRANSDECODER pass										0		0		0		0
TRINITY_DN46181_c0_g1	NN2	NE2	4.71757	0.0699232	2.21914e-12	2.77434e-11	0	0	0	0	0	0	0	0	0.447	5.696	4.277	5.84	TRINITY_DN46181_c0_g1 No TRANSDECODER pass										0		0		0		0
TRINITY_DN44821_c0_g1	NN2	NE2	4.71702	0.0700177	5.15436e-13	7.07526e-12	0	0.239	0	0	0.739	0.269	0	0	0.406	4.614	4.88	4.765	TRINITY_DN44821_c0_g1	hypothetical protein TW65_07277	133	gi|909988371|gb|KNG45927.1|hypothetical protein TW65_07277 [Stemphylium lycopersici]	KNG45927	0.000163	56.1798	48.9062	89	50	0		0		0		0
TRINITY_DN33354_c0_g1	NN2	NE2	4.71438	2.46348	1.9894e-34	1.74098e-32	0.53	0.999	0.176	11.06	7.335	6.679	0	0.27	0.928	11.063	10.864	13.753	TRINITY_DN33354_c0_g1 No TRANSDECODER pass										0		0		0		0
TRINITY_DN21011_c0_g2	NN2	NE2	4.71189	0.498717	2.0096e-13	2.91717e-12	0	0	0	0	0	0	0	0	0.282	2.77	2.268	4.046	TRINITY_DN21011_c0_g2	60S ribosomal L7a	294	gi|665819595|ref|XP_008558666.1|PREDICTED: 60S ribosomal protein L7a [Microplitis demolitor]	XP_008558666	7.8e-133	85.8824	390.578	255	219	0		0		0		0
TRINITY_DN12001_c0_g2	NN2	NE2	4.71066	0.499244	2.13937e-15	3.88932e-14	0	0	0	0	0	0	0	0	0.356	4.458	4.035	3.284	TRINITY_DN12001_c0_g2	60S ribosomal L13A	220	gi|158187860|gb|ABW23219.1|ribosomal protein rpl13a [Eurythoe complanata]	ABW23219	3.58e-91	85.4271	279.256	199	170	0		0		0		0
TRINITY_DN58519_c0_g1	NN2	NE2	4.70667	0.499996	2.55754e-15	4.61099e-14	0	0	0	0	0	0.32	0.135	0	0.24	4.069	4.682	3.089	TRINITY_DN58519_c0_g1	---NA---	226	No Blast Hit							0		0		0		0
TRINITY_DN18420_c0_g1	NN2	NE2	4.69657	-0.571767	3.38495e-07	2.02038e-06	0	0	0	1.662	1.223	2.585	0	0	0.066	1.013	1.104	0.576	TRINITY_DN18420_c0_g1	alpha beta-hydrolase	327	gi|1070550342|ref|XP_018386586.1|hypothetical protein CC77DRAFT_854049 [Alternaria alternata]gi|1027160790|gb|OAG21165.1|hypothetical protein CC77DRAFT_854049 [Alternaria alternata]	XP_018386586, OAG21165	0	100	682.174	327	327	1	100	0		0		0
TRINITY_DN36354_c0_g1	NN2	NE2	4.69574	4.24084	5.26633e-27	2.74478e-25	0	1.738	0.093	0.931	1.834	0.486	1.093	0.186	3.944	56.215	51.707	54.091	TRINITY_DN36354_c0_g1	---NA---	155	No Blast Hit							0		0		0		0
TRINITY_DN32986_c0_g1	NN2	NE2	4.69543	1.10212	1.1274e-21	3.86021e-20	0.231	0.087	0.037	4.094	2.658	5.937	0.087	0.042	0.075	2.164	1.88	1.794	TRINITY_DN32986_c0_g1	regulator of G signaling superfamily	393	gi|1070556314|ref|XP_018383692.1|regulator of G protein signaling superfamily, partial [Alternaria alternata]gi|1027157889|gb|OAG18271.1|regulator of G protein signaling superfamily, partial [Alternaria alternata]	XP_018383692, OAG18271	0	100	799.66	393	393	1	100	0		0		0
TRINITY_DN47593_c0_g1	NN2	NE2	4.69532	-0.571851	1.39231e-07	8.81328e-07	0.183	0.206	0	0	0	0	0	0	0.174	2.415	2.638	1.93	TRINITY_DN47593_c0_g1	alcohol dehydrogenase (NADP+)	142	gi|1092168274|emb|CZT13534.1|probable alcohol dehydrogenase (NADP+) [Rhynchosporium commune]	CZT13534	3.83e-72	87.3239	233.417	142	124	0		0		0		0
TRINITY_DN32837_c0_g1	NN2	NE2	4.69518	-0.572035	3.17588e-07	1.90378e-06	0	0	0	0	0.327	0	0	0	0.265	3.999	2.337	4.232	TRINITY_DN32837_c0_g1	plasma membrane ATPase 2	130	gi|154301620|ref|XP_001551222.1|hypothetical protein BC1G_10137 [Botrytis cinerea B05.10]	XP_001551222	7.72e-75	97.6378	249.98	127	124	0		0		0		0
TRINITY_DN15292_c0_g1	NN2	NE2	4.69477	-0.571935	1.0829e-07	6.96882e-07	0	0	0	0	0	0	0	0	0.199	2.502	2.759	2.691	TRINITY_DN15292_c0_g1	muscle LIM 1-like	114	gi|388496562|gb|AFK36347.1|unknown [Lotus japonicus]	AFK36347	1.16e-62	89.3805	199.134	113	101	0		0		0		0
TRINITY_DN29266_c0_g1	NN2	NE2	4.69169	-0.571569	3.18911e-06	1.63316e-05	0	0.326	0	3.47	2.488	6.551	0	0.11	0	0.519	2.259	3.123	TRINITY_DN29266_c0_g1	hypothetical protein CC77DRAFT_251027	126	gi|1070557320|ref|XP_018382842.1|hypothetical protein CC77DRAFT_251027 [Alternaria alternata]gi|1027157037|gb|OAG17421.1|hypothetical protein CC77DRAFT_251027 [Alternaria alternata]	XP_018382842, OAG17421	2.65e-56	100	185.652	97	97	1	100	0		0		0
TRINITY_DN300_c0_g1	NN2	NE2	4.69145	0.0490743	1.1382e-12	1.48433e-11	0	0.087	0	1.582	0.768	1.97	0	0	0.141	1.775	1.509	1.566	TRINITY_DN300_c0_g1	hypothetical protein CC77DRAFT_234316	312	gi|1070556682|ref|XP_018383180.1|hypothetical protein CC77DRAFT_234316 [Alternaria alternata]gi|1027157376|gb|OAG17759.1|hypothetical protein CC77DRAFT_234316 [Alternaria alternata]	XP_018383180, OAG17759	1.05e-89	71.3043	281.182	230	164	1	71.3043	0		0		0
TRINITY_DN835_c0_g2	NN2	NE2	4.69027	0.0496023	3.51884e-12	4.27836e-11	0	0	0	0	1.194	0	0	0.127	0.124	2.744	3.38	2.277	TRINITY_DN835_c0_g2 No TRANSDECODER pass										0		0		0		0
TRINITY_DN10078_c0_g1	NN2	NE2	4.69014	-0.571143	1.36227e-07	8.64278e-07	0	0	0.287	0.638	0.981	0	0.309	0	0	4.094	3.078	3.665	TRINITY_DN10078_c0_g1	dna-directed rna polymerase i 49 kda polypeptide	127	gi|169611873|ref|XP_001799354.1|hypothetical protein SNOG_09051 [Parastagonospora nodorum SN15]gi|111062123|gb|EAT83243.1|hypothetical protein SNOG_09051 [Parastagonospora nodorum SN15]	XP_001799354, EAT83243	1.54e-56	92.1739	184.882	115	106	0		0		0		0
TRINITY_DN2604_c0_g1	NN2	NE2	4.69003	-0.571171	1.35107e-07	8.57708e-07	0.135	0	0	1.276	1.009	2.034	0.077	0	0	0.718	0.888	0.939	TRINITY_DN2604_c0_g1	DNA repair rad5	330	gi|1070562746|ref|XP_018380445.1|hypothetical protein CC77DRAFT_1066527 [Alternaria alternata]gi|1027154630|gb|OAG15024.1|hypothetical protein CC77DRAFT_1066527 [Alternaria alternata]	XP_018380445, OAG15024	0	100	673.7	330	330	1	100	0		0		0
TRINITY_DN1029_c0_g1	NN2	NE2	4.68963	-0.571188	1.894e-07	1.17169e-06	0.125	0	0	1.343	0.284	3.403	0.068	0	0	0.9	0.604	0.88	TRINITY_DN1029_c0_g1	multidrug resistance ABC transporter	466	gi|1070551618|ref|XP_018386314.1|hypothetical protein CC77DRAFT_935406 [Alternaria alternata]gi|1027160517|gb|OAG20893.1|hypothetical protein CC77DRAFT_935406 [Alternaria alternata]	XP_018386314, OAG20893	0	99.7854	964.911	466	465	1	99.7854	0		0		0
TRINITY_DN34471_c0_g1	NN2	NE2	4.68924	0.0494283	6.6621e-13	8.96756e-12	0.318	0.369	0.213	4.267	2.772	7.114	0	0.059	0.058	2.034	1.5	2.014	TRINITY_DN34471_c0_g1	hypothetical protein CC77DRAFT_627963	348	gi|1070544828|ref|XP_018389231.1|hypothetical protein CC77DRAFT_627963 [Alternaria alternata]gi|1027163440|gb|OAG23810.1|hypothetical protein CC77DRAFT_627963 [Alternaria alternata]	XP_018389231, OAG23810	0	100	721.079	348	348	1	100	0		0		0
TRINITY_DN3328_c0_g1	NN2	NE2	4.68849	-0.571155	6.49848e-07	3.70846e-06	0	0.272	0	0	0	0	0.261	0	0	1.74	4.07	3.411	TRINITY_DN3328_c0_g1 No TRANSDECODER pass										0		0		0		0
TRINITY_DN25453_c0_g1	NN2	NE2	4.68616	1.32066	3.85665e-23	1.48725e-21	0	0.206	0	2.247	2.317	2.303	0.097	0.186	0.257	5.904	4.596	5.451	TRINITY_DN25453_c0_g1 No TRANSDECODER pass										0		0		0		0
TRINITY_DN15389_c0_g1	NN2	NE2	4.67876	-0.571383	6.79505e-05	0.000279545	0.077	0	0	2.379	1.777	2.367	0.087	0	0	1.463	0.095	1.523	TRINITY_DN15389_c0_g1	RCC1 BLIP-II	367	gi|1070546580|ref|XP_018388845.1|RCC1/BLIP-II protein [Alternaria alternata]gi|1027163053|gb|OAG23424.1|RCC1/BLIP-II protein [Alternaria alternata]	XP_018388845, OAG23424	0	100	705.671	336	336	1	100	0		0		0
TRINITY_DN37844_c0_g1	NN2	NE2	4.67676	1.511	6.79544e-23	2.55914e-21	0.125	0.315	0.065	3.735	3.071	5.745	0.039	0.093	0.091	1.878	1.768	2.649	TRINITY_DN37844_c0_g1	hypothetical protein CC77DRAFT_1085260	784	gi|1070565724|ref|XP_018378933.1|hypothetical protein CC77DRAFT_1085260 [Alternaria alternata]gi|1027153104|gb|OAG13512.1|hypothetical protein CC77DRAFT_1085260 [Alternaria alternata]	XP_018378933, OAG13512	0	99.8724	1569.67	784	783	1	99.8724	0		0		0
TRINITY_DN32569_c0_g1	NN2	NE2	4.67334	0.806102	5.05375e-19	1.34805e-17	0.058	0	0	3.935	1.635	4.286	0.058	0	0.157	2.233	2.104	2.184	TRINITY_DN32569_c0_g1 No TRANSDECODER pass										0		0		0		0
TRINITY_DN34542_c2_g2	NN2	NE2	4.66848	3.82621	2.85455e-15	5.13448e-14	0	0	0	13.905	2.872	11.656	4.448	0	0.779	41.88	52.448	51.315	TRINITY_DN34542_c2_g2	replicase poly	231	gi|1002883636|gb|AMN92730.1|replication-associated polyprotein [Fusarium graminearum mycotymovirus 1]	AMN92730	7.32e-72	71.4286	251.521	224	160	0		1	71.4286	0		0
TRINITY_DN22845_c0_g2	NN2	NE2	4.66811	0.0278366	9.06454e-11	9.07108e-10	0	0.119	0	2.087	3.725	0.717	0	0	0.232	1.645	3.311	2.353	TRINITY_DN22845_c0_g2	lipid binding	251	gi|1029182011|gb|OAL46587.1|hypothetical protein IQ07DRAFT_155694 [Pyrenochaeta sp. DS3sAY3a]	OAL46587	5.33e-171	97.6096	509.99	251	245	0		0		1	97.6096	0
TRINITY_DN60517_c0_g1	NN2	NE2	4.66794	0.0275035	3.89514e-10	3.57899e-09	0	0	0	0	0	0	0	0	0.149	1.03	1.595	2.378	TRINITY_DN60517_c0_g1	hypothetical protein IQ07DRAFT_539374, partial	324	gi|1029185237|gb|OAL49804.1|hypothetical protein IQ07DRAFT_539374, partial [Pyrenochaeta sp. DS3sAY3a]	OAL49804	1.14e-120	64.988	370.933	417	271	0		0		1	64.988	0
TRINITY_DN53065_c0_g1	NN2	NE2	4.66651	0.0275776	4.56743e-11	4.7839e-10	0	0	0	0	0	0	0	0	0.481	3.939	5.165	7.109	TRINITY_DN53065_c0_g1 No TRANSDECODER pass										0		0		0		0
TRINITY_DN35811_c0_g1	NN2	NE2	4.66582	4.43072	1.2811e-94	1.63031e-91	0.568	4.496	0.732	33.113	19.859	5.259	1.692	1.029	3.306	57.306	57.173	53.092	TRINITY_DN35811_c0_g1	hypothetical protein CC77DRAFT_213956	141	gi|1070556066|ref|XP_018383568.1|hypothetical protein CC77DRAFT_213956 [Alternaria alternata]gi|1027157765|gb|OAG18147.1|hypothetical protein CC77DRAFT_213956 [Alternaria alternata]	XP_018383568, OAG18147	1.66e-94	100	281.952	141	141	1	100	0		0		0
TRINITY_DN3613_c0_g1	NN2	NE2	4.66509	0.0278425	1.35094e-12	1.74388e-11	0	0	0	0	0	0	0	0	0.315	3.792	3.595	3.318	TRINITY_DN3613_c0_g1	PREDICTED: uncharacterized protein LOC100890927	114	gi|390362073|ref|XP_003730069.1|PREDICTED: uncharacterized protein LOC100890927 [Strongylocentrotus purpuratus]	XP_003730069	6.14e-05	46.9565	48.9062	115	54	0		0		0		0
TRINITY_DN18381_c0_g1	NN2	NE2	4.66313	0.0280231	1.2928e-10	1.26878e-09	0	0.109	0	0	0	0	0	0.101	0.091	2.268	1.552	2.564	TRINITY_DN18381_c0_g1 No TRANSDECODER pass										0		0		0		0
TRINITY_DN12371_c0_g1	NN2	NE2	4.66204	0.0287347	2.54698e-10	2.39648e-09	0	0	0	0	0	0	0.203	0	0.182	3.627	5.449	3.106	TRINITY_DN12371_c0_g1	---NA---	158	No Blast Hit							0		0		0		0
TRINITY_DN34501_c1_g1	NN2	NE2	4.6612	0.0284971	5.46784e-11	5.65331e-10	0	0.478	0.195	3.948	3.852	3.467	0.145	0	0.124	2.701	1.819	2.268	TRINITY_DN34501_c1_g1	glycoside hydrolase family 18	210	gi|1070539362|ref|XP_018391135.1|hypothetical protein CC77DRAFT_2778 [Alternaria alternata]gi|1027165347|gb|OAG25714.1|hypothetical protein CC77DRAFT_2778 [Alternaria alternata]	XP_018391135, OAG25714	1.49e-149	99.5238	435.647	210	209	1	99.5238	0		0		0
TRINITY_DN2850_c0_g1	NN2	NE2	4.65855	0.0289733	2.04609e-10	1.95531e-09	0	0.554	0	0	1.322	0.627	0.174	0.16	0	2.554	4.527	3.462	TRINITY_DN2850_c0_g1 No TRANSDECODER pass										0		0		0		0
TRINITY_DN40031_c0_g1	NN2	NE2	4.6506	-0.604788	1.92557e-06	1.01978e-05	0	0	0	0	0	0	0	0	0.108	1.515	0.69	2.014	TRINITY_DN40031_c0_g1	oxysterol binding	269	gi|1029185142|gb|OAL49710.1|Oxysterol-binding protein [Pyrenochaeta sp. DS3sAY3a]	OAL49710	7.79e-180	94.7955	514.227	269	255	0		0		1	94.7955	0
TRINITY_DN6214_c0_g1	NN2	NE2	4.65039	-0.604473	2.85749e-07	1.72685e-06	0	1.271	0	0.545	0	0	0	0	0.157	2.147	2.345	1.532	TRINITY_DN6214_c0_g1	hypothetical protein UCRPA7_2890	198	gi|631237464|ref|XP_007913654.1|hypothetical protein UCRPA7_2890 [Phaeoacremonium minimum UCRPA7]gi|500258691|gb|EOO01597.1|hypothetical protein UCRPA7_2890 [Phaeoacremonium minimum UCRPA7]	XP_007913654, EOO01597	6.7e-45	64.7059	159.844	187	121	0		0		0		0
TRINITY_DN29181_c0_g1	NN2	NE2	4.65039	0.452491	4.13079e-15	7.30531e-14	0.067	0.076	0	2.3	1.706	3.659	0.077	0	0.133	2.545	1.871	1.989	TRINITY_DN29181_c0_g1	vacuolar amino acid transporter 1	359	gi|1070553032|ref|XP_018385191.1|hypothetical protein CC77DRAFT_964600 [Alternaria alternata]gi|1027159392|gb|OAG19770.1|hypothetical protein CC77DRAFT_964600 [Alternaria alternata]	XP_018385191, OAG19770	0	100	720.309	359	359	1	100	0		0		0
TRINITY_DN7400_c0_g1	NN2	NE2	4.65034	-0.604586	4.66533e-07	2.72911e-06	0	0.326	0	0.332	0	0	0	0	0.282	2.467	4.587	3.792	TRINITY_DN7400_c0_g1 No TRANSDECODER pass										0		0		0		0
TRINITY_DN21737_c0_g3	NN2	NE2	4.64684	-0.604207	4.24096e-07	2.49668e-06	0	0	0.204	0	0	0	0	0.202	0	1.705	2.837	2.945	TRINITY_DN21737_c0_g3 No TRANSDECODER pass										0		0		0		0
TRINITY_DN15695_c0_g1	NN2	NE2	4.64399	-0.603826	4.30126e-07	2.52973e-06	0.067	0.076	0	1.914	1.279	0.908	0.068	0	0	0.554	0.948	0.923	TRINITY_DN15695_c0_g1	hypothetical protein CC77DRAFT_927963	384	gi|1070543540|ref|XP_018389926.1|hypothetical protein CC77DRAFT_927963 [Alternaria alternata]gi|1027164136|gb|OAG24505.1|hypothetical protein CC77DRAFT_927963 [Alternaria alternata]	XP_018389926, OAG24505	0	100	766.148	384	384	1	100	0		0		0
TRINITY_DN33407_c0_g1	NN2	NE2	4.63545	2.91011	0.000164992	0.000637793	5.325	1.216	6.012	1.861	1.905	0.422	0.464	1.527	0.331	1.437	61.907	0.482	TRINITY_DN33407_c0_g1 No TRANSDECODER pass										0		0		0		0
TRINITY_DN23280_c0_g1	NN2	NE2	4.63513	0.435535	8.99364e-15	1.53884e-13	0	0	0	0.146	0.156	0.333	0	0	0.373	3.272	4.061	4.266	TRINITY_DN23280_c0_g1	---NA---	192	No Blast Hit							0		0		0		0
TRINITY_DN31861_c0_g1	NN2	NE2	4.6325	0.0073104	2.68942e-11	2.92002e-10	0	0.141	0	3.297	1.379	8.905	0.048	0.042	0	0.97	0.776	0.965	TRINITY_DN31861_c0_g1	MFS general substrate transporter	361	gi|1070547618|ref|XP_018388137.1|MFS general substrate transporter [Alternaria alternata]gi|1027162344|gb|OAG22716.1|MFS general substrate transporter [Alternaria alternata]	XP_018388137, OAG22716	0	99.3958	676.781	331	329	1	99.3958	0		0		0
TRINITY_DN31186_c0_g1	NN2	NE2	4.63077	0.436229	1.69943e-15	3.11175e-14	0.048	0.109	0	1.077	1.379	2.29	0.048	0	0.091	1.316	1.371	1.566	TRINITY_DN31186_c0_g1	hypothetical protein CC77DRAFT_962625	475	gi|1070551136|ref|XP_018386073.1|hypothetical protein CC77DRAFT_962625 [Alternaria alternata]gi|1027160276|gb|OAG20652.1|hypothetical protein CC77DRAFT_962625 [Alternaria alternata]	XP_018386073, OAG20652	0	100	966.066	475	475	1	100	0		0		0
TRINITY_DN18840_c0_g1	NN2	NE2	4.61608	0.754735	3.49753e-15	6.22867e-14	0	0	0	0	0	1.177	0	0.624	0.588	14.95	7.855	12.789	TRINITY_DN18840_c0_g1 No TRANSDECODER pass										0		0		0		0
TRINITY_DN39952_c0_g1	NN2	NE2	4.61318	0.755274	2.10258e-18	5.18716e-17	0	0	0	0	0	0	0.155	0.135	0.265	5.627	5.303	4.85	TRINITY_DN39952_c0_g1 No TRANSDECODER pass										0		0		0		0
TRINITY_DN34399_c0_g1	NN2	NE2	4.61164	4.9029	5.1382e-95	6.82308e-92	0.25	1.933	0.12	46.021	35.412	96.651	2.359	0.557	2.287	46.554	43.507	44.713	TRINITY_DN34399_c0_g1	integral membrane	302	gi|1070562600|ref|XP_018380372.1|hypothetical protein CC77DRAFT_485087 [Alternaria alternata]gi|1027154557|gb|OAG14951.1|hypothetical protein CC77DRAFT_485087 [Alternaria alternata]	XP_018380372, OAG14951	0	100	616.305	302	302	1	100	0		0		0
TRINITY_DN52302_c0_g1	NN2	NE2	4.6116	-0.637645	3.31251e-05	0.00014377	0	0	0	0	0.156	0	0	0	0.124	2.554	1.923	0.313	TRINITY_DN52302_c0_g1 No TRANSDECODER pass										0		0		0		0
TRINITY_DN23612_c0_g2	NN2	NE2	4.6075	-0.0148687	2.82028e-11	3.05234e-10	0	0.282	0	0.146	0	0	0.135	0	0.116	2.891	2.587	2.378	TRINITY_DN23612_c0_g2	hypothetical protein IQ07DRAFT_497498	212	gi|1029191699|gb|OAL56257.1|hypothetical protein IQ07DRAFT_497498 [Pyrenochaeta sp. DS3sAY3a]	OAL56257	9.76e-134	90.566	387.111	212	192	0		0		1	90.566	0
TRINITY_DN22974_c0_g1	NN2	NE2	4.6051	-0.0146284	3.85182e-11	4.08055e-10	0	0.185	0	0	0	0	0.184	0.169	0	3.203	3.207	3.919	TRINITY_DN22974_c0_g1 No TRANSDECODER pass										0		0		0		0
TRINITY_DN48048_c0_g1	NN2	NE2	4.60412	-0.637843	6.20967e-07	3.55827e-06	0	0	0	0	0	0	0	0	0.141	2.017	2.207	1.261	TRINITY_DN48048_c0_g1	eisosome 1	141	gi|1029184573|gb|OAL49142.1|hypothetical protein IQ07DRAFT_588486 [Pyrenochaeta sp. DS3sAY3a]	OAL49142	3.02e-53	77.1429	190.66	140	108	0		0		1	77.1429	0
TRINITY_DN55507_c0_g1	NN2	NE2	4.60001	-0.637621	5.95119e-07	3.423e-06	0	0	0	0.213	0	0	0	0.186	0	1.567	2.466	2.632	TRINITY_DN55507_c0_g1 No TRANSDECODER pass										0		0		0		0
TRINITY_DN39134_c0_g1	NN2	NE2	4.59843	2.93602	2.51165e-53	6.44629e-51	0.077	0.065	0	8.641	3.497	8.419	0.28	0.11	0.282	6.726	5.932	7.27	TRINITY_DN39134_c0_g1	K(+) H(+) antiporter 1	348	gi|1070541324|ref|XP_018392051.1|K(+)/H(+) antiporter 1 [Alternaria alternata]gi|1027166263|gb|OAG26630.1|K(+)/H(+) antiporter 1 [Alternaria alternata]	XP_018392051, OAG26630	0	100	717.998	348	348	1	100	0		0		0
TRINITY_DN47730_c0_g1	NN2	NE2	4.5974	-0.636956	2.08672e-06	1.10131e-05	0.058	0.13	0	1.569	0.625	1.228	0.068	0	0	0.952	0.879	0.355	TRINITY_DN47730_c0_g1	camp-independent regulatory pac2	394	gi|1070562884|ref|XP_018380233.1|hypothetical protein CC77DRAFT_494862 [Alternaria alternata]gi|1027154417|gb|OAG14812.1|hypothetical protein CC77DRAFT_494862 [Alternaria alternata]	XP_018380233, OAG14812	0	99.2308	764.222	390	387	1	99.2308	0		0		0
TRINITY_DN19031_c0_g1	NN2	NE2	4.59661	0.742494	1.14599e-16	2.36172e-15	0.241	38.022	1.751	0.651	2.36	0.205	0.638	0	0.555	13.27	8.76	9.589	TRINITY_DN19031_c0_g1 No TRANSDECODER pass										0		0		0		0
TRINITY_DN24953_c1_g1	NN2	NE2	4.59591	0.402753	9.08943e-15	1.55436e-13	0	0	0	0	0.967	0	0	0	0.795	7.375	8.062	8.853	TRINITY_DN24953_c1_g1	hypothetical protein MBM_07310	101	gi|597584285|ref|XP_007295199.1|hypothetical protein MBM_07310 [Marssonina brunnea f. sp. 'multigermtubi' MB_m1]gi|406861535|gb|EKD14589.1|hypothetical protein MBM_07310 [Marssonina brunnea f. sp. 'multigermtubi' MB_m1]	XP_007295199, EKD14589	2.22e-31	77.907	119.013	86	67	0		0		0		0
TRINITY_DN26330_c0_g1	NN2	NE2	4.59496	1.22766	1.11091e-18	2.84404e-17	0	0	0	0	0	0	0	0	0.588	5.203	4.716	6.898	TRINITY_DN26330_c0_g1	hypothetical protein AOQ84DRAFT_435144	161	gi|1046810203|gb|OCL15222.1|hypothetical protein AOQ84DRAFT_435144 [Glonium stellatum]	OCL15222	9.85e-36	60.3774	132.494	159	96	0		0		0		0
TRINITY_DN432_c0_g1	NN2	NE2	4.59272	-0.637282	1.15457e-05	5.41922e-05	0	0	0	0	0	0	0.213	0	0	3.54	0.707	2.768	TRINITY_DN432_c0_g1	40S ribosomal	171	gi|1131330538|gb|JAV15625.1|hypothetical protein, partial [Haematobia irritans]	JAV15625	2.95e-27	67.2727	114.39	165	111	0		0		0		0
TRINITY_DN33348_c0_g2	NN2	NE2	4.58437	2.25177	1.09392e-37	1.18477e-35	0	0.825	0	0	0.54	0.525	0.416	0.388	0.771	15.807	13.58	13.356	TRINITY_DN33348_c0_g2	hypothetical protein IQ06DRAFT_297279	121	gi|1028893447|gb|OAK95715.1|hypothetical protein IQ06DRAFT_297279 [Stagonospora sp. SRC1lsM3a]	OAK95715	2.05e-59	95.0413	192.2	121	115	0		0		0		0
TRINITY_DN30991_c0_g1	NN2	NE2	4.58339	1.60201	8.51175e-27	4.37653e-25	0	0.261	0.074	12.908	11.188	23.504	0.251	0.076	0.29	5.211	5.441	5.476	TRINITY_DN30991_c0_g1 No TRANSDECODER pass										0		0		0		0
TRINITY_DN15161_c0_g1	NN2	NE2	4.5793	-0.0372157	7.74074e-11	7.8284e-10	0	0.782	0	0	0	0	0.251	0	0.224	3.921	5.044	5.197	TRINITY_DN15161_c0_g1 No TRANSDECODER pass										0		0		0		0
TRINITY_DN35451_c0_g1	NN2	NE2	4.57763	-0.037514	8.19382e-09	6.22217e-08	0	0.185	0	4.32	2.445	5.681	0.087	0	0.075	1.376	1.078	2.488	TRINITY_DN35451_c0_g1	FYVE zinc finger	365	gi|1070558126|ref|XP_018382573.1|FYVE-domain-containing protein [Alternaria alternata]gi|1027156767|gb|OAG17152.1|FYVE-domain-containing protein [Alternaria alternata]	XP_018382573, OAG17152	0	100	743.036	365	365	1	100	0		0		0
TRINITY_DN26621_c0_g1	NN2	NE2	4.57549	0.73045	1.21761e-15	2.27034e-14	0	0.217	0	1.422	1.393	3.659	0.106	0.034	0	1.368	1.328	0.956	TRINITY_DN26621_c0_g1	aaa family atpase	823	gi|1070554304|ref|XP_018384978.1|hypothetical protein CC77DRAFT_1032239 [Alternaria alternata]gi|1027159178|gb|OAG19557.1|hypothetical protein CC77DRAFT_1032239 [Alternaria alternata]	XP_018384978, OAG19557	0	99.1515	1694.48	825	818	1	99.1515	0		0		0
TRINITY_DN37379_c2_g1	NN2	NE2	4.56864	3.14757	5.89977e-61	2.22458e-58	0	2.878	0	0.266	3.241	0.589	1.789	1.4	2.668	50.086	48.56	51.163	TRINITY_DN37379_c2_g1 No TRANSDECODER pass										0		0		0		0
TRINITY_DN34242_c0_g2	NN2	NE2	4.56242	1.57094	2.75741e-24	1.16161e-22	0	0.467	0	0.718	2.118	0.102	0	0.211	0.597	6.622	6.846	5.239	TRINITY_DN34242_c0_g2	mannitol 1-phosphate dehydrogenase	163	gi|1029183312|gb|OAL47884.1|mannitol-1-phosphate 5-dehydrogenase [Pyrenochaeta sp. DS3sAY3a]	OAL47884	4.47e-107	98.773	323.939	163	161	0		0		1	98.773	0
TRINITY_DN21499_c0_g1	NN2	NE2	4.56169	0.701363	8.11387e-15	1.39613e-13	0	0	0	0	0	0	0	0	0.447	4.397	5.397	3.165	TRINITY_DN21499_c0_g1 No TRANSDECODER pass										0		0		0		0
TRINITY_DN25247_c0_g1	NN2	NE2	4.55476	-0.0604822	8.91492e-12	1.03136e-10	0	0	0	3.948	2.189	4.44	0	0	0.273	2.632	3.164	2.92	TRINITY_DN25247_c0_g1	hypothetical protein CC77DRAFT_1018061	157	gi|1070546208|ref|XP_018388659.1|hypothetical protein CC77DRAFT_1018061 [Alternaria alternata]gi|1027162867|gb|OAG23238.1|hypothetical protein CC77DRAFT_1018061 [Alternaria alternata]	XP_018388659, OAG23238	2.47e-106	99.3631	313.153	157	156	1	99.3631	0		0		0
TRINITY_DN27026_c0_g1	NN2	NE2	4.55348	0.701653	2.02283e-17	4.49646e-16	0	0	0	0	0.341	0	0.097	0	0.273	3.852	3.647	3.919	TRINITY_DN27026_c0_g1	glycosyl hydrolase family 7	125	gi|1092171754|emb|CZT06667.1|related to Endoglucanase 1 [Rhynchosporium commune]	CZT06667	5.34e-50	76.8	176.022	125	96	0		0		0		0
TRINITY_DN11438_c0_g1	NN2	NE2	4.55339	-0.060074	4.09456e-10	3.75093e-09	0	0.348	0	0	0	0	0	0.152	0.149	3.895	2.414	2.903	TRINITY_DN11438_c0_g1 No TRANSDECODER pass										0		0		0		0
TRINITY_DN17706_c0_g1	NN2	NE2	4.55156	1.41749	5.48484e-19	1.45415e-17	0	1.662	0	0	0	73.454	2.263	0	0	16.084	21.323	18.163	TRINITY_DN17706_c0_g1 No TRANSDECODER pass										0		0		0		0
TRINITY_DN27720_c0_g1	NN2	NE2	4.55071	-0.0598467	1.632e-10	1.57986e-09	0	0.098	0	0	0	0	0.097	0	0.083	1.454	1.647	2.031	TRINITY_DN27720_c0_g1	aconitate hydratase	350	gi|1029181696|gb|OAL46273.1|aconitate hydratase-like protein [Pyrenochaeta sp. DS3sAY3a]	OAL46273	0	97.1429	687.182	350	340	0		0		1	97.1429	0
TRINITY_DN48233_c0_g1	NN2	NE2	4.54861	-0.671381	1.40099e-06	7.58268e-06	0	0	0	0.213	0	0	0.213	0	0	1.385	2.776	2.48	TRINITY_DN48233_c0_g1	hypothetical protein M437DRAFT_37485	135	gi|662509915|gb|KEQ67520.1|hypothetical protein M437DRAFT_37485 [Aureobasidium melanogenum CBS 110374]	KEQ67520	1.06e-37	76.7857	135.961	112	86	0		0		0		0
TRINITY_DN53531_c0_g2	NN2	NE2	4.54844	-0.671415	1.39248e-06	7.54333e-06	0	0.185	0	1.21	0.554	1.305	0.058	0	0	0.796	0.388	0.694	TRINITY_DN53531_c0_g2	VPS9 domain	538	gi|1070565634|ref|XP_018378888.1|hypothetical protein CC77DRAFT_1100711 [Alternaria alternata]gi|1027153059|gb|OAG13467.1|hypothetical protein CC77DRAFT_1100711 [Alternaria alternata]	XP_018378888, OAG13467	0	100	1117.84	538	538	1	100	0		0		0
TRINITY_DN47082_c0_g1	NN2	NE2	4.54739	-0.67146	2.51348e-06	1.30902e-05	0	0.749	0	0	0	0	0.184	0	0	2.406	1	2.353	TRINITY_DN47082_c0_g1	glutaredoxin	102	gi|189188082|ref|XP_001930380.1|glutaredoxin domain containing protein [Pyrenophora tritici-repentis Pt-1C-BFP]gi|187971986|gb|EDU39485.1|glutaredoxin domain containing protein [Pyrenophora tritici-repentis Pt-1C-BFP]	XP_001930380, EDU39485	3.46e-51	90.1961	168.703	102	92	0		0		0		0
TRINITY_DN38368_c2_g1	NN2	NE2	4.54456	0.68735	8.8046e-15	1.50903e-13	0	0.185	0	2.845	4.976	2.687	0	0	0.431	5.125	3.268	4.266	TRINITY_DN38368_c2_g1 No TRANSDECODER pass										0		0		0		0
TRINITY_DN23184_c0_g1	NN2	NE2	4.5418	1.85558	1.47675e-29	9.05682e-28	0	0.424	0	0.213	0	0	0.406	0.38	1.077	18.36	14.528	15.734	TRINITY_DN23184_c0_g1	chaperone heat shock Hsp12	122	gi|1046806349|gb|OCL11866.1|hypothetical protein AOQ84DRAFT_373596 [Glonium stellatum]	OCL11866	1.71e-28	74.2268	111.309	97	72	0		0		0		0
TRINITY_DN42593_c0_g1	NN2	NE2	4.53642	0.35208	1.28472e-13	1.90846e-12	0	0.076	0	0	0	0	0	0	0.199	1.653	1.819	2.268	TRINITY_DN42593_c0_g1	Nitrate transporter	375	gi|636749073|ref|XP_008076710.1|MFS general substrate transporter [Glarea lozoyensis ATCC 20868]gi|512207074|gb|EPE35892.1|MFS general substrate transporter [Glarea lozoyensis ATCC 20868]	XP_008076710, EPE35892	0	82.0375	536.184	373	306	0		0		0		0
TRINITY_DN9346_c0_g1	NN2	NE2	4.52914	0.690033	7.10652e-08	4.68481e-07	0.019	0.011	0	0.864	0	0	0.039	0.025	0.017	1.247	0.966	0.152	TRINITY_DN9346_c0_g1	meiotically up-regulated gene 190	1204	gi|1070550232|ref|XP_018386531.1|hypothetical protein CC77DRAFT_961747 [Alternaria alternata]gi|1027160735|gb|OAG21110.1|hypothetical protein CC77DRAFT_961747 [Alternaria alternata]	XP_018386531, OAG21110	0	100	2493.38	1204	1204	1	100	0		0		0
TRINITY_DN26795_c0_g2	NN2	NE2	4.52766	1.6919	1.42071e-23	5.66452e-22	0	0	0.222	0	0	0.563	0.126	0.219	1.69	17.876	14.252	18.84	TRINITY_DN26795_c0_g2 No TRANSDECODER pass										0		0		0		0
TRINITY_DN8334_c0_g2	NN2	NE2	4.52646	1.373	1.26315e-18	3.19892e-17	0	0	0.269	0.173	0	3.634	0	1.046	0.282	9.245	15.658	9.936	TRINITY_DN8334_c0_g2	transcription factor bHLH94-like	148	gi|297741839|emb|CBI33152.3|unnamed protein product, partial [Vitis vinifera]	CBI33152	1.07e-88	95.7447	273.478	141	135	0		0		0		1	95.7447
TRINITY_DN41200_c0_g1	NN2	NE2	4.52386	-0.0831667	6.52305e-10	5.79485e-09	0	0	0	0	0	0	0	0.11	0.099	2.173	1.535	2.505	TRINITY_DN41200_c0_g1	---NA---	287	No Blast Hit							0		0		0		0
TRINITY_DN39200_c0_g1	NN2	NE2	4.52371	-0.0830278	8.91052e-12	1.03124e-10	0	0.293	0	0	0	0	0	0.135	0.124	2.424	2.707	2.641	TRINITY_DN39200_c0_g1 No TRANSDECODER pass										0		0		0		0
TRINITY_DN16750_c0_g1	NN2	NE2	4.52149	-0.0828262	6.47537e-10	5.7592e-09	0.106	0.054	0	2.925	1.706	2.137	0.058	0	0.05	0.796	0.923	1.261	TRINITY_DN16750_c0_g1	arrestin	473	gi|1070560880|ref|XP_018381542.1|hypothetical protein CC77DRAFT_1043784 [Alternaria alternata]gi|1027155732|gb|OAG16121.1|hypothetical protein CC77DRAFT_1043784 [Alternaria alternata]	XP_018381542, OAG16121	0	100	961.444	473	473	1	100	0		0		0
TRINITY_DN31237_c0_g2	NN2	NE2	4.52072	1.17147	4.16357e-21	1.33857e-19	0	1.129	0	0	0	0	0.232	0	0.547	8.388	6.941	7.321	TRINITY_DN31237_c0_g2 No TRANSDECODER pass										0		0		0		0
TRINITY_DN27132_c0_g1	NN2	NE2	4.5176	0.937502	1.37507e-16	2.8092e-15	0	0	0	0	0.1	0	0.097	0	0.331	4.752	2.983	6.322	TRINITY_DN27132_c0_g1	peroxisomal catalase	193	gi|563298704|gb|ESZ98810.1|putative Catalase [Sclerotinia borealis F-4128]	ESZ98810	6.72e-74	83.8926	233.032	149	125	0		0		0		0
TRINITY_DN21501_c0_g1	NN2	NE2	4.51315	0.335969	1.12849e-12	1.47292e-11	0	0	0	0	0	0	0.3	0	0.53	9.392	8.398	5.247	TRINITY_DN21501_c0_g1 No TRANSDECODER pass										0		0		0		0
TRINITY_DN6327_c0_g1	NN2	NE2	4.51018	1.6786	1.67064e-24	7.1967e-23	0	0	0.093	0	0	0	0.097	0	0.671	6.025	7.312	6.619	TRINITY_DN6327_c0_g1 No TRANSDECODER pass										0		0		0		0
TRINITY_DN28443_c0_g2	NN2	NE2	4.50566	0.336124	1.06141e-11	1.21369e-10	0	0	0	0	0	0	0.348	0	0.166	3.506	3.897	5.899	TRINITY_DN28443_c0_g2 No TRANSDECODER pass										0		0		0		0
TRINITY_DN12299_c0_g2	NN2	NE2	4.50497	-0.707235	1.89225e-06	1.00335e-05	0	0.054	0	0.944	0.952	1.279	0	0	0.041	0.606	0.328	0.592	TRINITY_DN12299_c0_g2	hypothetical protein CC77DRAFT_938156	501	gi|1070554280|ref|XP_018384966.1|hypothetical protein CC77DRAFT_938156 [Alternaria alternata]gi|1027159166|gb|OAG19545.1|hypothetical protein CC77DRAFT_938156 [Alternaria alternata]	XP_018384966, OAG19545	0	100	1023.08	501	501	1	100	0		0		0
TRINITY_DN31179_c0_g1	NN2	NE2	4.50262	1.16276	2.46763e-20	7.46201e-19	0	0.272	0.083	0	0.256	0	0.367	0	0.157	3.359	4.354	4.215	TRINITY_DN31179_c0_g1	hypothetical protein LY89DRAFT_691682	188	gi|1069196820|ref|XP_018061964.1|hypothetical protein LY89DRAFT_691682 [Phialocephala scopiformis]gi|972530963|gb|KUJ07609.1|hypothetical protein LY89DRAFT_691682 [Phialocephala scopiformis]	XP_018061964, KUJ07609	5.68e-122	95.7219	358.992	187	179	0		0		0		0
TRINITY_DN9114_c0_g1	NN2	NE2	4.49678	-0.106045	5.52274e-09	4.30514e-08	0.318	0	0.324	0.904	0.554	0	0	0.16	0.157	3.307	4.087	1.896	TRINITY_DN9114_c0_g1	transketolase	200	gi|1028902998|gb|OAL05247.1|transketolase [Stagonospora sp. SRC1lsM3a]	OAL05247	3.62e-124	98.9418	379.022	189	187	0		0		0		0
TRINITY_DN36437_c0_g1	NN2	NE2	4.49454	2.62746	3.4605e-42	5.08128e-40	0	0.119	0	6.407	3.653	4.926	0.396	0.11	0.174	5.687	5.303	5.349	TRINITY_DN36437_c0_g1	D-xylose-proton symporter	670	gi|1070547000|ref|XP_018387828.1|D-xylose-proton symporter [Alternaria alternata]gi|1027162035|gb|OAG22407.1|D-xylose-proton symporter [Alternaria alternata]	XP_018387828, OAG22407	0	96.4126	1316.21	669	645	1	96.4126	0		0		0
TRINITY_DN47798_c0_g1	NN2	NE2	4.49435	-0.106351	3.28171e-10	3.0428e-09	0	0	0	1.157	3.042	1.305	0	0.143	0.141	3.168	2.293	2.928	TRINITY_DN47798_c0_g1	hypothetical protein SETTUDRAFT_152828	127	gi|636579025|ref|XP_008020851.1|hypothetical protein SETTUDRAFT_152828 [Setosphaeria turcica Et28A]gi|482815109|gb|EOA91784.1|hypothetical protein SETTUDRAFT_152828 [Setosphaeria turcica Et28A]	XP_008020851, EOA91784	0.000118	51.4563	48.521	103	53	0		0		0		0
TRINITY_DN52298_c0_g1	NN2	NE2	4.49244	-0.106015	1.78007e-10	1.71613e-09	0	0	0	0	0	0	0.203	0	0.182	3.402	3.406	3.986	TRINITY_DN52298_c0_g1	hypothetical protein LY89DRAFT_779047	176	gi|1069170150|ref|XP_018074609.1|hypothetical protein LY89DRAFT_779047 [Phialocephala scopiformis]gi|972543638|gb|KUJ20254.1|hypothetical protein LY89DRAFT_779047 [Phialocephala scopiformis]	XP_018074609, KUJ20254	1.12e-17	58.0882	88.1965	136	79	0		0		0		0
TRINITY_DN38058_c0_g2	NN2	NE2	4.48708	2.35996	6.19487e-38	6.83046e-36	0	0.869	1.037	4.772	28.46	6.653	0.474	0.262	0.704	11.522	10.941	12.966	TRINITY_DN38058_c0_g2	cell surface	185	gi|1028903391|gb|OAL05640.1|hypothetical protein IQ06DRAFT_300747 [Stagonospora sp. SRC1lsM3a]	OAL05640	1.62e-33	73.5135	133.265	185	136	0		0		0		0
TRINITY_DN9519_c0_g1	NN2	NE2	4.4821	-0.105214	8.14139e-08	5.31995e-07	0.077	0.087	0.074	2.007	1.251	2.648	0.164	0	0	2.242	0.75	1.456	TRINITY_DN9519_c0_g1	uricase	300	gi|1070544436|ref|XP_018389035.1|uricase [Alternaria alternata]gi|1027163244|gb|OAG23614.1|uricase [Alternaria alternata]	XP_018389035, OAG23614	0	99.6667	625.55	300	299	1	99.6667	0		0		0
TRINITY_DN23719_c0_g1	NN2	NE2	4.47077	0.300149	7.07727e-14	1.08077e-12	0	0.076	0	2.353	0.853	2.329	0	0.245	0.472	2.45	2.138	1.887	TRINITY_DN23719_c0_g1	basic-leucine zipper transcription factor	240	gi|1070548732|ref|XP_018387643.1|hypothetical protein CC77DRAFT_1019229 [Alternaria alternata]gi|1027161849|gb|OAG22222.1|hypothetical protein CC77DRAFT_1019229 [Alternaria alternata]	XP_018387643, OAG22222	5.69e-168	100	476.863	240	240	1	100	0		0		0
TRINITY_DN22554_c0_g1	NN2	NE2	4.47057	0.633415	8.65808e-14	1.30844e-12	0	0.293	0	0.292	0.611	0	0.58	0	0.505	12.69	7.984	6.94	TRINITY_DN22554_c0_g1 No TRANSDECODER pass										0		0		0		0
TRINITY_DN13800_c0_g1	NN2	NE2	4.46684	-0.130544	1.85562e-10	1.78614e-09	0	0	0	0	0	0	0	0	0.389	2.874	2.837	3.834	TRINITY_DN13800_c0_g1	60S ribosomal L28	158	gi|72112300|ref|XP_789202.1|PREDICTED: 60S ribosomal protein L28-like [Strongylocentrotus purpuratus]gi|780111621|ref|XP_011676570.1|PREDICTED: 60S ribosomal protein L28-like [Strongylocentrotus purpuratus]gi|780111641|ref|XP_011676572.1|PREDICTED: 60S ribosomal protein L28-like isoform X2 [Strongylocentrotus purpuratus]	XP_789202, XP_011676570, XP_011676572	2.2e-44	79.6748	154.836	123	98	0		0		0		0
TRINITY_DN27849_c0_g1	NN2	NE2	4.46641	1.14404	1.4586e-15	2.70318e-14	0	2.107	0	0	0	29.812	0.948	0	0	5.41	8.743	8.024	TRINITY_DN27849_c0_g1	replicase	219	gi|937630170|gb|ALI88682.1|replicase [Grapevine rupestris stem pitting-associated virus]	ALI88682	4.27e-142	99.0868	449.899	219	217	0		0		0		0
TRINITY_DN38247_c0_g4	NN2	NE2	4.46579	1.92289	1.12702e-28	6.58154e-27	0	0.597	0	0	2.474	0	2.098	0.321	1.251	25.017	31.523	30.257	TRINITY_DN38247_c0_g4 No TRANSDECODER pass										0		0		0		0
TRINITY_DN14788_c0_g1	NN2	NE2	4.46478	-0.130083	4.53182e-09	3.58113e-08	0	0	0	0.213	4.819	0.486	0	0.186	0.182	4.328	2.285	4.003	TRINITY_DN14788_c0_g1	hypothetical protein SNOG_03121	131	gi|169600563|ref|XP_001793704.1|hypothetical protein SNOG_03121 [Parastagonospora nodorum SN15]gi|111068732|gb|EAT89852.1|hypothetical protein SNOG_03121 [Parastagonospora nodorum SN15]	XP_001793704, EAT89852	2.37e-28	79.5699	111.309	93	74	0		0		0		0
TRINITY_DN23824_c0_g1	NN2	NE2	4.46425	-0.129933	2.63182e-11	2.86258e-10	0	0	0	0	0	0	0	0.169	0.166	3.359	3.733	3.225	TRINITY_DN23824_c0_g1	isoform CRA_b	136	gi|597833491|gb|EYB83190.1|hypothetical protein Y032_0340g2973 [Ancylostoma ceylanicum]	EYB83190	9.59e-94	99.2647	281.182	136	135	0		0		0		0
TRINITY_DN23065_c0_g1	NN2	NE2	4.46417	-0.130186	2.74543e-09	2.23901e-08	0	0	0	0	0.171	0	0	0.143	0.133	2.346	2.104	3.555	TRINITY_DN23065_c0_g1	Dicarboxylic amino acid permease	222	gi|751744372|gb|KIM92590.1|hypothetical protein OIDMADRAFT_185107 [Oidiodendron maius Zn]	KIM92590	2.51e-106	85.1351	330.487	222	189	0		0		0		0
TRINITY_DN51685_c0_g1	NN2	NE2	4.45819	-0.74276	1.99141e-05	8.98265e-05	0	0.076	0	1.037	0.739	1.714	0	0	0.066	1.117	0.94	0.254	TRINITY_DN51685_c0_g1	SAICAR synthase	413	gi|1070548752|ref|XP_018387653.1|SAICAR synthase-like protein [Alternaria alternata]gi|1027161859|gb|OAG22232.1|SAICAR synthase-like protein [Alternaria alternata]	XP_018387653, OAG22232	0	100	840.877	413	413	1	100	0		0		0
TRINITY_DN38907_c0_g7	NN2	NE2	4.45022	0.282392	4.17436e-13	5.79779e-12	1.03	0	0	10.236	3.81	6.039	0	0.253	0.489	8.405	5.967	6.001	TRINITY_DN38907_c0_g7 No TRANSDECODER pass										0		0		0		0
TRINITY_DN28028_c0_g1	NN2	NE2	4.44986	0.61857	6.64546e-09	5.12281e-08	0	1.455	0	1.635	0	1.177	0	0.742	0	2.467	7.717	9.412	TRINITY_DN28028_c0_g1	---NA---	149	No Blast Hit							0		0		0		0
TRINITY_DN21612_c0_g1	NN2	NE2	4.44676	0.89382	1.397e-15	2.59217e-14	0	1.672	0	0	0	40.086	1.354	0	0	9.799	12.597	9.073	TRINITY_DN21612_c0_g1	triple gene block 1	141	gi|116078015|dbj|BAF34865.1|24.4 kDa hypothetical protein [Grapevine rupestris stem pitting-associated virus]	BAF34865	7.22e-95	98.5816	285.804	141	139	0		0		0		0
TRINITY_DN31757_c0_g1	NN2	NE2	4.44613	2.21683	1.44217e-30	9.49285e-29	0.539	0.434	0.232	7.856	5.857	15.558	0.164	0.152	0.729	7.843	7.665	10.004	TRINITY_DN31757_c0_g1 No TRANSDECODER pass										0		0		0		0
TRINITY_DN38143_c0_g3	NN2	NE2	4.44252	2.77567	5.38544e-38	5.98117e-36	0	0.391	0	0.053	1.706	0.525	0.29	0.11	0.82	9.011	7.708	11.274	TRINITY_DN38143_c0_g3	cell surface	167	gi|1092180088|emb|CZS87925.1|uncharacterized protein RCO7_00896 [Rhynchosporium commune]	CZS87925	1.94e-54	74.7059	187.193	170	127	0		0		0		0
TRINITY_DN28078_c0_g1	NN2	NE2	4.44153	1.10105	1.38939e-20	4.26481e-19	0	3.41	0	0.186	0	0	0.367	0	0.646	8.146	8.562	8.362	TRINITY_DN28078_c0_g1 No TRANSDECODER pass										0		0		0		0
TRINITY_DN52394_c0_g1	NN2	NE2	4.43589	-0.154575	2.04125e-10	1.95129e-09	0	0.337	0	0	0	0	0	0	0.191	1.697	1.578	2.251	TRINITY_DN52394_c0_g1	related to hydrolase	292	gi|1092150526|emb|CZT43581.1|related to hydrolase [Rhynchosporium secalis]gi|1092169962|emb|CZT10334.1|related to hydrolase [Rhynchosporium commune]	CZT43581, CZT10334	1.62e-158	84.3537	458.373	294	248	0		0		0		0
TRINITY_DN24920_c0_g1	NN2	NE2	4.43468	0.605175	1.37876e-13	2.03844e-12	0.289	0.054	0.046	2.473	1.351	1.791	0.106	0.051	0.05	2.112	1.647	1.202	TRINITY_DN24920_c0_g1	glycoside hydrolase family 13	510	gi|1070555452|ref|XP_018383983.1|thermostable alpha-amylase [Alternaria alternata]gi|1027158181|gb|OAG18562.1|thermostable alpha-amylase [Alternaria alternata]	XP_018383983, OAG18562	0	99.8039	1057.36	510	509	1	99.8039	0		0		0
TRINITY_DN56101_c0_g1	NN2	NE2	4.43216	-0.153533	2.02687e-09	1.68037e-08	0	0	0	0	0	0	0.126	0	0.108	2.623	2.078	1.617	TRINITY_DN56101_c0_g1 No TRANSDECODER pass										0		0		0		0
TRINITY_DN37579_c2_g1	NN2	NE2	4.43128	-0.153685	7.1915e-10	6.34989e-09	0	0	0	0.106	0.227	0.243	0	0.194	0	1.636	1.759	1.947	TRINITY_DN37579_c2_g1	C2H2 conidiation transcription factor	115	gi|1028905306|gb|OAL07554.1|hypothetical protein IQ06DRAFT_12361 [Stagonospora sp. SRC1lsM3a]	OAL07554	8.9e-65	83.5821	213.001	134	112	0		0		0		0
TRINITY_DN54978_c0_g1	NN2	NE2	4.43085	-0.153856	4.18314e-09	3.3202e-08	0	0	0	2.007	0.654	0	0.242	0	0.215	4.034	2.957	5.171	TRINITY_DN54978_c0_g1 No TRANSDECODER pass										0		0		0		0
TRINITY_DN17031_c1_g1	NN2	NE2	4.42929	-0.153363	7.40692e-10	6.51937e-09	0	0.163	0	0.332	3.526	0.179	0.155	0.143	0	2.441	2.449	3.072	TRINITY_DN17031_c1_g1	meiotic expression up-regulated 14	219	gi|1028903726|gb|OAL05975.1|hypothetical protein IQ06DRAFT_266452 [Stagonospora sp. SRC1lsM3a]	OAL05975	3.91e-150	99.5434	447.973	219	218	0		0		0		0
TRINITY_DN33775_c0_g1	NN2	NE2	4.42608	1.09118	1.44011e-19	4.02414e-18	0	0.076	0	2.326	0.896	2.29	0.28	0.067	0.058	2.588	1.75	2.141	TRINITY_DN33775_c0_g1	metal ion binding	421	gi|1070555838|ref|XP_018384176.1|hypothetical protein CC77DRAFT_1010658 [Alternaria alternata]gi|1027158374|gb|OAG18755.1|hypothetical protein CC77DRAFT_1010658 [Alternaria alternata]	XP_018384176, OAG18755	0	98.5748	852.432	421	415	1	98.5748	0		0		0
TRINITY_DN33093_c0_g1	NN2	NE2	4.42552	0.5889	5.89867e-15	1.02712e-13	0.077	0.13	0	4.759	3	4.453	0	0.042	0.116	1.056	1.44	1.498	TRINITY_DN33093_c0_g1	hypothetical protein CC77DRAFT_928797	544	gi|1070544376|ref|XP_018389005.1|hypothetical protein CC77DRAFT_928797 [Alternaria alternata]gi|1027163214|gb|OAG23584.1|hypothetical protein CC77DRAFT_928797 [Alternaria alternata]	XP_018389005, OAG23584	0	100	1126.31	544	544	1	100	0		0		0
TRINITY_DN15293_c0_g1	NN2	NE2	4.41809	0.855528	2.99599e-18	7.26219e-17	0	0.043	0	1.489	1.251	3.455	0.039	0.067	0.066	1.264	1.474	1.557	TRINITY_DN15293_c0_g1	ATP-dependent protease La	779	gi|1070564098|ref|XP_018379750.1|ATP-dependent protease La [Alternaria alternata]gi|1027153930|gb|OAG14329.1|ATP-dependent protease La [Alternaria alternata]	XP_018379750, OAG14329	0	100	1580.07	779	779	1	100	0		0		0
TRINITY_DN25269_c0_g1	NN2	NE2	4.41356	7.86496	3.25102e-06	1.66291e-05	37.904	5.18	0.861	81.168	241.072	159.191	0.745	4.707	60.184	477.844	484.254	487.065	TRINITY_DN25269_c0_g1	14 kDa proline-rich	133	gi|225427033|ref|XP_002271619.1|PREDICTED: 14 kDa proline-rich protein DC2.15 [Vitis vinifera]	XP_002271619	1.8e-84	100	255.758	133	133	0		0		0		1	100
TRINITY_DN35888_c0_g1	NN2	NE2	4.41354	1.97808	4.38165e-29	2.61376e-27	0.395	0.532	0.157	12.363	9.567	19.077	0.174	0.076	0.679	7.081	7.286	7.956	TRINITY_DN35888_c0_g1 No TRANSDECODER pass										0		0		0		0
TRINITY_DN29085_c0_g1	NN2	NE2	4.40912	1.08177	3.39134e-19	9.19062e-18	0	1.053	0	4.679	3.156	6.73	0.512	0.118	0.124	6.709	4.984	6.272	TRINITY_DN29085_c0_g1	hypothetical protein CC77DRAFT_939174	116	gi|1070554936|ref|XP_018384487.1|hypothetical protein CC77DRAFT_939174 [Alternaria alternata]gi|1027158686|gb|OAG19066.1|hypothetical protein CC77DRAFT_939174 [Alternaria alternata]	XP_018384487, OAG19066	6.41e-74	100	227.639	115	115	1	100	0		0		0
TRINITY_DN20565_c0_g1	NN2	NE2	4.40891	0.245578	1.57033e-12	2.00926e-11	0	0.152	0	0	0	0	0	0	0.381	2.761	2.362	2.107	TRINITY_DN20565_c0_g1	---NA---	210	No Blast Hit							0		0		0		0
TRINITY_DN39646_c0_g1	NN2	NE2	4.40721	2.83055	5.31501e-38	5.92449e-36	0.241	1.043	0.111	13.187	15.993	23.465	1.238	0.101	0.273	12.612	8.846	9.318	TRINITY_DN39646_c0_g1	urea active transporter	203	gi|1070559408|ref|XP_018381963.1|urea active transporter [Alternaria alternata]gi|1027156155|gb|OAG16542.1|urea active transporter [Alternaria alternata]	XP_018381963, OAG16542	1.57e-137	99.0244	413.69	205	203	1	99.0244	0		0		0
TRINITY_DN25934_c0_g1	NN2	NE2	4.40485	0.245812	1.44584e-13	2.1302e-12	0.116	0.337	0.111	3.842	1.891	3.813	0	0.11	0.108	1.757	1.94	1.989	TRINITY_DN25934_c0_g1	regulatory cys-3	216	gi|1070552984|ref|XP_018385167.1|hypothetical protein CC77DRAFT_1031801 [Alternaria alternata]gi|1027159368|gb|OAG19746.1|hypothetical protein CC77DRAFT_1031801 [Alternaria alternata]	XP_018385167, OAG19746	2.93e-112	94.7977	334.339	173	164	1	94.7977	0		0		0
TRINITY_DN17662_c0_g1	NN2	NE2	4.40407	0.575013	1.45414e-15	2.69655e-14	0	0.119	0	4.533	3.227	6.551	0.116	0.101	0.199	2.857	3.863	3.521	TRINITY_DN17662_c0_g1 No TRANSDECODER pass										0		0		0		0
TRINITY_DN23471_c0_g1	NN2	NE2	4.40399	-0.17889	9.7588e-11	9.72759e-10	0	0	0	0	0	0	0	0	0.481	4.882	4.277	4.477	TRINITY_DN23471_c0_g1	40s ribosomal S15	139	gi|443717538|gb|ELU08552.1|hypothetical protein CAPTEDRAFT_162084 [Capitella teleta]	ELU08552	4.06e-78	92.8058	240.736	139	129	0		0		0		0
TRINITY_DN10396_c0_g1	NN2	NE2	4.39964	-0.178104	1.57954e-08	1.15136e-07	0	0	0	0	0.171	0	0	0.287	0	3.489	1.75	2.556	TRINITY_DN10396_c0_g1	hypothetical protein IQ06DRAFT_274996	196	gi|1028898138|gb|OAL00393.1|hypothetical protein IQ06DRAFT_274996 [Stagonospora sp. SRC1lsM3a]	OAL00393	2.11e-75	62.249	239.58	249	155	0		0		0		0
TRINITY_DN38864_c0_g2	NN2	NE2	4.39856	-0.177668	7.03685e-10	6.22414e-09	0.308	0.348	0	9.438	9.311	22.148	0.338	0.312	0	5.462	5.967	5.104	TRINITY_DN38864_c0_g2 No TRANSDECODER pass										0		0		0		0
TRINITY_DN1024_c0_g1	NN2	NE2	4.39804	2.23917	5.27022e-19	1.40456e-17	0	0	0	0	0	0	0	0	1.508	11.21	11.821	12.695	TRINITY_DN1024_c0_g1 No TRANSDECODER pass										0		0		0		0
TRINITY_DN36944_c3_g2	NN2	NE2	4.39662	1.25715	9.75142e-21	3.02979e-19	0	0.402	0	0.239	1.052	0.179	0.077	0.211	0.207	4.718	3.725	3.309	TRINITY_DN36944_c3_g2	RNA-binding Vip1	327	gi|1028898444|gb|OAL00699.1|hypothetical protein IQ06DRAFT_293972 [Stagonospora sp. SRC1lsM3a]	OAL00699	0	99.0826	658.292	327	324	0		0		0		0
TRINITY_DN33153_c0_g1	NN2	NE2	4.39226	1.72097	4.4679e-26	2.15575e-24	0	0.239	0	2.047	1.976	3.544	0.097	0.051	0.116	2.294	2.25	1.786	TRINITY_DN33153_c0_g1	zinc finger transcription factor ace1	748	gi|1070549518|ref|XP_018387111.1|hypothetical protein CC77DRAFT_1030473 [Alternaria alternata]gi|1027161316|gb|OAG21690.1|hypothetical protein CC77DRAFT_1030473 [Alternaria alternata]	XP_018387111, OAG21690	0	97.1429	1541.55	770	748	1	97.1429	0		0		0
TRINITY_DN32423_c0_g1	NN2	NE2	4.38881	0.559927	4.44613e-15	7.81771e-14	0.318	0.174	0.157	4.985	2.744	5.63	0	0.16	0.149	2.207	3.069	2.522	TRINITY_DN32423_c0_g1 No TRANSDECODER pass										0		0		0		0
TRINITY_DN25026_c0_g1	NN2	NE2	4.38783	1.04758	2.03164e-16	4.08764e-15	0	0.261	0.083	1.781	2.829	2.597	0.087	0	0.373	3.419	2.949	4.824	TRINITY_DN25026_c0_g1 No TRANSDECODER pass										0		0		0		0
TRINITY_DN19511_c0_g1	NN2	NE2	4.38618	0.817284	1.66829e-15	3.05657e-14	0	0	0	0	0	0	0	0	0.63	4.32	7.76	6.068	TRINITY_DN19511_c0_g1	60S ribosomal L10a	139	gi|326514740|dbj|BAJ99731.1|predicted protein [Hordeum vulgare subsp. vulgare]	BAJ99731	1.12e-92	99.2806	280.026	139	138	0		0		0		0
TRINITY_DN37071_c0_g1	NN2	NE2	4.38601	2.36092	6.25026e-35	5.74987e-33	0.039	0.217	0	6.926	3.753	4.529	0.387	0.042	0.224	4.813	4.682	5.078	TRINITY_DN37071_c0_g1	peptide transporter PTR2-A	612	gi|1070556736|ref|XP_018383207.1|peptide transporter PTR2-A [Alternaria alternata]gi|1027157403|gb|OAG17786.1|peptide transporter PTR2-A [Alternaria alternata]	XP_018383207, OAG17786	0	100	1262.67	611	611	1	100	0		0		0
TRINITY_DN22383_c1_g1	NN2	NE2	4.38561	0.832045	2.0253e-18	5.00459e-17	0.231	0.087	0.148	0	4.748	0	0.416	0.135	0.075	3.636	4.406	4.13	TRINITY_DN22383_c1_g1	family A G -coupled receptor	236	gi|169596110|ref|XP_001791479.1|hypothetical protein SNOG_00807 [Parastagonospora nodorum SN15]gi|111071182|gb|EAT92302.1|hypothetical protein SNOG_00807 [Parastagonospora nodorum SN15]	XP_001791479, EAT92302	2.68e-129	93.7778	380.948	225	211	0		0		0		0
TRINITY_DN12922_c0_g1	NN2	NE2	4.38514	0.226908	7.6922e-13	1.02951e-11	0	0.326	0.148	0	0	0	0	0	0.414	3.229	4.061	3.792	TRINITY_DN12922_c0_g1	superoxide dismutase	154	gi|597588397|ref|XP_007297255.1|superoxide dismutase Cu-Zn [Marssonina brunnea f. sp. 'multigermtubi' MB_m1]gi|406859434|gb|EKD12500.1|superoxide dismutase Cu-Zn [Marssonina brunnea f. sp. 'multigermtubi' MB_m1]	XP_007297255, EKD12500	6.87e-96	94.8052	286.574	154	146	0		0		0		0
TRINITY_DN31035_c0_g1	NN2	NE2	4.38394	1.42393	2.34758e-22	8.42535e-21	0	0.282	0	3.217	5.175	3.147	0.541	0.127	0.356	7.618	8.967	6.712	TRINITY_DN31035_c0_g1	---NA---	178	No Blast Hit							0		0		0		0
TRINITY_DN20752_c0_g1	NN2	NE2	4.38293	1.42318	8.31877e-17	1.74261e-15	0	0	0	0	0	0	0	0.675	0	5.782	3.966	6.051	TRINITY_DN20752_c0_g1	hypothetical protein AOL_s00076g689	263	gi|748502312|ref|XP_011121543.1|hypothetical protein AOL_s00076g689 [Arthrobotrys oligospora ATCC 24927]gi|345566865|gb|EGX49805.1|hypothetical protein AOL_s00076g689 [Arthrobotrys oligospora ATCC 24927]	XP_011121543, EGX49805	5.86e-60	63.0363	204.142	303	191	0		0		0		0
TRINITY_DN32030_c1_g1	NN2	NE2	4.3808	2.72727	2.75393e-40	3.6099e-38	0	2.183	0	0.572	0.554	0.614	2.06	0.202	2.56	39.205	33.807	36.952	TRINITY_DN32030_c1_g1 No TRANSDECODER pass										0		0		0		0
TRINITY_DN39263_c0_g1	NN2	NE2	4.37955	3.57828	4.06065e-35	3.7811e-33	1.175	1.683	0.102	28.567	20.798	44.129	0.812	0.177	2.684	26.411	26.867	28.946	TRINITY_DN39263_c0_g1	hypothetical protein CC77DRAFT_56383	141	gi|1070541196|ref|XP_018391987.1|hypothetical protein CC77DRAFT_56383 [Alternaria alternata]gi|1027166199|gb|OAG26566.1|hypothetical protein CC77DRAFT_56383 [Alternaria alternata]	XP_018391987, OAG26566	5.32e-96	100	285.804	141	141	1	100	0		0		0
TRINITY_DN35701_c0_g1	NN2	NE2	4.37887	0.228111	3.03273e-12	3.7214e-11	0.587	0.38	0	8.454	5.459	14.445	0	0.253	0	2.233	2.138	1.98	TRINITY_DN35701_c0_g1	hypothetical protein CC77DRAFT_1025159	175	gi|1070562266|ref|XP_018380500.1|hypothetical protein CC77DRAFT_1025159 [Alternaria alternata]gi|1027154686|gb|OAG15079.1|hypothetical protein CC77DRAFT_1025159 [Alternaria alternata]	XP_018380500, OAG15079	6.26e-123	100	357.066	175	175	1	100	0		0		0
TRINITY_DN33058_c0_g1	NN2	NE2	4.37472	-0.20357	1.42105e-09	1.20838e-08	0	0.076	0	2.645	1.18	4.517	0	0	0.124	1.307	1.302	0.753	TRINITY_DN33058_c0_g1 No TRANSDECODER pass										0		0		0		0
TRINITY_DN18540_c0_g1	NN2	NE2	4.37331	-0.203874	1.26348e-09	1.07972e-08	0	0.304	1.371	0.306	9.155	2.776	0	0	0.522	5.583	3.294	5.459	TRINITY_DN18540_c0_g1 No TRANSDECODER pass										0		0		0		0
TRINITY_DN8254_c0_g1	NN2	NE2	4.37076	-0.203307	7.27183e-09	5.5761e-08	0.058	0	0	2.619	1.663	4.056	0	0.059	0.058	0.831	1.44	1.033	TRINITY_DN8254_c0_g1	nitrogen permease regulator 2	367	gi|1070549036|ref|XP_018386870.1|hypothetical protein CC77DRAFT_1019381 [Alternaria alternata]gi|1027161075|gb|OAG21449.1|hypothetical protein CC77DRAFT_1019381 [Alternaria alternata]	XP_018386870, OAG21449	0	100	766.533	367	367	1	100	0		0		0
TRINITY_DN40030_c0_g1	NN2	NE2	4.36795	-0.203037	1.30572e-09	1.11488e-08	0	0	0	0	0	0	0.242	0	0.207	3.471	4.009	4.173	TRINITY_DN40030_c0_g1	---NA---	144	No Blast Hit							0		0		0		0
TRINITY_DN28546_c0_g1	NN2	NE2	4.36607	1.21771	5.94199e-18	1.39279e-16	0.164	0.272	0	4.267	3.526	5.527	0	0	0.547	3.766	4.466	5.036	TRINITY_DN28546_c0_g1	hypothetical protein CC77DRAFT_1058289	167	gi|1070544788|ref|XP_018389211.1|hypothetical protein CC77DRAFT_1058289 [Alternaria alternata]gi|1027163420|gb|OAG23790.1|hypothetical protein CC77DRAFT_1058289 [Alternaria alternata]	XP_018389211, OAG23790	9.18e-118	100	343.199	167	167	1	100	0		0		0
TRINITY_DN30488_c0_g1	NN2	NE2	4.36556	-0.20235	2.05668e-08	1.47108e-07	0	0.185	0	2.778	1.749	4.094	0.087	0.059	0	1.143	1.216	0.592	TRINITY_DN30488_c0_g1	hypothetical protein TW65_05366	369	gi|909990370|gb|KNG47867.1|hypothetical protein TW65_05366 [Stemphylium lycopersici]	KNG47867	1.63e-143	81.1828	456.447	372	302	0		0		0		0
TRINITY_DN23062_c0_g3	NN2	NE2	4.36167	0.208118	5.22117e-13	7.16053e-12	0	0	0	0	0	0	0	0	0.249	2.017	2.337	2.175	TRINITY_DN23062_c0_g3 No TRANSDECODER pass										0		0		0		0
TRINITY_DN9141_c0_g2	NN2	NE2	4.36152	-0.202336	1.24385e-08	9.22077e-08	0	0.489	0	0	0.341	0.921	0.242	0	0	1.835	2.863	3.081	TRINITY_DN9141_c0_g2	cytokinin riboside 5 -monophosphate phosphoribohydrolase LOG1	136	gi|297746273|emb|CBI16329.3|unnamed protein product, partial [Vitis vinifera]	CBI16329	1.12e-93	100	282.337	136	136	0		0		0		1	100
TRINITY_DN34688_c0_g1	NN2	NE2	4.35537	0.529291	2.07309e-14	3.40411e-13	0	0	0.111	2.207	1.493	3.979	0	0.059	0.157	1.42	1.888	2.048	TRINITY_DN34688_c0_g1 No TRANSDECODER pass										0		0		0		0
TRINITY_DN17841_c0_g1	NN2	NE2	4.35466	1.015	1.64473e-17	3.69091e-16	0	0	0	0	0	0	0	0	0.563	4.146	4.984	4.511	TRINITY_DN17841_c0_g1	ribosomal L5	297	gi|357617373|gb|EHJ70750.1|ribosomal protein L5 [Danaus plexippus]	EHJ70750	1.89e-142	81.0811	416.387	296	240	0		0		0		0
TRINITY_DN3420_c0_g2	NN2	NE2	4.35237	0.21006	6.28095e-12	7.42962e-11	0	0.174	0	0	1.933	0.576	0.329	0.152	0	4.354	3.759	3.275	TRINITY_DN3420_c0_g2	---NA---	201	No Blast Hit							0		0		0		0
TRINITY_DN26207_c0_g1	NN2	NE2	4.35065	2.85876	3.68065e-09	2.94279e-08	0	0	0	0	0	0	0	0	2.701	21.477	19.745	18.857	TRINITY_DN26207_c0_g1	predicted protein	111	gi|326488241|dbj|BAJ93789.1|predicted protein [Hordeum vulgare subsp. vulgare]	BAJ93789	2.77e-40	83.3333	145.206	102	85	0		0		0		0
TRINITY_DN51600_c0_g1	NN2	NE2	4.34652	0.530687	4.16664e-13	5.78969e-12	0	0.282	0	0	0.284	0.32	0.271	0.127	0.116	2.857	4.509	4.553	TRINITY_DN51600_c0_g1 No TRANSDECODER pass										0		0		0		0
TRINITY_DN23990_c0_g1	NN2	NE2	4.34287	1.00393	8.11438e-17	1.70329e-15	0	0	0	0	0	0	0	0	0.655	5.817	4.44	5.552	TRINITY_DN23990_c0_g1	Neuronal calcium sensor 2	191	gi|957820200|ref|XP_014678499.1|PREDICTED: neuronal calcium sensor 2-like isoform X3 [Priapulus caudatus]	XP_014678499	9.47e-55	70.8571	184.882	175	124	0		0		0		0
TRINITY_DN28685_c0_g1	NN2	NE2	4.34205	0.531164	4.3951e-11	4.61606e-10	0.125	0.076	0.065	2.712	3.44	10.185	0.203	0	0.058	2.891	1.293	1.862	TRINITY_DN28685_c0_g1 No TRANSDECODER pass										0		0		0		0
TRINITY_DN38781_c1_g2	NN2	NE2	4.34062	-0.228936	8.61872e-10	7.53601e-09	0	4.55	0	0.758	0	0	0	0	0.547	5.99	5.199	3.699	TRINITY_DN38781_c1_g2 No TRANSDECODER pass										0		0		0		0
TRINITY_DN4475_c0_g1	NN2	NE2	4.34052	-0.22893	7.70514e-10	6.776e-09	0.058	0.13	0	3.961	2.459	3.583	0	0	0.108	1.108	1.112	0.745	TRINITY_DN4475_c0_g1 No TRANSDECODER pass										0		0		0		0
TRINITY_DN36430_c1_g1	NN2	NE2	4.33766	5.43749	1.03905e-35	1.00426e-33	1.184	31.213	0.88	2.406	7.037	5.719	8.664	2.438	14.98	191.047	176.926	191.777	TRINITY_DN36430_c1_g1 No TRANSDECODER pass										0		0		0		0
TRINITY_DN39486_c0_g1	NN2	NE2	4.33684	5.68777	1.47528e-165	5.63226e-162	1.666	3.432	0.287	11.445	13.96	52.279	2.292	3.374	3.571	54.813	48.267	53.617	TRINITY_DN39486_c0_g1	heat shock 90	126	gi|189202774|ref|XP_001937723.1|heat shock protein 90 [Pyrenophora tritici-repentis Pt-1C-BFP]gi|187984822|gb|EDU50310.1|heat shock protein 90 [Pyrenophora tritici-repentis Pt-1C-BFP]	XP_001937723, EDU50310	2.13e-74	98.4127	246.514	126	124	0		0		0		0
TRINITY_DN37816_c0_g1	NN2	NE2	4.33574	2.01746	3.85222e-31	2.67397e-29	0.318	0.424	0	9.771	5.985	4.44	0.174	0.236	0.605	7.522	8.174	6.999	TRINITY_DN37816_c0_g1	hypothetical protein CC77DRAFT_373194	164	gi|1070559192|ref|XP_018381855.1|hypothetical protein CC77DRAFT_373194 [Alternaria alternata]gi|1027156047|gb|OAG16434.1|hypothetical protein CC77DRAFT_373194 [Alternaria alternata]	XP_018381855, OAG16434	1.78e-105	100	333.954	163	163	1	100	0		0		0
TRINITY_DN10615_c0_g1	NN2	NE2	4.3327	0.514493	3.12118e-13	4.42147e-12	0	0.174	0	0	2.914	0.205	0.174	0.16	0.298	3.792	4.371	6.678	TRINITY_DN10615_c0_g1	hypothetical protein IQ06DRAFT_297934	104	gi|1028892785|gb|OAK95055.1|hypothetical protein IQ06DRAFT_297934 [Stagonospora sp. SRC1lsM3a]	OAK95055	1.81e-54	95.1923	177.178	104	99	0		0		0		0
TRINITY_DN2034_c0_g1	NN2	NE2	4.33238	-0.227853	1.16983e-08	8.71437e-08	0	0.304	0	0	0.455	0	0.213	0.194	0	4.432	2.569	2.962	TRINITY_DN2034_c0_g1 No TRANSDECODER pass										0		0		0		0
TRINITY_DN586_c0_g1	NN2	NE2	4.3316	0.795244	4.93882e-14	7.73545e-13	0.154	0.043	0.037	2.499	1.379	1.305	0.213	0	0	1.151	1.612	1.71	TRINITY_DN586_c0_g1	kinase	669	gi|1070545524|ref|XP_018389579.1|kinase-like protein [Alternaria alternata]gi|1027163788|gb|OAG24158.1|kinase-like protein [Alternaria alternata]	XP_018389579, OAG24158	0	100	1397.88	669	669	1	100	0		0		0
TRINITY_DN22418_c0_g1	NN2	NE2	4.33133	-0.227469	3.05493e-09	2.47162e-08	0	0	0	0	0.554	0	0.522	0	0	4.605	4.035	3.656	TRINITY_DN22418_c0_g1	lea domain	137	gi|597588483|ref|XP_007297298.1|lea domain containing protein [Marssonina brunnea f. sp. 'multigermtubi' MB_m1]gi|406859308|gb|EKD12375.1|lea domain containing protein [Marssonina brunnea f. sp. 'multigermtubi' MB_m1]	XP_007297298, EKD12375	3.34e-38	73.0496	139.043	141	103	0		0		0		0
TRINITY_DN16569_c0_g1	NN2	NE2	4.3303	0.190561	5.67767e-11	5.85836e-10	0.029	0.098	0	2.154	0.924	3.71	0.058	0	0.025	0.892	0.552	0.635	TRINITY_DN16569_c0_g1	hypothetical protein CC77DRAFT_1061974	855	gi|1070552746|ref|XP_018385048.1|hypothetical protein CC77DRAFT_1061974 [Alternaria alternata]gi|1027159249|gb|OAG19627.1|hypothetical protein CC77DRAFT_1061974 [Alternaria alternata]	XP_018385048, OAG19627	0	100	1758.42	855	855	1	100	0		0		0
TRINITY_DN31661_c0_g1	NN2	NE2	4.33022	-0.227511	1.53462e-06	8.25782e-06	0	0	0	0	0	0	0.28	0.262	0	3.74	7.691	1.828	TRINITY_DN31661_c0_g1	tubulin alpha	137	gi|938077592|gb|KPP74062.1|hypothetical protein Z043_106806, partial [Scleropages formosus]	KPP74062	4.43e-96	99.2701	287.73	137	136	0		0		0		0
TRINITY_DN24511_c0_g1	NN2	NE2	4.32981	-0.228147	5.95389e-08	3.96865e-07	0	0.033	0	2.765	1.606	4.389	0.029	0.025	0	0.32	0.466	0.728	TRINITY_DN24511_c0_g1	involucrin repeat	879	gi|909993217|gb|KNG50660.1|hypothetical protein TW65_02038 [Stemphylium lycopersici]	KNG50660	0	87.2626	1402.88	895	781	0		0		0		0
TRINITY_DN3669_c0_g1	NN2	NE2	4.32604	-0.22723	4.02251e-07	2.37402e-06	0	0	0	0	0.114	0	0.222	0	0	1.454	2.802	0.948	TRINITY_DN3669_c0_g1	pheromone-regulated multispanning membrane	300	gi|189198868|ref|XP_001935771.1|conserved hypothetical protein [Pyrenophora tritici-repentis Pt-1C-BFP]gi|187982870|gb|EDU48358.1|conserved hypothetical protein [Pyrenophora tritici-repentis Pt-1C-BFP]	XP_001935771, EDU48358	5.34e-141	82.2742	425.246	299	246	0		0		0		0
TRINITY_DN26607_c0_g1	NN2	NE2	4.32336	1.191	1.26832e-18	3.20937e-17	0.221	0.217	0	2.034	2.331	2.457	0.425	0.194	0.762	11.79	11.743	7.702	TRINITY_DN26607_c0_g1 No TRANSDECODER pass										0		0		0		0
TRINITY_DN24596_c0_g1	NN2	NE2	4.31996	0.170035	1.08046e-10	1.07106e-09	0.135	0.445	0	4.613	5.118	5.86	0	0	0.331	3.385	3.337	1.87	TRINITY_DN24596_c0_g1 No TRANSDECODER pass										0		0		0		0
TRINITY_DN28690_c0_g1	NN2	NE2	4.31955	2.19808	1.02097e-32	7.83477e-31	0.077	0.272	0.037	3.43	4.265	12.59	0.174	0.042	0.381	4.536	4.346	4.384	TRINITY_DN28690_c0_g1	purine permease	590	gi|1070544634|ref|XP_018389134.1|Xanthine/uracil permease [Alternaria alternata]gi|1027163343|gb|OAG23713.1|Xanthine/uracil permease [Alternaria alternata]	XP_018389134, OAG23713	0	99.8305	1199.5	590	589	1	99.8305	0		0		0
TRINITY_DN20588_c0_g1	NN2	NE2	4.31624	0.498909	9.56053e-15	1.63218e-13	0.039	0	0	2.699	1.507	3.992	0	0.084	0.083	1.316	1.112	1.481	TRINITY_DN20588_c0_g1	hypothetical protein CC77DRAFT_1064721	453	gi|1070558792|ref|XP_018382262.1|hypothetical protein CC77DRAFT_1064721 [Alternaria alternata]gi|1027156455|gb|OAG16841.1|hypothetical protein CC77DRAFT_1064721 [Alternaria alternata]	XP_018382262, OAG16841	0	100	921.383	453	453	1	100	0		0		0
TRINITY_DN19011_c0_g1	NN2	NE2	4.31518	1.49326	2.51421e-19	6.90549e-18	0	0.76	0	0.186	0	0	0	0	1.458	12.638	10.2	10.554	TRINITY_DN19011_c0_g1	hypothetical protein AOQ84DRAFT_435144	125	gi|1046810203|gb|OCL15222.1|hypothetical protein AOQ84DRAFT_435144 [Glonium stellatum]	OCL15222	1.61e-23	66.9291	99.7525	127	85	0		0		0		0
TRINITY_DN38697_c0_g1	NN2	NE2	4.31411	3.38281	2.78371e-65	1.34953e-62	0.337	0.489	0	3.815	3.199	4.99	0.319	0.295	0.481	6.804	6.958	7.71	TRINITY_DN38697_c0_g1	heat shock	405	gi|1070545512|ref|XP_018389573.1|heat shock protein [Alternaria alternata]gi|1027163782|gb|OAG24152.1|heat shock protein [Alternaria alternata]	XP_018389573, OAG24152	0	100	815.839	400	400	1	100	0		0		0
TRINITY_DN32499_c0_g1	NN2	NE2	4.30701	1.18125	1.10623e-19	3.12838e-18	0.077	0.087	0	7.298	6.013	15.328	0.261	0.076	0.232	3.566	4.052	4.892	TRINITY_DN32499_c0_g1 No TRANSDECODER pass										0		0		0		0
TRINITY_DN56191_c0_g1	NN2	NE2	4.30601	-0.254845	9.4311e-10	8.19939e-09	0	0.554	0	0	0	0	0	0	0.191	1.316	1.914	1.752	TRINITY_DN56191_c0_g1	hypothetical protein FAVg107411	215	gi|751351295|gb|KIL89017.1|hypothetical protein FAVg107411 [Fusarium avenaceum]	KIL89017	2.03e-17	54.1899	87.8113	179	97	0		0		0		0
TRINITY_DN15584_c0_g1	NN2	NE2	4.30601	-0.254845	9.42353e-10	8.19748e-09	0	0.554	0	0	0	0	0	0	0.464	3.255	4.742	4.342	TRINITY_DN15584_c0_g1 No TRANSDECODER pass										0		0		0		0
TRINITY_DN28926_c2_g1	NN2	NE2	4.30473	0.171508	1.31147e-11	1.48078e-10	0	0	0	0	1.55	0.218	0.367	0.169	0	3.411	4.018	4.511	TRINITY_DN28926_c2_g1	dehydrin 2b	166	gi|169607999|ref|XP_001797419.1|hypothetical protein SNOG_07065 [Parastagonospora nodorum SN15]gi|111064596|gb|EAT85716.1|hypothetical protein SNOG_07065 [Parastagonospora nodorum SN15]	XP_001797419, EAT85716	4.64e-23	53.8922	103.605	167	90	0		0		0		0
TRINITY_DN1176_c0_g1	NN2	NE2	4.30384	-0.254595	5.93118e-08	3.95611e-07	0.048	0	0	2.207	2.203	3.135	0	0.051	0.05	0.995	0.5	1.092	TRINITY_DN1176_c0_g1	phospholipid-translocating P-type ATPase	396	gi|1070542480|ref|XP_018390854.1|phospholipid-translocating P-type ATPase [Alternaria alternata]gi|1027165065|gb|OAG25433.1|phospholipid-translocating P-type ATPase [Alternaria alternata]	XP_018390854, OAG25433	0	100	827.009	396	396	1	100	0		0		0
TRINITY_DN16052_c0_g1	NN2	NE2	4.30313	-0.25441	2.34835e-09	1.9322e-08	0.241	0	0.12	1.741	1.45	1.356	0	0.059	0.058	1.004	1	0.982	TRINITY_DN16052_c0_g1	abc multidrug transporter	481	gi|1070543926|ref|XP_018390119.1|hypothetical protein CC77DRAFT_540853 [Alternaria alternata]gi|1027164329|gb|OAG24698.1|hypothetical protein CC77DRAFT_540853 [Alternaria alternata]	XP_018390119, OAG24698	0	100	1004.2	481	481	1	100	0		0		0
TRINITY_DN21794_c0_g1	NN2	NE2	4.30253	0.482802	1.88823e-14	3.12238e-13	0	0	0	0	0	0	0	0	0.356	2.805	3.147	2.632	TRINITY_DN21794_c0_g1 No TRANSDECODER pass										0		0		0		0
TRINITY_DN37983_c0_g1	NN2	NE2	4.3013	3.39734	7.581e-09	5.79282e-08	0.087	2.976	0.213	0.346	0.682	0.102	0	0.152	2.709	22.559	20.09	22.556	TRINITY_DN37983_c0_g1	hypothetical protein MBM_05660	156	gi|597580985|ref|XP_007293549.1|hypothetical protein MBM_05660 [Marssonina brunnea f. sp. 'multigermtubi' MB_m1]gi|406863318|gb|EKD16366.1|hypothetical protein MBM_05660 [Marssonina brunnea f. sp. 'multigermtubi' MB_m1]	XP_007293549, EKD16366	1.25e-36	69.1057	139.428	123	85	0		0		0		0
TRINITY_DN28713_c0_g1	NN2	NE2	4.30016	1.49449	2.55472e-23	1.00291e-21	0	0.109	0	3.709	6.397	6.884	0.106	0.051	0.282	3.177	3.182	3.453	TRINITY_DN28713_c0_g1	ammonium transporter	507	gi|1070553884|ref|XP_018384768.1|ammonium transporter [Alternaria alternata]gi|1027158968|gb|OAG19347.1|ammonium transporter [Alternaria alternata]	XP_018384768, OAG19347	0	100	1001.5	489	489	1	100	0		0		0
TRINITY_DN32837_c1_g2	NN2	NE2	4.2996	-0.254231	2.15538e-07	1.32561e-06	0	0.326	0	0	0	0	0	0.717	0	5.687	2.371	6.458	TRINITY_DN32837_c1_g2	hypothetical protein AFLA70_352g001521	127	gi|914757191|gb|KOC11319.1|hypothetical protein AFLA70_352g001521 [Aspergillus flavus AF70]	KOC11319	7.61e-43	83.4646	160.614	127	106	0		0		0		0
TRINITY_DN35302_c0_g1	NN2	NE2	4.29824	0.483241	6.27581e-14	9.65621e-13	0.154	0.532	0.157	5.477	3.042	4.849	0.087	0	0.224	2.008	2.397	2.903	TRINITY_DN35302_c0_g1 No TRANSDECODER pass										0		0		0		0
TRINITY_DN12117_c0_g1	NN2	NE2	4.29234	0.15017	1.53662e-11	1.72225e-10	0	0	0.241	0	0	0	0	0	0.315	2.926	4.742	3.563	TRINITY_DN12117_c0_g1	60S ribosomal L3	144	gi|1061125966|ref|XP_017888099.1|PREDICTED: 60S ribosomal protein L3 [Ceratina calcarata]	XP_017888099	1.57e-79	91.6667	253.447	144	132	0		0		0		0
TRINITY_DN60652_c0_g1	NN2	NE2	4.29205	0.959283	2.35498e-16	4.69184e-15	0	0.098	0	0	0	0	0	0	0.505	4.406	3.337	4.096	TRINITY_DN60652_c0_g1	polysaccharide lyase family 3	307	gi|1029184885|gb|OAL49453.1|family 3 polysaccharide lyase [Pyrenochaeta sp. DS3sAY3a]	OAL49453	8.71e-144	77.7049	420.624	305	237	0		0		1	77.7049	0
TRINITY_DN2688_c0_g1	NN2	NE2	4.28352	0.466939	3.805e-14	6.04957e-13	0	0	0	0	0	0	0	0	0.398	2.891	3.397	3.191	TRINITY_DN2688_c0_g1	---NA---	248	No Blast Hit							0		0		0		0
TRINITY_DN24869_c0_g1	NN2	NE2	4.27577	2.97392	1.50065e-49	3.03794e-47	0	2.802	0	0	1.379	0	1.296	0.987	3.099	37.811	37.489	37.24	TRINITY_DN24869_c0_g1 No TRANSDECODER pass										0		0		0		0
TRINITY_DN21079_c0_g1	NN2	NE2	4.2673	0.45107	7.47153e-13	1.00218e-11	0	0	0	0	0	0	0	0	0.903	5.687	8.614	6.525	TRINITY_DN21079_c0_g1	---NA---	127	No Blast Hit							0		0		0		0
TRINITY_DN23824_c0_g2	NN2	NE2	4.26669	0.130818	1.30778e-10	1.28267e-09	0	0	0	0	0	0	0	0.16	0.298	5.09	2.656	3.148	TRINITY_DN23824_c0_g2	beta-	136	gi|167683066|gb|ABZ91675.1|actin, partial [Paraphidippus aurantius]	ABZ91675	1.34e-93	98.5294	280.796	136	134	0		0		0		0
TRINITY_DN18957_c0_g1	NN2	NE2	4.26661	-0.280273	7.20462e-09	5.53012e-08	0.27	0.076	0	1.888	0.697	1.356	0	0.135	0	1.134	0.974	1.185	TRINITY_DN18957_c0_g1	SAICAR synthase	407	gi|1070541902|ref|XP_018390565.1|SAICAR synthase-like protein [Alternaria alternata]gi|1027164776|gb|OAG25144.1|SAICAR synthase-like protein [Alternaria alternata]	XP_018390565, OAG25144	0	100	780.015	377	377	1	100	0		0		0
TRINITY_DN27143_c0_g1	NN2	NE2	4.2665	-0.280366	3.02327e-08	2.10286e-07	0.039	0.076	0	1.928	1.493	2.303	0.039	0	0.033	0.684	0.388	0.669	TRINITY_DN27143_c0_g1	phosphatidylinositol-4-phosphate 5-kinase fab1 ( ns(4)P-5-kinase)	792	gi|1070539968|ref|XP_018391322.1|hypothetical protein CC77DRAFT_1015243 [Alternaria alternata]gi|1027165534|gb|OAG25901.1|hypothetical protein CC77DRAFT_1015243 [Alternaria alternata]	XP_018391322, OAG25901	0	99.7475	1637.47	792	790	1	99.7475	0		0		0
TRINITY_DN37005_c1_g5	NN2	NE2	4.26637	1.59188	5.72701e-20	1.66585e-18	0	1.032	0	0	0.284	0	0.271	0	2.096	14.448	17.02	20.177	TRINITY_DN37005_c1_g5 No TRANSDECODER pass										0		0		0		0
TRINITY_DN38907_c0_g4	NN2	NE2	4.26387	1.31104	5.16187e-21	1.64565e-19	3.053	1.434	0	21.243	17.414	12.053	0.841	0	1.143	13.643	14.83	15.742	TRINITY_DN38907_c0_g4 No TRANSDECODER pass										0		0		0		0
TRINITY_DN26475_c0_g1	NN2	NE2	4.25951	2.04975	1.15735e-30	7.70104e-29	0	0.586	0.259	0.479	3.753	1.433	0.3	0.278	0.696	7.41	7.415	8.963	TRINITY_DN26475_c0_g1	carbohydrate-binding module family 1	171	gi|1000216654|gb|KXJ85685.1|glycosyl hydrolase family 61-domain-containing protein [Microdochium bolleyi]	KXJ85685	1.84e-40	62.6437	151.369	174	109	0		0		0		0
TRINITY_DN28870_c1_g1	NN2	NE2	4.25855	0.132009	1.14883e-10	1.13588e-09	0.144	0.402	0	3.124	2.886	5.783	0.155	0	0.066	2.06	1.63	1.253	TRINITY_DN28870_c1_g1	S-adenosyl-L-methionine-dependent methyltransferase	344	gi|1070555098|ref|XP_018384568.1|methyltransferase [Alternaria alternata]gi|1027158767|gb|OAG19147.1|methyltransferase [Alternaria alternata]	XP_018384568, OAG19147	0	100	717.998	344	344	1	100	0		0		0
TRINITY_DN20746_c0_g1	NN2	NE2	4.25803	0.714857	1.08649e-15	2.03083e-14	0	0.543	0	0	1.308	0.205	0	0.481	0.199	5.618	3.811	4.164	TRINITY_DN20746_c0_g1	stress-responsive ish1	200	gi|1028898007|gb|OAL00262.1|hypothetical protein IQ06DRAFT_377116 [Stagonospora sp. SRC1lsM3a]	OAL00262	8.24e-58	96.5517	199.904	145	140	0		0		0		0
TRINITY_DN1864_c0_g1	NN2	NE2	4.25733	0.925008	5.62223e-14	8.69439e-13	0	0	0	0	0	0	0	0	0.795	4.363	7.725	5.899	TRINITY_DN1864_c0_g1	---NA---	200	No Blast Hit							0		0		0		0
TRINITY_DN35352_c0_g1	NN2	NE2	4.25414	1.44559	6.75022e-21	2.12323e-19	0	1.347	0	0.066	0	0	0.068	0	0.456	3.913	3.483	4.037	TRINITY_DN35352_c0_g1	fasciclin domain-containing	384	gi|1092156098|emb|CZT10365.1|related to TGF beta induced protein ig-h3 precursor [Rhynchosporium agropyri]	CZT10365	4.88e-111	75.8514	341.273	323	245	0		0		0		0
TRINITY_DN20457_c0_g1	NN2	NE2	4.2515	0.453118	6.50888e-12	7.6903e-11	0.077	0.369	0	3.244	3.796	8.227	0.271	0	0.075	3.16	1.88	2.319	TRINITY_DN20457_c0_g1	hypothetical protein CC77DRAFT_647935	339	gi|1070545430|ref|XP_018389532.1|hypothetical protein CC77DRAFT_647935 [Alternaria alternata]gi|1027163741|gb|OAG24111.1|hypothetical protein CC77DRAFT_647935 [Alternaria alternata]	XP_018389532, OAG24111	0	100	621.313	310	310	1	100	0		0		0
TRINITY_DN57280_c0_g1	NN2	NE2	4.24164	0.110222	8.87523e-12	1.02755e-10	0	0	0	0	0	0	0	0	0.365	3.272	2.492	3.047	TRINITY_DN57280_c0_g1	---NA---	219	No Blast Hit							0		0		0		0
TRINITY_DN1763_c0_g1	NN2	NE2	4.24091	0.110275	3.11372e-12	3.81618e-11	0	0.119	0	0	0	0	0	0	0.315	2.519	2.518	2.463	TRINITY_DN1763_c0_g1	related to multistep phosphorelay regulator 1	174	gi|1110599931|emb|CZR52991.1|related to multistep phosphorelay regulator 1 [Phialocephala subalpina]	CZR52991	7.13e-67	86.755	213.386	151	131	0		0		0		0
TRINITY_DN11023_c0_g1	NN2	NE2	4.24011	0.111177	9.27079e-09	6.99477e-08	0	0.25	0	0.133	0	0	0.126	0	0.215	1.645	3.975	2.141	TRINITY_DN11023_c0_g1 No TRANSDECODER pass										0		0		0		0
TRINITY_DN32720_c0_g1	NN2	NE2	4.23892	0.435896	9.56918e-15	1.63275e-13	0.106	0.033	0.028	2.034	1.606	3.314	0.029	0.025	0.05	0.788	0.724	0.804	TRINITY_DN32720_c0_g1	glycoside hydrolase family 16	479	gi|1070560912|ref|XP_018381558.1|concanavalin A-like lectin/glucanase [Alternaria alternata]gi|1027155748|gb|OAG16137.1|concanavalin A-like lectin/glucanase [Alternaria alternata]	XP_018381558, OAG16137	0	100	993.416	479	479	1	100	0		0		0
TRINITY_DN29853_c0_g1	NN2	NE2	4.2371	-0.307682	3.9255e-09	3.12709e-08	0.125	0	0.065	2.579	1.251	2.828	0	0	0.124	1.298	0.845	0.897	TRINITY_DN29853_c0_g1	polyamine transporter TPO5	424	gi|1070557612|ref|XP_018382988.1|polyamine transporter TPO5 [Alternaria alternata]gi|1027157183|gb|OAG17567.1|polyamine transporter TPO5 [Alternaria alternata]	XP_018382988, OAG17567	0	95.0472	803.897	424	403	1	95.0472	0		0		0
TRINITY_DN25296_c0_g1	NN2	NE2	4.2333	-0.307382	9.16899e-09	6.92138e-08	0.096	0.261	0	1.263	1.564	3.467	0	0.034	0.033	0.511	0.474	0.584	TRINITY_DN25296_c0_g1	translation elongation factor G	657	gi|1070540002|ref|XP_018391347.1|translation elongation factor G [Alternaria alternata]gi|1027165559|gb|OAG25926.1|translation elongation factor G [Alternaria alternata]	XP_018391347, OAG25926	0	100	1373.61	657	657	1	100	0		0		0
TRINITY_DN32359_c0_g1	NN2	NE2	4.2326	-0.306742	2.57349e-07	1.562e-06	0.376	0.174	0	8.893	4.976	11.464	0.097	0	0.066	2.008	1.224	0.779	TRINITY_DN32359_c0_g1 No TRANSDECODER pass										0		0		0		0
TRINITY_DN16877_c0_g1	NN2	NE2	4.23249	-0.306754	5.2202e-08	3.5033e-07	0.144	0	0	1.741	1.351	2.61	0.048	0	0.041	0.788	0.957	0.499	TRINITY_DN16877_c0_g1	hypothetical protein PHSY_002268	333	gi|808365521|ref|XP_012188282.1|hypothetical protein PHSY_002268 [Pseudozyma hubeiensis SY62]gi|501305571|dbj|GAC94695.1|hypothetical protein PHSY_002268 [Pseudozyma hubeiensis SY62]	XP_012188282, GAC94695	4.29e-19	52.381	94.3597	147	77	0		0		0		0
TRINITY_DN20651_c0_g1	NN2	NE2	4.23189	0.112134	2.2656e-11	2.48459e-10	0.135	0.608	0.139	1.369	0.313	0	0.3	0.135	0	3.428	2.776	3.03	TRINITY_DN20651_c0_g1	---NA---	146	No Blast Hit							0		0		0		0
TRINITY_DN34694_c0_g1	NN2	NE2	4.23188	3.56655	5.97521e-57	1.84338e-54	0.279	0.445	0.083	12.07	10.705	32.115	0.783	0.16	0.754	11.219	11.002	11.621	TRINITY_DN34694_c0_g1	oligopeptide transporter	648	gi|1070552150|ref|XP_018385661.1|PTR2-domain-containing protein [Alternaria alternata]gi|1027159863|gb|OAG20240.1|PTR2-domain-containing protein [Alternaria alternata]	XP_018385661, OAG20240	0	100	1276.54	616	616	1	100	0		0		0
TRINITY_DN12136_c0_g1	NN2	NE2	4.23183	-0.306918	9.52363e-09	7.17314e-08	0.058	0.141	0	2.379	1.294	2.828	0.068	0	0.058	0.892	1.121	0.948	TRINITY_DN12136_c0_g1	regulator of G signaling superfamily	361	gi|1070561858|ref|XP_018380650.1|regulator of G protein signaling superfamily [Alternaria alternata]gi|1027154837|gb|OAG15229.1|regulator of G protein signaling superfamily [Alternaria alternata]	XP_018380650, OAG15229	0	100	746.888	361	361	1	100	0		0		0
TRINITY_DN57496_c0_g1	NN2	NE2	4.23134	-0.307044	1.50648e-08	1.10179e-07	0	0	0	0	0	0	0.174	0	0.149	2.129	2.518	3.03	TRINITY_DN57496_c0_g1 No TRANSDECODER pass										0		0		0		0
TRINITY_DN39540_c1_g6	NN2	NE2	4.23088	7.46807	8.00583e-06	3.8488e-05	17.373	1.336	0.926	16.776	69.643	43.412	0.261	1.502	18.899	136.2	131.513	135.917	TRINITY_DN39540_c1_g6	lupeol synthase-like	553	gi|1104523357|ref|XP_019078376.1|PREDICTED: lupeol synthase isoform X2 [Vitis vinifera]	XP_019078376	0	99.6139	1078.93	518	516	0		0		0		1	99.6139
TRINITY_DN38619_c0_g2	NN2	NE2	4.23074	-0.307142	6.42057e-08	4.25374e-07	0	0.206	0	0	0	0	0.203	0	0.174	2.779	1.897	3.826	TRINITY_DN38619_c0_g2	stress-responsive ish1	179	gi|1028898007|gb|OAL00262.1|hypothetical protein IQ06DRAFT_377116 [Stagonospora sp. SRC1lsM3a]	OAL00262	7.57e-120	98.324	358.607	179	176	0		0		0		0
TRINITY_DN22702_c0_g1	NN2	NE2	4.22727	3.72586	6.26165e-05	0.000259595	6.452	4.648	3.835	4.32	3.071	3.813	4.487	5.264	4.201	271.223	7.458	4.452	TRINITY_DN22702_c0_g1 No TRANSDECODER pass										0		0		0		0
TRINITY_DN705_c0_g1	NN2	NE2	4.22656	0.112309	3.75269e-10	3.45642e-09	0.183	0.065	0	2.552	2.402	8.073	0.203	0	0	1.108	1.328	1.727	TRINITY_DN705_c0_g1 No TRANSDECODER pass										0		0		0		0
TRINITY_DN14977_c0_g1	NN2	NE2	4.22566	0.418476	1.43826e-13	2.12005e-12	0	0	0	0	0	0	0	0	0.389	2.822	2.828	3.242	TRINITY_DN14977_c0_g1	Y-box factor homolog	236	gi|325297104|ref|NP_001191560.1|Y-box factor homolog [Aplysia californica]gi|1175568|sp|P41824.1|YBOXH_APLCARecName: Full=Y-box factor homolog; AltName: Full=APY1gi|409419|gb|AAA60373.1|Y-Box factor [Aplysia californica]	NP_001191560, P41824, AAA60373	1.43e-45	81.3559	164.466	118	96	0		0		0		0
TRINITY_DN16789_c0_g1	NN2	NE2	4.22461	0.915608	2.32609e-18	5.68802e-17	0	0.608	0	0	0	0	0.3	0.405	0.133	6.224	5.579	5.603	TRINITY_DN16789_c0_g1	hypothetical protein IQ06DRAFT_294571	188	gi|1028896891|gb|OAK99147.1|hypothetical protein IQ06DRAFT_294571 [Stagonospora sp. SRC1lsM3a]	OAK99147	6.12e-82	96.9325	253.062	163	158	0		0		0		0
TRINITY_DN26818_c0_g1	NN2	NE2	4.22285	0.915923	2.06414e-17	4.58161e-16	0	0.315	0	1.422	1.948	2.495	0.609	0	0.265	6.752	5.579	5.611	TRINITY_DN26818_c0_g1 No TRANSDECODER pass										0		0		0		0
TRINITY_DN19392_c0_g1	NN2	NE2	4.22191	1.1002	1.31273e-18	3.3053e-17	0.135	0.076	0	1.808	2.673	2.034	0.155	0	0.331	3.281	3.113	3.859	TRINITY_DN19392_c0_g1	l-asparaginase	384	gi|909989515|gb|KNG47025.1|l-asparaginase protein [Stemphylium lycopersici]	KNG47025	0	93.2615	652.514	371	346	0		0		0		0
TRINITY_DN58765_c0_g2	NN2	NE2	4.21564	0.0898433	9.68578e-12	1.11379e-10	0	0.261	0	0	0	0	0	0	0.679	5.003	5.165	5.578	TRINITY_DN58765_c0_g2 No TRANSDECODER pass										0		0		0		0
TRINITY_DN21918_c0_g1	NN2	NE2	4.21415	0.420685	3.86729e-13	5.41315e-12	0.039	0.141	0.083	2.247	1.436	2.265	0.087	0.084	0	1.35	1.052	1.219	TRINITY_DN21918_c0_g1	vegetative cell wall gp1	410	gi|1070548410|ref|XP_018387482.1|hypothetical protein CC77DRAFT_777139 [Alternaria alternata]gi|1027161688|gb|OAG22061.1|hypothetical protein CC77DRAFT_777139 [Alternaria alternata]	XP_018387482, OAG22061	0	100	841.262	410	410	1	100	0		0		0
TRINITY_DN39642_c2_g3	NN2	NE2	4.21298	2.96974	6.03034e-18	1.40917e-16	0.424	0.532	0	168.638	150.972	174.89	3.984	0.16	0.621	22.065	27.427	26.5	TRINITY_DN39642_c2_g3	230 kDa poly	194	gi|1002883636|gb|AMN92730.1|replication-associated polyprotein [Fusarium graminearum mycotymovirus 1]	AMN92730	9.55e-43	58.6957	166.007	184	108	0		1	58.6957	0		0
TRINITY_DN4122_c0_g1	NN2	NE2	4.21183	0.0904338	5.56495e-11	5.74982e-10	0	0	0	0	0	0	0.29	0	0.505	4.77	5.415	7.456	TRINITY_DN4122_c0_g1 No TRANSDECODER pass										0		0		0		0
TRINITY_DN23015_c0_g1	NN2	NE2	4.21171	0.420429	1.32889e-11	1.49823e-10	0	0.272	0	0.266	0	0.154	0.396	0	0.116	3.315	2.5	4.3	TRINITY_DN23015_c0_g1	elongation factor 2	148	gi|1110590122|emb|CZR62480.1|elongation factor 2 [Phialocephala subalpina]	CZR62480	5.98e-92	98.6486	296.59	148	146	0		0		0		0
TRINITY_DN17350_c0_g1	NN2	NE2	4.20938	0.690366	1.2652e-12	1.64043e-11	0	0	0	0	0.313	0	0.745	0	0	5.912	5.104	3.699	TRINITY_DN17350_c0_g1 No TRANSDECODER pass										0		0		0		0
TRINITY_DN5186_c0_g1	NN2	NE2	4.20695	0.4022	3.47706e-13	4.88934e-12	0	0.185	0	0	0	0	0	0	0.315	2.562	2.466	2.023	TRINITY_DN5186_c0_g1	hypothetical protein LEMA_P106680.1	363	gi|396475880|ref|XP_003839882.1|hypothetical protein LEMA_P106680.1 [Leptosphaeria maculans JN3]gi|312216453|emb|CBX96403.1|hypothetical protein LEMA_P106680.1 [Leptosphaeria maculans JN3]	XP_003839882, CBX96403	6.57e-06	46.6049	58.9214	324	151	0		0		0		0
TRINITY_DN34214_c0_g2	NN2	NE2	4.2058	0.0918602	1.46055e-10	1.422e-09	0.356	0.51	0.148	6.367	3.909	9.877	0.193	0.177	0	3.186	2.561	1.676	TRINITY_DN34214_c0_g2	SAM dependent methyltransferase	331	gi|1070541428|ref|XP_018390328.1|S-adenosyl-L-methionine-dependent methyltransferase [Alternaria alternata]gi|1027164539|gb|OAG24907.1|S-adenosyl-L-methionine-dependent methyltransferase [Alternaria alternata]	XP_018390328, OAG24907	0	99.3958	681.404	331	329	1	99.3958	0		0		0
TRINITY_DN26618_c0_g1	NN2	NE2	4.20394	0.42117	9.87679e-11	9.83877e-10	0.193	0.152	0.065	5.969	3.867	4.683	0.29	0	0	1.359	2.018	2.37	TRINITY_DN26618_c0_g1	myb dna-binding domain	149	gi|1070558008|ref|XP_018382514.1|hypothetical protein CC77DRAFT_942621 [Alternaria alternata]gi|1027156708|gb|OAG17093.1|hypothetical protein CC77DRAFT_942621 [Alternaria alternata]	XP_018382514, OAG17093	7.95e-87	95.2055	265.003	146	139	1	95.2055	0		0		0
TRINITY_DN25307_c0_g1	NN2	NE2	4.20189	0.0909611	1.55035e-07	9.72911e-07	0.135	0.076	0	2.645	3.17	5.31	0.145	0	0.058	0.632	1.414	2.311	TRINITY_DN25307_c0_g1 No TRANSDECODER pass										0		0		0		0
TRINITY_DN20940_c0_g1	NN2	NE2	4.20151	-0.334848	7.10393e-08	4.68411e-07	0.058	0	0.111	1.183	0.839	1.83	0	0	0.108	0.667	1.129	0.779	TRINITY_DN20940_c0_g1	hypothetical protein CC77DRAFT_990717	438	gi|1070553014|ref|XP_018385182.1|hypothetical protein CC77DRAFT_990717 [Alternaria alternata]gi|1027159383|gb|OAG19761.1|hypothetical protein CC77DRAFT_990717 [Alternaria alternata]	XP_018385182, OAG19761	0	99.3151	892.878	438	435	1	99.3151	0		0		0
TRINITY_DN31787_c0_g1	NN2	NE2	4.19577	1.89116	6.48485e-27	3.36837e-25	0.116	0.38	0.065	3.908	2.118	3.826	0.3	0.067	0.522	7.219	5.579	6.407	TRINITY_DN31787_c0_g1	glycoside hydrolase family 128	335	gi|1070545278|ref|XP_018389456.1|hypothetical protein CC77DRAFT_643734 [Alternaria alternata]gi|1027163665|gb|OAG24035.1|hypothetical protein CC77DRAFT_643734 [Alternaria alternata]	XP_018389456, OAG24035	0	100	691.804	335	335	1	100	0		0		0
TRINITY_DN33614_c0_g1	NN2	NE2	4.19567	1.08055	2.22396e-18	5.46454e-17	0.221	0.662	0.148	5.264	2.232	3.301	0.164	0.152	0.215	3.662	4.208	2.886	TRINITY_DN33614_c0_g1	hypothetical protein CC77DRAFT_1037158	270	gi|1070541202|ref|XP_018391990.1|hypothetical protein CC77DRAFT_1037158 [Alternaria alternata]gi|1027166202|gb|OAG26569.1|hypothetical protein CC77DRAFT_1037158 [Alternaria alternata]	XP_018391990, OAG26569	0	100	558.525	270	270	1	100	0		0		0
TRINITY_DN29249_c0_g1	NN2	NE2	4.19452	1.22695	1.11183e-13	1.66214e-12	0	0.141	0	0	0	0	0	0	0.829	2.597	4.613	3.369	TRINITY_DN29249_c0_g1	---NA---	154	No Blast Hit							0		0		0		0
TRINITY_DN39389_c1_g1	NN2	NE2	4.19161	4.68717	9.54161e-103	1.53379e-99	1.107	2.042	0.296	23.343	22.873	50.373	1.421	1.282	2.179	37.015	34.739	36.326	TRINITY_DN39389_c1_g1	ammonium transporter	238	gi|1070563052|ref|XP_018380317.1|ammonium transporter-like protein [Alternaria alternata]gi|1027154501|gb|OAG14896.1|ammonium transporter-like protein [Alternaria alternata]	XP_018380317, OAG14896	5.44e-167	100	484.567	238	238	1	100	0		0		0
TRINITY_DN34661_c0_g1	NN2	NE2	4.19155	-0.333303	1.90076e-08	1.36724e-07	0	0	0.056	3.775	1.137	6.333	0.116	0	0	0.926	0.862	0.779	TRINITY_DN34661_c0_g1	Sodium:dicarboxylate symporter	509	gi|1070547206|ref|XP_018387931.1|Sodium:dicarboxylate symporter [Alternaria alternata]gi|1027162138|gb|OAG22510.1|Sodium:dicarboxylate symporter [Alternaria alternata]	XP_018387931, OAG22510	0	100	971.844	486	486	1	100	0		0		0
TRINITY_DN36292_c0_g2	NN2	NE2	4.19145	-0.333336	1.86483e-08	1.34298e-07	0	45.027	1	0.279	0.867	2.751	0.541	0	0	3.653	4.182	3.902	TRINITY_DN36292_c0_g2 No TRANSDECODER pass										0		0		0		0
TRINITY_DN5061_c0_g1	NN2	NE2	4.19086	-0.333423	2.32167e-08	1.6475e-07	0.058	0.358	0	2.047	1.621	3.826	0.116	0	0	0.753	0.776	0.973	TRINITY_DN5061_c0_g1	chaperone dnaj	419	gi|1070562908|ref|XP_018380245.1|DnaJ-domain-containing protein [Alternaria alternata]gi|1027154429|gb|OAG14824.1|DnaJ-domain-containing protein [Alternaria alternata]	XP_018380245, OAG14824	0	100	869.381	419	419	1	100	0		0		0
TRINITY_DN28720_c0_g1	NN2	NE2	4.18626	0.069975	1.68349e-11	1.87996e-10	0.058	0.141	0.056	2.778	2.545	4.043	0.068	0	0.108	1.498	1.164	1.236	TRINITY_DN28720_c0_g1	bzip transcription factor	280	gi|1070543946|ref|XP_018390129.1|hypothetical protein CC77DRAFT_1057905 [Alternaria alternata]gi|1027164339|gb|OAG24708.1|hypothetical protein CC77DRAFT_1057905 [Alternaria alternata]	XP_018390129, OAG24708	2.61e-178	99.6094	505.753	256	255	1	99.6094	0		0		0
TRINITY_DN19291_c0_g3	NN2	NE2	4.1816	-0.333615	2.47472e-06	1.29091e-05	0	0.033	0	0.811	1.393	1.881	0.077	0	0	0.597	0.224	0.745	TRINITY_DN19291_c0_g3	hypothetical protein CC77DRAFT_947585	782	gi|1070562636|ref|XP_018380390.1|hypothetical protein CC77DRAFT_947585 [Alternaria alternata]gi|1027154575|gb|OAG14969.1|hypothetical protein CC77DRAFT_947585 [Alternaria alternata]	XP_018380390, OAG14969	0	99.6164	1610.89	782	779	1	99.6164	0		0		0
TRINITY_DN18929_c0_g1	NN2	NE2	4.1815	0.386029	1.23713e-13	1.84135e-12	0	0.141	0	1.502	1.18	1.446	0.068	0	0.182	1.835	1.604	1.938	TRINITY_DN18929_c0_g1	polyketide synthase	459	gi|1070543534|ref|XP_018389923.1|polyketide synthase PksA [Alternaria alternata]gi|1027164133|gb|OAG24502.1|polyketide synthase PksA [Alternaria alternata]	XP_018389923, OAG24502	0	99.7821	955.281	459	458	1	99.7821	0		0		0
TRINITY_DN26398_c1_g1	NN2	NE2	4.17539	0.387009	2.27132e-12	2.83725e-11	0	0.119	0	0	0	0	0.232	0.11	0.099	2.597	2.854	3.673	TRINITY_DN26398_c1_g1	hypothetical protein GLAREA_03304	189	gi|636768811|ref|XP_008086579.1|hypothetical protein GLAREA_03304 [Glarea lozoyensis ATCC 20868]gi|512198554|gb|EPE27389.1|hypothetical protein GLAREA_03304 [Glarea lozoyensis ATCC 20868]	XP_008086579, EPE27389	1.06e-22	58.6207	101.293	145	85	0		0		0		0
TRINITY_DN60566_c0_g1	NN2	NE2	4.17037	0.631315	1.28826e-13	1.91278e-12	0	0	0	0	0	0	0	0	0.655	5.142	5.32	3.732	TRINITY_DN60566_c0_g1	60S ribosomal L9	188	gi|961109237|ref|XP_014778287.1|PREDICTED: 60S ribosomal protein L9-like [Octopus bimaculoides]gi|918309135|gb|KOF80131.1|hypothetical protein OCBIM_22028338mg [Octopus bimaculoides]	XP_014778287, KOF80131	8.19e-85	77.5401	261.151	187	145	0		0		0		0
TRINITY_DN1762_c0_g1	NN2	NE2	4.16611	-0.362478	2.66695e-07	1.61519e-06	0	0.13	0	1.329	0.384	0.55	0	0	0.108	1.272	0.767	0.626	TRINITY_DN1762_c0_g1	carbohydrate-binding module family 32	492	gi|1070544112|ref|XP_018390212.1|hypothetical protein CC77DRAFT_1017129 [Alternaria alternata]gi|1027164422|gb|OAG24791.1|hypothetical protein CC77DRAFT_1017129 [Alternaria alternata]	XP_018390212, OAG24791	0	100	1021.92	492	492	1	100	0		0		0
TRINITY_DN36359_c0_g1	NN2	NE2	4.16593	2.97376	8.42597e-48	1.61853e-45	0.135	0.63	0.074	5.424	5.331	9.737	0.609	0.346	1.061	12.682	13.037	13.55	TRINITY_DN36359_c0_g1	Aha1domain family	329	gi|1070551400|ref|XP_018386205.1|Aha1domain family protein [Alternaria alternata]gi|1027160408|gb|OAG20784.1|Aha1domain family protein [Alternaria alternata]	XP_018386205, OAG20784	0	100	676.011	329	329	1	100	0		0		0
[truncated: 3,053 more rows]
