# Supplementary material for: Transcriptome analyses suggest that changes in fungal endophyte lifestyle could be involved in grapevine bud necrosis
Source: Sci Rep. 2020 Jun 11;10:9514. doi: 10.1038/s41598-020-66500-0 (PMC7290027; doi:10.1038/s41598-020-66500-0)
Supplement: Supplementary file 10 — Supplementary Table 9. [file 41598_2020_66500_MOESM10_ESM.xlsx]

## Sheet: matrix.counts.matrix.G2_vs_G4.e
ID_de_novo_assembly	sampleA	sampleB	logFC	logCPM	PValue	FDR	NN1_1	NN1_2	NN1_3	NE1_1	NE1_2	NE1_3	NN2_1	NN2_2	NN2_3	NE2_1	NE2_2	NE2_3	Query name	Sequence desc.	Sequence length	Hit desc.	Hit ACC	E-Value	Similarity	Bit-Score	Alignment length	Positives	Alternaria	similarity_alternaria	mycotymovirus	similarity_mycotymovirus	Pyrenochaeta sp. DS3sAY3a	Similarity_pyrenochaeta	Vitis vinifera	Similarity_Vitis
TRINITY_DN46953_c0_g1	NE1	NE2	12.955	5.4602	2.06954e-220	6.72185e-216	0	0	0	0	0	0	0	0	0	50.38	52.414	52.407	TRINITY_DN46953_c0_g1	glycine-rich cell wall structural -like	277	gi|801371874|ref|XP_012062646.1|PREDICTED: glycine-rich cell wall structural protein 1-like isoform X2 [Atta cephalotes]	XP_012062646	5.66e-79	81.5217	253.062	276	225	0		0		0		0
TRINITY_DN39351_c0_g1	NE1	NE2	12.5954	5.10271	9.65899e-134	7.8431e-130	0	0	0	0	0	0	0	0	0	45.264	26.832	36.571	TRINITY_DN39351_c0_g1	hemocyanin subunit type 1 precursor	469	gi|145207345|emb|CAM84196.1|hexamerin 1 [Perla marginata]	CAM84196	2.43e-129	63.3554	404.06	453	287	0		0		0		0
TRINITY_DN45212_c0_g1	NE1	NE2	12.0219	4.5339	2.62707e-143	4.26636e-139	0	0	0	0	0	0	0	0	0.481	111.105	112.898	97.713	TRINITY_DN45212_c0_g1 No TRANSDECODER pass										0		0		0		0
TRINITY_DN38897_c2_g6	NE1	NE2	11.2573	3.77876	7.36982e-96	1.32984e-92	0	0.554	0	0	0	0	0	0.127	0.406	48.796	45.559	48.894	TRINITY_DN38897_c2_g6 No TRANSDECODER pass										0		0		0		0
TRINITY_DN9340_c0_g1	NE1	NE2	10.8079	3.33706	5.19862e-09	5.30145e-08	24.085	10.176	19.99	0	0	0	0	10.891	24.16	21.355	20.866	0	TRINITY_DN9340_c0_g1	solute carrier family 25 member 44-like	353	gi|731401945|ref|XP_010654484.1|PREDICTED: solute carrier family 25 member 44-like [Vitis vinifera]	XP_010654484	0	98.324	712.99	358	352	0		0		0		1	98.324
TRINITY_DN11416_c0_g1	NE1	NE2	10.4688	3.00629	8.70817e-64	5.33663e-61	0	0	0	0	0	0	0	0	0.108	25.389	25.703	23.867	TRINITY_DN11416_c0_g1 No TRANSDECODER pass										0		0		0		0
TRINITY_DN16976_c0_g1	NE1	NE2	10.4201	2.9589	9.33832e-62	4.89207e-59	0	0	0	0	0	0	0	0	0	28.99	27.436	29.42	TRINITY_DN16976_c0_g1	hypothetical protein IQ07DRAFT_645872	149	gi|1029183833|gb|OAL48404.1|hypothetical protein IQ07DRAFT_645872 [Pyrenochaeta sp. DS3sAY3a]	OAL48404	5.57e-83	90.5405	253.447	148	134	0		0		1	90.5405	0
TRINITY_DN43720_c0_g1	NE1	NE2	10.412	2.95096	6.01435e-62	3.2024e-59	0	0	0	0	0	0	0	0	0	34.089	34.73	33.516	TRINITY_DN43720_c0_g1	hypothetical protein Micbo1qcDRAFT_208361	139	gi|1000218332|gb|KXJ87350.1|hypothetical protein Micbo1qcDRAFT_208361 [Microdochium bolleyi]	KXJ87350	1.03e-32	79.7753	124.02	89	71	0		0		0		0
TRINITY_DN23819_c0_g1	NE1	NE2	10.3867	2.92643	5.00376e-51	1.5189e-48	0	0	0	0	0	0	0	0	0.804	18.906	11.286	16.563	TRINITY_DN23819_c0_g1	histone H1-delta-like	288	gi|914231921|gb|AKV16246.1|putative histone protein [Pectinaria gouldii]	AKV16246	2.46e-24	74.4681	108.612	94	70	0		0		0		0
TRINITY_DN59164_c0_g1	NE1	NE2	10.3003	2.84234	2.13268e-58	9.36073e-56	0	2.487	0	0	0	0	0	0	0	23.442	24.815	23.063	TRINITY_DN59164_c0_g1 No TRANSDECODER pass										0		0		0		0
TRINITY_DN20629_c0_g1	NE1	NE2	10.2272	2.77132	7.1902e-55	2.7475e-52	0	0	0	0	0	0	0	0	0.273	10.431	11.217	9.048	TRINITY_DN20629_c0_g1	Peptide transport PTR2	368	gi|1029185812|gb|OAL50378.1|hypothetical protein IQ07DRAFT_611328 [Pyrenochaeta sp. DS3sAY3a]	OAL50378	1.39e-174	85.7923	507.679	366	314	0		0		1	85.7923	0
TRINITY_DN49253_c0_g1	NE1	NE2	10.1597	2.70588	1.18722e-52	3.97535e-50	0	0	0	0	0	0	0	0	0	37.188	30.6	31.688	TRINITY_DN49253_c0_g1	---NA---	116	No Blast Hit							0		0		0		0
TRINITY_DN26207_c0_g1	NE1	NE2	10.1531	2.6995	2.27399e-53	7.94185e-51	0	0	0	0	0	0	0	0	2.701	21.477	19.745	18.857	TRINITY_DN26207_c0_g1	predicted protein	111	gi|326488241|dbj|BAJ93789.1|predicted protein [Hordeum vulgare subsp. vulgare]	BAJ93789	2.77e-40	83.3333	145.206	102	85	0		0		0		0
TRINITY_DN60583_c0_g1	NE1	NE2	10.0992	2.64736	4.90855e-52	1.6104e-49	0	0	0	0	0	0	0	0	0	9.133	10.252	9.53	TRINITY_DN60583_c0_g1 No TRANSDECODER pass										0		0		0		0
TRINITY_DN16767_c0_g1	NE1	NE2	10.0787	2.62744	3.43801e-51	1.05346e-48	0	0	0	0	0	0	0	0	0	9.133	10.243	8.726	TRINITY_DN16767_c0_g1 No TRANSDECODER pass										0		0		0		0
TRINITY_DN32491_c0_g1	NE1	NE2	10.0541	2.60366	2.6419e-51	8.17228e-49	0	0.185	0	0	0	0	0.087	0.489	1.922	13.27	13.485	12.78	TRINITY_DN32491_c0_g1 No TRANSDECODER pass										0		0		0		0
TRINITY_DN8429_c0_g1	NE1	NE2	9.92096	2.47511	3.34709e-47	8.83849e-45	0	0	0	0	0	0	0	0	0	18.819	18.115	17.393	TRINITY_DN8429_c0_g1 No TRANSDECODER pass										0		0		0		0
TRINITY_DN935_c0_g1	NE1	NE2	9.91715	2.47143	8.55692e-47	2.18841e-44	0	0	0	0	0	0	0	0	0	15.114	14.477	13.373	TRINITY_DN935_c0_g1	zinc finger 512B-like	185	gi|665818744|ref|XP_008558215.1|PREDICTED: uncharacterized protein DDB_G0272724-like [Microplitis demolitor]	XP_008558215	9e-14	67.2414	76.6406	174	117	0		0		0		0
TRINITY_DN21764_c0_g3	NE1	NE2	9.88944	2.44477	4.54137e-34	6.30358e-32	0	0	0	0	0	0	0	0	0	31.051	13.821	24.358	TRINITY_DN21764_c0_g3 No TRANSDECODER pass										0		0		0		0
TRINITY_DN29142_c0_g1	NE1	NE2	9.84935	2.40614	2.28262e-41	4.33564e-39	0	0	0	0	0	0	0	0	0	8.111	5.372	7.016	TRINITY_DN29142_c0_g1	hemocyanin subunit type 1 precursor	592	gi|145207345|emb|CAM84196.1|hexamerin 1 [Perla marginata]	CAM84196	6.77e-143	64.5793	443.736	511	330	0		0		0		0
TRINITY_DN21628_c0_g1	NE1	NE2	9.80813	2.36647	2.12895e-25	1.67835e-23	0	0	0	0	0	0	0	0	0	9.02	33.738	20.152	TRINITY_DN21628_c0_g1	---NA---	184	No Blast Hit							0		0		0		0
TRINITY_DN21713_c0_g1	NE1	NE2	9.70392	2.26636	4.99203e-42	9.94731e-40	0	0.576	0	0	0	0	0	0	0	7.73	6.855	7.152	TRINITY_DN21713_c0_g1 No TRANSDECODER pass										0		0		0		0
TRINITY_DN48501_c0_g1	NE1	NE2	9.70377	2.26625	3.95616e-41	7.42752e-39	0	0	0	0	0	0	0	0	0.265	18.914	15.589	18.654	TRINITY_DN48501_c0_g1	hypothetical protein IQ07DRAFT_639463	141	gi|1029191252|gb|OAL55811.1|hypothetical protein IQ07DRAFT_639463 [Pyrenochaeta sp. DS3sAY3a]	OAL55811	7.31e-84	95	254.988	140	133	0		0		1	95	0
TRINITY_DN16892_c0_g1	NE1	NE2	9.67665	2.24021	1.05539e-40	1.93668e-38	0	0	0	0	0	0	0	0	0	7.142	8.657	7.643	TRINITY_DN16892_c0_g1	---NA---	101	No Blast Hit							0		0		0		0
TRINITY_DN31462_c0_g1	NE1	NE2	9.62999	2.19551	1.15651e-40	2.1103e-38	0	0	0	0	0	0.013	0	0	0.116	7.471	7.191	7.16	TRINITY_DN31462_c0_g1	predicted protein	412	gi|326503870|dbj|BAK02721.1|predicted protein [Hordeum vulgare subsp. vulgare]	BAK02721	2.19e-10	50.9259	73.1738	216	110	0		0		0		0
TRINITY_DN29846_c0_g1	NE1	NE2	9.60617	2.17269	4.58057e-37	7.2574e-35	0	3.378	0	0	0	0	0.232	0.076	1.707	10.284	7.096	8.277	TRINITY_DN29846_c0_g1	UVI-1	311	gi|827074100|ref|XP_008098478.1|hypothetical protein GLRG_09602 [Colletotrichum graminicola M1.001]gi|310799565|gb|EFQ34458.1|hypothetical protein GLRG_09602 [Colletotrichum graminicola M1.001]	XP_008098478, EFQ34458	4.02e-14	49.4845	79.337	194	96	0		0		0		0
TRINITY_DN40666_c0_g1	NE1	NE2	9.57716	2.14489	2.54797e-32	3.22016e-30	0	0	0	0	0	0	0	0	0	11.721	21.581	13.499	TRINITY_DN40666_c0_g1	hypothetical protein CHGG_06893	114	gi|116197475|ref|XP_001224549.1|hypothetical protein CHGG_06893 [Chaetomium globosum CBS 148.51]gi|88178172|gb|EAQ85640.1|hypothetical protein CHGG_06893 [Chaetomium globosum CBS 148.51]	XP_001224549, EAQ85640	3.11e-05	54.386	52.373	114	62	0		0		0		0
TRINITY_DN47624_c0_g1	NE1	NE2	9.55737	2.12598	6.1745e-38	1.01801e-35	0	0	0	0	0	0	0	0	0	4.146	3.914	3.284	TRINITY_DN47624_c0_g1	ORF 4	430	gi|255612558|ref|YP_223923.2|ORF 4 [Fusarium graminearum dsRNA mycovirus-1]gi|239950219|gb|AAT07070.2|ORF 4 [Fusarium graminearum dsRNA mycovirus-1]	YP_223923, AAT07070	0	92.2535	741.11	426	393	0		0		0		0
TRINITY_DN7923_c0_g1	NE1	NE2	9.53725	2.10677	1.13586e-37	1.82638e-35	0	0	0	0	0	0	0	0	0.265	16.404	17.382	14.058	TRINITY_DN7923_c0_g1	hypothetical protein IQ07DRAFT_554460	142	gi|1029191930|gb|OAL56488.1|hypothetical protein IQ07DRAFT_554460 [Pyrenochaeta sp. DS3sAY3a]	OAL56488	1.64e-89	93.662	274.248	142	133	0		0		1	93.662	0
TRINITY_DN7774_c0_g1	NE1	NE2	9.53188	2.10171	2.01356e-38	3.40628e-36	0	0	0	0	0	0	0	0	0	5.808	5.82	5.984	TRINITY_DN7774_c0_g1	59 kDa	413	gi|959121696|ref|YP_009182159.1|59 kDa protein [Pleospora typhicola fusarivirus 1]gi|953064479|gb|ALO50137.1|59 kDa protein [Pleospora typhicola fusarivirus 1]	YP_009182159, ALO50137	1.93e-132	66.7458	404.06	421	281	0		0		0		0
TRINITY_DN1024_c0_g1	NE1	NE2	9.52669	2.09678	5.97e-38	9.89315e-36	0	0	0	0	0	0	0	0	1.508	11.21	11.821	12.695	TRINITY_DN1024_c0_g1 No TRANSDECODER pass										0		0		0		0
TRINITY_DN27215_c0_g1	NE1	NE2	9.5168	2.08727	2.1196e-36	3.21704e-34	0	0	0.056	0	0	0	0	0	0	6.025	7.906	6.102	TRINITY_DN27215_c0_g1 No TRANSDECODER pass										0		0		0		0
TRINITY_DN36543_c0_g2	NE1	NE2	9.49635	2.06769	1.90952e-34	2.68489e-32	0	0	0	0	0	0	0	0	0	25.831	18.615	17.359	TRINITY_DN36543_c0_g2 No TRANSDECODER pass										0		0		0		0
TRINITY_DN19289_c0_g1	NE1	NE2	9.38798	1.96458	1.29319e-35	1.90057e-33	0	0	0	0	0	0	0.145	0	2.461	13.279	13.14	13.44	TRINITY_DN19289_c0_g1	---NA---	188	No Blast Hit							0		0		0		0
TRINITY_DN12569_c0_g2	NE1	NE2	9.38242	1.95928	1.76157e-33	2.384e-31	0	0	0	0	0	0	1.006	0	3.927	19.546	27.737	22.936	TRINITY_DN12569_c0_g2 No TRANSDECODER pass										0		0		0		0
TRINITY_DN29749_c0_g1	NE1	NE2	9.3823	1.9592	2.16506e-35	3.16762e-33	0	0	0	0	0	0	0	0	0	9.461	9.027	9.792	TRINITY_DN29749_c0_g1	---NA---	210	No Blast Hit							0		0		0		0
TRINITY_DN35858_c0_g1	NE1	NE2	9.30127	1.88226	4.7395e-33	6.25768e-31	0	0	0	0	0	0	0	0.101	0	13.071	9.571	12.095	TRINITY_DN35858_c0_g1	---NA---	191	No Blast Hit							0		0		0		0
TRINITY_DN35304_c0_g1	NE1	NE2	9.28907	1.87077	6.03591e-29	6.05081e-27	0	0	0	0	0	0	0	0	0.091	12.915	8.113	12.746	TRINITY_DN35304_c0_g1	---NA---	144	No Blast Hit							0		0		0		0
TRINITY_DN30964_c0_g1	NE1	NE2	9.2775	1.85967	3.61907e-33	4.81751e-31	0	5.115	0	0	0	0	0	0.211	2.958	21.987	18.512	18.561	TRINITY_DN30964_c0_g1 No TRANSDECODER pass										0		0		0		0
TRINITY_DN32320_c1_g1	NE1	NE2	9.26182	3.68845	3.0091e-68	2.27292e-65	4.43	5.691	0	0	0	0.166	7.948	0	0	26.065	44.835	39.153	TRINITY_DN32320_c1_g1 No TRANSDECODER pass										0		0		0		0
TRINITY_DN24715_c0_g1	NE1	NE2	9.22188	1.80704	1.08343e-30	1.23041e-28	0	0	0	0	0	0	0	0	0	12.595	8.691	10.529	TRINITY_DN24715_c0_g1 No TRANSDECODER pass										0		0		0		0
TRINITY_DN8958_c0_g1	NE1	NE2	9.20909	1.79498	2.7177e-32	3.40814e-30	0	0	0	0	0	0	0	0	0	9.981	11.157	11.451	TRINITY_DN8958_c0_g1 No TRANSDECODER pass										0		0		0		0
TRINITY_DN29142_c0_g2	NE1	NE2	9.16366	1.75218	3.05143e-24	2.21229e-22	0	0	0	0	0	0	0	0	0	8.379	3.708	8.057	TRINITY_DN29142_c0_g2	hemocyanin subunit type 1 precursor	385	gi|145207345|emb|CAM84196.1|hexamerin 1 [Perla marginata]	CAM84196	7.36e-96	62.3711	313.538	388	242	0		0		0		0
TRINITY_DN5498_c0_g1	NE1	NE2	9.14437	1.73382	1.29248e-31	1.5548e-29	0	0	0	0	0	0	0	0	0	3.835	4.113	3.851	TRINITY_DN5498_c0_g1	siderophore iron transporter mirB	600	gi|1029189130|gb|OAL53691.1|siderophore iron transporter-like protein mirB [Pyrenochaeta sp. DS3sAY3a]	OAL53691	0	96.3333	1129.39	600	578	0		0		1	96.3333	0
TRINITY_DN35106_c0_g1	NE1	NE2	9.11093	1.70226	1.88451e-30	2.06786e-28	0	0	0	0	0	0	0	0	0	5.133	6.061	4.951	TRINITY_DN35106_c0_g1 No TRANSDECODER pass										0		0		0		0
TRINITY_DN52652_c0_g1	NE1	NE2	9.0906	1.68304	5.22508e-24	3.71102e-22	0	0	0	0	0	0	0	0	0	12.5	5.647	7.313	TRINITY_DN52652_c0_g1 No TRANSDECODER pass										0		0		0		0
TRINITY_DN55921_c0_g1	NE1	NE2	9.08331	1.6763	1.13545e-30	1.28498e-28	0	0.272	0	0	0	0	0	0	0	6.761	6.674	6.805	TRINITY_DN55921_c0_g1	hypothetical protein AOL_s00109g58	290	gi|748516890|ref|XP_011124841.1|hypothetical protein AOL_s00109g58 [Arthrobotrys oligospora ATCC 24927]gi|345563486|gb|EGX46486.1|hypothetical protein AOL_s00109g58 [Arthrobotrys oligospora ATCC 24927]	XP_011124841, EGX46486	6.6e-106	74.9196	323.553	311	233	0		0		0		0
TRINITY_DN61393_c0_g1	NE1	NE2	9.08295	1.67607	9.79699e-29	9.64262e-27	0	0	0	0	0	0	0	0	0.249	5.912	7.406	8.472	TRINITY_DN61393_c0_g1	hypothetical protein IQ07DRAFT_604906	278	gi|1029179961|gb|OAL44544.1|hypothetical protein IQ07DRAFT_604906 [Pyrenochaeta sp. DS3sAY3a]	OAL44544	5.54e-96	80.4965	296.204	282	227	0		0		1	80.4965	0
TRINITY_DN4399_c0_g1	NE1	NE2	9.07648	1.66985	2.54421e-30	2.75453e-28	0	0	0	0	0	0	0	0	0	3.835	4.311	3.809	TRINITY_DN4399_c0_g1	alternative sulfate transporter	501	gi|1029188066|gb|OAL52629.1|alternative sulfate transporter [Pyrenochaeta sp. DS3sAY3a]	OAL52629	0	97.2056	976.082	501	487	0		0		1	97.2056	0
TRINITY_DN34796_c0_g1	NE1	NE2	9.03389	1.62987	6.08552e-29	6.08177e-27	0	0	0	0	0	0	0	0	3.596	5.099	6.449	6.297	TRINITY_DN34796_c0_g1	---NA---	212	No Blast Hit							0		0		0		0
TRINITY_DN14446_c0_g1	NE1	NE2	9.02709	1.62338	3.0932e-29	3.16931e-27	0	0	0	0	0	0	0	0	0	8.864	9.674	7.761	TRINITY_DN14446_c0_g1	myosin regulatory light chain 2	225	gi|968059298|ref|XP_001998894.2|uncharacterized protein Dmoj_GI23377, partial [Drosophila mojavensis]gi|946588296|gb|EDW14355.2|uncharacterized protein Dmoj_GI23377, partial [Drosophila mojavensis]	XP_001998894, EDW14355	2.64e-121	96.875	357.836	224	217	0		0		0		0
TRINITY_DN31346_c0_g1	NE1	NE2	9.02678	1.62318	5.98671e-27	5.3715e-25	0	0	0	0	0	0	0	0	0	3.428	5.561	4.63	TRINITY_DN31346_c0_g1 No TRANSDECODER pass										0		0		0		0
TRINITY_DN33513_c1_g3	NE1	NE2	9.01945	1.61632	4.4721e-29	4.55341e-27	0	0	0	0	0	0	0	0	1.052	18.144	15.96	19.238	TRINITY_DN33513_c1_g3 No TRANSDECODER pass										0		0		0		0
TRINITY_DN12459_c0_g1	NE1	NE2	9.01268	1.60981	9.97359e-18	3.72347e-16	0	0	0	0	0	0	0	0	0	4.06	17.149	8.371	TRINITY_DN12459_c0_g1	---NA---	237	No Blast Hit							0		0		0		0
TRINITY_DN38775_c2_g7	NE1	NE2	8.99038	1.58899	3.34339e-28	3.15679e-26	0	0.185	0.195	0	0	0	0	0.16	0.157	11.816	15.253	13.813	TRINITY_DN38775_c2_g7	alpha skeletal	197	gi|40217870|gb|AAR82846.1|actin E, partial [Litopenaeus vannamei]	AAR82846	3.15e-142	98.9848	409.068	197	195	0		0		0		0
TRINITY_DN47421_c0_g1	NE1	NE2	8.95332	1.55416	1.36909e-27	1.2491e-25	0	0	0	0	0	0	0	0	0	21.442	17.693	15.573	TRINITY_DN47421_c0_g1	larval cuticle 8-like	121	gi|1036832823|ref|XP_016955214.1|PREDICTED: larval cuticle protein 8-like [Drosophila biarmipes]gi|1036841794|ref|XP_016955709.1|PREDICTED: larval cuticle protein 8-like [Drosophila biarmipes]	XP_016955214, XP_016955709	7.05e-40	78.3019	140.969	106	83	0		0		0		0
TRINITY_DN14471_c0_g1	NE1	NE2	8.95304	1.55398	1.50696e-28	1.46985e-26	0	0	0	0	0	0	0	0.084	0.083	6.899	5.984	6.246	TRINITY_DN14471_c0_g1	lipid binding	275	gi|1029182011|gb|OAL46587.1|hypothetical protein IQ07DRAFT_155694 [Pyrenochaeta sp. DS3sAY3a]	OAL46587	3.47e-109	74.8227	350.132	282	211	0		0		1	74.8227	0
TRINITY_DN6327_c0_g1	NE1	NE2	8.953	1.55395	2.48198e-28	2.37801e-26	0	0	0.093	0	0	0	0.097	0	0.671	6.025	7.312	6.619	TRINITY_DN6327_c0_g1 No TRANSDECODER pass										0		0		0		0
TRINITY_DN4860_c0_g1	NE1	NE2	8.9528	1.55383	2.11631e-28	2.0397e-26	0	0.76	0	0	0	0	0	0	0	7.981	8.26	9.259	TRINITY_DN4860_c0_g1 No TRANSDECODER pass										0		0		0		0
TRINITY_DN51865_c0_g1	NE1	NE2	8.91428	1.51782	1.08034e-26	9.48367e-25	0	0	0	0	0	0	0	0	0	8.319	6.613	9.293	TRINITY_DN51865_c0_g1	---NA---	154	No Blast Hit							0		0		0		0
TRINITY_DN35248_c0_g1	NE1	NE2	8.89885	1.50333	5.24978e-28	4.92812e-26	0	0	0	0	0	0	0.087	0	5.153	6.129	6.148	6.593	TRINITY_DN35248_c0_g1	---NA---	327	No Blast Hit							0		0		0		0
TRINITY_DN28736_c5_g3	NE1	NE2	8.89882	1.50331	1.28e-27	1.17111e-25	0	0	0	0	0	0	0	0	0.555	9.401	8.001	9.53	TRINITY_DN28736_c5_g3	dehydrin 2b	246	gi|1029192541|gb|OAL57099.1|hypothetical protein IQ07DRAFT_594520 [Pyrenochaeta sp. DS3sAY3a]	OAL57099	3.01e-76	83.3333	246.899	246	205	0		0		1	83.3333	0
TRINITY_DN22469_c0_g1	NE1	NE2	8.89104	1.49601	8.46315e-28	7.8538e-26	0	0.673	0	0	0	0	0.135	0.599	1.433	9.219	9.424	11.18	TRINITY_DN22469_c0_g1 No TRANSDECODER pass										0		0		0		0
TRINITY_DN52688_c0_g1	NE1	NE2	8.87531	1.48127	2.68445e-25	2.10099e-23	0	0	0	0	0	0	0	0	0	5.029	7.984	5.738	TRINITY_DN52688_c0_g1 No TRANSDECODER pass										0		0		0		0
TRINITY_DN890_c0_g2	NE1	NE2	8.86707	1.47364	3.83105e-26	3.25739e-24	0	0	0	0	0	0	0	0	0	3.662	5.303	4.621	TRINITY_DN890_c0_g2 No TRANSDECODER pass										0		0		0		0
TRINITY_DN1657_c0_g1	NE1	NE2	8.85074	1.45846	5.36323e-27	4.82542e-25	0	0	0	0	0	0	0	0	0	4.752	5.018	5.721	TRINITY_DN1657_c0_g1	ADP,ATP carrier	299	gi|125981733|ref|XP_001354870.1|sesB, isoform A [Drosophila pseudoobscura pseudoobscura]gi|195167036|ref|XP_002024340.1|GL14863 [Drosophila persimilis]gi|969507097|ref|XP_015041750.1|sesB, isoform B [Drosophila pseudoobscura pseudoobscura]gi|54643182|gb|EAL31926.1|sesB, isoform A [Drosophila pseudoobscura pseudoobscura]gi|194107713|gb|EDW29756.1|GL14863 [Drosophila persimilis]gi|950777262|gb|KRT0…	XP_001354870, XP_002024340, XP_015041750, EAL31926, EDW29756, KRT06687	0	98.6622	596.66	299	295	0		0		0		0
TRINITY_DN53116_c0_g1	NE1	NE2	8.83477	1.44345	3.07683e-26	2.63682e-24	0	0	0	0	0	0	0	0	0	4.519	3.457	3.572	TRINITY_DN53116_c0_g1	arginine kinase isoform X1	369	gi|1131331978|gb|JAV16345.1|putative creatine kinase, partial [Haematobia irritans]	JAV16345	0	96.6387	705.286	357	345	0		0		0		0
TRINITY_DN58271_c0_g1	NE1	NE2	8.81778	1.42776	3.89466e-26	3.30283e-24	0	0	0	0	0	0	0	0	0	10.241	11.778	13.22	TRINITY_DN58271_c0_g1 No TRANSDECODER pass										0		0		0		0
TRINITY_DN9427_c0_g1	NE1	NE2	8.7932	1.40469	7.79253e-26	6.47318e-24	0	0	0	0	0	0	0	0	0	11.236	10.148	8.43	TRINITY_DN9427_c0_g1	RNA binding	151	gi|1029189579|gb|OAL54140.1|RNA binding protein-like protein [Pyrenochaeta sp. DS3sAY3a]	OAL54140	2.14e-67	95.614	212.616	114	109	0		0		1	95.614	0
TRINITY_DN31691_c0_g1	NE1	NE2	8.78463	1.39675	3.2801e-25	2.561e-23	0	0	0	0	0	0	0	0	0	12.734	10.243	10.334	TRINITY_DN31691_c0_g1	proline-rich extensin EPR1	124	gi|968086951|ref|XP_015034680.1|uncharacterized protein Dwil_GK28003 [Drosophila willistoni]gi|946580804|gb|KRF97783.1|uncharacterized protein Dwil_GK28003 [Drosophila willistoni]	XP_015034680, KRF97783	5.93e-37	73.7288	142.51	118	87	0		0		0		0
TRINITY_DN17627_c0_g1	NE1	NE2	8.78449	1.39667	4.13983e-26	3.50161e-24	0	0	0	0	0	0	0	0	0	4.164	5.061	4.232	TRINITY_DN17627_c0_g1 No TRANSDECODER pass										0		0		0		0
TRINITY_DN23316_c0_g1	NE1	NE2	8.77603	1.38877	1.30066e-25	1.05614e-23	0	0	0	0	0	0	0	0	0.191	5.306	4.173	4.147	TRINITY_DN23316_c0_g1	---NA---	416	No Blast Hit							0		0		0		0
TRINITY_DN17238_c0_g1	NE1	NE2	8.76716	1.38062	9.93681e-26	8.17083e-24	0	0	0	0	0	0	0	0.135	0.249	9.6	7.691	9.225	TRINITY_DN17238_c0_g1	hypothetical protein IQ06DRAFT_338327	185	gi|1028894756|gb|OAK97020.1|hypothetical protein IQ06DRAFT_338327 [Stagonospora sp. SRC1lsM3a]	OAK97020	9.65e-78	93.5484	241.891	155	145	0		0		0		0
TRINITY_DN51910_c0_g1	NE1	NE2	8.75875	1.37273	4.34738e-26	3.66761e-24	0	0	0	0	0	0	0	0	0	9.955	10.7	9.2	TRINITY_DN51910_c0_g1 No TRANSDECODER pass										0		0		0		0
TRINITY_DN21629_c0_g1	NE1	NE2	8.75846	1.37255	6.46874e-26	5.42906e-24	0	0	0	0	0	0	0.126	0	1.856	7.748	6.924	8.117	TRINITY_DN21629_c0_g1	---NA---	203	No Blast Hit							0		0		0		0
TRINITY_DN1865_c0_g2	NE1	NE2	8.75018	1.36471	5.57015e-16	1.67053e-14	0	0	0	0	0	0	0	0	0	5.696	1.285	3.055	TRINITY_DN1865_c0_g2 No TRANSDECODER pass										0		0		0		0
TRINITY_DN24441_c0_g1	NE1	NE2	8.74975	1.36447	7.83258e-26	6.47485e-24	0	0.706	0	0	0	0	0.687	0.624	0.92	7.557	7.458	8.15	TRINITY_DN24441_c0_g1 No TRANSDECODER pass										0		0		0		0
TRINITY_DN53935_c0_g1	NE1	NE2	8.74083	1.35626	1.02685e-20	5.28558e-19	0	0	0	0	0	0	0	0	0	6.596	2.966	5.984	TRINITY_DN53935_c0_g1 No TRANSDECODER pass										0		0		0		0
TRINITY_DN21913_c0_g1	NE1	NE2	8.73246	1.34834	5.70572e-25	4.38113e-23	0	0	0	0	0	0	0	0	0	10.344	13.744	11.011	TRINITY_DN21913_c0_g1 No TRANSDECODER pass										0		0		0		0
TRINITY_DN18386_c0_g1	NE1	NE2	8.71447	1.33173	5.14172e-24	3.66235e-22	0	0.597	0	0	0	0	0	0	0	4.519	6.682	6.001	TRINITY_DN18386_c0_g1 No TRANSDECODER pass										0		0		0		0
TRINITY_DN57461_c0_g1	NE1	NE2	8.70553	1.32343	1.88731e-24	1.39318e-22	0	0	0	0	0	0	0	0	1.425	7.938	10.838	9.877	TRINITY_DN57461_c0_g1 No TRANSDECODER pass										0		0		0		0
TRINITY_DN27199_c0_g1	NE1	NE2	8.70551	1.32342	4.75386e-25	3.67632e-23	0	0.434	0	0	0	0	0	0.498	1.848	6.233	5.337	6.263	TRINITY_DN27199_c0_g1	Ddr48p	305	gi|407917785|gb|EKG11088.1|Ddr48p [Macrophomina phaseolina MS6]	EKG11088	4.36e-24	60.7843	109.768	204	124	0		0		0		0
TRINITY_DN15440_c0_g1	NE1	NE2	8.70518	1.32324	2.67758e-22	1.65653e-20	0	0	0	0	0	0	0	0	0	10.898	6.665	11.739	TRINITY_DN15440_c0_g1	---NA---	195	No Blast Hit							0		0		0		0
TRINITY_DN20752_c0_g1	NE1	NE2	8.67806	1.29808	4.5989e-23	3.01762e-21	0	0	0	0	0	0	0	0.675	0	5.782	3.966	6.051	TRINITY_DN20752_c0_g1	hypothetical protein AOL_s00076g689	263	gi|748502312|ref|XP_011121543.1|hypothetical protein AOL_s00076g689 [Arthrobotrys oligospora ATCC 24927]gi|345566865|gb|EGX49805.1|hypothetical protein AOL_s00076g689 [Arthrobotrys oligospora ATCC 24927]	XP_011121543, EGX49805	5.86e-60	63.0363	204.142	303	191	0		0		0		0
TRINITY_DN4066_c0_g1	NE1	NE2	8.66953	1.28996	3.07354e-24	2.22335e-22	0	0	0	0	0	0	0.135	0	0.365	8.302	8.933	6.61	TRINITY_DN4066_c0_g1 No TRANSDECODER pass										0		0		0		0
TRINITY_DN20260_c0_g1	NE1	NE2	8.66925	1.2898	9.0153e-25	6.85754e-23	0	0	0	0	0	0	0	0	0	7.496	6.398	6.272	TRINITY_DN20260_c0_g1 No TRANSDECODER pass										0		0		0		0
TRINITY_DN54345_c0_g1	NE1	NE2	8.66021	1.28137	6.32976e-24	4.45967e-22	0	0	0	0	0	0	0	0	0	5.921	7.381	5.315	TRINITY_DN54345_c0_g1 No TRANSDECODER pass										0		0		0		0
TRINITY_DN6474_c0_g1	NE1	NE2	8.66009	1.2813	3.49413e-24	2.51639e-22	0	0.25	0	0	0	0	0.058	0	0.257	3.09	3.949	3.089	TRINITY_DN6474_c0_g1	major facilitator superfamily transporter	492	gi|1092164796|emb|CZS94162.1|related to major facilitator MirA [Rhynchosporium agropyri]	CZS94162	0	79.4715	672.929	492	391	0		0		0		0
TRINITY_DN57369_c0_g1	NE1	NE2	8.65936	1.28087	8.51859e-23	5.44653e-21	0	0	0	0	0	0	0	0	0.53	7.912	7.079	10.859	TRINITY_DN57369_c0_g1	40s ribosomal s7	156	gi|1029190758|gb|OAL55317.1|hypothetical protein IQ07DRAFT_582817 [Pyrenochaeta sp. DS3sAY3a]	OAL55317	1.59e-88	92.9487	268.085	156	145	0		0		1	92.9487	0
TRINITY_DN51486_c0_g1	NE1	NE2	8.62271	1.24668	2.71895e-22	1.67892e-20	0	0	0	0	0	0	0	0.084	0	4.467	6.458	3.978	TRINITY_DN51486_c0_g1 No TRANSDECODER pass										0		0		0		0
TRINITY_DN38857_c0_g1	NE1	NE2	8.62211	1.24633	7.4084e-22	4.32002e-20	1.377	0	1.473	0	0	0	0.561	1.653	0.29	2.173	1.259	1.964	TRINITY_DN38857_c0_g1	hypothetical protein VITISV_007456	109	gi|147794570|emb|CAN75794.1|hypothetical protein VITISV_007456 [Vitis vinifera]	CAN75794	3.07e-48	94.5652	164.851	92	87	0		0		0		1	94.5652
TRINITY_DN28961_c0_g1	NE1	NE2	8.60262	1.22846	9.47035e-23	6.03131e-21	0	0	0	0	0	0	0	0	0	2.909	2.845	4.003	TRINITY_DN28961_c0_g1	---NA---	485	No Blast Hit							0		0		0		0
TRINITY_DN6093_c0_g1	NE1	NE2	8.58375	1.21087	1.27686e-23	8.73101e-22	0	0	0	0	0	0	0	0	0	8.786	7.044	7.499	TRINITY_DN6093_c0_g1	myosin light chain alkali isoform X1	179	gi|968060640|ref|XP_002001360.2|uncharacterized protein Dmoj_GI10745, isoform A [Drosophila mojavensis]gi|1060187995|ref|XP_017856341.1|PREDICTED: myosin light chain alkali isoform X1 [Drosophila arizonae]gi|1062650617|ref|XP_017957149.1|PREDICTED: myosin light chain alkali isoform X1 [Drosophila navojoa]gi|946590309|gb|EDW16821.2|uncharacterized protein Dmoj_GI10745, isoform A [Drosophila mojave…	XP_002001360, XP_017856341, XP_017957149, EDW16821	5.49e-99	96.129	295.434	155	149	0		0		0		0
TRINITY_DN25828_c0_g1	NE1	NE2	8.57745	3.01922	1.14491e-57	4.82943e-55	0	4.073	0	0	0	0.09	0.251	0.076	2.585	18.127	14.227	17.173	TRINITY_DN25828_c0_g1	Cell wall PRY3	281	gi|1092180132|emb|CZS87969.1|uncharacterized protein RCO7_14005 [Rhynchosporium commune]	CZS87969	1.52e-48	56.9307	176.022	202	115	0		0		0		0
TRINITY_DN14744_c0_g1	NE1	NE2	8.57386	1.20179	5.4399e-24	3.84941e-22	0	0.217	0	0	0	0	0	0	0	5.419	5.777	5.518	TRINITY_DN14744_c0_g1	hypothetical protein CHGG_06893	219	gi|116197475|ref|XP_001224549.1|hypothetical protein CHGG_06893 [Chaetomium globosum CBS 148.51]gi|88178172|gb|EAQ85640.1|hypothetical protein CHGG_06893 [Chaetomium globosum CBS 148.51]	XP_001224549, EAQ85640	1.13e-10	54.7945	70.8626	146	80	0		0		0		0
TRINITY_DN10769_c1_g1	NE1	NE2	8.57264	3.01463	1.49287e-53	5.44813e-51	0	0	0	0	0	0.128	0	0	0	22.888	24.935	16.572	TRINITY_DN10769_c1_g1 No TRANSDECODER pass										0		0		0		0
TRINITY_DN28557_c0_g1	NE1	NE2	8.56396	1.19268	6.83043e-24	4.79163e-22	0	0.282	0	0	0	0	0	0	0	6.813	6.544	7.71	TRINITY_DN28557_c0_g1	---NA---	109	No Blast Hit							0		0		0		0
TRINITY_DN62127_c0_g1	NE1	NE2	8.55402	1.18353	1.24223e-23	8.51219e-22	0	0	0	0	0	0	0	0	0	7.271	8.251	7.583	TRINITY_DN62127_c0_g1 No TRANSDECODER pass										0		0		0		0
TRINITY_DN10799_c0_g1	NE1	NE2	8.5539	1.18346	1.11e-23	7.65454e-22	0	0	0	0	0	0	0	0	0	9.228	9.045	9.784	TRINITY_DN10799_c0_g1 No TRANSDECODER pass										0		0		0		0
TRINITY_DN1375_c0_g1	NE1	NE2	8.54404	1.17434	2.51116e-22	1.55654e-20	0	0	0	0	0	0	0	0	0	7.635	5.234	6.153	TRINITY_DN1375_c0_g1 No TRANSDECODER pass										0		0		0		0
TRINITY_DN12320_c0_g2	NE1	NE2	8.52344	1.15553	6.03389e-22	3.56328e-20	0	0	0	0	0	0	0	0	0	4.32	3.052	4.46	TRINITY_DN12320_c0_g2	troponin skeletal muscle isoform X1	380	gi|1036828794|ref|XP_017113250.1|PREDICTED: troponin T, skeletal muscle isoform X1 [Drosophila elegans]	XP_017113250	0	98.2405	551.977	341	335	0		0		0		0
TRINITY_DN15788_c0_g1	NE1	NE2	8.51393	1.1465	4.00544e-11	5.98709e-10	0	0	0	0	0	0	0	0	0	2.614	27.349	10.512	TRINITY_DN15788_c0_g1 No TRANSDECODER pass										0		0		0		0
TRINITY_DN40705_c0_g1	NE1	NE2	8.51331	1.14619	2.13455e-22	1.33327e-20	0	0	0	0	0	0	0	0	0	5.878	4.389	5.747	TRINITY_DN40705_c0_g1	hypothetical protein AOL_s00004g561	139	gi|748480881|ref|XP_011117512.1|hypothetical protein AOL_s00004g561 [Arthrobotrys oligospora ATCC 24927]gi|345571087|gb|EGX53902.1|hypothetical protein AOL_s00004g561 [Arthrobotrys oligospora ATCC 24927]	XP_011117512, EGX53902	1.76e-48	71.6216	164.851	148	106	0		0		0		0
TRINITY_DN21707_c0_g1	NE1	NE2	8.5133	1.14619	4.77325e-23	3.12571e-21	0	0	0	0	0	0	0.077	0	0	3.757	4.208	4.452	TRINITY_DN21707_c0_g1	Plasma membrane fusion prm1	236	gi|1092180283|emb|CZS88120.1|related to PRM1 Pheromone-regulated multispanning membrane protein involved in membrane fusion during mating [Rhynchosporium commune]	CZS88120	2.53e-59	65	211.075	240	156	0		0		0		0
TRINITY_DN29586_c0_g1	NE1	NE2	8.49265	1.12723	2.87268e-22	1.77049e-20	0	0	0	0	0	0	0	0	4.259	14.655	19.71	18.476	TRINITY_DN29586_c0_g1	---NA---	117	No Blast Hit							0		0		0		0
TRINITY_DN16693_c0_g1	NE1	NE2	8.49229	1.12703	1.02132e-21	5.80955e-20	0	0	0	0	0	0	0	0	0	6.709	7.243	9.589	TRINITY_DN16693_c0_g1 No TRANSDECODER pass										0		0		0		0
TRINITY_DN15419_c1_g1	NE1	NE2	8.48224	1.11767	7.49164e-21	3.93735e-19	0	0	0	0	0	0	0	0	0.083	6.094	3.595	5.104	TRINITY_DN15419_c1_g1	---NA---	135	No Blast Hit							0		0		0		0
TRINITY_DN26330_c0_g1	NE1	NE2	8.48182	1.11743	1.52489e-21	8.51005e-20	0	0	0	0	0	0	0	0	0.588	5.203	4.716	6.898	TRINITY_DN26330_c0_g1	hypothetical protein AOQ84DRAFT_435144	161	gi|1046810203|gb|OCL15222.1|hypothetical protein AOQ84DRAFT_435144 [Glonium stellatum]	OCL15222	9.85e-36	60.3774	132.494	159	96	0		0		0		0
TRINITY_DN47787_c0_g1	NE1	NE2	8.46141	1.09848	9.17078e-22	5.25339e-20	0	0	0	0	0	0	0	0	0.141	9.704	7.381	7.025	TRINITY_DN47787_c0_g1	dna mismatch repair msh-2	185	gi|1070546452|ref|XP_018388781.1|hypothetical protein CC77DRAFT_1092702 [Alternaria alternata]gi|1027162989|gb|OAG23360.1|hypothetical protein CC77DRAFT_1092702 [Alternaria alternata]	XP_018388781, OAG23360	6.25e-66	84.6667	211.46	150	127	1	84.6667	0		0		0
TRINITY_DN46112_c0_g1	NE1	NE2	8.46141	1.09848	6.04771e-22	3.56497e-20	0	0	0	0	0	0	0	0	0	8.345	6.622	6.153	TRINITY_DN46112_c0_g1 No TRANSDECODER pass										0		0		0		0
TRINITY_DN29249_c0_g1	NE1	NE2	8.46134	1.09843	7.19319e-20	3.37623e-18	0	0.141	0	0	0	0	0	0	0.829	2.597	4.613	3.369	TRINITY_DN29249_c0_g1	---NA---	154	No Blast Hit							0		0		0		0
TRINITY_DN24544_c0_g2	NE1	NE2	8.45037	1.0885	1.23804e-22	7.8385e-21	0	0	0	0	0	0	0	0	0	6.951	6.803	7.253	TRINITY_DN24544_c0_g2	---NA---	139	No Blast Hit							0		0		0		0
TRINITY_DN36238_c2_g3	NE1	NE2	8.43972	1.07872	2.35312e-22	1.46137e-20	0	0.348	0	0	0	0	0.338	0	0.29	8.873	7.587	7.947	TRINITY_DN36238_c2_g3	hypothetical protein PENARI_c003G04999	143	gi|1083161413|gb|OGE55863.1|hypothetical protein PENARI_c003G04999 [Penicillium arizonense]	OGE55863	1.11e-35	65.4676	131.724	139	91	0		0		0		0
TRINITY_DN30997_c1_g1	NE1	NE2	8.42894	1.06884	2.2539e-22	1.40512e-20	0	0	0	0	0	0	0	0	0	12.249	10.622	10.927	TRINITY_DN30997_c1_g1	---NA---	127	No Blast Hit							0		0		0		0
TRINITY_DN31237_c0_g2	NE1	NE2	8.41794	1.05881	4.5133e-22	2.70965e-20	0	1.129	0	0	0	0	0.232	0	0.547	8.388	6.941	7.321	TRINITY_DN31237_c0_g2 No TRANSDECODER pass										0		0		0		0
TRINITY_DN5011_c0_g1	NE1	NE2	8.41771	1.05868	5.15537e-22	3.08373e-20	0	0	0	0	0	0	0	0.523	0	9.184	8.157	9.801	TRINITY_DN5011_c0_g1	hypothetical protein H072_11450	99	gi|748525910|ref|XP_011116752.1|hypothetical protein H072_11450 [Dactylellina haptotyla CBS 200.50]gi|526192959|gb|EPS35259.1|hypothetical protein H072_11450 [Dactylellina haptotyla CBS 200.50]	XP_011116752, EPS35259	1.09e-49	92.5532	164.851	94	87	0		0		0		0
TRINITY_DN27196_c0_g1	NE1	NE2	8.41761	1.05863	1.2678e-21	7.16144e-20	0	2.357	0	0	0	0	0.242	0	1.152	4.926	5.863	6.5	TRINITY_DN27196_c0_g1	---NA---	187	No Blast Hit							0		0		0		0
TRINITY_DN37251_c1_g2	NE1	NE2	8.40704	1.04882	6.02638e-22	3.56328e-20	1.165	0	0.88	0	0	0	0	0.321	0	16.17	13.64	12.789	TRINITY_DN37251_c1_g2	muscle-specific actin-	116	gi|322422107|gb|ADX01224.1|beta actin, partial [Ixodes ricinus]	ADX01224	6.83e-80	99.1379	243.817	116	115	0		0		0		0
TRINITY_DN12355_c0_g2	NE1	NE2	8.40681	1.04869	2.90326e-22	1.78594e-20	0	0	0	0	0	0	0	0	0	7.393	7.148	7.482	TRINITY_DN12355_c0_g2 No TRANSDECODER pass										0		0		0		0
TRINITY_DN56527_c0_g1	NE1	NE2	8.40651	1.04853	3.81383e-21	2.05769e-19	0	0	0	0	0	0	0	0	0	4.069	5.122	5.798	TRINITY_DN56527_c0_g1	subtilisin-like serine protease PR1A	235	gi|1029189087|gb|OAL53648.1|subtilisin-like protease [Pyrenochaeta sp. DS3sAY3a]	OAL53648	6.96e-152	98.2979	442.195	235	231	0		0		1	98.2979	0
TRINITY_DN52661_c0_g1	NE1	NE2	8.39582	1.03863	3.67544e-22	2.23555e-20	0	0	0	0	0	0	0	0	0	4.346	4.449	4.147	TRINITY_DN52661_c0_g1 No TRANSDECODER pass										0		0		0		0
TRINITY_DN21170_c0_g1	NE1	NE2	8.38512	1.02868	8.1155e-20	3.77098e-18	0	0	0	0	0	0	0	0	0	9.938	7.415	5.654	TRINITY_DN21170_c0_g1	endocuticle structural glyco bd-2	196	gi|1063031192|gb|JAT53753.1|Larval cuticle protein 1, partial [Anthurium amnicola]	JAT53753	6.86e-29	57.0681	118.242	191	109	0		0		0		0
TRINITY_DN10767_c0_g2	NE1	NE2	8.38488	1.02856	1.18706e-19	5.41512e-18	0	0	0	0	0	0	0	0	0	3.835	2.259	2.412	TRINITY_DN10767_c0_g2	PREDICTED: uncharacterized protein LOC105203245 isoform X1	181	gi|751233298|ref|XP_011170322.1|PREDICTED: uncharacterized protein LOC105203245 isoform X1 [Solenopsis invicta]gi|751233300|ref|XP_011170323.1|PREDICTED: uncharacterized protein LOC105203245 isoform X2 [Solenopsis invicta]	XP_011170322, XP_011170323	2.41e-79	85.1852	246.128	162	138	0		0		0		0
TRINITY_DN18924_c0_g2	NE1	NE2	8.37229	1.01761	9.9028e-18	3.7013e-16	0	0.174	0	0	0	0	0	0	0.149	7.029	4.992	11.24	TRINITY_DN18924_c0_g2	hypothetical protein IQ07DRAFT_587490	128	gi|1029185231|gb|OAL49798.1|hypothetical protein IQ07DRAFT_587490 [Pyrenochaeta sp. DS3sAY3a]	OAL49798	6.72e-72	90.625	223.402	128	116	0		0		1	90.625	0
TRINITY_DN47864_c0_g1	NE1	NE2	8.36208	1.00785	2.61431e-21	1.42711e-19	0	0	0	0	0	0	0	0	0.141	4.242	3.449	3.369	TRINITY_DN47864_c0_g1	glycoside hydrolase family 17	336	gi|1029180833|gb|OAL45413.1|glycoside hydrolase [Pyrenochaeta sp. DS3sAY3a]	OAL45413	0	98.7097	593.578	310	306	0		0		1	98.7097	0
TRINITY_DN19166_c0_g1	NE1	NE2	8.36165	1.00761	7.6012e-21	3.98489e-19	0	0	0	0	0	0	0	0	0.431	4.995	4.94	5.798	TRINITY_DN19166_c0_g1	---NA---	210	No Blast Hit							0		0		0		0
TRINITY_DN58980_c0_g1	NE1	NE2	8.35045	0.99733	9.65045e-22	5.51843e-20	0	0	0	0	0	0	0	0	0	5.064	5.199	5.07	TRINITY_DN58980_c0_g1 No TRANSDECODER pass										0		0		0		0
TRINITY_DN1418_c0_g1	NE1	NE2	8.35039	0.997298	5.29287e-21	2.82751e-19	0	0	0	0	0	0	0	0	0	2.952	3.966	3.546	TRINITY_DN1418_c0_g1	neutral protease 2	352	gi|1029179965|gb|OAL44548.1|hypothetical protein IQ07DRAFT_477485, partial [Pyrenochaeta sp. DS3sAY3a]	OAL44548	0	97.4138	616.305	348	339	0		0		1	97.4138	0
TRINITY_DN26047_c0_g1	NE1	NE2	8.3498	0.996994	4.99875e-19	2.1335e-17	0	0	0	0	0	0	0	0.127	0.348	5.228	3.587	6.712	TRINITY_DN26047_c0_g1	14-3-3 zeta	226	gi|3023192|sp|Q26537.1|14332_SCHMARecName: Full=14-3-3 protein homolog 2; Short=14-3-3-2gi|1369886|gb|AAB02100.1|isoform 2, partial [Schistosoma mansoni]	Q26537, AAB02100	2.93e-147	97.1963	422.165	214	208	0		0		0		0
TRINITY_DN38344_c5_g2	NE1	NE2	8.33872	0.986731	2.35593e-20	1.17004e-18	0	0.739	0	0	0	0	0	0	2.345	6.328	9.312	8.701	TRINITY_DN38344_c5_g2	Peptide transport PTR2	197	gi|1092169516|emb|CZT11328.1|uncharacterized protein RCO7_01319 [Rhynchosporium commune]	CZT11328	2.79e-79	88.7574	251.136	169	150	0		0		0		0
TRINITY_DN35943_c1_g4	NE1	NE2	8.32782	0.976546	9.85802e-20	4.54168e-18	0	0	0	0	0	0	0	0	0	11.452	10.838	6.635	TRINITY_DN35943_c1_g4	truncated actin-4	125	gi|826463734|ref|XP_012534721.1|PREDICTED: actin, muscle-like, partial [Monomorium pharaonis]	XP_012534721	9.63e-86	99.2	259.61	125	124	0		0		0		0
TRINITY_DN50607_c0_g1	NE1	NE2	8.31558	0.96562	3.40184e-20	1.6516e-18	0	0	0	0	0	0	0	0	0	4.709	3.173	3.758	TRINITY_DN50607_c0_g1	related to myo-inositol transport ITR1	362	gi|1029180758|gb|OAL45338.1|putative facilitated glucose transporter [Pyrenochaeta sp. DS3sAY3a]	OAL45338	0	98.0663	687.952	362	355	0		0		1	98.0663	0
TRINITY_DN62239_c0_g1	NE1	NE2	8.30392	0.954978	5.38413e-20	2.56325e-18	0	0	0	0	0	0	0.29	0	0.878	7.947	5.57	5.594	TRINITY_DN62239_c0_g1 No TRANSDECODER pass										0		0		0		0
TRINITY_DN26187_c0_g1	NE1	NE2	8.29184	0.944076	2.57515e-19	1.13952e-17	0	0	0	0	0	0	0.106	0	0.63	3.523	5.811	4.232	TRINITY_DN26187_c0_g1	60S Ribosomal L19	265	gi|506968059|gb|AGM32373.1|ribosomal protein L19e [Coptotermes formosanus]	AGM32373	1.03e-102	87.6289	310.457	194	170	0		0		0		0
TRINITY_DN30907_c0_g2	NE1	NE2	8.27967	0.933103	1.99757e-19	8.96147e-18	0	0	0	0	0	0	0	0	0	4.839	3.233	4.757	TRINITY_DN30907_c0_g2	DD3_DICDI ame: Full= DD3-3 Flags: Precursor	163	gi|281202241|gb|EFA76446.1|hypothetical protein PPL_10211 [Polysphondylium pallidum PN500]	EFA76446	5.83e-38	63.1902	147.132	163	103	0		0		0		0
TRINITY_DN33804_c0_g1	NE1	NE2	8.26772	0.922211	3.32623e-20	1.6173e-18	0	0	0	0	0	0	0	0	7.83	6.492	7.544	7.634	TRINITY_DN33804_c0_g1 No TRANSDECODER pass										0		0		0		0
TRINITY_DN35248_c0_g2	NE1	NE2	8.25575	0.911281	3.5721e-19	1.55525e-17	0	0	0	0	0	0	0	0	3.778	2.952	3.914	2.421	TRINITY_DN35248_c0_g2	---NA---	316	No Blast Hit							0		0		0		0
TRINITY_DN27119_c0_g1	NE1	NE2	8.25524	0.911011	3.45273e-20	1.6738e-18	0	0	0	0	0	0	0	0	0.365	7.678	10.019	9.327	TRINITY_DN27119_c0_g1	---NA---	133	No Blast Hit							0		0		0		0
TRINITY_DN50534_c0_g1	NE1	NE2	8.25521	0.910991	1.32147e-20	6.68557e-19	0	0	0	0	0	0	0	0	0	7.99	7.389	8.413	TRINITY_DN50534_c0_g1	larval cuticle 8-like	124	gi|907742437|ref|XP_013116553.1|PREDICTED: larval cuticle protein 8-like [Stomoxys calcitrans]	XP_013116553	9.5e-41	82.1782	142.895	101	83	0		0		0		0
TRINITY_DN64024_c0_g1	NE1	NE2	8.2551	0.910933	2.78246e-20	1.36724e-18	0	0	0	0	0	0	0	0	0.191	4.034	4.63	5.104	TRINITY_DN64024_c0_g1	Ddr48p	262	gi|1070560730|ref|XP_018381467.1|hypothetical protein CC77DRAFT_1065610 [Alternaria alternata]gi|1027155657|gb|OAG16046.1|hypothetical protein CC77DRAFT_1065610 [Alternaria alternata]	XP_018381467, OAG16046	1.16e-20	61.2903	99.3673	279	171	1	61.2903	0		0		0
TRINITY_DN21668_c0_g1	NE1	NE2	8.255	0.91088	4.91351e-20	2.35038e-18	0	0.456	0	0	0	0	0.145	0	1.019	5.505	6.001	7.279	TRINITY_DN21668_c0_g1	---NA---	140	No Blast Hit							0		0		0		0
TRINITY_DN60964_c0_g1	NE1	NE2	8.2432	0.900016	3.2987e-20	1.60632e-18	0	0	0	0	0	0	0	0	0	5.107	4.302	3.969	TRINITY_DN60964_c0_g1	troponin I isoform X1	208	gi|968039960|ref|XP_015016730.1|uncharacterized protein Dmoj_GI14711, isoform I [Drosophila mojavensis]gi|1060264693|ref|XP_017870274.1|PREDICTED: troponin I isoform X1 [Drosophila arizonae]gi|946577197|gb|KRF94164.1|uncharacterized protein Dmoj_GI14711, isoform I [Drosophila mojavensis]	XP_015016730, XP_017870274, KRF94164	9.42e-137	99.0385	394.815	208	206	0		0		0		0
TRINITY_DN28899_c1_g1	NE1	NE2	8.24319	0.900009	2.51397e-20	1.23906e-18	0	0	0	0	0	0	0	0	0	3.004	3.406	2.7	TRINITY_DN28899_c1_g1	hypothetical protein IQ07DRAFT_272186	413	gi|1029189983|gb|OAL54543.1|hypothetical protein IQ07DRAFT_272186 [Pyrenochaeta sp. DS3sAY3a]	OAL54543	0	97.0944	822.002	413	401	0		0		1	97.0944	0
TRINITY_DN25715_c0_g2	NE1	NE2	8.24303	0.899923	1.10733e-19	5.06566e-18	0	0	0	0	0	0	0	0	0	4.51	6.492	5.256	TRINITY_DN25715_c0_g2 No TRANSDECODER pass										0		0		0		0
TRINITY_DN17841_c0_g1	NE1	NE2	8.24298	0.8999	2.03824e-20	1.02164e-18	0	0	0	0	0	0	0	0	0.563	4.146	4.984	4.511	TRINITY_DN17841_c0_g1	ribosomal L5	297	gi|357617373|gb|EHJ70750.1|ribosomal protein L5 [Danaus plexippus]	EHJ70750	1.89e-142	81.0811	416.387	296	240	0		0		0		0
TRINITY_DN63268_c0_g1	NE1	NE2	8.24289	0.89985	1.31832e-20	6.68002e-19	0	0	0	0	0	0	0	0	0.207	4.934	4.811	5.205	TRINITY_DN63268_c0_g1	class I glutamine amidotransferase	235	gi|1029181292|gb|OAL45870.1|class I glutamine amidotransferase-like protein [Pyrenochaeta sp. DS3sAY3a]	OAL45870	5.74e-152	96.0699	435.261	229	220	0		0		1	96.0699	0
TRINITY_DN40488_c0_g1	NE1	NE2	8.23088	0.888837	7.8457e-20	3.65583e-18	0	0	0	0	0	0	0	0	0	4.484	4.828	3.512	TRINITY_DN40488_c0_g1	heat shock 70 kDa cognate 4	267	gi|195036134|ref|XP_001989526.1|GH18848 [Drosophila grimshawi]gi|193893722|gb|EDV92588.1|GH18848 [Drosophila grimshawi]	XP_001989526, EDV92588	0	97.0037	526.554	267	259	0		0		0		0
TRINITY_DN31661_c1_g2	NE1	NE2	8.23077	0.888779	1.15537e-19	5.27799e-18	0	0	0	0	0	0	0	0	0	5.298	6.691	7.236	TRINITY_DN31661_c1_g2	alpha 1-	125	gi|953697073|gb|ALO78727.1|alpha 1-tubulin, partial [Sogatella furcifera]	ALO78727	1.45e-84	99.2	258.84	125	124	0		0		0		0
TRINITY_DN52086_c0_g1	NE1	NE2	8.23072	0.888757	2.31799e-20	1.15296e-18	0	0.228	0	0	0	0	0	0	0	9.99	10.01	8.548	TRINITY_DN52086_c0_g1 No TRANSDECODER pass										0		0		0		0
TRINITY_DN61456_c0_g1	NE1	NE2	8.23047	0.888617	2.99085e-20	1.46079e-18	0	0	0	0	0	0	0	0	0	4.172	5.035	4.799	TRINITY_DN61456_c0_g1 No TRANSDECODER pass										0		0		0		0
TRINITY_DN23990_c0_g1	NE1	NE2	8.23043	0.888599	6.67939e-20	3.14415e-18	0	0	0	0	0	0	0	0	0.655	5.817	4.44	5.552	TRINITY_DN23990_c0_g1	Neuronal calcium sensor 2	191	gi|957820200|ref|XP_014678499.1|PREDICTED: neuronal calcium sensor 2-like isoform X3 [Priapulus caudatus]	XP_014678499	9.47e-55	70.8571	184.882	175	124	0		0		0		0
TRINITY_DN58544_c0_g1	NE1	NE2	8.21805	0.877356	2.04584e-20	1.02387e-18	0	0	0	0	0	0	0	0	0	4.276	4.872	4.291	TRINITY_DN58544_c0_g1	hypothetical protein IQ07DRAFT_59678	148	gi|1029184981|gb|OAL49549.1|hypothetical protein IQ07DRAFT_59678 [Pyrenochaeta sp. DS3sAY3a]	OAL49549	1.72e-52	71.875	176.022	160	115	0		0		1	71.875	0
TRINITY_DN11672_c0_g1	NE1	NE2	8.21752	0.877099	1.54064e-16	4.93005e-15	0	0	0	0	0	0	0	0	0.099	5.627	2.63	5.637	TRINITY_DN11672_c0_g1	hypothetical protein CC77DRAFT_1023425	180	gi|1070558380|ref|XP_018382700.1|hypothetical protein CC77DRAFT_1023425 [Alternaria alternata]gi|1027156894|gb|OAG17279.1|hypothetical protein CC77DRAFT_1023425 [Alternaria alternata]	XP_018382700, OAG17279	2.05e-79	82.7957	246.899	186	154	1	82.7957	0		0		0
TRINITY_DN56452_c0_g1	NE1	NE2	8.20576	0.866124	9.25504e-19	3.84896e-17	0	0	0	0	0	0	0	0	0	11.868	8.665	7.253	TRINITY_DN56452_c0_g1 No TRANSDECODER pass										0		0		0		0
TRINITY_DN21902_c0_g1	NE1	NE2	8.20536	0.865922	2.44279e-20	1.20948e-18	0	0.119	0	0	0	0	0.116	0.101	0.704	4.571	5.078	4.587	TRINITY_DN21902_c0_g1	calcium-binding NCS-1	218	gi|1026965823|ref|XP_016610395.1|calcium-binding protein NCS-1 [Spizellomyces punctatus DAOM BR117]gi|907096827|gb|KND02356.1|calcium-binding protein NCS-1 [Spizellomyces punctatus DAOM BR117]	XP_016610395, KND02356	0.000164	47.0199	51.2174	151	71	0		0		0		0
TRINITY_DN26398_c0_g1	NE1	NE2	8.20522	0.865849	2.57249e-19	1.13952e-17	0	1.575	0	0	0	0	0.106	0	0.572	5.142	3.526	4.672	TRINITY_DN26398_c0_g1	hypothetical protein GLAREA_03304	198	gi|636768811|ref|XP_008086579.1|hypothetical protein GLAREA_03304 [Glarea lozoyensis ATCC 20868]gi|512198554|gb|EPE27389.1|hypothetical protein GLAREA_03304 [Glarea lozoyensis ATCC 20868]	XP_008086579, EPE27389	2.62e-22	60.7143	100.523	140	85	0		0		0		0
TRINITY_DN19550_c0_g1	NE1	NE2	8.20506	0.865766	4.21528e-19	1.81581e-17	0	0	0	0	0	0	0	0	0	6.648	4.708	6.813	TRINITY_DN19550_c0_g1	trypsin alpha-3	233	gi|195056245|ref|XP_001995022.1|GH22924 [Drosophila grimshawi]gi|193899228|gb|EDV98094.1|GH22924 [Drosophila grimshawi]	XP_001995022, EDV98094	3.69e-127	89.8678	373.244	227	204	0		0		0		0
TRINITY_DN15171_c0_g1	NE1	NE2	8.1925	0.854364	1.63949e-19	7.40619e-18	0	0.206	0	0	0	0	0	0.093	0.174	3.428	4.768	4.113	TRINITY_DN15171_c0_g1	30 kDa heat shock	242	gi|1066294969|ref|XP_018030665.1|HSP20-like chaperone [Paraphaeosphaeria sporulosa]gi|1027139843|gb|OAG00300.1|HSP20-like chaperone [Paraphaeosphaeria sporulosa]	XP_018030665, OAG00300	1.32e-106	85.7143	318.931	203	174	0		0		0		0
TRINITY_DN60652_c0_g1	NE1	NE2	8.17956	0.842729	1.5506e-19	7.04383e-18	0	0.098	0	0	0	0	0	0	0.505	4.406	3.337	4.096	TRINITY_DN60652_c0_g1	polysaccharide lyase family 3	307	gi|1029184885|gb|OAL49453.1|family 3 polysaccharide lyase [Pyrenochaeta sp. DS3sAY3a]	OAL49453	8.71e-144	77.7049	420.624	305	237	0		0		1	77.7049	0
TRINITY_DN20132_c1_g2	NE1	NE2	8.17929	0.84259	5.68274e-19	2.41295e-17	0	0	0	0	0	0	0	0	0.24	3.869	2.983	4.46	TRINITY_DN20132_c1_g2	lipid binding	320	gi|1029182011|gb|OAL46587.1|hypothetical protein IQ07DRAFT_155694 [Pyrenochaeta sp. DS3sAY3a]	OAL46587	0	97.5	596.275	320	312	0		0		1	97.5	0
TRINITY_DN16990_c0_g1	NE1	NE2	8.16652	0.831005	8.20814e-20	3.80315e-18	0	0	0	0	0	0	0	0	0	3.09	3.561	3.572	TRINITY_DN16990_c0_g1	keratinocyte proline-rich -like	227	gi|1009373581|gb|KYM97430.1|Helicase SRCAP [Cyphomyrmex costatus]	KYM97430	2.58e-28	58.794	119.783	199	117	0		0		0		0
TRINITY_DN18195_c0_g1	NE1	NE2	8.16651	0.831002	2.89531e-19	1.27425e-17	0	0	0	0	0	0	0	0	0	3.047	4.164	3.868	TRINITY_DN18195_c0_g1	---NA---	307	No Blast Hit							0		0		0		0
TRINITY_DN22490_c0_g1	NE1	NE2	8.16636	0.830941	1.41742e-15	3.99286e-14	0	0	0	0	0	0	0	0	0	4.242	1.69	3.538	TRINITY_DN22490_c0_g1	myosin heavy muscle isoform X12	344	gi|939252175|ref|XP_014245714.1|PREDICTED: myosin heavy chain, muscle isoform X22 [Cimex lectularius]	XP_014245714	0	98.8372	653.284	344	340	0		0		0		0
TRINITY_DN61290_c0_g1	NE1	NE2	8.14054	0.807512	3.06311e-19	1.34446e-17	0.087	0	0	0	0	0	0	0	0	4.224	3.897	3.182	TRINITY_DN61290_c0_g1	30 kda heat shock	275	gi|1040034525|gb|OBS27250.1|hypothetical protein FPOA_01192 [Fusarium poae]	OBS27250	9.95e-167	92.3664	476.863	262	242	0		0		0		0
TRINITY_DN10026_c0_g1	NE1	NE2	8.14042	0.807453	1.56758e-19	7.11103e-18	0	0	0	0	0	0	0	0	0.224	5.012	5.441	4.494	TRINITY_DN10026_c0_g1	#NAME?	237	gi|873237682|emb|CEL97078.1|unnamed protein product [Vitrella brassicaformis CCMP3155]	CEL97078	2.05e-17	49.505	89.3521	202	100	0		0		0		0
TRINITY_DN1864_c0_g1	NE1	NE2	8.14025	0.80736	9.19096e-18	3.45112e-16	0	0	0	0	0	0	0	0	0.795	4.363	7.725	5.899	TRINITY_DN1864_c0_g1	---NA---	200	No Blast Hit							0		0		0		0
TRINITY_DN16789_c0_g1	NE1	NE2	8.12693	0.795392	1.52657e-19	6.94441e-18	0	0.608	0	0	0	0	0.3	0.405	0.133	6.224	5.579	5.603	TRINITY_DN16789_c0_g1	hypothetical protein IQ06DRAFT_294571	188	gi|1028896891|gb|OAK99147.1|hypothetical protein IQ06DRAFT_294571 [Stagonospora sp. SRC1lsM3a]	OAK99147	6.12e-82	96.9325	253.062	163	158	0		0		0		0
TRINITY_DN40716_c0_g1	NE1	NE2	8.12678	0.795314	2.60435e-18	1.03284e-16	0	0	0	0	0	0	0	0	0	2.857	1.837	2.531	TRINITY_DN40716_c0_g1	Arginine kinase	355	gi|1063004212|gb|JAT40264.1|Arginine kinase [Anthurium amnicola]	JAT40264	0	96.8927	700.279	354	343	0		0		0		0
TRINITY_DN9667_c0_g1	NE1	NE2	8.11368	0.783405	1.39088e-16	4.47284e-15	0	0	0	0	0	0	0	0	0	7.912	3.975	4.807	TRINITY_DN9667_c0_g1	myosin regulatory light chain 2	206	gi|939265541|ref|XP_014252820.1|PREDICTED: myosin regulatory light chain 2 [Cimex lectularius]	XP_014252820	6.16e-101	93.3333	303.523	165	154	0		0		0		0
TRINITY_DN4124_c0_g1	NE1	NE2	8.11368	0.783418	6.91284e-19	2.91463e-17	0	0	0	0	0	0	0	0	0	5.912	6.613	4.782	TRINITY_DN4124_c0_g1	---NA---	196	No Blast Hit							0		0		0		0
TRINITY_DN25616_c0_g1	NE1	NE2	8.11357	0.783356	2.64202e-18	1.04522e-16	0	0	0	0	0	0	0	0	0.282	3.532	5.191	3.682	TRINITY_DN25616_c0_g1	---NA---	298	No Blast Hit							0		0		0		0
TRINITY_DN47282_c0_g1	NE1	NE2	8.11353	0.783339	4.0607e-19	1.75284e-17	0	0	0	0	0	0	0	0	0.083	4.008	3.311	3.233	TRINITY_DN47282_c0_g1 No TRANSDECODER pass										0		0		0		0
TRINITY_DN17891_c0_g1	NE1	NE2	8.1129	0.783041	1.20843e-15	3.46117e-14	0	0	0	0	0	0	0	0	0	2.026	4.699	4.477	TRINITY_DN17891_c0_g1	---NA---	190	No Blast Hit							0		0		0		0
TRINITY_DN1509_c0_g1	NE1	NE2	8.11284	0.782993	1.07984e-17	4.01297e-16	0	0	0	0	0	0	0	0.135	0.124	4.12	5.604	6.982	TRINITY_DN1509_c0_g1 No TRANSDECODER pass										0		0		0		0
TRINITY_DN22946_c0_g3	NE1	NE2	8.09993	0.771149	3.80652e-19	1.65068e-17	0	0	0	0	0	0	0.164	0.304	0	12.699	13.856	11.511	TRINITY_DN22946_c0_g3 No TRANSDECODER pass										0		0		0		0
TRINITY_DN5239_c0_g1	NE1	NE2	8.09985	0.771104	1.59295e-17	5.77445e-16	0	0	0	0	0	0	0	0	0	4.597	2.656	3.394	TRINITY_DN5239_c0_g1	endocuticle structural glyco bd-2-like	209	gi|1069822763|ref|XP_018334193.1|PREDICTED: endocuticle structural glycoprotein SgAbd-2-like isoform X2 [Agrilus planipennis]	XP_018334193	4.31e-30	62.9921	119.783	127	80	0		0		0		0
TRINITY_DN25264_c0_g1	NE1	NE2	8.09977	0.771066	2.24002e-19	9.99392e-18	0	0.163	0	0	0	0	0	0	0.124	5.964	6.018	5.882	TRINITY_DN25264_c0_g1	related to RNA binding	143	gi|751755961|gb|KIN04137.1|hypothetical protein OIDMADRAFT_118183 [Oidiodendron maius Zn]	KIN04137	2.42e-43	79.4643	150.984	112	89	0		0		0		0
TRINITY_DN25589_c0_g1	NE1	NE2	8.08621	0.758855	1.63555e-18	6.65698e-17	0	0	0	0	0	0	0	0	0	3.151	4.018	2.988	TRINITY_DN25589_c0_g1	Cysteine-rich membrane 2	232	gi|829187548|ref|XP_001022724.2|hypothetical protein TTHERM_00629910 [Tetrahymena thermophila SB210]gi|586730900|gb|EAS02479.2|hypothetical protein TTHERM_00629910 [Tetrahymena thermophila SB210]	XP_001022724, EAS02479	3.76e-08	39.5	63.929	200	79	0		0		0		0
TRINITY_DN47805_c0_g1	NE1	NE2	8.08593	0.758711	4.70938e-18	1.81448e-16	0	0	0	0	0	0	0	0	0	6.111	9.441	8.091	TRINITY_DN47805_c0_g1 No TRANSDECODER pass										0		0		0		0
TRINITY_DN9615_c0_g1	NE1	NE2	8.05846	0.733993	9.37751e-18	3.51305e-16	0	0.076	0	0	0	0	0	0.067	0.133	3.48	2.656	2.268	TRINITY_DN9615_c0_g1	nitrate transporter	391	gi|1046805033|gb|OCL10752.1|nitrate transporter [Glonium stellatum]	OCL10752	8.04e-170	77.4936	498.049	391	303	0		0		0		0
TRINITY_DN42614_c0_g1	NE1	NE2	8.05827	0.733889	1.93017e-15	5.34914e-14	0	0	0	0	0	0	0	0	0	11.478	4.923	7.329	TRINITY_DN42614_c0_g1 No TRANSDECODER pass										0		0		0		0
TRINITY_DN1219_c0_g2	NE1	NE2	8.05826	0.733895	4.49653e-18	1.73659e-16	0.039	0	0	0	0	0	0	0	0.041	3.09	4.173	3.064	TRINITY_DN1219_c0_g2	acetyltransferase	272	gi|827066933|ref|XP_008094973.1|acetyltransferase [Colletotrichum graminicola M1.001]gi|310795492|gb|EFQ30953.1|acetyltransferase [Colletotrichum graminicola M1.001]	XP_008094973, EFQ30953	2.6e-13	48.2759	77.0258	203	98	0		0		0		0
TRINITY_DN30997_c0_g1	NE1	NE2	8.05824	0.733882	1.72805e-17	6.23635e-16	0	0	0	0	0	0	0	0	0	11.141	7.001	8.108	TRINITY_DN30997_c0_g1 No TRANSDECODER pass										0		0		0		0
TRINITY_DN16755_c0_g1	NE1	NE2	8.05799	0.733755	1.2818e-18	5.25004e-17	0	0	0	0	0	0	0	0	0	4.579	5.501	5.366	TRINITY_DN16755_c0_g1	cuticular 47Eg-like	119	gi|557775522|ref|XP_005187407.1|PREDICTED: cuticular protein 47Eg-like [Musca domestica]gi|557775524|ref|XP_005187408.1|PREDICTED: cuticular protein 47Eg-like [Musca domestica]	XP_005187407, XP_005187408	1.15e-36	78.1513	132.88	119	93	0		0		0		0
TRINITY_DN60546_c0_g1	NE1	NE2	8.04432	0.721366	1.78776e-17	6.43753e-16	0	0.065	0	0	0	0	0	0	0	2.303	3.026	1.896	TRINITY_DN60546_c0_g1	cell lysis	347	gi|1029189307|gb|OAL53868.1|hypothetical protein IQ07DRAFT_677285 [Pyrenochaeta sp. DS3sAY3a]	OAL53868	0	85.2243	609.372	379	323	0		0		1	85.2243	0
TRINITY_DN27090_c0_g1	NE1	NE2	8.0442	0.721312	3.02071e-18	1.19069e-16	0	0.217	0	0	0	0	0.106	0.194	0.829	3.965	4.44	3.309	TRINITY_DN27090_c0_g1 No TRANSDECODER pass										0		0		0		0
TRINITY_DN46956_c0_g1	NE1	NE2	8.0441	0.721259	1.59384e-18	6.49535e-17	0	0	0	0	0	0	0	0	0.058	2.761	2.466	2.26	TRINITY_DN46956_c0_g1	metal ion binding	365	gi|1029184554|gb|OAL49123.1|hypothetical protein IQ07DRAFT_588468 [Pyrenochaeta sp. DS3sAY3a]	OAL49123	0	95.0954	696.812	367	349	0		0		1	95.0954	0
TRINITY_DN15288_c0_g1	NE1	NE2	8.04351	0.720983	1.92221e-15	5.33162e-14	0	0	0	0	0	0	0	0	0	3.463	1.604	3.385	TRINITY_DN15288_c0_g1	deleted in azoospermia 2-like	387	gi|662208326|ref|XP_008477708.1|PREDICTED: deleted in azoospermia protein 2-like [Diaphorina citri]	XP_008477708	2.07e-18	54.375	97.4413	320	174	0		0		0		0
TRINITY_DN31010_c0_g2	NE1	NE2	8.03008	0.708647	1.88614e-17	6.78425e-16	0	0	0	0	0	0	0	0	0.597	15.062	12.821	9.572	TRINITY_DN31010_c0_g2	---NA---	118	No Blast Hit							0		0		0		0
TRINITY_DN54022_c0_g1	NE1	NE2	8.03001	0.708616	7.6454e-18	2.90436e-16	0	0	0	0	0	0	0	0	0	8.63	8.407	6.153	TRINITY_DN54022_c0_g1	hypothetical protein CGGC5_6872	109	gi|596674941|ref|XP_007277721.1|hypothetical protein CGGC5_6872 [Colletotrichum gloeosporioides Nara gc5]gi|429858405|gb|ELA33224.1|hypothetical protein CGGC5_6872 [Colletotrichum gloeosporioides Nara gc5]	XP_007277721, ELA33224	3.58e-10	68.1159	62.3882	69	47	0		0		0		0
TRINITY_DN38369_c3_g2	NE1	NE2	8.02967	0.708444	1.4421e-18	5.89176e-17	0	0.141	0	0	0	0	0	0	0.356	5.246	4.846	4.875	TRINITY_DN38369_c3_g2	NADP-specific glutamate dehydrogenase	248	gi|1092177933|emb|CZS93790.1|NADP-specific glutamate dehydrogenase [Rhynchosporium commune]	CZS93790	6.09e-143	93.4426	421.394	244	228	0		0		0		0
TRINITY_DN19511_c0_g1	NE1	NE2	8.02953	0.708378	1.42209e-17	5.21325e-16	0	0	0	0	0	0	0	0	0.63	4.32	7.76	6.068	TRINITY_DN19511_c0_g1	60S ribosomal L10a	139	gi|326514740|dbj|BAJ99731.1|predicted protein [Hordeum vulgare subsp. vulgare]	BAJ99731	1.12e-92	99.2806	280.026	139	138	0		0		0		0
TRINITY_DN21329_c0_g1	NE1	NE2	8.02942	0.708323	6.93648e-18	2.64744e-16	0	0	0	0	0	0	0	0	3.554	5.782	7.725	7.753	TRINITY_DN21329_c0_g1 No TRANSDECODER pass										0		0		0		0
TRINITY_DN24632_c0_g1	NE1	NE2	8.02927	0.708277	4.39881e-12	7.79451e-11	0	0	0	0	0	0	0	0	0	3.471	16.132	11.731	TRINITY_DN24632_c0_g1	---NA---	111	No Blast Hit							0		0		0		0
TRINITY_DN3793_c0_g1	NE1	NE2	8.0152	0.695569	2.10292e-18	8.46379e-17	0	0	0	0	0	0	0	0	0	2.173	2.457	2.268	TRINITY_DN3793_c0_g1 No TRANSDECODER pass										0		0		0		0
TRINITY_DN16900_c0_g1	NE1	NE2	8.01518	0.69556	3.27416e-14	7.69499e-13	0	0	0	0	0	0	0	0	0	6.345	2.25	4.393	TRINITY_DN16900_c0_g1	estradiol 17-beta-dehydrogenase 8	273	gi|884983610|ref|XP_010862047.2|PREDICTED: estradiol 17-beta-dehydrogenase 8 [Esox lucius]	XP_010862047	7.89e-49	61.2245	174.481	245	150	0		0		0		0
TRINITY_DN47304_c0_g1	NE1	NE2	8.01515	0.695543	1.75353e-18	7.11046e-17	0	0	0	0	0	0	0	0	0	2.874	2.794	2.895	TRINITY_DN47304_c0_g1	L-ornithine 5-monooxygenase (L-ornithine N(5)-oxygenase)	357	gi|1029179078|gb|OAL43666.1|L-ornithine 5-monooxygenase (L-ornithine N(5)-oxygenase) [Pyrenochaeta sp. DS3sAY3a]	OAL43666	0	98.5955	718.383	356	351	0		0		1	98.5955	0
TRINITY_DN29600_c0_g1	NE1	NE2	8.01453	0.69526	4.63282e-16	1.40312e-14	0	0	0	0	0	0	0	0	0	4.172	2.785	5.442	TRINITY_DN29600_c0_g1	cysteine ase COT44-like isoform X2	290	gi|1035915977|gb|OAY45569.1|hypothetical protein MANES_07G072200 [Manihot esculenta]	OAY45569	1.79e-62	58.4906	211.46	265	155	0		0		0		0
TRINITY_DN60909_c0_g1	NE1	NE2	8.00094	0.682748	9.69169e-17	3.18932e-15	0	0	0	0	0	0	0	0	0	3.177	4.889	2.996	TRINITY_DN60909_c0_g1	SUR7-domain-containing	252	gi|1029192461|gb|OAL57019.1|SUR7-domain-containing protein [Pyrenochaeta sp. DS3sAY3a]	OAL57019	1.53e-168	97.619	478.789	252	246	0		0		1	97.619	0
TRINITY_DN26632_c0_g1	NE1	NE2	8.00017	0.682376	4.01322e-17	1.37644e-15	0	0	0	0	0	0	0	0	0	2.112	2.794	3.309	TRINITY_DN26632_c0_g1	rhs family	418	gi|919463186|ref|WP_052830410.1|hypothetical protein [Gynuella sunshinyii]	WP_052830410	1.04e-06	47.027	62.3882	185	87	0		0		0		0
TRINITY_DN51640_c0_g1	NE1	NE2	8.00004	0.682318	1.12776e-16	3.68137e-15	0	0	0	0	0	0	0	0	0	1.333	1.785	2.285	TRINITY_DN51640_c0_g1	RNA-dependent RNA polymerase	619	gi|959121695|ref|YP_009182158.1|175 kDa protein [Pleospora typhicola fusarivirus 1]gi|953064478|gb|ALO50136.1|175 kDa protein [Pleospora typhicola fusarivirus 1]	YP_009182158, ALO50136	0	77.9032	823.928	620	483	0		0		0		0
TRINITY_DN15080_c0_g1	NE1	NE2	7.98514	0.669154	3.86046e-16	1.18179e-14	0	0.749	0	0	0	0	0	0	0.331	3.636	4.19	6.085	TRINITY_DN15080_c0_g1 No TRANSDECODER pass										0		0		0		0
TRINITY_DN39415_c0_g1	NE1	NE2	7.98508	0.66913	6.47259e-16	1.91815e-14	0	0	0	0	0	0	0	0.304	0.29	9.202	7.855	14.938	TRINITY_DN39415_c0_g1	Amino-acid permease inda1	204	gi|909991735|gb|KNG49203.1|amino acid permease [Stemphylium lycopersici]	KNG49203	1.33e-94	83.6538	299.671	208	174	0		0		0		0
TRINITY_DN10502_c0_g2	NE1	NE2	7.98501	0.669099	1.02272e-15	2.9712e-14	0	0	0	0	0	0	0	0	0	4.467	4.397	7.846	TRINITY_DN10502_c0_g2 No TRANSDECODER pass										0		0		0		0
TRINITY_DN10767_c0_g1	NE1	NE2	7.97121	0.656374	1.91866e-13	4.09718e-12	0	0	0	0	0	0	0	0	0	1.099	3.423	1.82	TRINITY_DN10767_c0_g1	PREDICTED: uncharacterized protein LOC105203245 isoform X1	181	gi|751233298|ref|XP_011170322.1|PREDICTED: uncharacterized protein LOC105203245 isoform X1 [Solenopsis invicta]gi|751233300|ref|XP_011170323.1|PREDICTED: uncharacterized protein LOC105203245 isoform X2 [Solenopsis invicta]	XP_011170322, XP_011170323	2.41e-79	85.1852	246.128	162	138	0		0		0		0
TRINITY_DN39972_c0_g1	NE1	NE2	7.9711	0.656339	7.83467e-18	2.97278e-16	0	0	0	0	0	0	0	0	0	3.878	3.233	3.157	TRINITY_DN39972_c0_g1 No TRANSDECODER pass										0		0		0		0
TRINITY_DN39952_c0_g1	NE1	NE2	7.9711	0.656336	4.9333e-18	1.8985e-16	0	0	0	0	0	0	0.155	0.135	0.265	5.627	5.303	4.85	TRINITY_DN39952_c0_g1 No TRANSDECODER pass										0		0		0		0
TRINITY_DN17031_c0_g1	NE1	NE2	7.97061	0.656096	6.96564e-17	2.33241e-15	0	0.119	0	0	0	0	0	0	0.133	3.099	4.363	4.757	TRINITY_DN17031_c0_g1	meiotic expression up-regulated 14	208	gi|1029192048|gb|OAL56606.1|hypothetical protein IQ07DRAFT_554681 [Pyrenochaeta sp. DS3sAY3a]	OAL56606	1.2e-140	99.5192	422.935	208	207	0		0		1	99.5192	0
TRINITY_DN5811_c0_g1	NE1	NE2	7.95591	0.642924	6.15317e-18	2.354e-16	0	0	0	0	0	0	0	0	0	4.674	5.147	4.867	TRINITY_DN5811_c0_g1	muscle-specific 20	184	gi|1036740142|ref|XP_017017067.1|PREDICTED: muscle-specific protein 20 [Drosophila kikkawai]	XP_017017067	6.73e-120	96.7391	350.132	184	178	0		0		0		0
TRINITY_DN51691_c0_g1	NE1	NE2	7.95572	0.642831	7.13525e-17	2.38675e-15	0	0.119	0	0	0	0	0	0	0	3.099	4.656	4.418	TRINITY_DN51691_c0_g1 No TRANSDECODER pass										0		0		0		0
TRINITY_DN20211_c0_g1	NE1	NE2	7.95555	0.642747	3.97845e-17	1.36596e-15	0	0	0	0	0	0	0	0	0	7.514	8.967	10.732	TRINITY_DN20211_c0_g1 No TRANSDECODER pass										0		0		0		0
TRINITY_DN54525_c0_g1	NE1	NE2	7.94075	0.629481	1.07065e-17	3.98336e-16	0	0	0	0	0	0	0	0	0	2.744	2.345	2.446	TRINITY_DN54525_c0_g1	hypothetical protein IQ07DRAFT_676282	388	gi|1029191526|gb|OAL56085.1|hypothetical protein IQ07DRAFT_676282 [Pyrenochaeta sp. DS3sAY3a]	OAL56085	4.35e-98	76.5333	312.768	375	287	0		0		1	76.5333	0
TRINITY_DN3948_c0_g1	NE1	NE2	7.94052	0.629365	2.78377e-17	9.7537e-16	0	0	0	0	0	0	0	0	0	3.367	2.656	3.495	TRINITY_DN3948_c0_g1	hypothetical protein IQ07DRAFT_580899	211	gi|1029178400|gb|OAL42993.1|hypothetical protein IQ07DRAFT_580899 [Pyrenochaeta sp. DS3sAY3a]	OAL42993	1.35e-120	88.6256	353.984	211	187	0		0		1	88.6256	0
TRINITY_DN22490_c1_g2	NE1	NE2	7.94039	0.629312	1.36736e-15	3.86527e-14	0	0	0	0	0	0	0	0	0	3.861	2.087	3.775	TRINITY_DN22490_c1_g2	myosin heavy muscle isoform X12	345	gi|939252173|ref|XP_014245713.1|PREDICTED: myosin heavy chain, muscle isoform X21 [Cimex lectularius]	XP_014245713	0	100	656.751	345	345	0		0		0		0
TRINITY_DN32136_c0_g1	NE1	NE2	7.92548	0.615933	1.19879e-17	4.40959e-16	0	0.619	0	0	0	0	0	0.709	0.671	9.894	9.959	8.472	TRINITY_DN32136_c0_g1	Heat shock 70 kDa	147	gi|682300414|gb|KFY12672.1|hypothetical protein V491_06695 [Pseudogymnoascus sp. VKM F-3775]	KFY12672	4.97e-63	92.3077	205.682	117	108	0		0		0		0
TRINITY_DN21499_c0_g1	NE1	NE2	7.91031	0.602372	3.48712e-16	1.07255e-14	0	0	0	0	0	0	0	0	0.447	4.397	5.397	3.165	TRINITY_DN21499_c0_g1 No TRANSDECODER pass										0		0		0		0
TRINITY_DN52055_c0_g1	NE1	NE2	7.9098	0.602136	2.04711e-17	7.3227e-16	0	0	0	0	0	0	0	0	0	8.232	9.717	8.912	TRINITY_DN52055_c0_g1 No TRANSDECODER pass										0		0		0		0
TRINITY_DN51912_c0_g1	NE1	NE2	7.90976	0.602116	1.29294e-16	4.18275e-15	0	0	0	0	0	0	0	0	0	5.107	3.414	4.443	TRINITY_DN51912_c0_g1	subtilisin-like serine protease PR1A	192	gi|1029189087|gb|OAL53648.1|subtilisin-like protease [Pyrenochaeta sp. DS3sAY3a]	OAL53648	4.66e-111	96.3542	336.265	192	185	0		0		1	96.3542	0
TRINITY_DN10031_c0_g1	NE1	NE2	7.90964	0.602053	2.91704e-17	1.01987e-15	0	0	0	0	0	0	0	0	0	3.506	3.061	3.758	TRINITY_DN10031_c0_g1 No TRANSDECODER pass										0		0		0		0
TRINITY_DN14001_c0_g1	NE1	NE2	7.89442	0.588427	4.00583e-16	1.22514e-14	0	0.413	0	0	0	0	0.406	0	0.174	8.639	5.768	5.628	TRINITY_DN14001_c0_g1	hypothetical protein A1O9_03833	155	gi|915079216|ref|XP_013261580.1|hypothetical protein A1O9_03833 [Exophiala aquamarina CBS 119918]gi|656913410|gb|KEF58990.1|hypothetical protein A1O9_03833 [Exophiala aquamarina CBS 119918]	XP_013261580, KEF58990	1.52e-26	57.485	109.768	167	96	0		0		0		0
TRINITY_DN12559_c0_g1	NE1	NE2	7.89432	0.588385	8.47724e-17	2.8096e-15	0	0	0	0	0	0	0	0	0	2.554	3.294	2.412	TRINITY_DN12559_c0_g1	---NA---	390	No Blast Hit							0		0		0		0
TRINITY_DN31462_c0_g2	NE1	NE2	7.89422	0.588335	5.72693e-17	1.93963e-15	0	0	0	0	0	0	0	0	0.207	4.657	3.595	3.775	TRINITY_DN31462_c0_g2	predicted protein	278	gi|326503870|dbj|BAK02721.1|predicted protein [Hordeum vulgare subsp. vulgare]	BAK02721	1.17e-09	48.6188	68.9366	181	88	0		0		0		0
TRINITY_DN9402_c0_g1	NE1	NE2	7.89417	0.58831	4.62323e-16	1.40312e-14	0	0.25	0	0	0	0	0	0	0	10.059	6.096	7.761	TRINITY_DN9402_c0_g1 No TRANSDECODER pass										0		0		0		0
TRINITY_DN15618_c0_g1	NE1	NE2	7.89414	0.588299	2.27373e-17	8.07113e-16	0	0	0	0	0	0	0	0	0	8.933	9.864	9.031	TRINITY_DN15618_c0_g1	---NA---	125	No Blast Hit							0		0		0		0
TRINITY_DN15983_c0_g1	NE1	NE2	7.89403	0.588243	2.56251e-17	9.0076e-16	0	0	0	0	0	0	0	0	0	2.311	2.095	2.336	TRINITY_DN15983_c0_g1	60S ribosomal L4	406	gi|906471196|gb|KNC31593.1|60S ribosomal protein L4 [Lucilia cuprina]	KNC31593	0	97.9275	735.717	386	378	0		0		0		0
TRINITY_DN28162_c1_g1	NE1	NE2	7.89374	0.588114	1.88791e-15	5.24545e-14	0	0	0.074	0	0	0	0	0	0.655	1.852	3.276	3.258	TRINITY_DN28162_c1_g1	protocadherin-like wing polarity stan isoform X1	385	gi|1101362944|ref|XP_018907158.1|PREDICTED: protocadherin-like wing polarity protein stan isoform X1 [Bemisia tabaci]	XP_018907158	4.72e-08	46.9388	66.2402	98	46	0		0		0		0
TRINITY_DN14879_c0_g1	NE1	NE2	7.89351	0.588004	6.65983e-16	1.96825e-14	0	0	0	0	0	0	0	0	0	4.839	5.035	7.566	TRINITY_DN14879_c0_g1 No TRANSDECODER pass										0		0		0		0
TRINITY_DN5671_c0_g1	NE1	NE2	7.87877	0.574538	6.10051e-16	1.81458e-14	0	0	0	0	0	0	0	0	0.099	4.683	4.164	2.793	TRINITY_DN5671_c0_g1	conserved serine-rich	208	gi|1029185088|gb|OAL49656.1|hypothetical protein IQ07DRAFT_632438 [Pyrenochaeta sp. DS3sAY3a]	OAL49656	9.45e-81	82.0513	251.906	195	160	0		0		1	82.0513	0
TRINITY_DN52153_c0_g1	NE1	NE2	7.87869	0.5745	9.69462e-16	2.82912e-14	0	0	0	0	0	0	0	0	0.257	3.047	4.259	2.446	TRINITY_DN52153_c0_g1	CD109 antigen-like	288	gi|1000187800|gb|KXJ68204.1|hypothetical protein RP20_CCG005113 [Aedes albopictus]	KXJ68204	1.6e-06	41.6327	60.077	245	102	0		0		0		0
TRINITY_DN62594_c0_g1	NE1	NE2	7.87817	0.574258	1.5214e-15	4.27467e-14	0	0	0	0	0	0	0	0	0	1.723	3.121	2.488	TRINITY_DN62594_c0_g1 No TRANSDECODER pass										0		0		0		0
TRINITY_DN48591_c0_g1	NE1	NE2	7.87801	0.574177	5.49245e-17	1.8641e-15	0	0	0	0	0	0	0.387	0	0.787	3.843	4.13	4.731	TRINITY_DN48591_c0_g1	countin-1-like	253	gi|762092459|ref|XP_011428660.1|PREDICTED: countin-1-like [Crassostrea gigas]	XP_011428660	8.44e-101	79.2208	307.375	231	183	0		0		0		0
TRINITY_DN21764_c0_g2	NE1	NE2	7.87776	0.5741	6.96563e-12	1.20342e-10	0	0.923	0	0	0	0	0	0	4.938	1.567	6.122	5.002	TRINITY_DN21764_c0_g2 No TRANSDECODER pass										0		0		0		0
TRINITY_DN28530_c0_g1	NE1	NE2	7.87712	4.51999	1.65944e-131	1.07797e-127	0	0.521	0.12	0	0	0.921	0.919	0.363	6.902	79.12	79.298	74.979	TRINITY_DN28530_c0_g1 No TRANSDECODER pass										0		0		0		0
TRINITY_DN52953_c0_g1	NE1	NE2	7.86257	0.56034	3.09344e-16	9.57817e-15	0	0	0	0	0	0	0	0	0	4.822	3.94	3.106	TRINITY_DN52953_c0_g1	hypothetical protein IQ07DRAFT_402828	178	gi|1029187532|gb|OAL52096.1|hypothetical protein IQ07DRAFT_402828 [Pyrenochaeta sp. DS3sAY3a]	OAL52096	2.32e-110	93.8202	325.094	178	167	0		0		1	93.8202	0
TRINITY_DN47168_c0_g1	NE1	NE2	7.86213	0.560133	3.37974e-16	1.04348e-14	0	0	0	0	0	0	0	0	0	5.194	3.414	4.494	TRINITY_DN47168_c0_g1	shwachman-bodian-diamond syndrome	162	gi|631246723|ref|XP_007918283.1|putative shwachman-bodian-diamond syndrome protein [Phaeoacremonium minimum UCRPA7]gi|500253060|gb|EON96797.1|putative shwachman-bodian-diamond syndrome protein [Phaeoacremonium minimum UCRPA7]	XP_007918283, EON96797	7.24e-18	57.0248	85.5001	121	69	0		0		0		0
TRINITY_DN44771_c0_g1	NE1	NE2	7.86198	0.560061	2.72646e-16	8.50677e-15	0	0	0	0	0	0	0	0	0	4.501	6.475	6.322	TRINITY_DN44771_c0_g1 No TRANSDECODER pass										0		0		0		0
TRINITY_DN22490_c0_g2	NE1	NE2	7.84656	0.546152	6.17605e-15	1.59585e-13	0	0	0	0	0	0	0	0	0	3.324	2.199	1.718	TRINITY_DN22490_c0_g2	myosin heavy muscle isoform X11	343	gi|1063016250|gb|JAT46282.1|Myosin heavy chain, muscle [Anthurium amnicola]	JAT46282	0	97.3837	644.425	344	335	0		0		0		0
TRINITY_DN38619_c0_g3	NE1	NE2	7.84568	0.545752	1.5596e-16	4.976e-15	0	0.217	0	0	0	0	0.213	0.295	0.282	2.952	3.432	3.927	TRINITY_DN38619_c0_g3	stress-responsive ish1	270	gi|1103753366|gb|OJD39796.1|msc1 protein [Diplodia corticola]	OJD39796	3.79e-140	85.9259	413.69	270	232	0		0		0		0
TRINITY_DN33419_c0_g1	NE1	NE2	7.82994	0.53166	4.26776e-16	1.30157e-14	0	0	0	0	0	0	0	0	4.723	1.861	1.742	1.261	TRINITY_DN33419_c0_g1	UNKNOWN	580	gi|678308997|emb|CDW90118.1|UNKNOWN [Stylonychia lemnae]	CDW90118	6.25e-10	47.2	73.1738	125	59	0		0		0		0
TRINITY_DN27790_c0_g1	NE1	NE2	7.82962	0.531511	1.01306e-16	3.32365e-15	0	0	0	0	0	0	0	0	0	3.757	3.173	3.208	TRINITY_DN27790_c0_g1	40S ribosomal SA	274	gi|906467392|gb|KNC28624.1|hypothetical protein FF38_04894 [Lucilia cuprina]	KNC28624	2.78e-170	94.1606	484.952	274	258	0		0		0		0
TRINITY_DN26151_c0_g1	NE1	NE2	7.82931	0.531357	1.32139e-16	4.26205e-15	0	0	0.157	0	0	0	0	0	0.29	4.995	5.009	5.975	TRINITY_DN26151_c0_g1	dynein light chain type	183	gi|296818277|ref|XP_002849475.1|dynein light chain [Arthroderma otae CBS 113480]gi|238839928|gb|EEQ29590.1|dynein light chain [Arthroderma otae CBS 113480]	XP_002849475, EEQ29590	1.06e-05	61.039	51.9878	77	47	0		0		0		0
TRINITY_DN42846_c0_g1	NE1	NE2	7.82909	0.531263	1.14947e-15	3.30103e-14	0	0	0.074	0	0	0	0	0.076	0.075	2.069	2.733	3.326	TRINITY_DN42846_c0_g1 No TRANSDECODER pass										0		0		0		0
TRINITY_DN60566_c0_g1	NE1	NE2	7.81331	0.517086	5.04468e-16	1.51996e-14	0	0	0	0	0	0	0	0	0.655	5.142	5.32	3.732	TRINITY_DN60566_c0_g1	60S ribosomal L9	188	gi|961109237|ref|XP_014778287.1|PREDICTED: 60S ribosomal protein L9-like [Octopus bimaculoides]gi|918309135|gb|KOF80131.1|hypothetical protein OCBIM_22028338mg [Octopus bimaculoides]	XP_014778287, KOF80131	8.19e-85	77.5401	261.151	187	145	0		0		0		0
TRINITY_DN52462_c0_g1	NE1	NE2	7.81271	0.516806	3.339e-15	8.93333e-14	0	0	0	0	0	0	0	0	0	2.104	3.578	3.284	TRINITY_DN52462_c0_g1	175 kDa	206	gi|959121695|ref|YP_009182158.1|175 kDa protein [Pleospora typhicola fusarivirus 1]gi|953064478|gb|ALO50136.1|175 kDa protein [Pleospora typhicola fusarivirus 1]	YP_009182158, ALO50136	1e-48	74.375	183.341	160	119	0		0		0		0
TRINITY_DN6389_c0_g2	NE1	NE2	7.79689	0.502501	7.18209e-13	1.41981e-11	0	0	0	0	0	0	0	0	0	10.604	5.027	4.503	TRINITY_DN6389_c0_g2 No TRANSDECODER pass										0		0		0		0
TRINITY_DN40639_c0_g1	NE1	NE2	7.79629	0.50227	4.07575e-16	1.24418e-14	0	0	0	0	0	0	0	0	0	2.917	3.708	2.852	TRINITY_DN40639_c0_g1	hypothetical protein SNOG_07065	323	gi|169607999|ref|XP_001797419.1|hypothetical protein SNOG_07065 [Parastagonospora nodorum SN15]gi|111064596|gb|EAT85716.1|hypothetical protein SNOG_07065 [Parastagonospora nodorum SN15]	XP_001797419, EAT85716	1.09e-117	81.5498	354.755	271	221	0		0		0		0
TRINITY_DN43746_c0_g1	NE1	NE2	7.77944	0.487467	3.08685e-15	8.29289e-14	0	0	0	0	0	0	0	0	0.05	2.458	1.638	1.6	TRINITY_DN43746_c0_g1	dehydrin 3	408	gi|1029191654|gb|OAL56212.1|hypothetical protein IQ07DRAFT_773 [Pyrenochaeta sp. DS3sAY3a]	OAL56212	4.96e-134	80.4598	431.024	348	280	0		0		1	80.4598	0
TRINITY_DN63786_c0_g1	NE1	NE2	7.77921	0.487362	1.31413e-15	3.73103e-14	0	0	0	0	0	0	0	0	0	3.887	5.751	4.46	TRINITY_DN63786_c0_g1	hypothetical protein IQ07DRAFT_595549	119	gi|1029191343|gb|OAL55902.1|hypothetical protein IQ07DRAFT_595549 [Pyrenochaeta sp. DS3sAY3a]	OAL55902	1.36e-60	96.0784	193.356	102	98	0		0		1	96.0784	0
TRINITY_DN22851_c0_g1	NE1	NE2	7.77918	0.487348	3.68892e-11	5.57026e-10	0	0	0	0	0	0	0	0	0	2.355	9.872	5.654	TRINITY_DN22851_c0_g1 No TRANSDECODER pass										0		0		0		0
TRINITY_DN20117_c0_g1	NE1	NE2	7.77907	0.487299	6.25308e-15	1.61063e-13	0	0	0	0	0	0	0.077	0	0.066	1.757	3.078	2.488	TRINITY_DN20117_c0_g1	bZIP transcription factor ( )	403	gi|1029180894|gb|OAL45473.1|hypothetical protein IQ07DRAFT_591278 [Pyrenochaeta sp. DS3sAY3a]	OAL45473	0	93.7965	705.671	403	378	0		0		1	93.7965	0
TRINITY_DN47151_c0_g1	NE1	NE2	7.77884	0.487189	9.32569e-16	2.72391e-14	0	0	0	0	0	0	0	0	0	3.653	3.009	4.215	TRINITY_DN47151_c0_g1	glycine-rich cell wall structural	172	gi|795113287|ref|XP_011882746.1|PREDICTED: LOW QUALITY PROTEIN: glycine-rich cell wall structural protein 1 [Vollenhovia emeryi]	XP_011882746	1.41e-49	94.2857	173.711	105	99	0		0		0		0
TRINITY_DN6426_c0_g2	NE1	NE2	7.77884	0.487188	7.03462e-16	2.07525e-14	0	0	0	0	0	0	0	0	0	3.61	3.233	4.316	TRINITY_DN6426_c0_g2	---NA---	229	No Blast Hit							0		0		0		0
TRINITY_DN57108_c0_g1	NE1	NE2	7.76248	0.472545	1.77242e-14	4.30804e-13	0	0	0	0	0	0	0	0	0.083	2.614	3.725	1.964	TRINITY_DN57108_c0_g1	cross-pathway control 1	246	gi|636597471|ref|XP_008030074.1|hypothetical protein SETTUDRAFT_23496 [Setosphaeria turcica Et28A]gi|482805153|gb|EOA82252.1|hypothetical protein SETTUDRAFT_23496 [Setosphaeria turcica Et28A]	XP_008030074, EOA82252	1.03e-128	87.3469	379.407	245	214	0		0		0		0
TRINITY_DN3827_c0_g1	NE1	NE2	7.762	0.47234	3.24637e-16	1.00326e-14	0	0	0	0	0	0	0	0	0	4.285	3.716	3.766	TRINITY_DN3827_c0_g1	mismatched base pair and cruciform dna recognition	213	gi|927386229|ref|XP_013938960.1|hypothetical protein TRIATDRAFT_32123 [Trichoderma atroviride IMI 206040]gi|358391317|gb|EHK40721.1|hypothetical protein TRIATDRAFT_32123 [Trichoderma atroviride IMI 206040]	XP_013938960, EHK40721	9.78e-74	78.8571	233.802	175	138	0		0		0		0
TRINITY_DN43282_c0_g1	NE1	NE2	7.76181	0.472249	4.91267e-16	1.48293e-14	0	0	0	0	0	0	0	0	0	2.458	2.035	2.488	TRINITY_DN43282_c0_g1	translationally-controlled tumor homolog	172	gi|906462367|gb|KNC24649.1|hypothetical protein FF38_13553 [Lucilia cuprina]	KNC24649	4.86e-109	95.3488	321.242	172	164	0		0		0		0
TRINITY_DN40950_c0_g1	NE1	NE2	7.76131	0.472035	1.57702e-14	3.85706e-13	0	0	0	0	0	0	0	0.093	0	2.909	2.242	4.046	TRINITY_DN40950_c0_g1	LEA domain	312	gi|748515356|ref|XP_011114021.1|hypothetical protein H072_8314 [Dactylellina haptotyla CBS 200.50]gi|526196604|gb|EPS37969.1|hypothetical protein H072_8314 [Dactylellina haptotyla CBS 200.50]	XP_011114021, EPS37969	2.77e-116	86.7769	349.362	242	210	0		0		0		0
TRINITY_DN27999_c3_g1	NE1	NE2	7.74411	0.456935	3.48565e-15	9.31035e-14	0	0	0	0	0	0	0	0	0	5.003	4.242	6.398	TRINITY_DN27999_c3_g1 No TRANSDECODER pass										0		0		0		0
TRINITY_DN13136_c0_g1	NE1	NE2	7.72956	0.442653	1.11048e-05	5.56097e-05	2.273	5.376	5.215	0	0	0	0	3.054	0	8.12	2.457	0	TRINITY_DN13136_c0_g1	centromere V	187	gi|298204850|emb|CBI34157.3|unnamed protein product, partial [Vitis vinifera]	CBI34157	7.01e-130	98.3784	375.941	185	182	0		0		0		1	98.3784
TRINITY_DN60525_c0_g1	NE1	NE2	7.72714	0.441891	1.91887e-15	5.32692e-14	0	0	0	0	0	0	0	0	0	5.151	4.035	3.783	TRINITY_DN60525_c0_g1 No TRANSDECODER pass										0		0		0		0
TRINITY_DN21331_c0_g1	NE1	NE2	7.72705	0.44185	3.26746e-15	8.76359e-14	0	0.63	0	0	0	0	0.242	0.219	0.746	3.09	4.44	3.284	TRINITY_DN21331_c0_g1	Stress-responsive Ish1	174	gi|1046784814|gb|OCK92564.1|hypothetical protein K441DRAFT_662639 [Cenococcum geophilum 1.58]	OCK92564	3.04e-36	67.2414	141.354	174	117	0		0		0		0
TRINITY_DN11326_c0_g1	NE1	NE2	7.72701	0.44183	2.18234e-15	5.98668e-14	0	0.337	0	0	0	0	0.658	1.704	1.624	3.869	2.785	3.072	TRINITY_DN11326_c0_g1 No TRANSDECODER pass										0		0		0		0
TRINITY_DN44612_c0_g1	NE1	NE2	7.72693	0.441795	5.52128e-16	1.6574e-14	0	0	0	0	0	0	0	0.076	0	2.675	2.492	2.522	TRINITY_DN44612_c0_g1 No TRANSDECODER pass										0		0		0		0
TRINITY_DN15101_c0_g1	NE1	NE2	7.72674	0.441706	2.00198e-15	5.5199e-14	0	0.076	0	0	0	0	0.213	0.194	0	2.294	1.742	2.319	TRINITY_DN15101_c0_g1	---NA---	322	No Blast Hit							0		0		0		0
TRINITY_DN59210_c0_g1	NE1	NE2	7.7266	0.441644	4.19755e-15	1.10573e-13	0	0	0	0	0	0	0	0	0	5.324	4.001	5.95	TRINITY_DN59210_c0_g1	60S ribosomal L18a	179	gi|906465581|gb|KNC27221.1|60S ribosomal protein L18a [Lucilia cuprina]	KNC27221	8.62e-125	99.435	361.688	177	176	0		0		0		0
TRINITY_DN24793_c0_g2	NE1	NE2	7.72637	0.441554	4.39936e-14	1.0192e-12	0	0	0	0	0	0	0.087	0	0	2.709	1.724	3.377	TRINITY_DN24793_c0_g2	period circadian	312	gi|1020699679|gb|KZM20460.1|hypothetical protein ST47_g8348 [Ascochyta rabiei]	KZM20460	1.41e-69	51.5351	236.884	456	235	0		0		0		0
TRINITY_DN57446_c0_g1	NE1	NE2	7.7092	0.42633	6.00619e-15	1.55567e-13	0	0	0	0	0	0	0	0	0	3.688	5.544	4.096	TRINITY_DN57446_c0_g1	Myosin regulatory light chain 2	171	gi|1063004845|gb|JAT40580.1|Myosin regulatory light chain 2 [Anthurium amnicola]	JAT40580	1.44e-82	87.0968	253.832	155	135	0		0		0		0
TRINITY_DN26590_c0_g1	NE1	NE2	7.70888	0.426184	1.71295e-15	4.78801e-14	0	0.185	0	0	0	0	0	0	0.157	5.246	4.475	5.696	TRINITY_DN26590_c0_g1 No TRANSDECODER pass										0		0		0		0
TRINITY_DN12001_c0_g2	NE1	NE2	7.69133	0.410743	3.58009e-15	9.54692e-14	0	0	0	0	0	0	0	0	0.356	4.458	4.035	3.284	TRINITY_DN12001_c0_g2	60S ribosomal L13A	220	gi|158187860|gb|ABW23219.1|ribosomal protein rpl13a [Eurythoe complanata]	ABW23219	3.58e-91	85.4271	279.256	199	170	0		0		0		0
TRINITY_DN7464_c0_g1	NE1	NE2	7.69121	0.410685	9.72174e-15	2.44209e-13	0	0	0	0	0	0	0	0	0	4.363	2.914	3.098	TRINITY_DN7464_c0_g1	40S ribosomal S4	260	gi|1048040693|ref|XP_017477232.1|PREDICTED: 40S ribosomal protein S4 [Rhagoletis zephyria]	XP_017477232	0	98.4615	510.76	260	256	0		0		0		0
TRINITY_DN40869_c0_g1	NE1	NE2	7.69119	0.410677	1.71249e-15	4.78801e-14	0	1.651	0	0	0	0	0	0.186	0.704	5.774	6.449	5.214	TRINITY_DN40869_c0_g1	hypothetical protein M437DRAFT_37485	112	gi|662509915|gb|KEQ67520.1|hypothetical protein M437DRAFT_37485 [Aureobasidium melanogenum CBS 110374]	KEQ67520	7.36e-39	79.4643	138.272	112	89	0		0		0		0
TRINITY_DN56387_c0_g1	NE1	NE2	7.69114	0.410654	6.22248e-15	1.60402e-13	0	0	0	0	0	0	0	0	0	3.108	2.138	2.378	TRINITY_DN56387_c0_g1	---NA---	265	No Blast Hit							0		0		0		0
TRINITY_DN40251_c0_g1	NE1	NE2	7.691	0.410592	6.22169e-15	1.60402e-13	0	0	0	0	0	0	0	0	0	10.223	6.932	8.701	TRINITY_DN40251_c0_g1 No TRANSDECODER pass										0		0		0		0
TRINITY_DN16173_c0_g1	NE1	NE2	7.69099	0.410587	1.15296e-15	3.30815e-14	0	0	0	0	0	0	0	0	0	4.527	4.199	4.426	TRINITY_DN16173_c0_g1	60s ribosomal l17	186	gi|1131333855|gb|JAV17283.1|putative 60s ribosomal protein l17 [Haematobia irritans]	JAV17283	5.43e-124	98.3871	360.533	186	183	0		0		0		0
TRINITY_DN52484_c0_g1	NE1	NE2	7.69086	0.410527	2.99741e-15	8.06593e-14	0	0	0	0	0	0	0	0	0	4.692	3.699	4.757	TRINITY_DN52484_c0_g1	---NA---	172	No Blast Hit							0		0		0		0
TRINITY_DN21011_c0_g2	NE1	NE2	7.69033	0.410309	7.84192e-14	1.76879e-12	0	0	0	0	0	0	0	0	0.282	2.77	2.268	4.046	TRINITY_DN21011_c0_g2	60S ribosomal L7a	294	gi|665819595|ref|XP_008558666.1|PREDICTED: 60S ribosomal protein L7a [Microplitis demolitor]	XP_008558666	7.8e-133	85.8824	390.578	255	219	0		0		0		0
TRINITY_DN16933_c0_g1	NE1	NE2	7.67488	0.395462	1.0391e-07	7.98814e-07	0	0	0	0	0	0	1.17	1.704	1.483	2.043	0.707	0.135	TRINITY_DN16933_c0_g1	probable LRR receptor-like serine threonine- kinase At3g47570	904	gi|731408511|ref|XP_010656878.1|PREDICTED: probable LRR receptor-like serine/threonine-protein kinase At3g47570 [Vitis vinifera]	XP_010656878	0	99.6648	1786.54	895	892	0		0		0		1	99.6648
TRINITY_DN907_c0_g1	NE1	NE2	7.67324	0.39497	2.12974e-14	5.13161e-13	0	0	0	0	0	0	0	0	0	3.272	3.621	2.167	TRINITY_DN907_c0_g1	60S ribosomal L7	256	gi|906469768|gb|KNC30442.1|60S ribosomal protein L7 [Lucilia cuprina]	KNC30442	6.69e-163	95.2569	464.922	253	241	0		0		0		0
TRINITY_DN21232_c0_g1	NE1	NE2	7.67318	0.394924	1.79301e-12	3.36241e-11	0	0	0	0	0	0	0	0	0	3.566	1.517	1.828	TRINITY_DN21232_c0_g1	muscle-specific 20	182	gi|149689072|gb|ABR27860.1|calponin [Triatoma infestans]	ABR27860	2.11e-104	90.7609	310.457	184	167	0		0		0		0
TRINITY_DN11938_c0_g1	NE1	NE2	7.67294	0.394843	5.03387e-15	1.31855e-13	0	0	0	0	0	0	0	0	0	1.783	2.302	1.667	TRINITY_DN11938_c0_g1	thiazole biosynthetic enzyme	333	gi|1029182885|gb|OAL47458.1|Thi4-domain-containing protein [Pyrenochaeta sp. DS3sAY3a]	OAL47458	0	97.8979	653.284	333	326	0		0		1	97.8979	0
TRINITY_DN20478_c0_g1	NE1	NE2	7.67192	0.394411	1.69075e-13	3.63438e-12	0	0	0	0	0	0	0.658	0	0.348	3.056	2.914	5.264	TRINITY_DN20478_c0_g1	mismatched base pair and cruciform dna recognition	179	gi|596690336|ref|XP_007280604.1|mismatched base pair and cruciform dna recognition [Colletotrichum gloeosporioides Nara gc5]gi|429855352|gb|ELA30310.1|mismatched base pair and cruciform dna recognition [Colletotrichum gloeosporioides Nara gc5]	XP_007280604, ELA30310	7.44e-122	99.4413	354.369	179	178	0		0		0		0
TRINITY_DN26353_c0_g1	NE1	NE2	7.6547	0.378929	3.35971e-14	7.87894e-13	0	0.391	0	0	0	0	0	0.169	0.166	5.393	6.648	3.851	TRINITY_DN26353_c0_g1	bli-3	147	gi|1069177840|ref|XP_018071274.1|hypothetical protein LY89DRAFT_645950 [Phialocephala scopiformis]gi|972540297|gb|KUJ16919.1|hypothetical protein LY89DRAFT_645950 [Phialocephala scopiformis]	XP_018071274, KUJ16919	1.12e-78	88.4354	244.588	147	130	0		0		0		0
TRINITY_DN4580_c0_g1	NE1	NE2	7.65449	0.378843	8.809e-15	2.2214e-13	0	0	0	0	0	0	0	0	0	5.713	4.432	3.969	TRINITY_DN4580_c0_g1	glycoside hydrolase family 128	209	gi|1028905188|gb|OAL07436.1|hypothetical protein IQ06DRAFT_210051 [Stagonospora sp. SRC1lsM3a]	OAL07436	1.09e-128	88.5167	376.711	209	185	0		0		0		0
TRINITY_DN4394_c0_g1	NE1	NE2	7.65435	0.378782	8.67543e-15	2.19112e-13	0	0	0	0	0	0	0	0	0.174	5.228	4.078	3.817	TRINITY_DN4394_c0_g1	mismatched base pair and cruciform dna recognition	149	gi|927756299|gb|KPA39705.1|mismatched base pair and cruciform dna recognition protein [Fusarium langsethiae]	KPA39705	4.37e-97	100	290.426	148	148	0		0		0		0
TRINITY_DN21794_c0_g1	NE1	NE2	7.65433	0.378774	2.55059e-15	6.9267e-14	0	0	0	0	0	0	0	0	0.356	2.805	3.147	2.632	TRINITY_DN21794_c0_g1 No TRANSDECODER pass										0		0		0		0
TRINITY_DN11252_c0_g1	NE1	NE2	7.65419	0.37871	2.91961e-15	7.86308e-14	0	0	0.148	0	0	0	0	0	0.969	4.034	4.923	4.46	TRINITY_DN11252_c0_g1	---NA---	195	No Blast Hit							0		0		0		0
TRINITY_DN43943_c0_g1	NE1	NE2	7.65393	0.378589	4.84091e-15	1.27006e-13	0	0	0	0	0	0	0	0	0	5.886	5.656	7.194	TRINITY_DN43943_c0_g1 No TRANSDECODER pass										0		0		0		0
TRINITY_DN51475_c0_g1	NE1	NE2	7.63548	0.362523	2.7112e-15	7.35057e-14	0	0	0	0	0	0	0	0	0	3.134	3.018	2.945	TRINITY_DN51475_c0_g1	40S ribosomal S3a	269	gi|1048027626|ref|XP_017474528.1|PREDICTED: 40S ribosomal protein S3a [Rhagoletis zephyria]	XP_017474528	4.22e-165	96.371	471.47	248	239	0		0		0		0
TRINITY_DN2688_c0_g1	NE1	NE2	7.63541	0.362489	3.67846e-15	9.80119e-14	0	0	0	0	0	0	0	0	0.398	2.891	3.397	3.191	TRINITY_DN2688_c0_g1	---NA---	248	No Blast Hit							0		0		0		0
TRINITY_DN54120_c0_g1	NE1	NE2	7.63527	0.362426	5.28217e-15	1.37803e-13	0	0	0	0	0	0	0	0	0	3.307	3.914	4.113	TRINITY_DN54120_c0_g1	21 kDa	200	gi|225466061|ref|XP_002264167.1|PREDICTED: 21 kDa protein [Vitis vinifera]	XP_002264167	2.77e-141	100	405.601	200	200	0		0		0		1	100
TRINITY_DN21079_c0_g1	NE1	NE2	7.6165	0.34614	3.2261e-14	7.60405e-13	0	0	0	0	0	0	0	0	0.903	5.687	8.614	6.525	TRINITY_DN21079_c0_g1	---NA---	127	No Blast Hit							0		0		0		0
TRINITY_DN53098_c0_g1	NE1	NE2	7.61645	0.346117	4.14141e-15	1.09183e-13	0	0	0	0	0	0	0	0	0	6.7	6.191	6.297	TRINITY_DN53098_c0_g1 No TRANSDECODER pass										0		0		0		0
TRINITY_DN14145_c0_g2	NE1	NE2	7.59806	0.329856	1.00679e-11	1.69346e-10	0	0	0.778	0	0	0	0.793	0	0.398	1.376	2.38	0.846	TRINITY_DN14145_c0_g2	zeatin O-glucosyltransferase-like	485	gi|225441890|ref|XP_002284381.1|PREDICTED: zeatin O-glucosyltransferase-like [Vitis vinifera]	XP_002284381	0	99.7886	979.548	473	472	0		0		0		1	99.7886
TRINITY_DN47496_c0_g1	NE1	NE2	7.59724	0.329556	3.21386e-14	7.58619e-13	0	0	0	0	0	0	0	0	0	2.597	1.733	2.031	TRINITY_DN47496_c0_g1	hypothetical protein IQ07DRAFT_507211	359	gi|1029187083|gb|OAL51647.1|hypothetical protein IQ07DRAFT_507211 [Pyrenochaeta sp. DS3sAY3a]	OAL51647	0	93.9828	558.91	349	328	0		0		1	93.9828	0
TRINITY_DN12952_c0_g1	NE1	NE2	7.59723	0.329551	5.91406e-15	1.53303e-13	0	0	0	0	0	0	0	0	0	2.727	2.526	2.463	TRINITY_DN12952_c0_g1	tropomyosin-2 isoform x17	195	gi|1131335599|gb|JAV18155.1|putative tropomyosin-2 isoform x17 [Haematobia irritans]	JAV18155	7.15e-124	100	364.385	195	195	0		0		0		0
TRINITY_DN23377_c0_g1	NE1	NE2	7.59722	0.329549	5.48236e-15	1.42682e-13	0	0.119	0	0	0	0	0	0	0	3.073	3.078	2.886	TRINITY_DN23377_c0_g1	pro convertase subtilisin kexin type 6	216	gi|928054717|ref|XP_013876636.1|PREDICTED: proprotein convertase subtilisin/kexin type 6 [Austrofundulus limnaeus]	XP_013876636	1.14e-05	39.0244	55.8398	164	64	0		0		0		0
TRINITY_DN17575_c0_g1	NE1	NE2	7.59702	0.32946	3.27058e-14	7.69213e-13	0	0	0	0	0	0	0	0.219	0.829	3.67	2.492	3.462	TRINITY_DN17575_c0_g1	ORMDL family	234	gi|1022801314|ref|XP_016212852.1|hypothetical protein PV09_05644 [Verruconis gallopava]gi|759225995|gb|KIW02983.1|hypothetical protein PV09_05644 [Verruconis gallopava]	XP_016212852, KIW02983	2.53e-109	87.6847	325.865	203	178	0		0		0		0
TRINITY_DN19231_c0_g1	NE1	NE2	7.59702	0.329454	7.23631e-15	1.84776e-13	0	1.292	0	0	0	0	0.629	0.574	1.284	5.341	5.579	6.128	TRINITY_DN19231_c0_g1	chaperone heat shock Hsp12	118	gi|1066281657|ref|XP_018037358.1|chaperone/heat shock protein-like protein Hsp12 [Paraphaeosphaeria sporulosa]gi|1027146544|gb|OAG06993.1|chaperone/heat shock protein-like protein Hsp12 [Paraphaeosphaeria sporulosa]	XP_018037358, OAG06993	1.73e-45	88.7755	154.836	98	87	0		0		0		0
TRINITY_DN30017_c0_g1	NE1	NE2	7.59628	0.329169	9.04413e-13	1.76428e-11	0	0	0	0	0	0	0	0	4.01	6.44	6.449	11.925	TRINITY_DN30017_c0_g1 No TRANSDECODER pass										0		0		0		0
TRINITY_DN29422_c1_g1	NE1	NE2	7.59549	2.07279	6.98908e-35	1.00891e-32	0	0	0	0	0.114	0	0.329	0	0.282	12.483	11.01	9.505	TRINITY_DN29422_c1_g1 No TRANSDECODER pass										0		0		0		0
TRINITY_DN42575_c0_g1	NE1	NE2	7.57766	0.312749	1.3092e-13	2.84434e-12	0	0.109	0	0	0	0	0	0	0	2.043	3.526	2.666	TRINITY_DN42575_c0_g1	elongation factor 2	320	gi|1060183833|ref|XP_017854990.1|PREDICTED: elongation factor 2 isoform X1 [Drosophila busckii]gi|924554388|gb|ALC39663.1|Ef2b [Drosophila busckii]	XP_017854990, ALC39663	0	99.6875	654.825	320	319	0		0		0		0
TRINITY_DN14977_c0_g1	NE1	NE2	7.57747	0.312662	1.06039e-14	2.65546e-13	0	0	0	0	0	0	0	0	0.389	2.822	2.828	3.242	TRINITY_DN14977_c0_g1	Y-box factor homolog	236	gi|325297104|ref|NP_001191560.1|Y-box factor homolog [Aplysia californica]gi|1175568|sp|P41824.1|YBOXH_APLCARecName: Full=Y-box factor homolog; AltName: Full=APY1gi|409419|gb|AAA60373.1|Y-Box factor [Aplysia californica]	NP_001191560, P41824, AAA60373	1.43e-45	81.3559	164.466	118	96	0		0		0		0
TRINITY_DN15129_c0_g2	NE1	NE2	7.5773	0.312608	1.57072e-12	2.96438e-11	0	0.293	0	0	0	0	0.058	0	0.166	3.774	1.793	3.648	TRINITY_DN15129_c0_g2	probable mismatched base pair and cruciform DNA recognition	174	gi|1092153018|emb|CZT41211.1|probable mismatched base pair and cruciform DNA recognition protein [Rhynchosporium secalis]	CZT41211	1.69e-79	83.7209	246.514	172	144	0		0		0		0
TRINITY_DN26422_c0_g1	NE1	NE2	7.5769	0.31244	4.22029e-13	8.65374e-12	0	1.64	0	0	0	0	0	0.135	2.85	1.878	1.776	3.098	TRINITY_DN26422_c0_g1	hypothetical protein LY89DRAFT_727314	306	gi|1069163744|ref|XP_018078637.1|hypothetical protein LY89DRAFT_727314 [Phialocephala scopiformis]gi|972547671|gb|KUJ24282.1|hypothetical protein LY89DRAFT_727314 [Phialocephala scopiformis]	XP_018078637, KUJ24282	1.8e-29	57.8313	125.946	249	144	0		0		0		0
TRINITY_DN19106_c0_g1	NE1	NE2	7.55831	0.29595	5.16162e-13	1.04309e-11	0	0	0	0	0	0	0	0	0	3.696	5.811	3.098	TRINITY_DN19106_c0_g1	60s ribosomal l13	209	gi|1131335481|gb|JAV18096.1|putative 60s ribosomal protein l13 [Haematobia irritans]	JAV18096	2.19e-134	97.1154	388.652	208	202	0		0		0		0
TRINITY_DN47953_c0_g1	NE1	NE2	7.55815	0.295894	2.90131e-14	6.88848e-13	0	0.217	0	0	0	0	0.106	0.093	0.273	3.012	3.018	2.268	TRINITY_DN47953_c0_g1	glycine-rich cell wall structural 1	314	gi|1028893183|gb|OAK95452.1|hypothetical protein IQ06DRAFT_258553 [Stagonospora sp. SRC1lsM3a]	OAK95452	2.63e-110	82.6667	335.109	300	248	0		0		0		0
TRINITY_DN5186_c0_g1	NE1	NE2	7.55807	0.295863	1.94684e-14	4.70837e-13	0	0.185	0	0	0	0	0	0	0.315	2.562	2.466	2.023	TRINITY_DN5186_c0_g1	hypothetical protein LEMA_P106680.1	363	gi|396475880|ref|XP_003839882.1|hypothetical protein LEMA_P106680.1 [Leptosphaeria maculans JN3]gi|312216453|emb|CBX96403.1|hypothetical protein LEMA_P106680.1 [Leptosphaeria maculans JN3]	XP_003839882, CBX96403	6.57e-06	46.6049	58.9214	324	151	0		0		0		0
TRINITY_DN36944_c1_g1	NE1	NE2	7.55799	0.295824	7.58409e-14	1.71182e-12	0	0.152	0	0	0	0	0.155	0	0.721	1.662	2.492	1.786	TRINITY_DN36944_c1_g1	actin cytoskeleton	354	gi|667837893|ref|XP_007783115.1|hypothetical protein W97_07053 [Coniosporium apollinis CBS 100218]gi|494831318|gb|EON67798.1|hypothetical protein W97_07053 [Coniosporium apollinis CBS 100218]	XP_007783115, EON67798	3.61e-140	78.3951	413.69	324	254	0		0		0		0
TRINITY_DN24760_c0_g1	NE1	NE2	7.55752	0.29563	7.56392e-13	1.49166e-11	0	2.259	0	0	0	0	0.957	0	1.384	3.263	6.389	5.798	TRINITY_DN24760_c0_g1	udp-glucose 4-epimerase	127	gi|1030139537|ref|XP_016758711.1|hypothetical protein SEPMUDRAFT_49896 [Sphaerulina musiva SO2202]gi|453082543|gb|EMF10590.1|hypothetical protein SEPMUDRAFT_49896 [Sphaerulina musiva SO2202]	XP_016758711, EMF10590	3.92e-36	69.0476	132.88	126	87	0		0		0		0
TRINITY_DN59712_c0_g1	NE1	NE2	7.53821	0.278761	1.46193e-13	3.1698e-12	0	0	0	0	0	0	0	0	0	4.077	4.94	2.988	TRINITY_DN59712_c0_g1 No TRANSDECODER pass										0		0		0		0
TRINITY_DN27432_c0_g1	NE1	NE2	7.53792	0.27864	4.58367e-14	1.06114e-12	0	0.912	0	0	0	0	0	0.135	1.16	4.588	3.44	3.521	TRINITY_DN27432_c0_g1	LEA domain-containing	163	gi|1092151534|emb|CZT42604.1|related to LEA domain protein [Rhynchosporium secalis]gi|1092173926|emb|CZT01808.1|uncharacterized protein RCO7_01987 [Rhynchosporium commune]	CZT42604, CZT01808	1.39e-42	72.549	150.984	153	111	0		0		0		0
TRINITY_DN51433_c0_g1	NE1	NE2	7.53784	0.278607	3.23444e-14	7.61608e-13	0	0	0	0	0	0	0	0	0.157	5.289	4.121	4.401	TRINITY_DN51433_c0_g1	---NA---	164	No Blast Hit							0		0		0		0
TRINITY_DN57190_c0_g1	NE1	NE2	7.53762	0.278517	1.00482e-12	1.94035e-11	0	0	0	0	0	0	0	0	0	3.116	1.561	2.641	TRINITY_DN57190_c0_g1	troponin T isoform X4	346	gi|939250823|ref|XP_014244990.1|PREDICTED: troponin T isoform X1 [Cimex lectularius]	XP_014244990	0	98.4076	574.318	314	309	0		0		0		0
TRINITY_DN4779_c0_g1	NE1	NE2	7.53755	0.278479	5.8695e-14	1.34066e-12	0	0	0	0	0	0	0	0	0	3.246	2.475	3.428	TRINITY_DN4779_c0_g1 No TRANSDECODER pass										0		0		0		0
TRINITY_DN26398_c1_g1	NE1	NE2	7.53739	0.27841	7.35988e-14	1.66701e-12	0	0.119	0	0	0	0	0.232	0.11	0.099	2.597	2.854	3.673	TRINITY_DN26398_c1_g1	hypothetical protein GLAREA_03304	189	gi|636768811|ref|XP_008086579.1|hypothetical protein GLAREA_03304 [Glarea lozoyensis ATCC 20868]gi|512198554|gb|EPE27389.1|hypothetical protein GLAREA_03304 [Glarea lozoyensis ATCC 20868]	XP_008086579, EPE27389	1.06e-22	58.6207	101.293	145	85	0		0		0		0
TRINITY_DN23528_c0_g1	NE1	NE2	7.52449	2.00709	5.42741e-33	7.10815e-31	0	0	0.083	0	0	0.102	0	0	0	8.44	8.019	9.378	TRINITY_DN23528_c0_g1	---NA---	187	No Blast Hit							0		0		0		0
TRINITY_DN819_c0_g1	NE1	NE2	7.51769	0.2613	5.94211e-14	1.35629e-12	0	0	0	0	0	0	0	0	0	2.649	2.087	1.854	TRINITY_DN819_c0_g1	conidiation-specific 6	377	gi|924127570|emb|CUA66730.1|hypothetical protein RSOLAG22IIIB_00177 [Rhizoctonia solani]	CUA66730	7.1e-29	49.5536	122.094	224	111	0		0		0		0
TRINITY_DN18155_c0_g1	NE1	NE2	7.51767	0.261294	4.24542e-14	9.86347e-13	0	0	0	0	0	0	0.454	0	2.759	5.748	6.751	4.884	TRINITY_DN18155_c0_g1 No TRANSDECODER pass										0		0		0		0
TRINITY_DN23559_c0_g2	NE1	NE2	7.51747	0.261204	5.68213e-14	1.30152e-12	0	0	0	0	0	0	0	0.084	0.572	2.995	2.328	2.607	TRINITY_DN23559_c0_g2	cathepsin L	334	gi|326501772|dbj|BAK02675.1|predicted protein [Hordeum vulgare subsp. vulgare]	BAK02675	0	91.5916	610.912	333	305	0		0		0		0
TRINITY_DN18692_c0_g1	NE1	NE2	7.51747	0.261204	5.66783e-14	1.29916e-12	0	0	0	0	0	0	0	0	0.108	3.809	2.819	3.165	TRINITY_DN18692_c0_g1	hypothetical protein TRIVIDRAFT_86410	139	gi|927429512|ref|XP_013960587.1|hypothetical protein TRIVIDRAFT_86410 [Trichoderma virens Gv29-8]gi|358388784|gb|EHK26377.1|hypothetical protein TRIVIDRAFT_86410 [Trichoderma virens Gv29-8]	XP_013960587, EHK26377	2.7e-36	67.8261	132.88	115	78	0		0		0		0
TRINITY_DN16496_c0_g1	NE1	NE2	7.51731	0.261134	3.06174e-14	7.24293e-13	0	0	0	0	0	0	0	0	0	5.627	6.398	6.415	TRINITY_DN16496_c0_g1 No TRANSDECODER pass										0		0		0		0
TRINITY_DN42593_c0_g1	NE1	NE2	7.51709	0.261038	7.54622e-14	1.70501e-12	0	0.076	0	0	0	0	0	0	0.199	1.653	1.819	2.268	TRINITY_DN42593_c0_g1	Nitrate transporter	375	gi|636749073|ref|XP_008076710.1|MFS general substrate transporter [Glarea lozoyensis ATCC 20868]gi|512207074|gb|EPE35892.1|MFS general substrate transporter [Glarea lozoyensis ATCC 20868]	XP_008076710, EPE35892	0	82.0375	536.184	373	306	0		0		0		0
TRINITY_DN31237_c0_g1	NE1	NE2	7.49842	1.98071	1.63944e-33	2.228e-31	0	0	0	0	0.171	0	0.232	0	0.439	14.465	17.606	15.463	TRINITY_DN31237_c0_g1 No TRANSDECODER pass										0		0		0		0
TRINITY_DN21501_c0_g1	NE1	NE2	7.49735	0.243811	4.30515e-13	8.8166e-12	0	0	0	0	0	0	0.3	0	0.53	9.392	8.398	5.247	TRINITY_DN21501_c0_g1 No TRANSDECODER pass										0		0		0		0
TRINITY_DN62237_c0_g1	NE1	NE2	7.49709	0.243707	1.64781e-13	3.54913e-12	0	0	0	0	0	0	0	0	0	2.45	3.388	2.167	TRINITY_DN62237_c0_g1	isoform E	172	gi|968061112|ref|XP_015021774.1|uncharacterized protein Dmoj_GI23663, isoform L [Drosophila mojavensis]gi|1060152113|ref|XP_017874058.1|PREDICTED: uncharacterized protein LOC108621324 isoform X4 [Drosophila arizonae]gi|946587858|gb|KRG00668.1|uncharacterized protein Dmoj_GI23663, isoform L [Drosophila mojavensis]	XP_015021774, XP_017874058, KRG00668	2.74e-101	94.5122	301.597	164	155	0		0		0		0
TRINITY_DN42891_c0_g1	NE1	NE2	7.49672	0.243552	2.74201e-14	6.54375e-13	0	0	0	0	0	0	0	0	0	2.277	1.992	2.226	TRINITY_DN42891_c0_g1	heme oxygenase	353	gi|1029186676|gb|OAL51241.1|heme oxygenase-like protein [Pyrenochaeta sp. DS3sAY3a]	OAL51241	1.3e-179	93.5018	512.301	277	259	0		0		1	93.5018	0
TRINITY_DN22280_c0_g1	NE1	NE2	7.49671	0.243547	3.81942e-14	8.91839e-13	0	0	0	0	0	0	0	0	0	3.93	4.923	4.613	TRINITY_DN22280_c0_g1 No TRANSDECODER pass										0		0		0		0
TRINITY_DN36440_c0_g6	NE1	NE2	7.49649	0.243452	5.69542e-14	1.30365e-12	0	0.195	0	0	0	0	0.184	0	0.655	4.12	4.544	5.442	TRINITY_DN36440_c0_g6 No TRANSDECODER pass										0		0		0		0
TRINITY_DN28443_c0_g2	NE1	NE2	7.49615	0.243322	6.69321e-13	1.32882e-11	0	0	0	0	0	0	0.348	0	0.166	3.506	3.897	5.899	TRINITY_DN28443_c0_g2 No TRANSDECODER pass										0		0		0		0
TRINITY_DN28964_c1_g2	NE1	NE2	7.47622	0.225912	2.04999e-13	4.34903e-12	0	0.141	0	0	0	0	0	0	0.24	3.532	2.759	2.201	TRINITY_DN28964_c1_g2 No TRANSDECODER pass										0		0		0		0
TRINITY_DN56180_c0_g1	NE1	NE2	7.47599	0.225816	1.57665e-13	3.40262e-12	0	0	0	0	0	0	0	0	0.091	3.16	2.147	2.319	TRINITY_DN56180_c0_g1	hypothetical protein IQ07DRAFT_586431	238	gi|1029187530|gb|OAL52094.1|hypothetical protein IQ07DRAFT_586431 [Pyrenochaeta sp. DS3sAY3a]	OAL52094	1.39e-137	91.1765	399.053	238	217	0		0		1	91.1765	0
TRINITY_DN5727_c0_g1	NE1	NE2	7.47581	0.225741	7.98731e-14	1.79535e-12	0	0	0	0	0	0	0	0	0	2.614	3.518	3.089	TRINITY_DN5727_c0_g1 No TRANSDECODER pass										0		0		0		0
TRINITY_DN3726_c0_g1	NE1	NE2	7.47568	0.225689	9.42546e-13	1.83097e-11	0	0.782	0.083	0	0	0	0	0.084	0.331	2.935	1.578	2.564	TRINITY_DN3726_c0_g1	Acyl- N-acyltransferase	230	gi|827066933|ref|XP_008094973.1|acetyltransferase [Colletotrichum graminicola M1.001]gi|310795492|gb|EFQ30953.1|acetyltransferase [Colletotrichum graminicola M1.001]	XP_008094973, EFQ30953	4.93e-14	48.2759	78.5666	203	98	0		0		0		0
TRINITY_DN16694_c0_g1	NE1	NE2	7.47497	0.225421	4.15275e-12	7.38266e-11	0	0	0	0	0	0	0	0	0.191	4.389	4.147	7.854	TRINITY_DN16694_c0_g1	hypothetical protein MBM_01030	166	gi|597571725|ref|XP_007288919.1|hypothetical protein MBM_01030 [Marssonina brunnea f. sp. 'multigermtubi' MB_m1]gi|406867310|gb|EKD20348.1|hypothetical protein MBM_01030 [Marssonina brunnea f. sp. 'multigermtubi' MB_m1]	XP_007288919, EKD20348	3.43e-11	70.7692	70.0922	65	46	0		0		0		0
TRINITY_DN38344_c0_g1	NE1	NE2	7.45512	0.207916	9.36313e-13	1.81995e-11	0	0.402	0	0	0	0	0.097	0.084	0.166	6.129	4.665	3.318	TRINITY_DN38344_c0_g1	hypothetical protein sscle_10g079930	144	gi|1095456268|gb|APA13223.1|hypothetical protein sscle_10g079930 [Sclerotinia sclerotiorum 1980 UF-70]	APA13223	7.99e-18	55.6338	86.6557	142	79	0		0		0		0
TRINITY_DN21104_c0_g1	NE1	NE2	7.45493	0.207849	1.66767e-13	3.58715e-12	0	0.326	0	0	0	0	0	0.143	0.423	4.605	4.078	3.115	TRINITY_DN21104_c0_g1 No TRANSDECODER pass										0		0		0		0
TRINITY_DN22634_c0_g1	NE1	NE2	7.45468	0.20774	1.34177e-12	2.55755e-11	0	0.956	0	0	0	0	0.396	0	0.232	2.346	4.397	3.005	TRINITY_DN22634_c0_g1	---NA---	194	No Blast Hit							0		0		0		0
TRINITY_DN52935_c0_g1	NE1	NE2	7.45405	0.207493	1.43877e-12	2.72804e-11	0	0.185	0	0	0	0	0	0	0	4.536	2.957	5.586	TRINITY_DN52935_c0_g1 No TRANSDECODER pass										0		0		0		0
TRINITY_DN60851_c0_g1	NE1	NE2	7.45396	0.207454	9.30863e-13	1.81045e-11	0	0	0	0	0	0	0	0	0	2.207	2.595	3.8	TRINITY_DN60851_c0_g1	high affinity glucose transporter ght1	231	gi|1029184589|gb|OAL49158.1|monosaccharide transporter-like protein [Pyrenochaeta sp. DS3sAY3a]	OAL49158	1.24e-154	96.5368	454.521	231	223	0		0		1	96.5368	0
TRINITY_DN27011_c0_g1	NE1	NE2	7.4336	0.189651	1.36629e-12	2.60125e-11	0	0.391	0	0	0	0	0.097	0.531	0.423	2.554	2.871	1.557	TRINITY_DN27011_c0_g1	cell surface	312	gi|1066280889|ref|XP_018036974.1|hypothetical protein CC84DRAFT_1162968 [Paraphaeosphaeria sporulosa]gi|1027146160|gb|OAG06609.1|hypothetical protein CC84DRAFT_1162968 [Paraphaeosphaeria sporulosa]	XP_018036974, OAG06609	6e-115	68.984	350.517	374	258	0		0		0		0
TRINITY_DN36543_c0_g6	NE1	NE2	7.43342	0.189589	3.22069e-13	6.68422e-12	0	0.326	0	0	0	0	0.319	0	0	8.7	8.458	5.704	TRINITY_DN36543_c0_g6 No TRANSDECODER pass										0		0		0		0
TRINITY_DN40270_c0_g1	NE1	NE2	7.43317	0.189488	9.21565e-14	2.04596e-12	0	0	0	0	0	0	0	0	0	3.411	3.725	3.03	TRINITY_DN40270_c0_g1	60S ribosomal L13a	213	gi|557777195|ref|XP_005188233.1|PREDICTED: 60S ribosomal protein L13a [Musca domestica]	XP_005188233	7.38e-142	99.0244	407.912	205	203	0		0		0		0
TRINITY_DN3714_c0_g1	NE1	NE2	7.43309	0.189454	1.15265e-13	2.51769e-12	0	0	0	0	0	0	0.164	0	0.588	3.714	4.647	3.809	TRINITY_DN3714_c0_g1	ferritin	186	gi|326498465|dbj|BAJ98660.1|predicted protein [Hordeum vulgare subsp. vulgare]	BAJ98660	3.45e-117	96.1538	343.584	182	175	0		0		0		0
TRINITY_DN610_c0_g1	NE1	NE2	7.43303	0.189426	7.01907e-14	1.59315e-12	0	0	0	0	0	0	0	0	0	5.454	4.984	5.104	TRINITY_DN610_c0_g1 No TRANSDECODER pass										0		0		0		0
TRINITY_DN42938_c0_g1	NE1	NE2	7.43288	0.189366	1.28892e-12	2.46404e-11	0	0	0	0	0	0	0	0	0	5.808	3.233	5.053	TRINITY_DN42938_c0_g1 No TRANSDECODER pass										0		0		0		0
TRINITY_DN1711_c0_g1	NE1	NE2	7.4328	0.189325	1.10606e-13	2.42575e-12	0	0	0	0	0	0	0	0	0.53	3.367	3.544	4.122	TRINITY_DN1711_c0_g1	40S ribosomal S8	208	gi|936718560|ref|XP_014237205.1|PREDICTED: 40S ribosomal protein S8 [Trichogramma pretiosum]	XP_014237205	7.51e-112	86.5385	331.643	208	180	0		0		0		0
TRINITY_DN3712_c0_g2	NE1	NE2	7.43278	0.189352	1.08109e-05	5.42717e-05	0	0	2.825	0	0	0	1.789	1.864	0	4.752	0	2.835	TRINITY_DN3712_c0_g2	nucleosome assembly 1 4	241	gi|359482848|ref|XP_002280211.2|PREDICTED: nucleosome assembly protein 1;4 [Vitis vinifera]gi|297743095|emb|CBI35962.3|unnamed protein product, partial [Vitis vinifera]	XP_002280211, CBI35962	1.05e-168	100	483.797	241	241	0		0		0		1	100
TRINITY_DN13565_c0_g1	NE1	NE2	7.41168	0.171126	1.40034e-12	2.66451e-11	0	0	0	0	0	0	0	0	0	3.125	3.13	1.828	TRINITY_DN13565_c0_g1	uvi-1	294	gi|1070560902|ref|XP_018381553.1|hypothetical protein CC77DRAFT_1024567 [Alternaria alternata]gi|1027155743|gb|OAG16132.1|hypothetical protein CC77DRAFT_1024567 [Alternaria alternata]	XP_018381553, OAG16132	9.25e-11	50	70.0922	174	87	1	50	0		0		0
TRINITY_DN7240_c0_g1	NE1	NE2	7.4111	0.170898	1.13972e-13	2.49111e-12	0	0	0	0	0	0	0	0	0	3.004	2.613	2.81	TRINITY_DN7240_c0_g1 No TRANSDECODER pass										0		0		0		0
TRINITY_DN21725_c0_g1	NE1	NE2	7.41085	0.170793	3.8139e-13	7.86012e-12	0	0	0	0	0	0	0	0	0	1.679	2.268	2.412	TRINITY_DN21725_c0_g1	PEP-CTERM sorting domain-containing	363	gi|499715241|ref|WP_011395975.1|type IV secretion protein Rhs [Hahella chejuensis]gi|83632937|gb|ABC28904.1|Rhs family protein [Hahella chejuensis KCTC 2396]	WP_011395975, ABC28904	8.53e-05	41.9847	55.8398	262	110	0		0		0		0
TRINITY_DN6161_c0_g1	NE1	NE2	7.41009	0.170538	3.74404e-11	5.64347e-10	0	0	0	0	0	0	0	0	0	3.307	2.268	5.552	TRINITY_DN6161_c0_g1 No TRANSDECODER pass										0		0		0		0
TRINITY_DN21735_c0_g1	NE1	NE2	7.38915	0.152237	8.67333e-11	1.21899e-09	0	0	0	0	0	0	0	0	0	7.67	2.759	4.257	TRINITY_DN21735_c0_g1	GD17926	175	gi|194196611|gb|EDX10187.1|GD17926 [Drosophila simulans]	EDX10187	0.000293	45.8824	50.8322	170	78	0		0		0		0
TRINITY_DN20565_c0_g1	NE1	NE2	7.38909	0.152228	4.67269e-13	9.5153e-12	0	0.152	0	0	0	0	0	0	0.381	2.761	2.362	2.107	TRINITY_DN20565_c0_g1	---NA---	210	No Blast Hit							0		0		0		0
TRINITY_DN47456_c0_g1	NE1	NE2	7.38902	0.152197	9.43288e-13	1.83132e-11	0	0	0	0	0	0	0	0	0	3.22	2.035	2.336	TRINITY_DN47456_c0_g1	meiotic expression up-regulated 14	273	gi|1029187397|gb|OAL51961.1|hypothetical protein IQ07DRAFT_610705 [Pyrenochaeta sp. DS3sAY3a]	OAL51961	0	96.7033	518.079	273	264	0		0		1	96.7033	0
TRINITY_DN13519_c0_g1	NE1	NE2	7.38891	0.152155	1.56346e-13	3.37865e-12	0	0	0	0	0	0	0	0	0	3.731	4.294	3.826	TRINITY_DN13519_c0_g1 No TRANSDECODER pass										0		0		0		0
TRINITY_DN28162_c1_g2	NE1	NE2	7.38889	0.152146	6.54284e-08	5.26279e-07	0	0	0	0	0	0	0	0.329	0	7.583	0.802	4.291	TRINITY_DN28162_c1_g2	---NA---	195	No Blast Hit							0		0		0		0
TRINITY_DN62302_c0_g1	NE1	NE2	7.38876	0.152091	1.52952e-13	3.30971e-12	0	0	0	0	0	0	0	0	0	4.709	4.949	5.29	TRINITY_DN62302_c0_g1 No TRANSDECODER pass										0		0		0		0
TRINITY_DN41234_c0_g1	NE1	NE2	7.36683	0.133327	1.86286e-11	3.01023e-10	0	0	0	0	0	0	0	0	0	4.77	8.708	4.113	TRINITY_DN41234_c0_g1 No TRANSDECODER pass										0		0		0		0
TRINITY_DN11613_c0_g1	NE1	NE2	7.36682	0.133339	2.06253e-12	3.83463e-11	0	0	0	0	0	0	0	0	0	4.19	3.552	2.361	TRINITY_DN11613_c0_g1	tropomyosin	126	gi|42559585|sp|Q25145.1|TPM_HALRURecName: Full=Tropomyosingi|407417|emb|CAA53028.1|tropomyosin [Haliotis rufescens]	Q25145, CAA53028	2.6e-56	88.0952	188.734	126	111	0		0		0		0
TRINITY_DN16926_c1_g2	NE1	NE2	7.36663	0.133272	6.47927e-13	1.28792e-11	0	0	0	0	0	0	0	0	0	3.307	2.802	2.192	TRINITY_DN16926_c1_g2	period circadian	274	gi|631244193|ref|XP_007917018.1|putative period circadian protein [Phaeoacremonium minimum UCRPA7]gi|500254612|gb|EON98201.1|putative period circadian protein [Phaeoacremonium minimum UCRPA7]	XP_007917018, EON98201	1.76e-46	48.1366	170.629	322	155	0		0		0		0
TRINITY_DN12922_c0_g1	NE1	NE2	7.36622	0.133101	3.06371e-13	6.38699e-12	0	0.326	0.148	0	0	0	0	0	0.414	3.229	4.061	3.792	TRINITY_DN12922_c0_g1	superoxide dismutase	154	gi|597588397|ref|XP_007297255.1|superoxide dismutase Cu-Zn [Marssonina brunnea f. sp. 'multigermtubi' MB_m1]gi|406859434|gb|EKD12500.1|superoxide dismutase Cu-Zn [Marssonina brunnea f. sp. 'multigermtubi' MB_m1]	XP_007297255, EKD12500	6.87e-96	94.8052	286.574	154	146	0		0		0		0
TRINITY_DN51979_c0_g1	NE1	NE2	7.36598	0.133002	6.04381e-13	1.20968e-11	0	0	0	0	0	0	0	0	0	1.489	1.845	2.141	TRINITY_DN51979_c0_g1	Stress response ish1	405	gi|972123577|gb|KUI52536.1|Stress response protein ish1 [Valsa mali var. pyri]gi|972136764|gb|KUI63590.1|Stress response protein ish1 [Valsa mali]	KUI52536, KUI63590	0	88.6139	613.994	404	358	0		0		0		0
TRINITY_DN9415_c0_g1	NE1	NE2	7.36581	0.132938	1.18951e-12	2.27936e-11	0	0	0	0	0	0	0	0	0.804	4.917	4.828	7.44	TRINITY_DN9415_c0_g1 No TRANSDECODER pass										0		0		0		0
TRINITY_DN31443_c0_g1	NE1	NE2	7.3544	1.84212	4.27089e-30	4.53328e-28	0	0.25	0	0.08	0	0	0.242	0.143	1.607	7.696	5.673	7.177	TRINITY_DN31443_c0_g1	hypothetical protein AOQ84DRAFT_284320	312	gi|1046807473|gb|OCL12843.1|hypothetical protein AOQ84DRAFT_284320 [Glonium stellatum]	OCL12843	2.77e-110	70.3947	335.109	304	214	0		0		0		0
TRINITY_DN16374_c0_g1	NE1	NE2	7.34386	0.114051	3.25321e-11	4.96076e-10	0	0	0	0	0	0	0	0	0.108	2.104	4.078	1.93	TRINITY_DN16374_c0_g1	Nascent polypeptide-associated complex subunit alpha	251	gi|762133645|ref|XP_011450032.1|PREDICTED: nascent polypeptide-associated complex subunit alpha-like [Crassostrea gigas]	XP_011450032	3.83e-63	75	209.149	176	132	0		0		0		0
TRINITY_DN39730_c0_g1	NE1	NE2	7.34386	0.114052	1.74357e-11	2.83581e-10	0	0	0	0	0	0	0	0.16	0.464	3.341	5.906	2.886	TRINITY_DN39730_c0_g1	hypothetical protein VM1G_11525	129	gi|972142800|gb|KUI69049.1|hypothetical protein VM1G_11525 [Valsa mali]	KUI69049	5.28e-05	75	52.373	48	36	0		0		0		0
TRINITY_DN34769_c1_g3	NE1	NE2	7.3435	0.11393	3.59169e-13	7.41627e-12	0	0.478	0	0	0	0	0	0.143	0.539	3.939	3.432	3.182	TRINITY_DN34769_c1_g3	glutamine synthetase	222	gi|1092152614|emb|CZT41478.1|glutamine synthetase [Rhynchosporium secalis]gi|1092161783|emb|CZS99418.1|glutamine synthetase [Rhynchosporium agropyri]gi|1092180168|emb|CZS88005.1|glutamine synthetase [Rhynchosporium commune]	CZT41478, CZS99418, CZS88005	3.05e-156	96.8468	450.669	222	215	0		0		0		0
TRINITY_DN23062_c0_g3	NE1	NE2	7.34333	0.113859	2.98564e-13	6.23624e-12	0	0	0	0	0	0	0	0	0.249	2.017	2.337	2.175	TRINITY_DN23062_c0_g3 No TRANSDECODER pass										0		0		0		0
TRINITY_DN47238_c0_g1	NE1	NE2	7.34332	0.113855	1.28888e-12	2.46404e-11	0	0	0	0	0	0	0	0	0	2.874	4.501	3.69	TRINITY_DN47238_c0_g1	60S ribosomal L23a	203	gi|667300088|ref|XP_008580847.1|PREDICTED: 60S ribosomal protein L23a [Galeopterus variegatus]	XP_008580847	1.17e-63	88.3721	206.838	129	114	0		0		0		0
TRINITY_DN23082_c1_g1	NE1	NE2	7.34332	0.113855	1.29141e-12	2.46736e-11	0	0	0	0	0	0	0	0	0	3.212	5.027	4.122	TRINITY_DN23082_c1_g1 No TRANSDECODER pass										0		0		0		0
TRINITY_DN94_c0_g2	NE1	NE2	7.34327	0.113838	2.73559e-11	4.25944e-10	0	0	0	0	0	0	0	0	0	5.54	2.449	4.257	TRINITY_DN94_c0_g2 No TRANSDECODER pass										0		0		0		0
TRINITY_DN8301_c0_g1	NE1	NE2	7.32074	0.0945947	2.04448e-11	3.27277e-10	0	0	0	0	0	0	0	0	0	5.8	4.147	2.632	TRINITY_DN8301_c0_g1	60S ribosomal L27	144	gi|929357089|ref|XP_014087781.1|PREDICTED: 60S ribosomal protein L27 [Bactrocera oleae]	XP_014087781	7.62e-76	97.0803	234.958	137	133	0		0		0		0
TRINITY_DN62055_c0_g1	NE1	NE2	7.32023	0.0944164	2.28525e-12	4.21493e-11	0	0	0	0	0	0	0	0	0	2.355	3.604	2.438	TRINITY_DN62055_c0_g1	60S ribosomal L6	223	gi|751802493|ref|XP_011211339.1|PREDICTED: 60S ribosomal protein L6 [Bactrocera dorsalis]gi|1098634698|ref|XP_018785001.1|PREDICTED: 60S ribosomal protein L6 [Bactrocera latifrons]	XP_011211339, XP_018785001	1.09e-124	87.4439	366.696	223	195	0		0		0		0
TRINITY_DN23082_c0_g1	NE1	NE2	7.32015	0.0943836	1.42104e-12	2.70231e-11	0	0	0	0	0	0	0	0	0	4.233	6.242	4.63	TRINITY_DN23082_c0_g1 No TRANSDECODER pass										0		0		0		0
TRINITY_DN18429_c0_g1	NE1	NE2	7.31974	0.0942185	1.36023e-12	2.59121e-11	0	0	0	0	0	0	0	0	0	2.034	2.673	2.979	TRINITY_DN18429_c0_g1	60S ribosomal L23a	273	gi|906460599|gb|KNC23282.1|hypothetical protein FF38_10722 [Lucilia cuprina]	KNC23282	1.95e-113	84.9817	340.502	273	232	0		0		0		0
TRINITY_DN29331_c0_g1	NE1	NE2	7.29717	0.0748244	1.62583e-10	2.15538e-09	0	0	0	0	0	0	0	0	0	6.614	3.63	2.48	TRINITY_DN29331_c0_g1	hypothetical protein IQ07DRAFT_602405	171	gi|1029183104|gb|OAL47677.1|hypothetical protein IQ07DRAFT_602405 [Pyrenochaeta sp. DS3sAY3a]	OAL47677	2.01e-59	92.5676	194.126	148	137	0		0		1	92.5676	0
TRINITY_DN53422_c0_g1	NE1	NE2	7.29651	0.0746138	6.3325e-13	1.26106e-11	0	0	0	0	0	0	0	0	0	2.251	2.207	1.845	TRINITY_DN53422_c0_g1 No TRANSDECODER pass										0		0		0		0
TRINITY_DN9612_c0_g1	NE1	NE2	7.29644	0.0745822	6.23411e-13	1.24223e-11	0	0	0	0	0	0	0	0	0.464	6.466	5.596	5.459	TRINITY_DN9612_c0_g1 No TRANSDECODER pass										0		0		0		0
TRINITY_DN12847_c0_g1	NE1	NE2	7.29644	0.0745822	6.21848e-13	1.23988e-11	0	1.825	0	0	0	0	0.135	0	0.356	3.324	2.88	2.81	TRINITY_DN12847_c0_g1	non-histone chromosomal 6	103	gi|1092178535|emb|CZS90348.1|related to NHP6B-nonhistone chromosomal protein [Rhynchosporium commune]	CZS90348	1.53e-56	95.098	186.422	102	97	0		0		0		0
TRINITY_DN8805_c0_g1	NE1	NE2	7.29643	0.0745795	5.23301e-13	1.05505e-11	0	0	0	0	0	0	0	0	0	2.64	2.776	2.454	TRINITY_DN8805_c0_g1 No TRANSDECODER pass										0		0		0		0
TRINITY_DN62020_c0_g1	NE1	NE2	7.29637	0.0745519	1.80161e-12	3.3766e-11	0	0	0	0	0	0	0	0	0.116	3.471	2.319	2.827	TRINITY_DN62020_c0_g1 No TRANSDECODER pass										0		0		0		0
TRINITY_DN25148_c1_g1	NE1	NE2	7.29635	0.0745466	4.61127e-13	9.40202e-12	0	0.272	0.241	0	0	0	0.532	0.202	0.389	5.263	5.13	5.171	TRINITY_DN25148_c1_g1 No TRANSDECODER pass										0		0		0		0
TRINITY_DN2377_c0_g1	NE1	NE2	7.29634	0.0745427	1.01921e-12	1.96579e-11	0	0	0	0	0	0	0	0	0	2.19	2.975	2.522	TRINITY_DN2377_c0_g1	hypothetical protein SNOG_07065	265	gi|169607999|ref|XP_001797419.1|hypothetical protein SNOG_07065 [Parastagonospora nodorum SN15]gi|111064596|gb|EAT85716.1|hypothetical protein SNOG_07065 [Parastagonospora nodorum SN15]	XP_001797419, EAT85716	1.76e-140	88.2353	410.223	272	240	0		0		0		0
TRINITY_DN43475_c0_g1	NE1	NE2	7.29612	0.0744466	8.20762e-13	1.61175e-11	0	0	0	0	0	0	0	0	0	2.216	2.095	2.615	TRINITY_DN43475_c0_g1	glycosyltransferase family 1	313	gi|1029189577|gb|OAL54138.1|hypothetical protein IQ07DRAFT_584720 [Pyrenochaeta sp. DS3sAY3a]	OAL54138	4.22e-159	87.0968	465.307	310	270	0		0		1	87.0968	0
TRINITY_DN6770_c0_g1	NE1	NE2	7.29612	0.0744492	1.42364e-12	2.70367e-11	0	0	0	0	0	0	0	0	0	3.012	2.293	3.225	TRINITY_DN6770_c0_g1	hypothetical protein FAVg107411	167	gi|751351295|gb|KIL89017.1|hypothetical protein FAVg107411 [Fusarium avenaceum]	KIL89017	2.11e-17	53.0864	86.6557	162	86	0		0		0		0
TRINITY_DN24299_c0_g1	NE1	NE2	7.29603	0.074415	1.71885e-12	3.23268e-11	0	0	0	0	0	0	0	0	0	3.116	2.492	3.656	TRINITY_DN24299_c0_g1	---NA---	242	No Blast Hit							0		0		0		0
TRINITY_DN47702_c0_g1	NE1	NE2	7.2958	0.0743545	1.32357e-10	1.78751e-09	0	0	0	0	0	0	0	0	0	2.692	1.121	2.852	TRINITY_DN47702_c0_g1	60s ribosomal l5	298	gi|1131333919|gb|JAV17315.1|putative 60s ribosomal protein l5 [Haematobia irritans]	JAV17315	0	97.3154	580.482	298	290	0		0		0		0
TRINITY_DN12321_c0_g1	NE1	NE2	7.29573	0.0743163	1.71588e-11	2.79497e-10	0	0	0.157	0	0	0	0.164	0	0.141	3.67	2.388	4.841	TRINITY_DN12321_c0_g1	period circadian	210	gi|758193205|ref|XP_011318979.1|hypothetical protein FGSG_10051 [Fusarium graminearum PH-1]gi|558866634|gb|ESU16717.1|hypothetical protein FGSG_10051 [Fusarium graminearum PH-1]gi|596541678|gb|EYB22244.1|hypothetical protein FG05_10051 [Fusarium graminearum]gi|699044399|emb|CEF75386.1|unnamed protein product [Fusarium graminearum]	XP_011318979, ESU16717, EYB22244, CEF75386	1.6e-73	71.1207	239.965	232	165	0		0		0		0
TRINITY_DN20836_c0_g1	NE1	NE2	7.29557	0.0742715	8.07233e-11	1.14393e-09	0	0	0.111	0	0	0	0	0.101	0.099	1.394	2.664	3.47	TRINITY_DN20836_c0_g1	---NA---	249	No Blast Hit							0		0		0		0
TRINITY_DN34626_c0_g1	NE1	NE2	7.29149	1.78298	1.13939e-30	1.28498e-28	0	2.237	0	0.08	0	0	0.222	0	0.787	5.982	6.57	5.925	TRINITY_DN34626_c0_g1	copper radical oxidase	379	gi|1092175030|emb|CZS99661.1|uncharacterized protein RCO7_07952 [Rhynchosporium commune]	CZS99661	8.89e-94	63.7795	306.605	381	243	0		0		0		0
TRINITY_DN36449_c0_g2	NE1	NE2	7.28574	2.54147	6.57752e-43	1.36075e-40	0	0	0	0	0	0.154	0	0	0.795	9.6	7.441	8.074	TRINITY_DN36449_c0_g2	Elongation factor 1-alpha	465	gi|199588908|tpg|DAA05867.1|TPA_inf: eukaryotic translation elongation factor 1A [Xiphinema index]gi|199600276|tpg|DAA05875.1|TPA_inf: eukaryotic translation elongation factor 1A [Xiphinema index]	DAA05867, DAA05875	0	92.043	831.632	465	428	0		0		0		0
TRINITY_DN52388_c0_g1	NE1	NE2	7.27266	0.0546247	5.11916e-12	9.00706e-11	0	0	0	0	0	0	0	0	0	2.303	3.035	1.777	TRINITY_DN52388_c0_g1	facilitated glucose transporter	277	gi|1029180758|gb|OAL45338.1|putative facilitated glucose transporter [Pyrenochaeta sp. DS3sAY3a]	OAL45338	0	98.917	553.132	277	274	0		0		1	98.917	0
TRINITY_DN18051_c0_g2	NE1	NE2	7.27248	0.0545415	5.3507e-10	6.5139e-09	0	0	0	0	0	0	0	0	0	5.471	1.655	3.182	TRINITY_DN18051_c0_g2	heme peroxidase	225	gi|1092164761|emb|CZS94127.1|uncharacterized protein RAG0_04170 [Rhynchosporium agropyri]	CZS94127	2.7e-33	71.7241	137.117	145	104	0		0		0		0
TRINITY_DN3437_c0_g1	NE1	NE2	7.27248	0.054556	3.56073e-12	6.42157e-11	0	0.282	0	0	0	0	0	0.245	0.356	2.545	3.742	2.488	TRINITY_DN3437_c0_g1	PRY2 [	200	gi|1065005612|gb|ODV93974.1|hypothetical protein PACTADRAFT_19980, partial [Pachysolen tannophilus NRRL Y-2460]	ODV93974	8.5e-35	64.7482	133.265	139	90	0		0		0		0
TRINITY_DN5630_c0_g1	NE1	NE2	7.2723	0.0544846	2.46029e-11	3.871e-10	0	0	0	0	0	0	0.222	0	1.955	1.61	3.354	2.302	TRINITY_DN5630_c0_g1	Cathepsin L	295	gi|403376023|gb|EJY87990.1|Cathepsin L [Oxytricha trifallax]	EJY87990	9.18e-97	68.2432	301.597	296	202	0		0		0		0
TRINITY_DN12882_c0_g1	NE1	NE2	7.27224	0.0544635	1.1506e-12	2.20612e-11	0	0	0	0	0	0	0	0	0.199	4.848	3.639	4.511	TRINITY_DN12882_c0_g1	60S ribosomal L10	144	gi|674560880|emb|CDS24780.1|60S ribosomal protein L10 [Echinococcus granulosus]	CDS24780	2.81e-75	86.1111	236.113	144	124	0		0		0		0
TRINITY_DN31496_c1_g1	NE1	NE2	7.27223	0.0544595	6.6717e-13	1.32536e-11	0	0	0	0	0	0	0.667	0	0	3.48	3.664	3.58	TRINITY_DN31496_c1_g1 No TRANSDECODER pass										0		0		0		0
TRINITY_DN6083_c0_g1	NE1	NE2	7.27222	0.0544555	1.91817e-12	3.57853e-11	0	0	0	0	0	0	0	0	0	1.982	2.863	2.429	TRINITY_DN6083_c0_g1 No TRANSDECODER pass										0		0		0		0
TRINITY_DN12117_c0_g1	NE1	NE2	7.27214	0.0544212	2.94888e-12	5.36682e-11	0	0	0.241	0	0	0	0	0	0.315	2.926	4.742	3.563	TRINITY_DN12117_c0_g1	60S ribosomal L3	144	gi|1061125966|ref|XP_017888099.1|PREDICTED: 60S ribosomal protein L3 [Ceratina calcarata]	XP_017888099	1.57e-79	91.6667	253.447	144	132	0		0		0		0
TRINITY_DN63781_c0_g1	NE1	NE2	7.27214	0.0544212	2.94944e-12	5.36682e-11	0	0	0	0	0	0	0	0	0	3.878	5.949	5.307	TRINITY_DN63781_c0_g1	related to DNA damage-responsive 48	113	gi|927421936|ref|XP_013956799.1|hypothetical protein TRIVIDRAFT_28324 [Trichoderma virens Gv29-8]gi|358384986|gb|EHK22583.1|hypothetical protein TRIVIDRAFT_28324 [Trichoderma virens Gv29-8]	XP_013956799, EHK22583	1.3e-23	62.8319	98.9821	113	71	0		0		0		0
TRINITY_DN52002_c0_g1	NE1	NE2	7.27199	0.0543604	1.42395e-12	2.70367e-11	0	0	0	0	0	0	0	0	0.116	2.744	2.457	3.25	TRINITY_DN52002_c0_g1	Alt a 1 major	195	gi|1020697264|gb|KZM18300.1|hypothetical protein ST47_g10580 [Ascochyta rabiei]	KZM18300	1.72e-75	83.6478	236.498	159	133	0		0		0		0
TRINITY_DN62426_c0_g1	NE1	NE2	7.27199	0.0543577	1.42426e-12	2.70367e-11	0	0	0	0	0	0	0	0	0	3.073	3.44	4.071	TRINITY_DN62426_c0_g1 No TRANSDECODER pass										0		0		0		0
TRINITY_DN15959_c0_g1	NE1	NE2	7.27191	0.054326	2.06613e-12	3.83913e-11	0	0	0	0	0	0	0	0	0	2.493	2.354	3.242	TRINITY_DN15959_c0_g1	ribosomal S6	256	gi|557751433|ref|XP_005175472.1|PREDICTED: 40S ribosomal protein S6 [Musca domestica]	XP_005175472	4.02e-164	99.1597	467.618	238	236	0		0		0		0
TRINITY_DN16936_c0_g1	NE1	NE2	7.2719	0.0543247	2.06846e-12	3.84126e-11	0	0	0	0	0	0	0	0	0	1.307	1.388	1.811	TRINITY_DN16936_c0_g1 No TRANSDECODER pass										0		0		0		0
TRINITY_DN23493_c0_g1	NE1	NE2	7.27189	0.054322	3.51132e-12	6.3395e-11	0	0	0	0	0	0	0	0	0	2.554	3.147	4.308	TRINITY_DN23493_c0_g1 No TRANSDECODER pass										0		0		0		0
TRINITY_DN59224_c0_g1	NE1	NE2	7.27161	0.0542256	1.22886e-11	2.04056e-10	0	0	0	0	0	0	0	0	0	4.077	3.604	6.339	TRINITY_DN59224_c0_g1	40S ribosomal S20	120	gi|906472265|gb|KNC32424.1|40S ribosomal protein S20 [Lucilia cuprina]	KNC32424	3.07e-77	98.3333	236.498	120	118	0		0		0		0
TRINITY_DN33768_c0_g3	NE1	NE2	7.25025	0.0347733	1.44086e-05	7.0417e-05	0	0	0	0	0	0	0	0	3.571	4.216	2.742	0	TRINITY_DN33768_c0_g3	NAD(P)H-quinone oxidoreductase subunit chloroplastic	119	gi|731391516|ref|XP_002275876.3|PREDICTED: NAD(P)H-quinone oxidoreductase subunit N, chloroplastic [Vitis vinifera]	XP_002275876	7.81e-79	100	243.817	119	119	0		0		0		1	100
TRINITY_DN2830_c0_g1	NE1	NE2	7.24836	0.0343298	2.66999e-11	4.16129e-10	0	0.185	0	0	0	0	0	0	0.307	2.554	1.871	1.244	TRINITY_DN2830_c0_g1	histidine containing phosphotransmitter	190	gi|1046765542|gb|OCK74451.1|putative multistep phosphorelay regulator 1 [Lepidopterella palustris CBS 459.81]	OCK74451	5.66e-65	87.1212	208.764	132	115	0		0		0		0
TRINITY_DN62429_c0_g1	NE1	NE2	7.24804	0.0342236	2.27507e-12	4.19854e-11	0	0	0	0	0	0	0.097	0.084	0	2.225	2.233	1.659	TRINITY_DN62429_c0_g1	HAD superfamily hydrolase	277	gi|1029180055|gb|OAL44638.1|HAD-superfamily hydrolase [Pyrenochaeta sp. DS3sAY3a]	OAL44638	0	97.8339	561.992	277	271	0		0		1	97.8339	0
TRINITY_DN23824_c0_g2	NE1	NE2	7.248	0.0341984	2.80806e-11	4.35351e-10	0	0	0	0	0	0	0	0.16	0.298	5.09	2.656	3.148	TRINITY_DN23824_c0_g2	beta-	136	gi|167683066|gb|ABZ91675.1|actin, partial [Paraphidippus aurantius]	ABZ91675	1.34e-93	98.5294	280.796	136	134	0		0		0		0
TRINITY_DN41550_c0_g1	NE1	NE2	7.2478	0.0341254	1.80561e-12	3.37825e-11	0	0	0	0	0	0	0	0	0	3.454	2.673	2.911	TRINITY_DN41550_c0_g1 No TRANSDECODER pass										0		0		0		0
TRINITY_DN28964_c1_g1	NE1	NE2	7.24771	0.0340882	1.05003e-12	2.02163e-11	0	0.51	0	0	0	0	0	0.093	0.323	2.138	2.173	2.234	TRINITY_DN28964_c1_g1 No TRANSDECODER pass										0		0		0		0
TRINITY_DN46053_c0_g1	NE1	NE2	7.24763	0.0340657	2.22436e-10	2.87838e-09	0	0	0	0	0	0	0	0	0	6.51	2.414	4.951	TRINITY_DN46053_c0_g1 No TRANSDECODER pass										0		0		0		0
TRINITY_DN17874_c0_g1	NE1	NE2	7.24763	0.0340537	1.24328e-12	2.381e-11	0	0.293	0	0	0	0	1.441	0.262	1.756	5.722	6.053	6.525	TRINITY_DN17874_c0_g1 No TRANSDECODER pass										0		0		0		0
TRINITY_DN15639_c0_g1	NE1	NE2	7.24753	0.0340165	3.59455e-12	6.47896e-11	0	0	0	0	0	0	0	0	0.24	3.618	4.518	4.528	TRINITY_DN15639_c0_g1	---NA---	133	No Blast Hit							0		0		0		0
TRINITY_DN10189_c0_g1	NE1	NE2	7.24746	0.033986	2.38234e-12	4.38652e-11	0	0	0	0	0	0	0	0	0	3.281	3.483	4.342	TRINITY_DN10189_c0_g1	apolipo D-like	191	gi|1070135607|ref|XP_018353147.1|PREDICTED: apolipoprotein D-like [Trachymyrmex septentrionalis]gi|1070135623|ref|XP_018353153.1|PREDICTED: apolipoprotein D-like [Trachymyrmex septentrionalis]gi|1070135627|ref|XP_018353162.1|PREDICTED: apolipoprotein D-like [Trachymyrmex septentrionalis]	XP_018353147, XP_018353153, XP_018353162	2.51e-34	57.377	131.724	183	105	0		0		0		0
TRINITY_DN47248_c0_g1	NE1	NE2	7.24731	0.0339461	2.95169e-11	4.54365e-10	0	0	0	0	0	0	0	0	0	1.74	3.19	3.402	TRINITY_DN47248_c0_g1	transmembrane receptor family	257	gi|828217942|ref|XP_012560814.1|PREDICTED: protein DD3-3-like, partial [Hydra vulgaris]	XP_012560814	2.92e-69	60.7287	226.098	247	150	0		0		0		0
TRINITY_DN23790_c0_g1	NE1	NE2	7.24726	0.0339169	7.76295e-12	1.32845e-10	0	0.348	0	0	0	0	0	0	0.298	5.653	6.786	9.2	TRINITY_DN23790_c0_g1 No TRANSDECODER pass										0		0		0		0
TRINITY_DN11482_c0_g1	NE1	NE2	7.24681	0.0337815	9.96363e-11	1.38535e-09	0	0	0	0	0	0	0	0	0.116	1.93	2.371	4.198	TRINITY_DN11482_c0_g1 No TRANSDECODER pass										0		0		0		0
TRINITY_DN23184_c0_g1	NE1	NE2	7.23923	1.73375	3.6229e-29	3.70038e-27	0	0.424	0	0.213	0	0	0.406	0.38	1.077	18.36	14.528	15.734	TRINITY_DN23184_c0_g1	chaperone heat shock Hsp12	122	gi|1046806349|gb|OCL11866.1|hypothetical protein AOQ84DRAFT_373596 [Glonium stellatum]	OCL11866	1.71e-28	74.2268	111.309	97	72	0		0		0		0
TRINITY_DN22653_c0_g1	NE1	NE2	7.23681	1.73396	1.0392e-29	1.08183e-27	0	0.25	0.222	0	0.256	0	0.242	0	1.466	17.512	19.934	19.458	TRINITY_DN22653_c0_g1 No TRANSDECODER pass										0		0		0		0
TRINITY_DN45667_c0_g1	NE1	NE2	7.223	0.0135205	4.29563e-12	7.62416e-11	0	0	0	0	0	0	0	0	0	4.224	5.725	4.13	TRINITY_DN45667_c0_g1 No TRANSDECODER pass										0		0		0		0
TRINITY_DN3574_c0_g1	NE1	NE2	7.223	0.0135205	4.29284e-12	7.62337e-11	0	0	0	0	0	0	0	0	0	2.138	2.888	2.091	TRINITY_DN3574_c0_g1	glyceraldehyde-3-phosphate dehydrogenase	292	gi|700676003|gb|AIU97795.1|glyceraldehyde-3-phosphate dehydrogenase [Anomala corpulenta]	AIU97795	1.93e-167	88.2759	481.1	290	256	0		0		0		0
TRINITY_DN1763_c0_g1	NE1	NE2	7.22284	0.0134565	1.55328e-12	2.93487e-11	0	0.119	0	0	0	0	0	0	0.315	2.519	2.518	2.463	TRINITY_DN1763_c0_g1	related to multistep phosphorelay regulator 1	174	gi|1110599931|emb|CZR52991.1|related to multistep phosphorelay regulator 1 [Phialocephala subalpina]	CZR52991	7.13e-67	86.755	213.386	151	131	0		0		0		0
TRINITY_DN57280_c0_g1	NE1	NE2	7.22276	0.0134258	2.9271e-12	5.33813e-11	0	0	0	0	0	0	0	0	0.365	3.272	2.492	3.047	TRINITY_DN57280_c0_g1	---NA---	219	No Blast Hit							0		0		0		0
TRINITY_DN6718_c0_g1	NE1	NE2	7.22274	0.0134178	4.89641e-12	8.62917e-11	0	0	0	0	0	0	0	0	0	2.614	3.837	3.411	TRINITY_DN6718_c0_g1	glycoside hydrolase family 128	219	gi|1029187544|gb|OAL52108.1|hypothetical protein IQ07DRAFT_403427 [Pyrenochaeta sp. DS3sAY3a]	OAL52108	1.09e-150	96.347	439.884	219	211	0		0		1	96.347	0
TRINITY_DN35248_c0_g3	NE1	NE2	7.22273	0.0134165	9.33501e-12	1.58164e-10	0	0	0	0	0	0	0	0	6.918	4.233	6.958	5.908	TRINITY_DN35248_c0_g3 No TRANSDECODER pass										0		0		0		0
TRINITY_DN1701_c0_g1	NE1	NE2	7.22273	0.0134151	1.98719e-11	3.18552e-10	0	0	0	0	0	0	0	0	0	1.264	2.345	1.904	TRINITY_DN1701_c0_g1	---NA---	222	No Blast Hit							0		0		0		0
TRINITY_DN57121_c0_g1	NE1	NE2	7.2224	0.0132871	6.89128e-12	1.19121e-10	0	0	0	0	0	0	0	0	0	5.151	4.854	7.109	TRINITY_DN57121_c0_g1	dna-directed rna polymerase i 49 kda polypeptide	117	gi|627909727|ref|XP_007690775.1|hypothetical protein COCMIDRAFT_28713 [Bipolaris oryzae ATCC 44560]gi|576929071|gb|EUC42691.1|hypothetical protein COCMIDRAFT_28713 [Bipolaris oryzae ATCC 44560]	XP_007690775, EUC42691	3.25e-53	83.0645	175.252	124	103	0		0		0		0
TRINITY_DN18243_c0_g1	NE1	NE2	7.22233	0.0132791	7.85384e-11	1.1154e-09	0	0	0	0	0	0	0.464	0.211	1.019	2.831	5.673	6.043	TRINITY_DN18243_c0_g1	hypothetical protein FGSG_09972	148	gi|758193012|ref|XP_011318883.1|hypothetical protein FGSG_09972 [Fusarium graminearum PH-1]gi|558866538|gb|ESU16621.1|hypothetical protein FGSG_09972 [Fusarium graminearum PH-1]gi|596547077|gb|EYB26971.1|hypothetical protein FG05_09972 [Fusarium graminearum]gi|699044297|emb|CEF75284.1|unnamed protein product [Fusarium graminearum]	XP_011318883, ESU16621, EYB26971, CEF75284	8.01e-69	100	216.083	113	113	0		0		0		0
TRINITY_DN41806_c0_g1	NE1	NE2	7.2223	0.0132525	1.1794e-11	1.96445e-10	0	0	0	0	0	0	0	0	0	4.069	4.078	6.212	TRINITY_DN41806_c0_g1 No TRANSDECODER pass										0		0		0		0
TRINITY_DN17148_c0_g1	NE1	NE2	7.22196	0.0131498	8.23029e-11	1.16226e-09	0	0.728	0	0	0	0	0.174	0	1.392	2.744	2.94	5.357	TRINITY_DN17148_c0_g1	lea domain	140	gi|1046791643|gb|OCK99366.1|hypothetical protein K441DRAFT_539604 [Cenococcum geophilum 1.58]	OCK99366	8.05e-34	81.6327	126.331	98	80	0		0		0		0
TRINITY_DN19254_c0_g2	NE1	NE2	7.19792	-0.00733536	2.81859e-11	4.36565e-10	0	2.107	0	0	0	0	0.561	0	0.978	5.073	3.449	2.818	TRINITY_DN19254_c0_g2	uncharacterized protein RSE6_05722	114	gi|1092148592|emb|CZT45415.1|uncharacterized protein RSE6_05722 [Rhynchosporium secalis]gi|1092167421|emb|CZS89152.1|uncharacterized protein RAG0_00589 [Rhynchosporium agropyri]gi|1092179703|emb|CZS88664.1|uncharacterized protein RCO7_04455 [Rhynchosporium commune]	CZT45415, CZS89152, CZS88664	1.69e-38	83.1858	137.502	113	94	0		0		0		0
TRINITY_DN7732_c0_g1	NE1	NE2	7.19791	-0.0073367	1.83382e-11	2.97217e-10	0	0	0	0	0	0	0	0	0	4.64	3.483	2.641	TRINITY_DN7732_c0_g1	40S ribosomal S3a	193	gi|260806989|ref|XP_002598366.1|hypothetical protein BRAFLDRAFT_69722 [Branchiostoma floridae]gi|229283638|gb|EEN54378.1|hypothetical protein BRAFLDRAFT_69722 [Branchiostoma floridae]	XP_002598366, EEN54378	7.61e-92	88.0829	281.952	193	170	0		0		0		0
TRINITY_DN48956_c0_g1	NE1	NE2	7.19778	-0.00737689	7.05819e-12	1.21747e-10	0	0	0	0	0	0	0	0	0	2.727	3.164	2.107	TRINITY_DN48956_c0_g1 No TRANSDECODER pass										0		0		0		0
TRINITY_DN9842_c0_g1	NE1	NE2	7.19761	-0.00744383	2.92958e-12	5.33967e-11	0	0	0	0	0	0	0	0	0.837	5.038	5.311	4.41	TRINITY_DN9842_c0_g1	---NA---	155	No Blast Hit							0		0		0		0
TRINITY_DN11440_c0_g1	NE1	NE2	7.19755	-0.00747194	9.12359e-12	1.54825e-10	0	0	0	0	0	0	0	0	0	5.315	3.466	4.063	TRINITY_DN11440_c0_g1	candoxin-like isoform X2	130	gi|780031138|ref|XP_011666691.1|PREDICTED: candoxin-like isoform X2 [Strongylocentrotus purpuratus]	XP_011666691	3.54e-05	50	49.6766	120	60	0		0		0		0
TRINITY_DN7759_c0_g1	NE1	NE2	7.19737	-0.00754023	1.05167e-11	1.76438e-10	0	0	0	0	0	0	0	0	0	2.709	1.733	2.412	TRINITY_DN7759_c0_g1	pupal cuticle 20-like	236	gi|751464278|ref|XP_011187078.1|PREDICTED: uncharacterized protein LOC105215034 [Bactrocera cucurbitae]	XP_011187078	1.23e-96	76.4706	294.278	238	182	0		0		0		0
TRINITY_DN58765_c0_g2	NE1	NE2	7.19737	-0.0075456	2.58194e-12	4.73793e-11	0	0.261	0	0	0	0	0	0	0.679	5.003	5.165	5.578	TRINITY_DN58765_c0_g2 No TRANSDECODER pass										0		0		0		0
TRINITY_DN46181_c0_g1	NE1	NE2	7.19728	-0.00757638	5.76901e-12	1.00632e-10	0	0	0	0	0	0	0	0	0.447	5.696	4.277	5.84	TRINITY_DN46181_c0_g1 No TRANSDECODER pass										0		0		0		0
TRINITY_DN40706_c0_g1	NE1	NE2	7.19726	-0.00758444	9.68794e-12	1.63802e-10	0	0	0	0	0	0	0	0	0	1.645	2.466	2.412	TRINITY_DN40706_c0_g1 No TRANSDECODER pass										0		0		0		0
TRINITY_DN42877_c0_g1	NE1	NE2	7.19707	-0.00765272	2.07554e-11	3.31433e-10	0	0	0	0	0	0	0	0	0	1.775	2.733	3.072	TRINITY_DN42877_c0_g1	myosin light chain alkali isoform X2	168	gi|817214597|ref|XP_012283526.1|PREDICTED: myosin light chain alkali isoform X2 [Orussus abietinus]	XP_012283526	4.16e-79	89.3333	244.588	150	134	0		0		0		0
TRINITY_DN4122_c0_g1	NE1	NE2	7.197	-0.00768351	1.3003e-11	2.1504e-10	0	0	0	0	0	0	0.29	0	0.505	4.77	5.415	7.456	TRINITY_DN4122_c0_g1 No TRANSDECODER pass										0		0		0		0
TRINITY_DN12052_c0_g1	NE1	NE2	7.19678	-0.00774777	5.54739e-11	8.06893e-10	0	0	0.102	0	0	0	0	0	0.099	2.121	1.621	3.174	TRINITY_DN12052_c0_g1 No TRANSDECODER pass										0		0		0		0
TRINITY_DN14173_c0_g1	NE1	NE2	7.17232	-0.0285432	2.17055e-10	2.81211e-09	0	0	0	0	0	0	0	0	0	5.445	3.225	2.361	TRINITY_DN14173_c0_g1	Neuronal calcium sensor 2	194	gi|1026919275|gb|OAF67900.1|Calcium-binding protein M [Intoshia linei]	OAF67900	8.68e-07	48.1481	56.6102	135	65	0		0		0		0
TRINITY_DN9625_c0_g1	NE1	NE2	7.17198	-0.0286481	2.41072e-11	3.80653e-10	0	0	0	0	0	0	0	0	0	5.151	3.44	3.148	TRINITY_DN9625_c0_g1	60S ribosomal	165	gi|929355957|ref|XP_014087162.1|PREDICTED: 60S ribosomal protein L14, partial [Bactrocera oleae]	XP_014087162	1.74e-102	93.9394	304.679	165	155	0		0		0		0
TRINITY_DN9214_c0_g1	NE1	NE2	7.17188	-0.0287046	2.57174e-08	2.26124e-07	0	0	0	0	0	0	0	0	0	3.575	0.716	1.828	TRINITY_DN9214_c0_g1 No TRANSDECODER pass										0		0		0		0
TRINITY_DN23029_c0_g1	NE1	NE2	7.1718	-0.0287153	2.83527e-11	4.38731e-10	0	0	0	0	0	0	0	0	0	6.579	3.845	4.562	TRINITY_DN23029_c0_g1	---NA---	151	No Blast Hit							0		0		0		0
TRINITY_DN40996_c0_g1	NE1	NE2	7.17143	-0.0288579	6.08806e-12	1.058e-10	0	0	0	0	0	0	0	0	0.099	2.277	2.026	2.598	TRINITY_DN40996_c0_g1	peroxisomal catalase	252	gi|1029187286|gb|OAL51850.1|peroxisomal catalase-like protein [Pyrenochaeta sp. DS3sAY3a]	OAL51850	9.14e-169	97.5806	491.5	248	242	0		0		1	97.5806	0
TRINITY_DN46423_c0_g1	NE1	NE2	7.17134	-0.0288915	9.90873e-12	1.67014e-10	0	0	0	0	0	0	0	0	0	4.449	3.716	5.315	TRINITY_DN46423_c0_g1 No TRANSDECODER pass										0		0		0		0
TRINITY_DN7173_c0_g1	NE1	NE2	7.17133	-0.0288956	9.91868e-12	1.67095e-10	0	0	0	0	0	0	0	0	0	2.311	2.776	3.309	TRINITY_DN7173_c0_g1	PH domain	244	gi|1029188045|gb|OAL52608.1|hypothetical protein IQ07DRAFT_378468 [Pyrenochaeta sp. DS3sAY3a]	OAL52608	2.88e-172	97.9508	497.278	244	239	0		0		1	97.9508	0
TRINITY_DN46344_c0_g1	NE1	NE2	7.17124	-0.0289251	1.8364e-11	2.97488e-10	0	0	0	0	0	0	0	0	0	2.19	1.707	2.734	TRINITY_DN46344_c0_g1	LEA domain containing	301	gi|1029191452|gb|OAL56011.1|hypothetical protein IQ07DRAFT_639637 [Pyrenochaeta sp. DS3sAY3a]	OAL56011	1.57e-123	85.2459	399.053	305	260	0		0		1	85.2459	0
TRINITY_DN51843_c0_g1	NE1	NE2	7.17123	-0.0289305	1.83789e-11	2.9758e-10	0	0	0	0	0	0	0	0	0	1.627	2.095	2.615	TRINITY_DN51843_c0_g1	troponin T isoform X2	292	gi|1058268338|gb|JAT36883.1|hypothetical protein g.30833 [Graphocephala atropunctata]	JAT36883	7.55e-146	89.3836	425.246	292	261	0		0		0		0
TRINITY_DN42716_c0_g1	NE1	NE2	7.17114	-0.0289628	2.24321e-11	3.55585e-10	0	0.217	0	0	0	0	0	0.396	0.472	1.783	1.905	2.785	TRINITY_DN42716_c0_g1	hmg box	297	gi|748537320|gb|KIH87629.1|chromatin-associated protein [Sporothrix brasiliensis 5110]	KIH87629	2.79e-34	58.2822	141.354	163	95	0		0		0		0
TRINITY_DN49885_c0_g1	NE1	NE2	7.17101	-0.028991	1.48126e-10	1.98397e-09	0	0	0	0	0	0	0	0	0	4.649	2.699	5.984	TRINITY_DN49885_c0_g1	hypothetical protein IQ07DRAFT_376470	135	gi|1029188014|gb|OAL52577.1|hypothetical protein IQ07DRAFT_376470 [Pyrenochaeta sp. DS3sAY3a]	OAL52577	8.8e-55	92.3077	179.489	104	96	0		0		1	92.3077	0
TRINITY_DN54712_c0_g1	NE1	NE2	7.17078	-0.0290677	1.98382e-10	2.58462e-09	0	0	0	0	0	0	0	0	0	3.307	4.423	7.279	TRINITY_DN54712_c0_g1	cytochrome p450	141	gi|1029182534|gb|OAL47108.1|hypothetical protein IQ07DRAFT_589982 [Pyrenochaeta sp. DS3sAY3a]	OAL47108	4.21e-35	87.7778	129.798	90	79	0		0		1	87.7778	0
TRINITY_DN55932_c0_g1	NE1	NE2	7.14594	-0.0501535	9.06706e-11	1.27213e-09	0	0	0	0	0	0	0	0	0	2	2.673	1.303	TRINITY_DN55932_c0_g1 No TRANSDECODER pass										0		0		0		0
TRINITY_DN5048_c0_g1	NE1	NE2	7.14585	-0.0501805	4.15152e-11	6.19391e-10	0	0	0	0	0	0	0	0	0	6.865	5.38	3.792	TRINITY_DN5048_c0_g1 No TRANSDECODER pass										0		0		0		0
TRINITY_DN17709_c0_g1	NE1	NE2	7.14578	-0.0502116	7.76932e-11	1.10582e-09	0	0	0	0	0	0	0	0	0	3.696	2.216	2.023	TRINITY_DN17709_c0_g1	82 kDa heat shock	225	gi|183178974|gb|ACC43981.1|82 kDa heat shock protein [Philodina roseola]	ACC43981	1.74e-140	95.1111	423.705	225	214	0		0		0		0
TRINITY_DN12371_c0_g1	NE1	NE2	7.14573	-0.0502238	4.50046e-11	6.66552e-10	0	0	0	0	0	0	0.203	0	0.182	3.627	5.449	3.106	TRINITY_DN12371_c0_g1	---NA---	158	No Blast Hit							0		0		0		0
TRINITY_DN25718_c0_g1	NE1	NE2	7.14554	-0.0502859	7.30739e-12	1.25645e-10	0	0	0	0	0	0	0	0	0	5.41	4.88	4.232	TRINITY_DN25718_c0_g1	---NA---	105	No Blast Hit							0		0		0		0
TRINITY_DN3613_c0_g1	NE1	NE2	7.14545	-0.050321	5.4789e-12	9.58292e-11	0	0	0	0	0	0	0	0	0.315	3.792	3.595	3.318	TRINITY_DN3613_c0_g1	PREDICTED: uncharacterized protein LOC100890927	114	gi|390362073|ref|XP_003730069.1|PREDICTED: uncharacterized protein LOC100890927 [Strongylocentrotus purpuratus]	XP_003730069	6.14e-05	46.9565	48.9062	115	54	0		0		0		0
TRINITY_DN40463_c0_g1	NE1	NE2	7.14529	-0.0503885	6.50467e-12	1.12798e-10	0	0	0	0	0	0	0	0	0	2.502	2.112	2.446	TRINITY_DN40463_c0_g1 No TRANSDECODER pass										0		0		0		0
TRINITY_DN8106_c0_g1	NE1	NE2	7.1452	-0.050425	6.37124e-12	1.10544e-10	0	0.119	0	0	0	0	0	0	0	2.19	2.19	2.522	TRINITY_DN8106_c0_g1	related to hydrolase	216	gi|1092154868|emb|CZT12687.1|related to hydrolase [Rhynchosporium agropyri]	CZT12687	8.23e-100	78.8991	305.834	218	172	0		0		0		0
TRINITY_DN45111_c0_g1	NE1	NE2	7.14511	-0.0504547	2.63341e-11	4.11027e-10	0	0	0	0	0	0	0	0	0	3.056	1.992	3.14	TRINITY_DN45111_c0_g1	Membrane-associated eicosanoid glutathione metabolism (MAPEG)	158	gi|1029186110|gb|OAL50676.1|hypothetical protein IQ07DRAFT_587327 [Pyrenochaeta sp. DS3sAY3a]	OAL50676	7.47e-98	93.038	291.967	158	147	0		0		1	93.038	0
TRINITY_DN18381_c0_g1	NE1	NE2	7.14501	-0.0504898	2.97058e-11	4.5684e-10	0	0.109	0	0	0	0	0	0.101	0.091	2.268	1.552	2.564	TRINITY_DN18381_c0_g1 No TRANSDECODER pass										0		0		0		0
TRINITY_DN53065_c0_g1	NE1	NE2	7.14479	-0.0505655	5.37615e-11	7.84444e-10	0	0	0	0	0	0	0	0	0.481	3.939	5.165	7.109	TRINITY_DN53065_c0_g1 No TRANSDECODER pass										0		0		0		0
TRINITY_DN60517_c0_g1	NE1	NE2	7.14454	-0.0506357	2.76795e-10	3.54228e-09	0	0	0	0	0	0	0	0	0.149	1.03	1.595	2.378	TRINITY_DN60517_c0_g1	hypothetical protein IQ07DRAFT_539374, partial	324	gi|1029185237|gb|OAL49804.1|hypothetical protein IQ07DRAFT_539374, partial [Pyrenochaeta sp. DS3sAY3a]	OAL49804	1.14e-120	64.988	370.933	417	271	0		0		1	64.988	0
TRINITY_DN37632_c1_g2	NE1	NE2	7.12099	-0.0716725	2.08148e-05	9.84566e-05	0	0	0	0	0	0	0	1.864	1.972	2.926	4.889	0	TRINITY_DN37632_c1_g2	vacuolar sorting-associated 45 homolog	188	gi|731430130|ref|XP_010664888.1|PREDICTED: vacuolar protein sorting-associated protein 45 homolog isoform X1 [Vitis vinifera]gi|731430132|ref|XP_010664889.1|PREDICTED: vacuolar protein sorting-associated protein 45 homolog isoform X1 [Vitis vinifera]gi|302142769|emb|CBI19972.3|unnamed protein product, partial [Vitis vinifera]	XP_010664888, XP_010664889, CBI19972	3.96e-129	100	387.497	188	188	0		0		0		1	100
TRINITY_DN46547_c0_g1	NE1	NE2	7.11971	-0.0719343	3.37965e-09	3.57327e-08	0	0	0	0	0	0	0	0	0	5.601	3.742	1.625	TRINITY_DN46547_c0_g1	---NA---	190	No Blast Hit							0		0		0		0
TRINITY_DN43657_c0_g1	NE1	NE2	7.11953	-0.0719818	1.81293e-09	2.0049e-08	0	0	0	0	0	0	0	0	0	3.558	5.656	1.845	TRINITY_DN43657_c0_g1	---NA---	125	No Blast Hit							0		0		0		0
TRINITY_DN25454_c0_g1	NE1	NE2	7.11914	-0.0720795	6.89103e-11	9.86517e-10	0	0	0	0	0	0	0.561	0.262	0.249	6.207	6.527	3.639	TRINITY_DN25454_c0_g1 No TRANSDECODER pass										0		0		0		0
TRINITY_DN10611_c0_g1	NE1	NE2	7.11913	-0.0720809	7.75522e-11	1.10429e-09	0	0	0	0	0	0	0	0	0.688	4.129	4.785	2.548	TRINITY_DN10611_c0_g1 No TRANSDECODER pass										0		0		0		0
TRINITY_DN43081_c0_g1	NE1	NE2	7.11913	-0.0721025	1.06379e-09	1.23224e-08	0	0.261	0	0	0	0	0.164	0.076	0.075	2.562	1.095	1.16	TRINITY_DN43081_c0_g1	acetyl- synthetase	367	gi|1028904118|gb|OAL06367.1|acetyl-CoA synthetase-like protein [Stagonospora sp. SRC1lsM3a]	OAL06367	0	97.2678	703.745	366	356	0		0		0		0
TRINITY_DN60816_c0_g1	NE1	NE2	7.11911	1.62364	6.13916e-27	5.49311e-25	0	0	0	0	0.156	0	0	0	0.224	13.166	10.657	9.572	TRINITY_DN60816_c0_g1	amino-acid permease inda1	142	gi|1029184584|gb|OAL49153.1|amino-acid permease inda1 [Pyrenochaeta sp. DS3sAY3a]	OAL49153	4.38e-88	96.4789	280.026	142	137	0		0		1	96.4789	0
TRINITY_DN14030_c0_g2	NE1	NE2	7.11904	-0.0721107	4.62464e-11	6.83076e-10	0	0	0	0	0	0	0.251	0	0	6.008	5.07	3.546	TRINITY_DN14030_c0_g2 No TRANSDECODER pass										0		0		0		0
TRINITY_DN478_c0_g1	NE1	NE2	7.11903	-0.0721121	3.81586e-11	5.7361e-10	3.216	0.63	1.278	0	0	0	1.247	0.422	2.179	1.584	1.457	0.999	TRINITY_DN478_c0_g1 No TRANSDECODER pass										0		0		0		0
TRINITY_DN13057_c0_g1	NE1	NE2	7.11902	-0.0721148	3.81641e-11	5.7361e-10	0	0	0	0	0	0	0.338	0	0.737	3.575	3.949	2.387	TRINITY_DN13057_c0_g1	40S ribosomal S7	192	gi|62362196|gb|AAX81535.1|ribosomal protein S7-like protein [Adineta ricciae]	AAX81535	2.21e-131	98.9583	379.793	192	190	0		0		0		0
TRINITY_DN12121_c0_g1	NE1	NE2	7.11898	-0.0721405	1.46795e-10	1.9694e-09	0	0	0	0	0	0	0	0	0.365	3.843	2.156	2.107	TRINITY_DN12121_c0_g1	Glucose-repressible Grg1	174	gi|1022886318|ref|XP_016246894.1|hypothetical protein PV07_06493 [Cladophialophora immunda]gi|759250012|gb|KIW26678.1|hypothetical protein PV07_06493 [Cladophialophora immunda]	XP_016246894, KIW26678	1.75e-13	68.5714	73.1738	70	48	0		0		0		0
TRINITY_DN47088_c0_g1	NE1	NE2	7.11892	-0.0721473	2.1137e-11	3.37195e-10	0	0	0	0	0	0	0	0	0	2.242	2.138	1.54	TRINITY_DN47088_c0_g1	long form	259	gi|1063013830|gb|JAT45072.1|Paramyosin, long form [Anthurium amnicola]	JAT45072	1.29e-155	96.5251	468.389	259	250	0		0		0		0
TRINITY_DN53181_c0_g1	NE1	NE2	7.11839	-0.0723562	1.158e-11	1.93179e-10	0	0	0	0	0	0	0	0	0	2.484	2.647	3.038	TRINITY_DN53181_c0_g1	40S ribosomal S5a	242	gi|907595677|ref|XP_013107446.1|PREDICTED: 40S ribosomal protein S5a [Stomoxys calcitrans]gi|1131334181|gb|JAV17446.1|putative 40s ribosomal protein s5a [Haematobia irritans]	XP_013107446, JAV17446	2.58e-155	97.7578	444.121	223	218	0		0		0		0
TRINITY_DN45036_c0_g1	NE1	NE2	7.11829	-0.0723929	2.32029e-11	3.67087e-10	0	0	0	0	0	0	0	0	0	2.069	2.664	3.03	TRINITY_DN45036_c0_g1	40S ribosomal S8	211	gi|751453561|ref|XP_011181207.1|PREDICTED: 40S ribosomal protein S8 [Bactrocera cucurbitae]gi|751804083|ref|XP_011212207.1|PREDICTED: 40S ribosomal protein S8 [Bactrocera dorsalis]gi|1098642587|ref|XP_018787476.1|PREDICTED: 40S ribosomal protein S8 [Bactrocera latifrons]	XP_011181207, XP_011212207, XP_018787476	1.04e-131	97.1154	382.104	208	202	0		0		0		0
TRINITY_DN52451_c0_g1	NE1	NE2	7.1182	-0.0724213	4.38801e-11	6.51697e-10	0	0	0	0	0	0	0	0	0	3.16	2.285	3.775	TRINITY_DN52451_c0_g1	lea domain-containing	177	gi|477534217|gb|ENH85779.1|lea domain protein [Colletotrichum orbiculare MAFF 240422]	ENH85779	3.56e-32	63.1944	124.02	144	91	0		0		0		0
TRINITY_DN57072_c0_g1	NE1	NE2	7.11797	-0.0724892	2.08245e-10	2.70228e-09	0	0	0	0	0	0	0	0	0	2.562	1.569	3.343	TRINITY_DN57072_c0_g1	iron sulfur cluster assembly 1	173	gi|628064636|ref|XP_007697562.1|hypothetical protein COCSADRAFT_35035 [Bipolaris sorokiniana ND90Pr]gi|451853229|gb|EMD66523.1|hypothetical protein COCSADRAFT_35035 [Bipolaris sorokiniana ND90Pr]	XP_007697562, EMD66523	4.45e-113	94.2197	332.413	173	163	0		0		0		0
TRINITY_DN4871_c0_g2	NE1	NE2	7.11781	-0.0724742	1.75558e-05	8.43258e-05	0	1.108	2.279	0	0	0	0	2.058	2.916	2.484	0	1.947	TRINITY_DN4871_c0_g2	bZIP transcription factor 53-like	157	gi|1105485795|ref|XP_002276079.3|PREDICTED: bZIP transcription factor 44 [Vitis vinifera]	XP_002276079	8.58e-112	100	327.02	157	157	0		0		0		1	100
TRINITY_DN11672_c0_g2	NE1	NE2	7.09269	-0.0941541	9.02164e-08	7.0303e-07	0	0	0	0	0	0	0	0	0	1.489	3.673	0.669	TRINITY_DN11672_c0_g2	hypothetical protein TW65_07688	205	gi|909987853|gb|KNG45439.1|hypothetical protein TW65_07688 [Stemphylium lycopersici]	KNG45439	1.42e-80	83.2536	251.906	209	174	0		0		0		0
TRINITY_DN2828_c0_g1	NE1	NE2	7.09183	-0.0943503	9.14551e-11	1.28148e-09	0	0	0	0	0	0	0	0	0.091	2.112	2.337	1.303	TRINITY_DN2828_c0_g1	Intermediate filament ifa-1	325	gi|669224300|emb|CDW54395.1|Intermediate filament protein ifa 1 [Trichuris trichiura]gi|730371015|gb|KHJ42608.1|intermediate filament protein ifa-1 family protein [Trichuris suis]	CDW54395, KHJ42608	4.78e-40	58.5284	159.073	299	175	0		0		0		0
TRINITY_DN18775_c0_g1	NE1	NE2	7.09173	-0.0943816	5.41635e-11	7.89955e-10	0	0	0	0	0	0	0	0	0.174	4.588	3.863	2.776	TRINITY_DN18775_c0_g1 No TRANSDECODER pass										0		0		0		0
TRINITY_DN53217_c0_g1	NE1	NE2	7.09161	-0.0944184	2.8022e-11	4.34649e-10	0	0	0	0	0	0	0	0	0	2.069	2.069	1.49	TRINITY_DN53217_c0_g1	kelch repeat	332	gi|1029187459|gb|OAL52023.1|hypothetical protein IQ07DRAFT_400533 [Pyrenochaeta sp. DS3sAY3a]	OAL52023	0	95.4819	630.172	332	317	0		0		1	95.4819	0
TRINITY_DN43349_c0_g1	NE1	NE2	7.09152	-0.0944538	1.92787e-11	3.10602e-10	0	0	0	0	0	0	0	0	0	2.155	2.285	1.76	TRINITY_DN43349_c0_g1 No TRANSDECODER pass										0		0		0		0
TRINITY_DN13144_c0_g1	NE1	NE2	7.09143	-0.0944892	1.58844e-11	2.59781e-10	0	0	0	0	0	0	0	0	0	3.489	3.906	3.208	TRINITY_DN13144_c0_g1	granulins isoform X2	144	gi|780099077|ref|XP_011674997.1|PREDICTED: granulins isoform X5 [Strongylocentrotus purpuratus]	XP_011674997	1.64e-22	47.0588	103.99	170	80	0		0		0		0
TRINITY_DN20523_c0_g1	NE1	NE2	7.09142	-0.094492	3.07613e-11	4.71015e-10	0	0	0	0	0	0	0	0	0.257	4.77	6.777	5.104	TRINITY_DN20523_c0_g1 No TRANSDECODER pass										0		0		0		0
TRINITY_DN56926_c0_g1	NE1	NE2	7.09116	-0.0945942	1.87528e-11	3.02879e-10	0	0.119	0	0	0	0	0	0	0.108	1.982	2.388	2.454	TRINITY_DN56926_c0_g1	short chain dehydrogenase reductase	248	gi|1028895870|gb|OAK98130.1|short chain dehydrogenase/reductase [Stagonospora sp. SRC1lsM3a]	OAK98130	1.12e-158	93.9516	455.292	248	233	0		0		0		0
TRINITY_DN22974_c0_g1	NE1	NE2	7.09108	-0.0946269	1.98674e-11	3.18552e-10	0	0.185	0	0	0	0	0.184	0.169	0	3.203	3.207	3.919	TRINITY_DN22974_c0_g1 No TRANSDECODER pass										0		0		0		0
TRINITY_DN4360_c0_g1	NE1	NE2	7.09107	-0.0946214	8.19023e-11	1.15761e-09	0	0	0	0	0	0	0	0	0	6.899	4.139	6.737	TRINITY_DN4360_c0_g1	peptidyl-prolyl cis-trans isomerase	127	gi|33357681|gb|AAQ16572.1|putative mitochondrial cyclophilin 1 [Botrytis cinerea]gi|347838875|emb|CCD53447.1|BCP1, peptidyl-prolylisomerase, cyclophilin A [Botrytis cinerea T4]	AAQ16572, CCD53447	5.41e-29	59.375	116.316	128	76	0		0		0		0
TRINITY_DN6911_c0_g1	NE1	NE2	7.09098	-0.0946595	3.56906e-11	5.40686e-10	0	0	0	0	0	0	0	0	0	2.597	2.138	3.14	TRINITY_DN6911_c0_g1	rhoptry ROP1	239	gi|512857390|ref|XP_004916639.1|PREDICTED: mucin-2-like [Xenopus tropicalis]	XP_004916639	8.09e-08	62.2222	62.7734	90	56	0		0		0		0
TRINITY_DN49350_c0_g1	NE1	NE2	7.09098	-0.0946582	5.11768e-11	7.50439e-10	0	0	0	0	0	0	0	0	0	3.289	2.38	3.749	TRINITY_DN49350_c0_g1	---NA---	124	No Blast Hit							0		0		0		0
TRINITY_DN15585_c0_g1	NE1	NE2	7.09098	-0.0946568	8.6351e-11	1.21415e-09	0	0	0	0	0	0	0	0	0	2.978	1.888	3.225	TRINITY_DN15585_c0_g1	hypothetical protein LEMA_P031210.1	240	gi|396473905|ref|XP_003839448.1|hypothetical protein LEMA_P031210.1 [Leptosphaeria maculans JN3]gi|312216017|emb|CBX95969.1|hypothetical protein LEMA_P031210.1 [Leptosphaeria maculans JN3]	XP_003839448, CBX95969	2.53e-08	47.5676	62.3882	185	88	0		0		0		0
TRINITY_DN53865_c0_g1	NE1	NE2	7.09038	-0.094838	6.99894e-10	8.33917e-09	0	0	0	0	0	0	0	0	0	1.117	1.526	2.59	TRINITY_DN53865_c0_g1	hypothetical protein IQ07DRAFT_611328	336	gi|1029185812|gb|OAL50378.1|hypothetical protein IQ07DRAFT_611328 [Pyrenochaeta sp. DS3sAY3a]	OAL50378	9.91e-85	62.6703	276.174	367	230	0		0		1	62.6703	0
TRINITY_DN58884_c0_g2	NE1	NE2	7.06404	-0.116964	3.49429e-10	4.37696e-09	0	0	0	0	0	0	0	0	0	3.956	2.535	1.887	TRINITY_DN58884_c0_g2	GTP-binding RHO3	182	gi|596555146|gb|EYB34201.1|hypothetical protein FG05_00171 [Fusarium graminearum]	EYB34201	1.87e-106	100	315.079	161	161	0		0		0		0
TRINITY_DN49710_c0_g1	NE1	NE2	7.06385	-0.117031	5.8198e-10	7.03749e-09	0	0	0	0	0	0	0	0	0	5.211	2.5	2.852	TRINITY_DN49710_c0_g1	---NA---	151	No Blast Hit							0		0		0		0
TRINITY_DN41097_c0_g1	NE1	NE2	7.06369	-0.117074	2.91221e-11	4.48925e-10	0	0	0	0	0	0	0	0	0	5.003	4.484	3.859	TRINITY_DN41097_c0_g1	hypothetical protein IQ07DRAFT_676208	118	gi|1029191425|gb|OAL55984.1|hypothetical protein IQ07DRAFT_676208 [Pyrenochaeta sp. DS3sAY3a]	OAL55984	4.8e-52	81.7391	174.866	115	94	0		0		1	81.7391	0
TRINITY_DN12262_c0_g1	NE1	NE2	7.06369	-0.117074	2.9109e-11	4.48925e-10	0	0	0	0	0	0	0.261	0	0	5.488	4.915	4.232	TRINITY_DN12262_c0_g1 No TRANSDECODER pass										0		0		0		0
TRINITY_DN11516_c0_g1	NE1	NE2	7.06369	-0.117082	1.69808e-10	2.24292e-09	0	0	0	0	0	0	0	0	0	2.683	4.751	3.022	TRINITY_DN11516_c0_g1	60S ribosomal L3	163	gi|70909597|emb|CAJ17224.1|ribosomal protein L3e, partial [Micromalthus debilis]	CAJ17224	1.36e-75	83.4437	236.113	151	126	0		0		0		0
TRINITY_DN17776_c0_g1	NE1	NE2	7.06361	-0.117105	5.95912e-11	8.62533e-10	0	0	0	0	0	0	0	0	0.356	3.168	2.112	2.361	TRINITY_DN17776_c0_g1	60S Ribosomal L13	212	gi|559372857|gb|AHB12459.1|60S Ribosomal Protein L13 [Pantala flavescens]	AHB12459	7.79e-82	77.3399	255.758	203	157	0		0		0		0
TRINITY_DN9400_c0_g1	NE1	NE2	7.06361	-0.117105	5.94814e-11	8.61326e-10	0	0.185	0	0	0	0	0	0	0	4.077	2.725	3.038	TRINITY_DN9400_c0_g1 No TRANSDECODER pass										0		0		0		0
TRINITY_DN20215_c0_g1	NE1	NE2	7.06361	-0.117105	5.93428e-11	8.59704e-10	0	0	0	0	0	0	0	0	0.124	3.272	2.181	2.438	TRINITY_DN20215_c0_g1	40S ribosomal S5	205	gi|585722330|ref|XP_006903089.1|PREDICTED: 40S ribosomal protein S5-like [Elephantulus edwardii]	XP_006903089	2.71e-110	86.4078	327.405	206	178	0		0		0		0
TRINITY_DN60679_c0_g1	NE1	NE2	7.0636	-0.117109	2.21075e-11	3.51125e-10	0	0	0	0	0	0	0	0	0	3.099	2.932	2.691	TRINITY_DN60679_c0_g1	60S ribosomal L19	213	gi|906468710|gb|KNC29675.1|60S ribosomal protein L19 [Lucilia cuprina]	KNC29675	6.91e-139	97.5728	400.208	206	201	0		0		0		0
TRINITY_DN19821_c0_g1	NE1	NE2	7.06352	-0.117141	4.41042e-11	6.54411e-10	0	1.14	0	0	0	0	0	0	0.191	4.9	3.432	4.071	TRINITY_DN19821_c0_g1	mannitol-1-phosphate 5-dehydrogenase	116	gi|1069191336|ref|XP_018064917.1|putative mannitol-1-phosphate 5-dehydrogenase [Phialocephala scopiformis]gi|972533926|gb|KUJ10562.1|putative mannitol-1-phosphate 5-dehydrogenase [Phialocephala scopiformis]	XP_018064917, KUJ10562	1.95e-55	88.7931	189.119	116	103	0		0		0		0
TRINITY_DN56018_c0_g1	NE1	NE2	7.06342	-0.117178	2.62956e-11	4.11012e-10	0	0	0	0	0	0	0	0	0	4.588	3.828	4.486	TRINITY_DN56018_c0_g1	---NA---	100	No Blast Hit							0		0		0		0
TRINITY_DN57239_c0_g1	NE1	NE2	7.06342	-0.117179	2.181e-11	3.46786e-10	0	0	0	0	0	0	0	0	0	1.766	1.664	1.82	TRINITY_DN57239_c0_g1	nitrite reductase	294	gi|1029183148|gb|OAL47721.1|nitrite reductase [Pyrenochaeta sp. DS3sAY3a]	OAL47721	0	98.9796	599.742	294	291	0		0		1	98.9796	0
TRINITY_DN53353_c0_g1	NE1	NE2	7.06342	-0.117179	2.1813e-11	3.46786e-10	0	0	0	0	0	0	0	0	0	3.108	2.932	3.216	TRINITY_DN53353_c0_g1 No TRANSDECODER pass										0		0		0		0
TRINITY_DN16633_c0_g2	NE1	NE2	7.06341	-0.117183	3.76481e-11	5.6664e-10	0	0	0	0	0	0	0	0	0	1.783	2.362	2.209	TRINITY_DN16633_c0_g2	60S ribosomal L6	296	gi|72090033|ref|XP_788067.1|PREDICTED: 60S ribosomal protein L6 isoform X1 [Strongylocentrotus purpuratus]gi|390345664|ref|XP_003726383.1|PREDICTED: 60S ribosomal protein L6 isoform X2 [Strongylocentrotus purpuratus]	XP_788067, XP_003726383	6.57e-55	65.8009	190.66	231	152	0		0		0		0
TRINITY_DN19945_c1_g1	NE1	NE2	7.06339	-0.117186	1.2038e-10	1.64076e-09	0	0	0	0	0	0	0	0	0.224	3.367	5.898	4.934	TRINITY_DN19945_c1_g1	hypothetical protein IQ07DRAFT_669760	149	gi|1029188482|gb|OAL53044.1|hypothetical protein IQ07DRAFT_669760 [Pyrenochaeta sp. DS3sAY3a]	OAL53044	2.15e-67	98.1308	213.772	107	105	0		0		1	98.1308	0
TRINITY_DN15161_c0_g1	NE1	NE2	7.06332	-0.117217	3.75299e-11	5.65385e-10	0	0.782	0	0	0	0	0.251	0	0.224	3.921	5.044	5.197	TRINITY_DN15161_c0_g1 No TRANSDECODER pass										0		0		0		0
TRINITY_DN3423_c0_g1	NE1	NE2	7.0633	-0.11722	1.06019e-10	1.46719e-09	0	0	0	0	0	0	0	0	0	1.515	2.475	2.344	TRINITY_DN3423_c0_g1 No TRANSDECODER pass										0		0		0		0
TRINITY_DN58211_c0_g1	NE1	NE2	7.06324	-0.117248	4.35755e-11	6.47749e-10	0	0	0	0	0	0	0	0	0.406	2.943	2.423	3.385	TRINITY_DN58211_c0_g1	---NA---	221	No Blast Hit							0		0		0		0
TRINITY_DN36364_c0_g3	NE1	NE2	7.05843	2.31724	1.25467e-39	2.21476e-37	0	0	0	0.532	0	0	0	0	0	22.282	20.4	19.289	TRINITY_DN36364_c0_g3 No TRANSDECODER pass										0		0		0		0
TRINITY_DN21010_c0_g1	NE1	NE2	7.03929	1.54675	1.03933e-26	9.14837e-25	0	0.163	0	0.16	0	0	0.164	0.439	1.533	10.076	12.037	10.884	TRINITY_DN21010_c0_g1 No TRANSDECODER pass										0		0		0		0
TRINITY_DN48876_c0_g1	NE1	NE2	7.03561	-0.139953	1.45435e-10	1.95438e-09	0	0	0	0	0	0	0	0	0	3.177	2.863	1.862	TRINITY_DN48876_c0_g1 No TRANSDECODER pass										0		0		0		0
TRINITY_DN43560_c0_g1	NE1	NE2	7.0355	-0.139993	1.21815e-10	1.65893e-09	0	0	0	0	0	0	0	0	0.083	1.671	2.199	1.329	TRINITY_DN43560_c0_g1	c2h2 transcription factor	345	gi|1029184258|gb|OAL48828.1|hypothetical protein IQ07DRAFT_601415 [Pyrenochaeta sp. DS3sAY3a]	OAL48828	0	82.9016	532.332	386	320	0		0		1	82.9016	0
TRINITY_DN12466_c0_g1	NE1	NE2	7.03539	-0.140028	6.99448e-11	1.00036e-09	0	0	0	0	0	0	0	0	0	3.134	3.923	2.683	TRINITY_DN12466_c0_g1	---NA---	159	No Blast Hit							0		0		0		0
TRINITY_DN4568_c0_g1	NE1	NE2	7.0353	-0.140061	3.88936e-11	5.82761e-10	0	0	0	0	0	0	0	0	0	4.7	4.984	4.054	TRINITY_DN4568_c0_g1 No TRANSDECODER pass										0		0		0		0
TRINITY_DN12485_c0_g1	NE1	NE2	7.0353	-0.140065	1.00685e-10	1.39814e-09	0	0	0	0	0	0	0	0	0	2.45	3.682	2.573	TRINITY_DN12485_c0_g1 No TRANSDECODER pass										0		0		0		0
TRINITY_DN11438_c0_g1	NE1	NE2	7.03523	-0.140089	1.20312e-10	1.64076e-09	0	0.348	0	0	0	0	0	0.152	0.149	3.895	2.414	2.903	TRINITY_DN11438_c0_g1 No TRANSDECODER pass										0		0		0		0
TRINITY_DN44956_c0_g1	NE1	NE2	7.03523	-0.140089	1.20118e-10	1.63925e-09	0	0	0	0	0	0	0	0	0	3.056	1.897	2.277	TRINITY_DN44956_c0_g1 No TRANSDECODER pass										0		0		0		0
TRINITY_DN1581_c0_g1	NE1	NE2	7.03512	-0.140132	3.84699e-11	5.77939e-10	0	0	0	0	0	0	0	0	0	2.458	2.957	2.725	TRINITY_DN1581_c0_g1	cyanate hydratase	200	gi|1020703883|gb|KZM24206.1|cyanate hydratase [Ascochyta rabiei]	KZM24206	2.16e-107	86.5	319.701	200	173	0		0		0		0
TRINITY_DN53536_c0_g1	NE1	NE2	7.03512	-0.140132	3.85614e-11	5.78777e-10	0	0	0	0	0	0	0	0	0.141	2.753	3.302	3.047	TRINITY_DN53536_c0_g1 No TRANSDECODER pass										0		0		0		0
TRINITY_DN18963_c0_g1	NE1	NE2	7.03511	-0.140135	9.09511e-11	1.27551e-09	0	0	0	0	0	0	0	0	0	2.606	4.018	3.335	TRINITY_DN18963_c0_g1	---NA---	154	No Blast Hit							0		0		0		0
TRINITY_DN4130_c0_g1	NE1	NE2	7.03503	-0.140168	5.05333e-11	7.41672e-10	0	0.261	0	0	0	0	0	0.447	1.955	3.913	4.872	4.638	TRINITY_DN4130_c0_g1	hypothetical protein AOQ84DRAFT_389284	135	gi|1046801439|gb|OCL07773.1|hypothetical protein AOQ84DRAFT_389284 [Glonium stellatum]	OCL07773	1.01e-24	72.381	102.449	105	76	0		0		0		0
TRINITY_DN13353_c0_g1	NE1	NE2	7.03485	-0.140235	6.16921e-11	8.91352e-10	0	0.326	0	0	0	0	0	0	0.456	1.749	1.75	2.277	TRINITY_DN13353_c0_g1 No TRANSDECODER pass										0		0		0		0
TRINITY_DN27720_c0_g1	NE1	NE2	7.03484	-0.140237	6.77415e-11	9.72269e-10	0	0.098	0	0	0	0	0.097	0	0.083	1.454	1.647	2.031	TRINITY_DN27720_c0_g1	aconitate hydratase	350	gi|1029181696|gb|OAL46273.1|aconitate hydratase-like protein [Pyrenochaeta sp. DS3sAY3a]	OAL46273	0	97.1429	687.182	350	340	0		0		1	97.1429	0
TRINITY_DN7884_c0_g1	NE1	NE2	7.03474	-0.140267	1.67727e-10	2.21724e-09	0	0	0	0	0	0	0	0.118	0	2.467	1.742	2.979	TRINITY_DN7884_c0_g1 No TRANSDECODER pass										0		0		0		0
TRINITY_DN52536_c0_g1	NE1	NE2	7.03462	-0.140307	1.73656e-10	2.28911e-09	0	0	0	0	0	0	0	0	0	2.606	3.018	4.316	TRINITY_DN52536_c0_g1 No TRANSDECODER pass										0		0		0		0
TRINITY_DN21704_c0_g2	NE1	NE2	7.00682	-0.163273	7.62222e-10	9.0354e-09	0	0	0	0	0	0	0	0	0	6.665	4.277	2.962	TRINITY_DN21704_c0_g2	---NA---	100	No Blast Hit							0		0		0		0
TRINITY_DN13850_c0_g2	NE1	NE2	7.00678	-0.163277	3.29762e-10	4.15786e-09	0	0	0	0	0	0	0	0	0.829	3.281	2.923	1.76	TRINITY_DN13850_c0_g2	RNA binding	146	gi|1046803910|gb|OCL09814.1|putative RNA binding protein [Glonium stellatum]	OCL09814	2.31e-54	90.1786	179.104	112	101	0		0		0		0
TRINITY_DN18755_c0_g1	NE1	NE2	7.00646	-0.163381	1.11448e-10	1.53512e-09	0	0	0	0	0	0	0.203	0	0	4.553	3.423	3.115	TRINITY_DN18755_c0_g1	related to PRM1 Pheromone-regulated multispanning membrane involved in membrane fusion during mating	176	gi|1092180283|emb|CZS88120.1|related to PRM1 Pheromone-regulated multispanning membrane protein involved in membrane fusion during mating [Rhynchosporium commune]	CZS88120	3.65e-66	78.9773	227.254	176	139	0		0		0		0
TRINITY_DN63679_c0_g1	NE1	NE2	7.00645	-0.163389	1.73304e-10	2.28539e-09	0	0	0	0	0	0	0	0	0	2.476	3.716	2.421	TRINITY_DN63679_c0_g1	Eukaryotic translation initiation factor 5A-1	163	gi|225707140|gb|ACO09416.1|Eukaryotic translation initiation factor 5A-1 [Osmerus mordax]	ACO09416	7.03e-76	85.2564	236.113	156	133	0		0		0		0
TRINITY_DN63284_c0_g1	NE1	NE2	7.00636	-0.163418	5.77717e-11	8.38063e-10	0	0	0	0	0	0	0	0	0	2.718	2.423	2.217	TRINITY_DN63284_c0_g1	---NA---	198	No Blast Hit							0		0		0		0
TRINITY_DN11526_c0_g1	NE1	NE2	7.00635	-0.163419	5.31602e-11	7.76717e-10	0	0.652	0	0	0	0	0	0	0.464	1.991	1.992	1.718	TRINITY_DN11526_c0_g1	related to hyp1	239	gi|751747029|gb|KIM95218.1|hypothetical protein OIDMADRAFT_206304 [Oidiodendron maius Zn]	KIM95218	2.61e-63	64.6341	223.402	246	159	0		0		0		0
TRINITY_DN41632_c0_g1	NE1	NE2	7.00635	-0.163421	5.80009e-11	8.41013e-10	0	0	0	0	0	0	0	0	0	3.766	4.242	3.453	TRINITY_DN41632_c0_g1 No TRANSDECODER pass										0		0		0		0
TRINITY_DN51420_c0_g1	NE1	NE2	7.00635	-0.163422	7.45195e-11	1.06438e-09	0	0	0	0	0	0	0	0	0	1.342	1.699	1.312	TRINITY_DN51420_c0_g1	glycosyltransferase family 1	346	gi|1029182516|gb|OAL47090.1|glycosyl transferas-like protein [Pyrenochaeta sp. DS3sAY3a]	OAL47090	0	98.5549	671.003	346	341	0		0		1	98.5549	0
TRINITY_DN5338_c0_g1	NE1	NE2	7.00626	-0.163454	4.82088e-11	7.09801e-10	0	0	0	0	0	0	0	0	0	2.701	2.544	2.48	TRINITY_DN5338_c0_g1	myosin light chain alkali isoform X2	152	gi|939277071|ref|XP_014259035.1|PREDICTED: myosin light chain alkali isoform X2 [Cimex lectularius]	XP_014259035	9.33e-90	95.3947	270.781	152	145	0		0		0		0
TRINITY_DN39200_c0_g1	NE1	NE2	7.00617	-0.163491	5.24741e-11	7.67384e-10	0	0.293	0	0	0	0	0	0.135	0.124	2.424	2.707	2.641	TRINITY_DN39200_c0_g1 No TRANSDECODER pass										0		0		0		0
TRINITY_DN41200_c0_g1	NE1	NE2	7.00588	-0.163592	1.86013e-10	2.44011e-09	0	0	0	0	0	0	0	0.11	0.099	2.173	1.535	2.505	TRINITY_DN41200_c0_g1	---NA---	287	No Blast Hit							0		0		0		0
TRINITY_DN60893_c0_g1	NE1	NE2	7.00587	-0.163597	1.29647e-10	1.75455e-09	0	0	0	0	0	0	0	0	0	2.813	3.475	4.232	TRINITY_DN60893_c0_g1 No TRANSDECODER pass										0		0		0		0
TRINITY_DN2757_c0_g1	NE1	NE2	7.0057	-0.163637	1.36683e-09	1.54631e-08	0	0	0	0	0	0	0	0	0.133	1.489	3.138	3.394	TRINITY_DN2757_c0_g1	alpha	230	gi|403492590|gb|AFR46077.1|alpha tubulin, partial [Philodina flaviceps]	AFR46077	4.48e-166	100	476.863	230	230	0		0		0		0
TRINITY_DN21281_c0_g1	NE1	NE2	7.00566	-0.163666	2.88908e-10	3.68592e-09	0	0	0	0	0	0	0	0	0.58	3.194	3.44	5.281	TRINITY_DN21281_c0_g1	cathepsin L	165	gi|388509526|gb|AFK42829.1|unknown [Lotus japonicus]	AFK42829	2.51e-55	73.5484	189.504	155	114	0		0		0		0
TRINITY_DN3229_c0_g1	NE1	NE2	6.97749	-0.186957	2.22041e-09	2.4201e-08	0	0	0	0	0	0	0	0	0	3.203	4.147	1.659	TRINITY_DN3229_c0_g1	Xanthine uracil permease	205	gi|1029183347|gb|OAL47919.1|Xanthine/uracil permease [Pyrenochaeta sp. DS3sAY3a]	OAL47919	5.82e-135	99.0244	404.06	205	203	0		0		1	99.0244	0
TRINITY_DN7414_c0_g1	NE1	NE2	6.9771	-0.187084	4.25921e-09	4.42261e-08	0	0	0	0	0	0	0	0	0	8.743	3.501	4.443	TRINITY_DN7414_c0_g1 No TRANSDECODER pass										0		0		0		0
TRINITY_DN48503_c0_g1	NE1	NE2	6.97691	-0.187139	1.23507e-09	1.41143e-08	0	0	0	0	0	0	0	0	0	2.112	4.423	2.632	TRINITY_DN48503_c0_g1 No TRANSDECODER pass										0		0		0		0
TRINITY_DN57755_c0_g1	NE1	NE2	6.9769	-0.187132	1.08654e-10	1.50109e-09	0	0	0	0	0	0.064	0	0	0.149	2.865	3.32	2.522	TRINITY_DN57755_c0_g1 No TRANSDECODER pass										0		0		0		0
TRINITY_DN56245_c0_g1	NE1	NE2	6.97682	-0.187162	1.36933e-10	1.84394e-09	0	0	0	0	0	0	0	0	0	4.094	3.026	3.165	TRINITY_DN56245_c0_g1	40S ribosomal S13	156	gi|17136832|ref|NP_476938.1|ribosomal protein S13, isoform A [Drosophila melanogaster]gi|85724904|ref|NP_001033885.1|ribosomal protein S13, isoform B [Drosophila melanogaster]gi|665407145|ref|NP_001285747.1|ribosomal protein S13, isoform C [Drosophila melanogaster]gi|1710732|sp|Q03334.3|RS13_DROMERecName: Full=40S ribosomal protein S13gi|485601314|pdb|3J38|NChain N, Structure Of The D. Melanogast…	NP_476938, NP_001033885, NP_001285747, Q03334, 3J38_N, CAA62964, CAA62965, AAF52649, AAL13765, ABC65883, ACL84970, ACL89925, AHN54261, ANY27842	5.31e-100	99.3377	296.975	151	150	0		0		0		0
TRINITY_DN54573_c0_g1	NE1	NE2	6.97681	-0.187165	8.3087e-11	1.1713e-09	0	0	0	0	0	0	0.174	0	0	3.289	3.104	2.835	TRINITY_DN54573_c0_g1	---NA---	195	No Blast Hit							0		0		0		0
TRINITY_DN46398_c0_g1	NE1	NE2	6.97681	-0.187165	8.30641e-11	1.1713e-09	0	0	0	0	0	0	0	0	0	5.644	5.32	4.867	TRINITY_DN46398_c0_g1 No TRANSDECODER pass										0		0		0		0
TRINITY_DN40409_c0_g1	NE1	NE2	6.97681	-0.187165	8.30199e-11	1.1713e-09	0	0	0	0	0	0	0	0	0	4.813	4.535	4.147	TRINITY_DN40409_c0_g1 No TRANSDECODER pass										0		0		0		0
TRINITY_DN15437_c0_g1	NE1	NE2	6.97673	-0.187198	1.07475e-10	1.48608e-09	0	0.119	0	0	0	0	0	0.439	0.621	2.355	1.837	2.048	TRINITY_DN15437_c0_g1	---NA---	213	No Blast Hit							0		0		0		0
TRINITY_DN18567_c0_g2	NE1	NE2	6.97664	-0.187222	7.98907e-08	6.2936e-07	0	0	0	0	0	0	0	0	0.166	5.514	1.121	3.783	TRINITY_DN18567_c0_g2 No TRANSDECODER pass										0		0		0		0
TRINITY_DN1468_c0_g1	NE1	NE2	6.97662	-0.187237	8.1054e-11	1.14812e-09	0	0	0	0	0	0	0	0	0	2.406	2.569	2.666	TRINITY_DN1468_c0_g1 No TRANSDECODER pass										0		0		0		0
TRINITY_DN23003_c0_g1	NE1	NE2	6.97662	-0.187237	8.12367e-11	1.1497e-09	0	0	0.222	0	0	0	0	0	1.616	4.25	4.613	4.486	TRINITY_DN23003_c0_g1	---NA---	137	No Blast Hit							0		0		0		0
TRINITY_DN19382_c0_g1	NE1	NE2	6.97653	-0.187272	9.58586e-11	1.33683e-09	0	0	0	0	0	0	0	0	0	2.32	2.328	2.725	TRINITY_DN19382_c0_g1	ATP synthase subunit mitochondrial	176	gi|194194683|gb|EDX08259.1|GD11704 [Drosophila simulans]	EDX08259	1.34e-115	98.2955	349.362	176	173	0		0		0		0
TRINITY_DN52298_c0_g1	NE1	NE2	6.97653	-0.187272	9.61026e-11	1.33966e-09	0	0	0	0	0	0	0.203	0	0.182	3.402	3.406	3.986	TRINITY_DN52298_c0_g1	hypothetical protein LY89DRAFT_779047	176	gi|1069170150|ref|XP_018074609.1|hypothetical protein LY89DRAFT_779047 [Phialocephala scopiformis]gi|972543638|gb|KUJ20254.1|hypothetical protein LY89DRAFT_779047 [Phialocephala scopiformis]	XP_018074609, KUJ20254	1.12e-17	58.0882	88.1965	136	79	0		0		0		0
TRINITY_DN28432_c0_g1	NE1	NE2	6.97648	1.48836	1.09362e-25	8.94732e-24	0.173	1.01	0	0.16	0	0	1.151	1.021	3.704	9.34	9.846	12.035	TRINITY_DN28432_c0_g1	uncharacterized protein PAC_11578	134	gi|1110590843|emb|CZR61681.1|uncharacterized protein PAC_11578 [Phialocephala subalpina]	CZR61681	2.81e-38	72.3881	138.272	134	97	0		0		0		0
TRINITY_DN49079_c0_g1	NE1	NE2	6.97642	-0.187309	1.59903e-10	2.12506e-09	0	0	0	0	0	0	0	0	0	2.424	2.992	3.462	TRINITY_DN49079_c0_g1	pathogenesis-related 5	191	gi|57791230|gb|AAW56445.1|PR-5-like protein [Lysiphlebus testaceipes]	AAW56445	5.62e-98	83.3333	296.975	186	155	0		0		0		0
TRINITY_DN42579_c0_g2	NE1	NE2	6.97621	-0.187374	5.48356e-10	6.66066e-09	0	0	0	0	0.043	0	0	0	0	1.541	1.095	2.074	TRINITY_DN42579_c0_g2	bzip transcription factor	133	gi|1020700388|gb|KZM21079.1|hypothetical protein ST47_g7754 [Ascochyta rabiei]	KZM21079	9.53e-74	95.9677	229.95	124	119	0		0		0		0
TRINITY_DN11317_c0_g1	NE1	NE2	6.97607	-0.187416	7.68075e-10	9.09481e-09	0	0.141	0	0	0	0	0	0	0	1.627	2.225	3.182	TRINITY_DN11317_c0_g1 No TRANSDECODER pass										0		0		0		0
TRINITY_DN44985_c0_g1	NE1	NE2	6.97591	-0.187453	2.69641e-09	2.89519e-08	0	0.087	0	0	0	0	0.087	0.16	0.149	0.848	1.517	2.124	TRINITY_DN44985_c0_g1	hypothetical protein CC84DRAFT_1256449	290	gi|1066277123|ref|XP_018041023.1|hypothetical protein CC84DRAFT_1256449 [Paraphaeosphaeria sporulosa]gi|1027150211|gb|OAG10658.1|hypothetical protein CC84DRAFT_1256449 [Paraphaeosphaeria sporulosa]	XP_018041023, OAG10658	4.42e-18	66.6667	92.0485	90	60	0		0		0		0
TRINITY_DN26573_c0_g1	NE1	NE2	6.96939	1.48123	1.63807e-23	1.10613e-21	0	0	0	0.106	0	0	0	0	0.514	8.414	5.251	5.772	TRINITY_DN26573_c0_g1	---NA---	229	No Blast Hit							0		0		0		0
TRINITY_DN19639_c0_g1	NE1	NE2	6.95025	1.46646	1.01006e-25	8.28454e-24	0	0	0	0	0.1	0	0.097	0	0	6.934	6.079	6.035	TRINITY_DN19639_c0_g1	NACHT domain	228	gi|928519690|ref|XP_014078642.1|hypothetical protein COCC4DRAFT_197117 [Bipolaris maydis ATCC 48331]gi|452000418|gb|EMD92879.1|hypothetical protein COCHEDRAFT_1133072 [Bipolaris maydis C5]gi|477587652|gb|ENI04733.1|hypothetical protein COCC4DRAFT_197117 [Bipolaris maydis ATCC 48331]	XP_014078642, EMD92879, ENI04733	6.67e-17	46.875	87.0409	192	90	0		0		0		0
TRINITY_DN37005_c1_g5	NE1	NE2	6.94973	1.46616	1.44005e-24	1.08021e-22	0	1.032	0	0	0.284	0	0.271	0	2.096	14.448	17.02	20.177	TRINITY_DN37005_c1_g5 No TRANSDECODER pass										0		0		0		0
TRINITY_DN7135_c0_g1	NE1	NE2	6.94727	-0.211127	4.13362e-09	4.30182e-08	0	0	0	0	0	0	0	0	0.845	8.579	4.656	3.495	TRINITY_DN7135_c0_g1	large subunit ribosomal	123	gi|72005286|ref|XP_783150.1|PREDICTED: 60S ribosomal protein L30 isoform X1 [Strongylocentrotus purpuratus]	XP_783150	1.55e-56	90.566	183.726	106	96	0		0		0		0
TRINITY_DN40051_c0_g1	NE1	NE2	6.94711	-0.21118	6.37677e-09	6.36697e-08	0	0	0	0	0	0	0	0	0.315	1.463	3.328	1.43	TRINITY_DN40051_c0_g1	---NA---	245	No Blast Hit							0		0		0		0
TRINITY_DN10828_c0_g1	NE1	NE2	6.94693	-0.211231	4.08316e-09	4.25477e-08	0	0	0	0	0	0	0.28	0.321	0.298	7.99	3.294	3.961	TRINITY_DN10828_c0_g1	ase inhibitor i78	102	gi|1028896472|gb|OAK98729.1|hypothetical protein IQ06DRAFT_278242 [Stagonospora sp. SRC1lsM3a]	OAK98729	1.95e-47	97.561	158.688	82	80	0		0		0		0
TRINITY_DN45976_c0_g1	NE1	NE2	6.94675	-0.211276	1.36655e-10	1.84172e-09	0	0	0	0	0	0	0	0	0	3.515	3.311	2.827	TRINITY_DN45976_c0_g1	late embryogenesis abundant	190	gi|748515356|ref|XP_011114021.1|hypothetical protein H072_8314 [Dactylellina haptotyla CBS 200.50]gi|526196604|gb|EPS37969.1|hypothetical protein H072_8314 [Dactylellina haptotyla CBS 200.50]	XP_011114021, EPS37969	1.68e-89	86.8421	276.174	190	165	0		0		0		0
TRINITY_DN47574_c0_g1	NE1	NE2	6.94674	-0.211279	1.61086e-10	2.13816e-09	0	0	0	0	0	0	0	0	0.166	3.134	3.768	2.861	TRINITY_DN47574_c0_g1 No TRANSDECODER pass										0		0		0		0
TRINITY_DN14829_c0_g1	NE1	NE2	6.94668	-0.211305	8.08775e-10	9.54543e-09	0	0	0	0	0	0	0	0	0.099	2.588	1.354	1.803	TRINITY_DN14829_c0_g1	hypothetical protein ALT_4878	279	gi|952549589|dbj|GAQ07557.1|hypothetical protein ALT_4878 [Aspergillus lentulus]	GAQ07557	1.24e-14	43.7262	82.0333	263	115	0		0		0		0
TRINITY_DN57784_c0_g1	NE1	NE2	6.94666	-0.211309	1.6051e-10	2.13225e-09	0	0	0	0	0	0	0	0	0.116	2.614	2.035	2.133	TRINITY_DN57784_c0_g1	troponin i	237	gi|1101396537|dbj|GAU91031.1|hypothetical protein RvY_03362 [Ramazzottius varieornatus]	GAU91031	6.36e-32	63.2432	127.872	185	117	0		0		0		0
TRINITY_DN2082_c0_g1	NE1	NE2	6.94665	-0.211313	1.24086e-10	1.68773e-09	0	0	0.185	0	0	0	0	0.363	0.862	3.289	3.733	3.216	TRINITY_DN2082_c0_g1 No TRANSDECODER pass										0		0		0		0
TRINITY_DN23824_c0_g1	NE1	NE2	6.94665	-0.211313	1.23609e-10	1.68195e-09	0	0	0	0	0	0	0	0.169	0.166	3.359	3.733	3.225	TRINITY_DN23824_c0_g1	isoform CRA_b	136	gi|597833491|gb|EYB83190.1|hypothetical protein Y032_0340g2973 [Ancylostoma ceylanicum]	EYB83190	9.59e-94	99.2647	281.182	136	135	0		0		0		0
TRINITY_DN57347_c0_g1	NE1	NE2	6.94658	-0.21134	1.24098e-09	1.41677e-08	0	0	0	0	0	0	0	0	0.505	4.553	2.112	3.385	TRINITY_DN57347_c0_g1	40S ribosomal S25	159	gi|318087558|gb|ADV40369.1|putative ribosomal protein S24, partial [Latrodectus hesperus]	ADV40369	1.08e-28	82.5	114.005	80	66	0		0		0		0
TRINITY_DN19521_c0_g1	NE1	NE2	6.94656	-0.211347	1.12583e-10	1.54617e-09	0	0	0	0	0	0	0	0	0	4.181	3.923	4.088	TRINITY_DN19521_c0_g1	conidiation-specific family	106	gi|1029181686|gb|OAL46263.1|hypothetical protein IQ07DRAFT_683641 [Pyrenochaeta sp. DS3sAY3a]	OAL46263	4.96e-53	86.6667	173.711	105	91	0		0		1	86.6667	0
TRINITY_DN52845_c0_g1	NE1	NE2	6.94654	-0.211354	5.93684e-10	7.17102e-09	0	0	0	0	0	0	0	0	0.099	1.411	2.561	2.006	TRINITY_DN52845_c0_g1	polyketide synthase	185	gi|1029181551|gb|OAL46128.1|ketoacyl-synt-domain-containing protein [Pyrenochaeta sp. DS3sAY3a]	OAL46128	2.11e-120	98.9189	387.497	185	183	0		0		1	98.9189	0
TRINITY_DN22797_c0_g1	NE1	NE2	6.94647	-0.21138	1.75956e-10	2.31848e-09	0	0	0	0	0	0	0	0	0	2.129	1.63	2.082	TRINITY_DN22797_c0_g1	---NA---	284	No Blast Hit							0		0		0		0
TRINITY_DN24858_c0_g1	NE1	NE2	6.94646	-0.211384	1.34115e-10	1.80974e-09	0	0	0	0	0	0	0	0	0	2.32	2.647	2.751	TRINITY_DN24858_c0_g1	mannitol-1-phosphate 5-dehydrogenase	229	gi|1110590424|emb|CZR62782.1|probable Mannitol-1-phosphate 5-dehydrogenase [Phialocephala subalpina]	CZR62782	8.3e-111	82.4561	336.265	228	188	0		0		0		0
TRINITY_DN8464_c0_g1	NE1	NE2	6.94637	-0.211419	1.57162e-10	2.09378e-09	0	0	0	0	0	0	0	0	0	1.619	1.733	2.031	TRINITY_DN8464_c0_g1	activation domain containing	315	gi|470371354|ref|XP_004332832.1|Prokumamolisin, putative [Acanthamoeba castellanii str. Neff]gi|440789510|gb|ELR10819.1|Prokumamolisin, putative [Acanthamoeba castellanii str. Neff]	XP_004332832, ELR10819	1.23e-75	60.4938	254.988	324	196	0		0		0		0
TRINITY_DN42119_c0_g1	NE1	NE2	6.94636	-0.211421	1.89127e-10	2.47795e-09	0	0	0	0	0	0	0	0	0	2.363	2.914	3.199	TRINITY_DN42119_c0_g1	60S ribosomal L12	175	gi|907707170|ref|XP_013110604.1|PREDICTED: 60S ribosomal protein L12 [Stomoxys calcitrans]	XP_013110604	3.52e-107	98.1818	316.62	165	162	0		0		0		0
TRINITY_DN63028_c0_g1	NE1	NE2	6.94627	-0.211453	2.35671e-10	3.04244e-09	0	0	0	0	0	0	0	0	0	2.9	2.518	3.589	TRINITY_DN63028_c0_g1	ATP synthase subunit alpha	201	gi|652845435|ref|WP_027123294.1|F0F1 ATP synthase subunit alpha [Mycoplasma molare]	WP_027123294	1.92e-21	69.3878	102.064	98	68	0		0		0		0
TRINITY_DN1515_c0_g2	NE1	NE2	6.94627	-0.211453	2.35677e-10	3.04244e-09	0	0	0	0	0	0	0	0	1.135	5.462	4.811	6.568	TRINITY_DN1515_c0_g2 No TRANSDECODER pass										0		0		0		0
TRINITY_DN13800_c0_g1	NE1	NE2	6.94616	-0.211489	3.37649e-10	4.24541e-09	0	0	0	0	0	0	0	0	0.389	2.874	2.837	3.834	TRINITY_DN13800_c0_g1	60S ribosomal L28	158	gi|72112300|ref|XP_789202.1|PREDICTED: 60S ribosomal protein L28-like [Strongylocentrotus purpuratus]gi|780111621|ref|XP_011676570.1|PREDICTED: 60S ribosomal protein L28-like [Strongylocentrotus purpuratus]gi|780111641|ref|XP_011676572.1|PREDICTED: 60S ribosomal protein L28-like isoform X2 [Strongylocentrotus purpuratus]	XP_789202, XP_011676570, XP_011676572	2.2e-44	79.6748	154.836	123	98	0		0		0		0
TRINITY_DN41617_c0_g1	NE1	NE2	6.94613	-0.211483	1.88943e-09	2.0803e-08	0	0	0	0	0	0	0	0	0	3.636	1.802	3.953	TRINITY_DN41617_c0_g1	---NA---	147	No Blast Hit							0		0		0		0
TRINITY_DN52233_c0_g1	NE1	NE2	6.94609	-0.211496	1.8861e-09	2.07733e-08	0	0	0	0	0	0	0	0	0	0.944	1.888	2.04	TRINITY_DN52233_c0_g1 No TRANSDECODER pass										0		0		0		0
TRINITY_DN11801_c0_g1	NE1	NE2	6.94604	-0.211524	5.99661e-10	7.23514e-09	0	0.836	0	0	0	0	0	0.245	0.472	4.164	3.578	6.111	TRINITY_DN11801_c0_g1 No TRANSDECODER pass										0		0		0		0
TRINITY_DN1868_c0_g1	NE1	NE2	6.9459	-0.211557	1.65817e-09	1.85013e-08	0	0	0	0	0	0	0	0	0	4.397	2.966	6.424	TRINITY_DN1868_c0_g1 No TRANSDECODER pass										0		0		0		0
TRINITY_DN25715_c0_g1	NE1	NE2	6.94555	-0.211579	2.58674e-05	0.000119734	0	0	0	0	0	0	0	0	0	3.376	0	3.148	TRINITY_DN25715_c0_g1 No TRANSDECODER pass										0		0		0		0
TRINITY_DN17802_c0_g1	NE1	NE2	6.91639	-0.235698	1.83389e-09	2.02395e-08	0	0.5	0	0	0	0	0	0	0	3.385	4.777	2.192	TRINITY_DN17802_c0_g1	mismatched base pair and cruciform dna recognition	130	gi|1028893169|gb|OAK95438.1|hypothetical protein IQ06DRAFT_339734 [Stagonospora sp. SRC1lsM3a]	OAK95438	4.38e-79	99.2188	243.817	128	127	0		0		0		0
TRINITY_DN7335_c0_g1	NE1	NE2	6.91626	-0.235729	6.09294e-10	7.34864e-09	0	0.434	0	0	0	0	0	0	0.547	4.181	3.94	2.488	TRINITY_DN7335_c0_g1	NADP-specific glutamate dehydrogenase	173	gi|1092177933|emb|CZS93790.1|NADP-specific glutamate dehydrogenase [Rhynchosporium commune]	CZS93790	2.68e-93	91.9075	291.197	173	159	0		0		0		0
TRINITY_DN56101_c0_g1	NE1	NE2	6.91616	-0.235762	4.82408e-10	5.91045e-09	0	0	0	0	0	0	0.126	0	0.108	2.623	2.078	1.617	TRINITY_DN56101_c0_g1 No TRANSDECODER pass										0		0		0		0
TRINITY_DN57611_c0_g1	NE1	NE2	6.91605	-0.235798	2.94428e-10	3.7502e-09	0	0	0	0	0	0	0	0	0	2.078	1.733	1.473	TRINITY_DN57611_c0_g1	---NA---	109	No Blast Hit							0		0		0		0
TRINITY_DN49264_c0_g1	NE1	NE2	6.91604	-0.235801	2.4967e-10	3.21415e-09	0	0	0	0	0	0	0	0	0	4.19	4.458	3.326	TRINITY_DN49264_c0_g1 No TRANSDECODER pass										0		0		0		0
TRINITY_DN12090_c0_g1	NE1	NE2	6.91597	-0.235831	6.66041e-10	7.97383e-09	0	0	0	0	0	0	0	0	0	5.142	3.087	3.521	TRINITY_DN12090_c0_g1	plasma membrane fusion prm1	159	gi|1092160095|emb|CZT02845.1|related to PRM1 Pheromone-regulated multispanning membrane protein involved in membrane fusion during mating [Rhynchosporium agropyri]	CZT02845	1.2e-52	75.8621	189.119	145	110	0		0		0		0
TRINITY_DN40198_c0_g1	NE1	NE2	6.91595	-0.235835	2.06355e-10	2.68104e-09	0	0	0	0	0	0	0	0	0	2.917	2.578	2.344	TRINITY_DN40198_c0_g1	short-chain dehydrogenase	222	gi|1029182466|gb|OAL47040.1|short-chain dehydrogenase/reductase-like protein SDR [Pyrenochaeta sp. DS3sAY3a]	OAL47040	2.63e-157	98.1982	451.055	222	218	0		0		1	98.1982	0
TRINITY_DN5476_c0_g1	NE1	NE2	6.91587	-0.235866	8.67432e-10	1.01896e-08	0	0	0	0	0	0	0	0	0	1.575	0.862	1.151	TRINITY_DN5476_c0_g1	integral membrane	328	gi|1110590199|emb|CZR62557.1|uncharacterized protein PAC_12454 [Phialocephala subalpina]	CZR62557	1.08e-110	69.697	338.191	330	230	0		0		0		0
TRINITY_DN46172_c0_g1	NE1	NE2	6.91584	-0.235877	4.68644e-10	5.75702e-09	0	0	0	0	0	0	0	0	0	1.809	2.871	2.209	TRINITY_DN46172_c0_g1	hypothetical protein OOU_Y34scaffold00140g79	228	gi|440474956|gb|ELQ43671.1|hypothetical protein OOU_Y34scaffold00140g79 [Magnaporthe oryzae Y34]gi|440482372|gb|ELQ62868.1|hypothetical protein OOW_P131scaffold01035g8 [Magnaporthe oryzae P131]	ELQ43671, ELQ62868	2.78e-19	63.6364	92.0485	132	84	0		0		0		0
TRINITY_DN11544_c0_g2	NE1	NE2	6.91566	-0.235943	2.02451e-10	2.63551e-09	0	0	0	0	0	0	0	0	0	2.805	2.638	3.208	TRINITY_DN11544_c0_g2	40S ribosomal S7	195	gi|751802859|ref|XP_011211540.1|PREDICTED: 40S ribosomal protein S7 [Bactrocera dorsalis]gi|929358048|ref|XP_014088312.1|PREDICTED: 40S ribosomal protein S7 [Bactrocera oleae]gi|1098690239|ref|XP_018802792.1|PREDICTED: 40S ribosomal protein S7 [Bactrocera latifrons]	XP_011211540, XP_014088312, XP_018802792	1.1e-131	99.4819	380.563	193	192	0		0		0		0
TRINITY_DN803_c0_g1	NE1	NE2	6.91565	-0.235945	2.40806e-10	3.10496e-09	0	0	0	0	0	0	0	0	0	1.558	1.983	1.989	TRINITY_DN803_c0_g1	---NA---	195	No Blast Hit							0		0		0		0
TRINITY_DN45369_c0_g1	NE1	NE2	6.91554	-0.235982	3.68841e-10	4.59883e-09	0	0	0	0	0	0	0	0	0	4.354	5.811	6.382	TRINITY_DN45369_c0_g1	60S ribosomal L27a	122	gi|498943415|ref|XP_004521874.1|PREDICTED: 60S ribosomal protein L27a [Ceratitis capitata]	XP_004521874	1.86e-77	96.6942	238.039	121	117	0		0		0		0
TRINITY_DN52394_c0_g1	NE1	NE2	6.91545	-0.236014	3.77724e-10	4.70597e-09	0	0.337	0	0	0	0	0	0	0.191	1.697	1.578	2.251	TRINITY_DN52394_c0_g1	related to hydrolase	292	gi|1092150526|emb|CZT43581.1|related to hydrolase [Rhynchosporium secalis]gi|1092169962|emb|CZT10334.1|related to hydrolase [Rhynchosporium commune]	CZT43581, CZT10334	1.62e-158	84.3537	458.373	294	248	0		0		0		0
TRINITY_DN25390_c0_g1	NE1	NE2	6.91521	-0.236084	1.20545e-09	1.38349e-08	0	0	0	0	0	0	0	0	0.754	3.497	2.966	5.163	TRINITY_DN25390_c0_g1	40S ribosomal S19	119	gi|926606897|ref|XP_013782994.1|PREDICTED: 40S ribosomal protein S19-like [Limulus polyphemus]gi|926606899|ref|XP_013783063.1|PREDICTED: 40S ribosomal protein S19-like [Limulus polyphemus]	XP_013782994, XP_013783063	1.83e-39	76.1062	140.198	113	86	0		0		0		0
TRINITY_DN14641_c0_g2	NE1	NE2	6.88544	-0.260565	4.26365e-08	3.571e-07	0	0	0	0	0	0	0	0	0	2.658	1.336	0.728	TRINITY_DN14641_c0_g2	hypothetical protein CC77DRAFT_959809	251	gi|1070548362|ref|XP_018387458.1|hypothetical protein CC77DRAFT_959809 [Alternaria alternata]gi|1027161664|gb|OAG22037.1|hypothetical protein CC77DRAFT_959809 [Alternaria alternata]	XP_018387458, OAG22037	3.8e-73	88.0531	246.128	226	199	1	88.0531	0		0		0
TRINITY_DN57046_c0_g1	NE1	NE2	6.88508	-0.260641	4.21469e-09	4.38058e-08	0	0	0	0	0	0	0	0	0	2.744	1.966	1.151	TRINITY_DN57046_c0_g1	transmembrane 79-like	204	gi|871268024|ref|XP_012944457.1|PREDICTED: transmembrane protein 79-like [Aplysia californica]	XP_012944457	1.87e-09	48.1707	64.3142	164	79	0		0		0		0
TRINITY_DN4165_c0_g1	NE1	NE2	6.88481	-0.260724	3.50703e-09	3.70193e-08	0.202	0.228	0.408	0	0	0	0.89	0	0	2.943	5.406	2.641	TRINITY_DN4165_c0_g1 No TRANSDECODER pass										0		0		0		0
TRINITY_DN15367_c0_g1	NE1	NE2	6.8848	-0.260714	9.9396e-10	1.15547e-08	0	0	0	0	0	0	0	0	0	4.977	3.932	2.818	TRINITY_DN15367_c0_g1	of uncharacterised function (DUF567)	156	gi|653617083|ref|WP_027627487.1|hypothetical protein [[Clostridium] cellobioparum]	WP_027627487	1.25e-05	49.2188	51.9878	128	63	0		0		0		0
TRINITY_DN820_c0_g1	NE1	NE2	6.88479	-0.260715	8.15717e-10	9.61688e-09	0	0	0	0	0	0	0	0	0	3.255	2.897	1.947	TRINITY_DN820_c0_g1	Cystatin precursor	152	gi|1058093256|gb|JAS50287.1|hypothetical protein g.38870, partial [Cuerna arida]	JAS50287	3.46e-13	59.7938	73.559	97	58	0		0		0		0
TRINITY_DN56084_c0_g1	NE1	NE2	6.88479	-0.260715	8.15286e-10	9.61529e-09	0	0	0	0	0	0	0	0	0.439	2.493	2.225	1.49	TRINITY_DN56084_c0_g1	brorin	256	gi|805792532|ref|XP_012142267.1|PREDICTED: LOW QUALITY PROTEIN: titin-like [Megachile rotundata]	XP_012142267	6.68e-05	37.7273	54.6842	220	83	0		0		0		0
TRINITY_DN26366_c0_g1	NE1	NE2	6.88447	-0.260822	3.35413e-10	4.2193e-09	0	0	0	0	0	0	0	0.177	0.34	3.618	2.983	2.911	TRINITY_DN26366_c0_g1 No TRANSDECODER pass										0		0		0		0
TRINITY_DN26751_c0_g2	NE1	NE2	6.88447	-0.260822	3.35243e-10	4.21879e-09	0	0.206	0	0	0	0	0	0	0.514	3.696	3.052	2.979	TRINITY_DN26751_c0_g2	pyruvate dehydrogenase dihydrolipoamide acetyltransferase component	182	gi|682321927|gb|KFY24813.1|hypothetical protein V491_02016 [Pseudogymnoascus sp. VKM F-3775]	KFY24813	1.38e-72	79.1667	229.18	168	133	0		0		0		0
TRINITY_DN24152_c0_g1	NE1	NE2	6.88447	-0.260825	2.83357e-10	3.62185e-09	0	0	0	0	0	0	0	0	0	4.934	5.492	4.528	TRINITY_DN24152_c0_g1	replicase	129	gi|270297619|emb|CBG91881.1|replicase, partial [Grapevine rupestris stem pitting-associated virus]	CBG91881	1.34e-81	96.124	252.292	129	124	0		0		0		0
TRINITY_DN62057_c0_g1	NE1	NE2	6.8844	-0.260852	4.12166e-09	4.29075e-08	0	3.345	0	0	0	0	0	0	0	3.592	1.543	2.505	TRINITY_DN62057_c0_g1 No TRANSDECODER pass										0		0		0		0
TRINITY_DN37427_c1_g3	NE1	NE2	6.88439	-0.260853	1.92382e-09	2.11458e-08	0	0	0	0	0	0	0	0	0	2.467	1.233	1.811	TRINITY_DN37427_c1_g3	---NA---	277	No Blast Hit							0		0		0		0
TRINITY_DN7440_c0_g1	NE1	NE2	6.88438	-0.260856	5.60324e-10	6.79587e-09	0	0	0	0	0	0	0	0	0	4.623	3.087	3.766	TRINITY_DN7440_c0_g1	hypothetical protein FF38_04128	110	gi|906459872|gb|KNC22753.1|hypothetical protein FF38_04128 [Lucilia cuprina]	KNC22753	6.1e-27	72.7273	110.923	110	80	0		0		0		0
TRINITY_DN23471_c0_g1	NE1	NE2	6.88438	-0.260859	2.83459e-10	3.62185e-09	0	0	0	0	0	0	0	0	0.481	4.882	4.277	4.477	TRINITY_DN23471_c0_g1	40s ribosomal S15	139	gi|443717538|gb|ELU08552.1|hypothetical protein CAPTEDRAFT_162084 [Capitella teleta]	ELU08552	4.06e-78	92.8058	240.736	139	129	0		0		0		0
TRINITY_DN47278_c0_g1	NE1	NE2	6.88396	-0.261003	6.63139e-10	7.94202e-09	0	0	0	0	0	0	0	0	0	3.281	3.285	4.689	TRINITY_DN47278_c0_g1	glucose-repressible Grg1	109	gi|398390165|ref|XP_003848543.1|hypothetical protein MYCGRDRAFT_88109 [Zymoseptoria tritici IPO323]gi|339468418|gb|EGP83519.1|hypothetical protein MYCGRDRAFT_88109 [Zymoseptoria tritici IPO323]	XP_003848543, EGP83519	4.1e-09	54.6512	60.077	86	47	0		0		0		0
TRINITY_DN1788_c0_g1	NE1	NE2	6.88371	-0.261077	2.00802e-09	2.20116e-08	0	0	0	0	0	0	0	0	0	1.913	2.259	3.563	TRINITY_DN1788_c0_g1	heat shock 70 kDa cognate 4	175	gi|312285648|gb|ADQ64514.1|hypothetical protein, partial [Bactrocera oleae]	ADQ64514	4.07e-117	98.2857	348.977	175	172	0		0		0		0
TRINITY_DN43579_c0_g1	NE1	NE2	6.88355	-0.261106	9.18203e-09	8.87069e-08	0	0	0	0	0	0	0	0	0	3.653	1.949	5.239	TRINITY_DN43579_c0_g1	aspartyl ase	166	gi|1029180518|gb|OAL45099.1|aspartyl proteinase [Pyrenochaeta sp. DS3sAY3a]	OAL45099	2.8e-90	98.5507	281.567	138	136	0		0		1	98.5507	0
TRINITY_DN33674_c0_g4	NE1	NE2	6.85778	1.38092	2.03961e-24	1.50219e-22	0	0.152	0	0	0.171	0	0	0.557	0.265	9.998	8.338	9.115	TRINITY_DN33674_c0_g4	hypothetical protein K432DRAFT_348996	119	gi|1046774140|gb|OCK82460.1|hypothetical protein K432DRAFT_348996 [Lepidopterella palustris CBS 459.81]	OCK82460	2.03e-53	89.0756	175.637	119	106	0		0		0		0
TRINITY_DN62808_c0_g1	NE1	NE2	6.85334	-0.285969	3.56219e-08	3.02404e-07	0	0	0	0	0	0	0	0	0	2.658	2.957	0.863	TRINITY_DN62808_c0_g1 No TRANSDECODER pass										0		0		0		0
TRINITY_DN51684_c0_g1	NE1	NE2	6.85289	-0.286082	8.89424e-09	8.61572e-08	0	0	0	0	0	0	0	0	0	1.212	2.061	0.821	TRINITY_DN51684_c0_g1	nonribosomal peptide synthetase 6	381	gi|1029189119|gb|OAL53680.1|nonribosomal peptide synthetase 6 [Pyrenochaeta sp. DS3sAY3a]	OAL53680	0	96.8504	720.694	381	369	0		0		1	96.8504	0
TRINITY_DN13209_c0_g1	NE1	NE2	6.85288	-0.286073	3.61509e-09	3.80609e-08	0	0	0	0	0	0	0	0	0	4.951	4.173	2.294	TRINITY_DN13209_c0_g1	40S ribosomal S2	137	gi|498972773|ref|XP_004527395.1|PREDICTED: 40S ribosomal protein S2 [Ceratitis capitata]gi|1048020880|ref|XP_017470931.1|PREDICTED: 40S ribosomal protein S2 [Rhagoletis zephyria]	XP_004527395, XP_017470931	1.48e-89	97.8102	273.863	137	134	0		0		0		0
TRINITY_DN8396_c0_g1	NE1	NE2	6.85257	-0.286175	6.83661e-09	6.78439e-08	0	0	0	0	0	0	0	0	0	3.817	1.742	2.04	TRINITY_DN8396_c0_g1	high-mobility group box 1	141	gi|62362190|gb|AAX81532.1|amphiHMG1/2-like protein, partial [Adineta ricciae]	AAX81532	5.85e-50	92.233	168.703	103	95	0		0		0		0
TRINITY_DN56571_c0_g1	NE1	NE2	6.85254	-0.286178	2.00592e-09	2.1996e-08	0	0	0	0	0	0	0	0	0	5.566	3.345	3.267	TRINITY_DN56571_c0_g1	---NA---	117	No Blast Hit							0		0		0		0
TRINITY_DN47005_c0_g1	NE1	NE2	6.85251	-0.28619	3.56078e-09	3.75135e-08	0	0.706	0	0	0	0	0.57	0.422	0.398	1.385	2.656	1.481	TRINITY_DN47005_c0_g1 No TRANSDECODER pass										0		0		0		0
TRINITY_DN21643_c0_g1	NE1	NE2	6.8521	-0.286322	1.74095e-09	1.92858e-08	0	0	0	0	0	0	0	0	0	5.956	3.311	5.171	TRINITY_DN21643_c0_g1 No TRANSDECODER pass										0		0		0		0
TRINITY_DN13567_c0_g1	NE1	NE2	6.8521	-0.286327	4.38723e-10	5.41198e-09	0	0	0	0	0	0	0	0	0	4.017	4.027	4.494	TRINITY_DN13567_c0_g1	60s ribosomal l28	146	gi|1131333987|gb|JAV17349.1|putative 60s ribosomal protein l28 [Haematobia irritans]	JAV17349	9.21e-82	94.8905	249.595	137	130	0		0		0		0
TRINITY_DN40030_c0_g1	NE1	NE2	6.85209	-0.286329	4.79184e-10	5.87539e-09	0	0	0	0	0	0	0.242	0	0.207	3.471	4.009	4.173	TRINITY_DN40030_c0_g1	---NA---	144	No Blast Hit							0		0		0		0
TRINITY_DN7843_c0_g1	NE1	NE2	6.85188	-0.286401	8.35707e-10	9.83826e-09	0	0	0	0	0	0	0	0	0.141	2.086	2.526	3.258	TRINITY_DN7843_c0_g1	40S ribosomal S9	194	gi|62083481|gb|AAX62465.1|ribosomal protein S9 [Lysiphlebus testaceipes]gi|62083483|gb|AAX62466.1|ribosomal protein S9 variant 1 [Lysiphlebus testaceipes]	AAX62465, AAX62466	6.44e-109	92.6702	322.783	191	177	0		0		0		0
TRINITY_DN19011_c0_g1	NE1	NE2	6.85165	1.3726	4.17442e-24	2.99305e-22	0	0.76	0	0.186	0	0	0	0	1.458	12.638	10.2	10.554	TRINITY_DN19011_c0_g1	hypothetical protein AOQ84DRAFT_435144	125	gi|1046810203|gb|OCL15222.1|hypothetical protein AOQ84DRAFT_435144 [Glonium stellatum]	OCL15222	1.61e-23	66.9291	99.7525	127	85	0		0		0		0
TRINITY_DN10203_c0_g1	NE1	NE2	6.85164	-0.286473	2.09096e-09	2.2836e-08	0	0	0	0	0	0	0	0	0.124	1.731	2.043	3.072	TRINITY_DN10203_c0_g1	superoxide dismutase	237	gi|551064524|ref|WP_022796445.1|superoxide dismutase [Bavariicoccus seileri]	WP_022796445	4.65e-60	63.6364	200.675	220	140	0		0		0		0
TRINITY_DN44186_c0_g1	NE1	NE2	6.8516	-0.286476	4.23672e-09	4.40066e-08	0	0	0	0	0	0	0	0	0	1.939	3.242	4.215	TRINITY_DN44186_c0_g1 No TRANSDECODER pass										0		0		0		0
TRINITY_DN5422_c0_g2	NE1	NE2	6.85107	-0.286569	6.34509e-07	4.15669e-06	0	0	0	0	0	0	0	0	0	5.869	0.914	7.431	TRINITY_DN5422_c0_g2 No TRANSDECODER pass										0		0		0		0
TRINITY_DN7659_c0_g1	NE1	NE2	6.85087	-0.286654	4.37248e-08	3.65252e-07	0	0	0	0	0	0	0	0	0	1.524	2.095	4.647	TRINITY_DN7659_c0_g1	replicase	204	gi|306920208|emb|CBX19981.1|replicase [Grapevine rupestris stem pitting-associated virus]	CBX19981	2.94e-118	94.6078	382.489	204	193	0		0		0		0
TRINITY_DN36238_c2_g1	NE1	NE2	6.82868	3.24607	7.8276e-61	3.91139e-58	0	0	0	0.173	0.697	0	0	0	0.447	39.041	34.273	41.819	TRINITY_DN36238_c2_g1	hypothetical protein COCCADRAFT_112516	126	gi|628244809|ref|XP_007718574.1|hypothetical protein COCCADRAFT_112516 [Bipolaris zeicola 26-R-13]gi|953433181|ref|XP_014558662.1|hypothetical protein COCVIDRAFT_24937 [Bipolaris victoriae FI3]gi|576912550|gb|EUC27118.1|hypothetical protein COCCADRAFT_112516 [Bipolaris zeicola 26-R-13]gi|578491761|gb|EUN29166.1|hypothetical protein COCVIDRAFT_24937 [Bipolaris victoriae FI3]	XP_007718574, XP_014558662, EUC27118, EUN29166	4.89e-38	76.9841	136.732	126	97	0		0		0		0
TRINITY_DN31661_c0_g1	NE1	NE2	6.82047	-0.311866	1.37378e-07	1.02978e-06	0	0	0	0	0	0	0.28	0.262	0	3.74	7.691	1.828	TRINITY_DN31661_c0_g1	tubulin alpha	137	gi|938077592|gb|KPP74062.1|hypothetical protein Z043_106806, partial [Scleropages formosus]	KPP74062	4.43e-96	99.2701	287.73	137	136	0		0		0		0
TRINITY_DN15442_c0_g1	NE1	NE2	6.81959	-0.312074	9.09466e-10	1.06525e-08	0	0.109	0	0	0	0	0	0	0	1.801	1.923	1.405	TRINITY_DN15442_c0_g1	high-affinity nicotinic acid transporter	305	gi|1092174941|emb|CZS99501.1|related to allantoate permease [Rhynchosporium commune]	CZS99501	3.02e-166	88.5246	484.952	305	270	0		0		0		0
TRINITY_DN16300_c0_g1	NE1	NE2	6.81949	-0.312108	7.54614e-10	8.94847e-09	0	0	0	0	0	0	0	0	0.207	4.268	3.742	3.394	TRINITY_DN16300_c0_g1	60S acidic ribosomal P0	120	gi|1131317877|gb|JAV09298.1|putative 60s acidic ribosomal protein [Nyssomyia neivai]	JAV09298	9.27e-28	76.4706	114.775	85	65	0		0		0		0
TRINITY_DN62488_c0_g1	NE1	NE2	6.81948	-0.312114	1.41228e-09	1.59274e-08	0	0	0	0	0	0	0	0	0	1.61	2.423	1.71	TRINITY_DN62488_c0_g1 No TRANSDECODER pass										0		0		0		0
TRINITY_DN13059_c0_g1	NE1	NE2	6.8194	-0.312141	1.69112e-09	1.88173e-08	0	0	0	0	0	0	0	0	0	5.003	2.932	3.377	TRINITY_DN13059_c0_g1 No TRANSDECODER pass										0		0		0		0
TRINITY_DN9180_c0_g1	NE1	NE2	6.8194	-0.312142	1.042e-09	1.20743e-08	0	0	0	0	0	0	0	0	0	3.212	2.276	2.59	TRINITY_DN9180_c0_g1 No TRANSDECODER pass										0		0		0		0
TRINITY_DN43353_c0_g1	NE1	NE2	6.81939	-0.312145	6.28765e-10	7.56381e-09	0	0.13	0	0	0	0	0.126	0.236	0	2.147	2.009	1.964	TRINITY_DN43353_c0_g1	beta-ig-h3 fasciclin	250	gi|169609703|ref|XP_001798270.1|hypothetical protein SNOG_07944 [Parastagonospora nodorum SN15]gi|111063100|gb|EAT84220.1|hypothetical protein SNOG_07944 [Parastagonospora nodorum SN15]	XP_001798270, EAT84220	8.55e-79	81.5534	254.988	206	168	0		0		0		0
TRINITY_DN20539_c1_g1	NE1	NE2	6.81929	-0.312178	1.35876e-09	1.53879e-08	0	0	0	0	0	0	0	0	0	3.748	2.431	3.233	TRINITY_DN20539_c1_g1	---NA---	168	No Blast Hit							0		0		0		0
TRINITY_DN6233_c0_g1	NE1	NE2	6.81919	-0.312215	1.26009e-09	1.43556e-08	0	0	0	0	0	0	0	0	0	4.12	2.837	4.029	TRINITY_DN6233_c0_g1	40s ribosomal s15	151	gi|1131330400|gb|JAV15556.1|putative 40s ribosomal protein s15, partial [Haematobia irritans]	JAV15556	6.63e-101	98.6667	298.901	150	148	0		0		0		0
TRINITY_DN16326_c0_g1	NE1	NE2	6.81918	-0.312219	7.38328e-10	8.77778e-09	0	0	0	0	0	0	0	0	0	2.822	3.044	3.394	TRINITY_DN16326_c0_g1	40S ribosomal S23	148	gi|22024141|ref|NP_610939.2|ribosomal protein S23, isoform A [Drosophila melanogaster]gi|665400850|ref|NP_001286410.1|ribosomal protein S23, isoform B [Drosophila melanogaster]gi|125811142|ref|XP_001361764.1|uncharacterized protein Dpse_GA21060 [Drosophila pseudoobscura pseudoobscura]gi|194754389|ref|XP_001959478.1|uncharacterized protein Dana_GF12897 [Drosophila ananassae]gi|194883144|ref|XP_001…	NP_610939, NP_001286410, XP_001361764, XP_001959478, XP_001975664, XP_001987305, XP_002005403, XP_002017629, XP_002033811, XP_002050700, XP_002063110, XP_002091277, XP_002081467, XP_004526424, XP_005177095, XP_011190839, XP_011202136, XP_013110683, XP_014090729, XP_016927815, XP_016967727, XP_017015179, XP_016973583, XP_017019686, XP_017090216, XP_017069525, XP_017049992, XP_017147934, XP_0171332…	1.41e-97	100	290.041	143	143	0		0		0		0
TRINITY_DN49476_c0_g1	NE1	NE2	6.81908	-0.312253	1.02717e-09	1.19151e-08	0	0	0	0	0	0	0	0	0	1.809	1.552	2.141	TRINITY_DN49476_c0_g1	---NA---	101	No Blast Hit							0		0		0		0
TRINITY_DN50076_c0_g1	NE1	NE2	6.81908	-0.312254	9.343e-10	1.09316e-08	0	0	0	0	0	0	0	0	0	2.839	2.845	3.631	TRINITY_DN50076_c0_g1	60S ribosomal L23	140	gi|498968813|ref|XP_004526407.1|PREDICTED: 60S ribosomal protein L23 [Ceratitis capitata]gi|751475125|ref|XP_011192991.1|PREDICTED: 60S ribosomal protein L23 [Bactrocera cucurbitae]gi|751785537|ref|XP_011202107.1|PREDICTED: 60S ribosomal protein L23 [Bactrocera dorsalis]gi|929362537|ref|XP_014090772.1|PREDICTED: 60S ribosomal protein L23 [Bactrocera oleae]gi|1098630252|ref|XP_018783578.1|PREDICTE…	XP_004526407, XP_011192991, XP_011202107, XP_014090772, XP_018783578, KNC29644	8.46e-94	100	280.026	140	140	0		0		0		0
TRINITY_DN19409_c0_g1	NE1	NE2	6.81905	-0.312246	1.7286e-08	1.5771e-07	0	0.195	0	0	0	0	0	0.177	1.508	4.025	1.483	3.521	TRINITY_DN19409_c0_g1	---NA---	186	No Blast Hit							0		0		0		0
TRINITY_DN10728_c0_g1	NE1	NE2	6.81897	-0.312291	1.37534e-09	1.55431e-08	0	0	0	0	0	0	0	0	0	2.536	2.863	3.758	TRINITY_DN10728_c0_g1	60S ribosomal L7-like	181	gi|187233662|gb|ACD01095.1|putative ribosomal protein L7, partial [Adineta vaga]	ACD01095	2.73e-101	95.9064	303.523	171	164	0		0		0		0
TRINITY_DN53966_c0_g1	NE1	NE2	6.81888	-0.312278	2.40995e-07	1.71806e-06	0	0	0	0	0	0	0	0	0	3.186	0.612	2.675	TRINITY_DN53966_c0_g1	hypothetical protein H072_7632	161	gi|748512802|ref|XP_011113381.1|hypothetical protein H072_7632 [Dactylellina haptotyla CBS 200.50]gi|526197381|gb|EPS38664.1|hypothetical protein H072_7632 [Dactylellina haptotyla CBS 200.50]	XP_011113381, EPS38664	2.74e-75	88.3436	234.572	163	144	0		0		0		0
TRINITY_DN6191_c0_g1	NE1	NE2	6.81883	-0.312322	4.69723e-09	4.8311e-08	0	0	0	0	0	0	0.213	0	0	3.445	2.069	4.266	TRINITY_DN6191_c0_g1	---NA---	168	No Blast Hit							0		0		0		0
TRINITY_DN61946_c0_g1	NE1	NE2	6.81883	-0.312322	4.70097e-09	4.83342e-08	0	0	0	0	0	0	0	0	0.157	3.03	1.819	3.749	TRINITY_DN61946_c0_g1 No TRANSDECODER pass										0		0		0		0
TRINITY_DN5641_c0_g2	NE1	NE2	6.81882	-0.312301	9.33492e-08	7.24948e-07	0	0	0	0	0	0	0	0	0	1.056	3.949	3.479	TRINITY_DN5641_c0_g2	glucose repressible Grg1	148	gi|634348912|gb|KDE04275.1|hypothetical protein MVLG_05303 [Microbotryum lychnidis-dioicae p1A1 Lamole]	KDE04275	6.95e-18	72	84.3445	75	54	0		0		0		0
TRINITY_DN34967_c0_g2	NE1	NE2	6.81856	-0.312401	6.73605e-09	6.69278e-08	2.321	0	0	0	0	0	0	0	3.322	1.324	1.604	2.632	TRINITY_DN34967_c0_g2 No TRANSDECODER pass										0		0		0		0
TRINITY_DN39902_c0_g2	NE1	NE2	6.81662	-0.312752	6.30511e-05	0.00026749	0	0	0	0	0	0	0	0	0	1.099	0	2.895	TRINITY_DN39902_c0_g2	Plasma membrane fusion prm1	178	gi|597578783|ref|XP_007292448.1|putative Plasma membrane fusion protein prm1 [Marssonina brunnea f. sp. 'multigermtubi' MB_m1]gi|406863936|gb|EKD16982.1|putative Plasma membrane fusion protein prm1 [Marssonina brunnea f. sp. 'multigermtubi' MB_m1]	XP_007292448, EKD16982	3.54e-68	88.0795	233.417	151	133	0		0		0		0
TRINITY_DN35352_c0_g1	NE1	NE2	6.79809	1.3233	1.29855e-23	8.86067e-22	0	1.347	0	0.066	0	0	0.068	0	0.456	3.913	3.483	4.037	TRINITY_DN35352_c0_g1	fasciclin domain-containing	384	gi|1092156098|emb|CZT10365.1|related to TGF beta induced protein ig-h3 precursor [Rhynchosporium agropyri]	CZT10365	4.88e-111	75.8514	341.273	323	245	0		0		0		0
TRINITY_DN56259_c0_g1	NE1	NE2	6.79614	1.32398	1.90273e-22	1.19537e-20	0	0	0	0	0.057	0	0	0	0.05	3.385	4.027	2.691	TRINITY_DN56259_c0_g1	calcium calmodulin-dependent kinase type 2	452	gi|1029181155|gb|OAL45733.1|calcium/calmodulin-dependent protein kinase type 2 [Pyrenochaeta sp. DS3sAY3a]	OAL45733	0	98.234	915.22	453	445	0		0		1	98.234	0
TRINITY_DN8910_c0_g1	NE1	NE2	6.78637	-0.338323	2.33526e-08	2.0727e-07	0	0	0	0	0	0	0	0	0	4.51	2.259	1.803	TRINITY_DN8910_c0_g1	PH domain	140	gi|1029188045|gb|OAL52608.1|hypothetical protein IQ07DRAFT_378468 [Pyrenochaeta sp. DS3sAY3a]	OAL52608	1.94e-68	87.1429	226.868	140	122	0		0		1	87.1429	0
TRINITY_DN45900_c0_g1	NE1	NE2	6.78603	-0.338401	2.03e-09	2.22226e-08	0	0	0	0	0	0	0	0	0	4.371	3.604	2.768	TRINITY_DN45900_c0_g1 No TRANSDECODER pass										0		0		0		0
TRINITY_DN4125_c0_g1	NE1	NE2	6.78593	-0.338437	1.68053e-09	1.87187e-08	0	0	0	0	0	0	0	0	0	4.294	3.285	2.962	TRINITY_DN4125_c0_g1	40S ribosomal S2	153	gi|929382043|ref|XP_014101501.1|PREDICTED: 40S ribosomal protein S2, partial [Bactrocera oleae]	XP_014101501	3.2e-99	99.3464	298.516	153	152	0		0		0		0
TRINITY_DN56113_c0_g1	NE1	NE2	6.78592	-0.338447	7.26264e-09	7.18084e-08	0	0.119	0	0	0	0	0	0	0	1.229	2.475	1.447	TRINITY_DN56113_c0_g1	related to cell wall cwl1	187	gi|1092165747|emb|CZS92056.1|related to cell wall protein cwl1 [Rhynchosporium agropyri]	CZS92056	6.33e-45	64.7959	164.851	196	127	0		0		0		0
TRINITY_DN52690_c0_g1	NE1	NE2	6.78592	-0.338438	1.33394e-09	1.51385e-08	0	0	0	0	0	0	0	0	0	3.324	2.914	2.438	TRINITY_DN52690_c0_g1	hypothetical protein CC77DRAFT_1060033	189	gi|1070548546|ref|XP_018387550.1|hypothetical protein CC77DRAFT_1060033 [Alternaria alternata]gi|1027161756|gb|OAG22129.1|hypothetical protein CC77DRAFT_1060033 [Alternaria alternata]	XP_018387550, OAG22129	1.99e-73	86.0759	239.195	158	136	1	86.0759	0		0		0
TRINITY_DN41726_c0_g1	NE1	NE2	6.78591	-0.33844	1.231e-09	1.40835e-08	0	0	0	0	0	0	0	0	0.489	3.082	3.087	2.488	TRINITY_DN41726_c0_g1	period circadian [Aspergillus niger CBS ] XP_001401130	191	gi|1022797237|ref|XP_016213768.1|hypothetical protein PV09_04742 [Verruconis gallopava]gi|759226915|gb|KIW03899.1|hypothetical protein PV09_04742 [Verruconis gallopava]	XP_016213768, KIW03899	2.63e-30	72.2689	124.02	119	86	0		0		0		0
TRINITY_DN47775_c0_g1	NE1	NE2	6.78591	-0.338443	1.67662e-09	1.86815e-08	0	0	0	0	0	0	0	0	0	1.87	2.449	1.693	TRINITY_DN47775_c0_g1 No TRANSDECODER pass										0		0		0		0
TRINITY_DN12669_c0_g1	NE1	NE2	6.78582	-0.338474	1.21292e-09	1.39059e-08	0	0	0	0	0	0	0	0	0.224	4.501	3.664	3.58	TRINITY_DN12669_c0_g1 No TRANSDECODER pass										0		0		0		0
TRINITY_DN22518_c0_g1	NE1	NE2	6.78581	-0.338475	1.02879e-09	1.19297e-08	0	0	0	0	0	0	0	0	5.153	5.436	5.087	4.613	TRINITY_DN22518_c0_g1 No TRANSDECODER pass										0		0		0		0
TRINITY_DN18204_c0_g1	NE1	NE2	6.7857	-0.338517	1.99965e-09	2.19421e-08	0	0	0	0	0	0	0	0	0	1.688	2.621	2.107	TRINITY_DN18204_c0_g1	---NA---	120	No Blast Hit							0		0		0		0
TRINITY_DN10862_c0_g1	NE1	NE2	6.78561	-0.338542	5.37753e-09	5.46331e-08	0	0	0	0	0	0	0	0	0	6.752	3.38	5.501	TRINITY_DN10862_c0_g1	larval cuticle 8-like	119	gi|195427767|ref|XP_002061948.1|uncharacterized protein Dwil_GK16916 [Drosophila willistoni]gi|194158033|gb|EDW72934.1|uncharacterized protein Dwil_GK16916 [Drosophila willistoni]	XP_002061948, EDW72934	4.06e-47	86.1386	159.073	101	87	0		0		0		0
TRINITY_DN51646_c0_g1	NE1	NE2	6.78561	-0.338547	1.2143e-09	1.3907e-08	0	0.141	0	0	0	0	0	0	1.177	2.242	1.793	2.192	TRINITY_DN51646_c0_g1	trypsin	250	gi|1020700406|gb|KZM21097.1|serine-type endopeptidase [Ascochyta rabiei]	KZM21097	7.58e-128	88	380.178	250	220	0		0		0		0
TRINITY_DN61324_c0_g1	NE1	NE2	6.78561	-0.338548	1.01537e-09	1.17951e-08	0	0	0	0	0	0	0	0	0	3.428	3.19	3.589	TRINITY_DN61324_c0_g1 No TRANSDECODER pass										0		0		0		0
TRINITY_DN52424_c0_g1	NE1	NE2	6.78561	-0.338548	1.01584e-09	1.17964e-08	0	0	0	0	0	0	0	0	0	3.064	2.854	3.216	TRINITY_DN52424_c0_g1 No TRANSDECODER pass										0		0		0		0
TRINITY_DN56191_c0_g1	NE1	NE2	6.78559	-0.338552	1.71054e-09	1.90138e-08	0	0.554	0	0	0	0	0	0	0.191	1.316	1.914	1.752	TRINITY_DN56191_c0_g1	hypothetical protein FAVg107411	215	gi|751351295|gb|KIL89017.1|hypothetical protein FAVg107411 [Fusarium avenaceum]	KIL89017	2.03e-17	54.1899	87.8113	179	97	0		0		0		0
TRINITY_DN15584_c0_g1	NE1	NE2	6.78559	-0.338552	1.71395e-09	1.90451e-08	0	0.554	0	0	0	0	0	0	0.464	3.255	4.742	4.342	TRINITY_DN15584_c0_g1 No TRANSDECODER pass										0		0		0		0
TRINITY_DN64636_c0_g1	NE1	NE2	6.7855	-0.338579	4.75752e-09	4.88847e-08	0	0	0	0	0	0	0	0	0	6.501	3.449	5.984	TRINITY_DN64636_c0_g1	hypothetical protein SETTUDRAFT_34074	117	gi|636596169|ref|XP_008029423.1|hypothetical protein SETTUDRAFT_34074 [Setosphaeria turcica Et28A]gi|482805420|gb|EOA82506.1|hypothetical protein SETTUDRAFT_34074 [Setosphaeria turcica Et28A]	XP_008029423, EOA82506	2.89e-35	86.5854	128.642	82	71	0		0		0		0
TRINITY_DN15870_c0_g1	NE1	NE2	6.78528	-0.338658	2.31145e-09	2.51006e-08	0	0	0	0	0	0	0	0	0	2.58	2.578	3.775	TRINITY_DN15870_c0_g1	candoxin-like isoform X2	132	gi|780099026|ref|XP_011674988.1|PREDICTED: uncharacterized protein LOC105443482 [Strongylocentrotus purpuratus]	XP_011674988	1.78e-05	48.7805	50.8322	123	60	0		0		0		0
TRINITY_DN51911_c0_g1	NE1	NE2	6.78526	-0.338661	3.33564e-09	3.53135e-08	0	0	0	0	0	0	0	0	0	1.87	2.621	3.292	TRINITY_DN51911_c0_g1	---NA---	149	No Blast Hit							0		0		0		0
TRINITY_DN32837_c1_g2	NE1	NE2	6.7851	-0.338688	2.09507e-08	1.87925e-07	0	0.326	0	0	0	0	0	0.717	0	5.687	2.371	6.458	TRINITY_DN32837_c1_g2	hypothetical protein AFLA70_352g001521	127	gi|914757191|gb|KOC11319.1|hypothetical protein AFLA70_352g001521 [Aspergillus flavus AF70]	KOC11319	7.61e-43	83.4646	160.614	127	106	0		0		0		0
TRINITY_DN49260_c0_g1	NE1	NE2	6.75197	-0.36515	1.55638e-08	1.43489e-07	0	0	0	0	0	0	0	0	0.157	3.843	2.837	1.583	TRINITY_DN49260_c0_g1	tropomyosin	162	gi|428230094|gb|AFY98827.1|tropomyosin [Jasus lalandii]	AFY98827	1.31e-49	78.2895	173.326	152	119	0		0		0		0
TRINITY_DN2601_c0_g2	NE1	NE2	6.75173	-0.365221	1.23101e-08	1.15759e-07	0	0	0	0	0	0.102	0	0	0	4.043	2.216	1.93	TRINITY_DN2601_c0_g2 No TRANSDECODER pass										0		0		0		0
TRINITY_DN9593_c0_g1	NE1	NE2	6.75143	-0.365299	1.73078e-09	1.91863e-08	0	0.217	0	0	0	0	0	0.186	0	3.419	3.19	2.675	TRINITY_DN9593_c0_g1	hypothetical protein IQ06DRAFT_296777	132	gi|1028894517|gb|OAK96783.1|hypothetical protein IQ06DRAFT_296777 [Stagonospora sp. SRC1lsM3a]	OAK96783	6.64e-80	96.9697	244.202	132	128	0		0		0		0
TRINITY_DN53131_c0_g1	NE1	NE2	6.75133	-0.365335	1.54341e-09	1.72921e-08	0	0	0	0	0	0	0	0	0	2.034	1.768	1.718	TRINITY_DN53131_c0_g1 No TRANSDECODER pass										0		0		0		0
TRINITY_DN2848_c0_g1	NE1	NE2	6.75133	-0.365337	1.42066e-09	1.60163e-08	0	0	0	0	0	0	0.29	0	7.929	4.536	4.544	4.122	TRINITY_DN2848_c0_g1 No TRANSDECODER pass										0		0		0		0
TRINITY_DN41707_c0_g1	NE1	NE2	6.75132	-0.365339	1.98399e-09	2.17924e-08	0	0	0	0	0	0	0	0	0	3.289	4.397	3.487	TRINITY_DN41707_c0_g1	40S ribosomal S17	135	gi|968086144|ref|XP_002062490.2|uncharacterized protein Dwil_GK16630 [Drosophila willistoni]gi|946580759|gb|EDW73476.2|uncharacterized protein Dwil_GK16630 [Drosophila willistoni]	XP_002062490, EDW73476	2.4e-87	98.4733	263.077	131	129	0		0		0		0
TRINITY_DN12777_c0_g2	NE1	NE2	6.75126	-0.365362	7.69e-08	6.08901e-07	0	0	0	0	0	0	0	0	0	3.047	0.897	2.065	TRINITY_DN12777_c0_g2 No TRANSDECODER pass										0		0		0		0
TRINITY_DN45557_c0_g1	NE1	NE2	6.75113	-0.365405	3.37504e-09	3.56956e-08	0	0	0	0	0	0	0	0	0	2.147	1.345	1.964	TRINITY_DN45557_c0_g1 No TRANSDECODER pass										0		0		0		0
TRINITY_DN17992_c0_g1	NE1	NE2	6.75113	-0.36541	1.5364e-09	1.72195e-08	0	0	0	0	0	0	0	0	0	3.774	3.785	4.223	TRINITY_DN17992_c0_g1	Actin	144	gi|38636560|dbj|BAD02941.1|actin, partial [Brachionus plicatilis]	BAD02941	6.05e-98	100	294.664	144	144	0		0		0		0
TRINITY_DN19867_c0_g2	NE1	NE2	6.75112	-0.365391	4.87009e-05	0.000212294	0	0	0	0	0	0	0	0	0	2.545	0	1.456	TRINITY_DN19867_c0_g2	UPSTREAM OF FLC	321	gi|731413149|ref|XP_010658613.1|PREDICTED: protein UPSTREAM OF FLC [Vitis vinifera]gi|731413151|ref|XP_010658614.1|PREDICTED: protein UPSTREAM OF FLC [Vitis vinifera]	XP_010658613, XP_010658614	0	99.6885	663.685	321	320	0		0		0		1	99.6885
TRINITY_DN21704_c0_g1	NE1	NE2	6.75026	-0.365621	1.4789e-07	1.09869e-06	0	0.272	0	0	0	0	0	0	0	4.198	1.449	5.984	TRINITY_DN21704_c0_g1 No TRANSDECODER pass										0		0		0		0
TRINITY_DN3785_c0_g2	NE1	NE2	6.74944	-0.36575	4.20265e-05	0.000186351	0	0	0	0	0	0	0	0	0	0	3.345	4.672	TRINITY_DN3785_c0_g2	tropomyosin-2 isoform x1	103	gi|1131335591|gb|JAV18151.1|putative tropomyosin-2 isoform x1 [Haematobia irritans]	JAV18151	4.75e-60	100	197.593	100	100	0		0		0		0
TRINITY_DN9865_c0_g2	NE1	NE2	6.71648	-0.392568	1.51015e-08	1.39584e-07	0	0	0	0	0	0	0	0.506	0.099	1.472	2.337	1.075	TRINITY_DN9865_c0_g2	oxidase like	254	gi|796712041|gb|KJY02468.1|oxidase-like protein [Zymoseptoria brevis]	KJY02468	3.51e-128	83.9506	382.874	243	204	0		0		0		0
TRINITY_DN44475_c0_g1	NE1	NE2	6.71648	-0.392561	8.35618e-09	8.14984e-08	0	0	0	0	0	0	0	0	0	2.96	2.44	1.532	TRINITY_DN44475_c0_g1	multi -bridging factor 1	163	gi|1029180976|gb|OAL45555.1|multi protein-like protein-bridging factor 1 [Pyrenochaeta sp. DS3sAY3a]	OAL45555	5.77e-109	98.7578	320.472	161	159	0		0		1	98.7578	0
TRINITY_DN2596_c0_g1	NE1	NE2	6.71647	-0.392564	7.37604e-09	7.27905e-08	0	0.174	0	0	0	0	0.164	0.152	0.737	2.796	2.992	1.642	TRINITY_DN2596_c0_g1 No TRANSDECODER pass										0		0		0		0
TRINITY_DN41742_c0_g1	NE1	NE2	6.71636	-0.392597	5.82601e-09	5.86393e-08	0	0	0	0	0	0	0	0	0	3.445	2.638	1.98	TRINITY_DN41742_c0_g1	GPI-anchored cell wall organization Ecm33	106	gi|1029184111|gb|OAL48681.1|hypothetical protein IQ07DRAFT_681424 [Pyrenochaeta sp. DS3sAY3a]	OAL48681	5.36e-55	96.7742	187.578	93	90	0		0		1	96.7742	0
TRINITY_DN43299_c0_g1	NE1	NE2	6.71611	-0.392673	2.38254e-09	2.58207e-08	0	0	0	0	0	0	0	0	0	2.251	2.259	1.887	TRINITY_DN43299_c0_g1	60S ribosomal L15	204	gi|906463077|gb|KNC25225.1|60S ribosomal protein L15 [Lucilia cuprina]	KNC25225	3.28e-137	98.5294	395.586	204	201	0		0		0		0
TRINITY_DN46297_c0_g1	NE1	NE2	6.71603	-0.392705	5.7592e-09	5.8085e-08	0	0	0	0	0	0	0	0	0	1.982	1.164	1.481	TRINITY_DN46297_c0_g1	yellow-like	279	gi|936590686|ref|XP_014208506.1|PREDICTED: protein yellow-like [Copidosoma floridanum]	XP_014208506	1.47e-163	91.0394	474.552	279	254	0		0		0		0
TRINITY_DN62898_c0_g1	NE1	NE2	6.71603	-0.392705	5.74797e-09	5.79979e-08	0	0	0	0	0	0	0	0	0.53	2.294	1.354	1.718	TRINITY_DN62898_c0_g1	cell lysis	150	gi|1046792536|gb|OCL00258.1|cell lysis protein-like protein [Cenococcum geophilum 1.58]	OCL00258	1.7e-48	73.6486	172.17	148	109	0		0		0		0
TRINITY_DN2798_c0_g1	NE1	NE2	6.71591	-0.392745	2.35974e-09	2.55823e-08	0	0.195	0	0	0	0	0.193	0	0.34	3.004	2.578	2.937	TRINITY_DN2798_c0_g1 No TRANSDECODER pass										0		0		0		0
TRINITY_DN48292_c0_g1	NE1	NE2	6.71589	-0.392749	3.06028e-09	3.25894e-08	0	0	0	0	0	0	0	0	0	1.073	1.474	1.337	TRINITY_DN48292_c0_g1	related to ECM14-involved in cell wall biogenesis and architecture	338	gi|1029183054|gb|OAL47627.1|hypothetical protein IQ07DRAFT_589815 [Pyrenochaeta sp. DS3sAY3a]	OAL47627	0	96.4497	661.374	338	326	0		0		1	96.4497	0
TRINITY_DN62900_c0_g1	NE1	NE2	6.71589	-0.392751	4.66275e-09	4.80019e-08	0	0	0	0	0	0	0	0	0	2.658	4.251	3.631	TRINITY_DN62900_c0_g1	tropomyosin-1 isoform X1	109	gi|1101333375|ref|XP_018895682.1|PREDICTED: tropomyosin-1 [Bemisia tabaci]	XP_018895682	6.75e-65	100	210.305	109	109	0		0		0		0
TRINITY_DN16172_c0_g1	NE1	NE2	6.71586	-0.392755	3.50269e-08	2.98289e-07	0	0	0	0	0	0	0	0	0.224	2.017	5.484	3.944	TRINITY_DN16172_c0_g1	hypothetical protein O988_09847	145	gi|682255219|gb|KFX85933.1|hypothetical protein O988_09847 [Pseudogymnoascus sp. VKM F-3808]	KFX85933	9.19e-05	49.6296	51.2174	135	67	0		0		0		0
TRINITY_DN54096_c0_g1	NE1	NE2	6.7158	-0.392782	2.5413e-09	2.74315e-08	0	0	0	0	0	0	0	0	0.124	2.069	1.914	2.336	TRINITY_DN54096_c0_g1	---NA---	207	No Blast Hit							0		0		0		0
TRINITY_DN23331_c0_g1	NE1	NE2	6.7158	-0.392784	2.54418e-09	2.74534e-08	0	0	0	0	0	0	0	0	0.265	3.618	4.242	4.511	TRINITY_DN23331_c0_g1	---NA---	130	No Blast Hit							0		0		0		0
TRINITY_DN477_c0_g1	NE1	NE2	6.71579	-0.392775	2.90944e-08	2.52332e-07	0	0	0	0	0	0	0	0	0	2.493	0.94	2.031	TRINITY_DN477_c0_g1	tetra-peptide repeat homeobox 1-like	243	gi|328723894|ref|XP_001943216.2|PREDICTED: uncharacterized protein LOC100164291 [Acyrthosiphon pisum]	XP_001943216	6.68e-11	61.4035	72.0182	114	70	0		0		0		0
TRINITY_DN41531_c0_g1	NE1	NE2	6.71569	-0.392818	3.51989e-09	3.71429e-08	0	0	0	0	0	0	0	0	0	3.592	3.044	4.325	TRINITY_DN41531_c0_g1	C2H2 conidiation transcription factor	150	gi|1029191263|gb|OAL55822.1|C2H2 conidiation transcription factor-like protein FlbC [Pyrenochaeta sp. DS3sAY3a]	OAL55822	2.11e-58	96	197.978	100	96	0		0		1	96	0
TRINITY_DN57496_c0_g1	NE1	NE2	6.71568	-0.392821	3.52314e-09	3.71652e-08	0	0	0	0	0	0	0.174	0	0.149	2.129	2.518	3.03	TRINITY_DN57496_c0_g1 No TRANSDECODER pass										0		0		0		0
TRINITY_DN60520_c0_g1	NE1	NE2	6.71556	-0.392859	5.64218e-09	5.71051e-08	0	0	0	0	0	0	0	0	0.671	2.129	2.776	3.546	TRINITY_DN60520_c0_g1 No TRANSDECODER pass										0		0		0		0
TRINITY_DN46387_c0_g1	NE1	NE2	6.71555	-0.392851	1.36397e-08	1.27085e-07	0	0.206	0	0	0	0	0	0	0.174	3.281	1.742	3.58	TRINITY_DN46387_c0_g1	amino-acid permease inda1	159	gi|1028903498|gb|OAL05747.1|amino acid permease [Stagonospora sp. SRC1lsM3a]	OAL05747	5.24e-53	82.5397	188.348	126	104	0		0		0		0
TRINITY_DN38619_c0_g2	NE1	NE2	6.71543	-0.39289	1.02636e-08	9.80475e-08	0	0.206	0	0	0	0	0.203	0	0.174	2.779	1.897	3.826	TRINITY_DN38619_c0_g2	stress-responsive ish1	179	gi|1028898007|gb|OAL00262.1|hypothetical protein IQ06DRAFT_377116 [Stagonospora sp. SRC1lsM3a]	OAL00262	7.57e-120	98.324	358.607	179	176	0		0		0		0
TRINITY_DN21736_c0_g1	NE1	NE2	6.68063	-0.420389	6.81784e-08	5.45427e-07	0	0.076	0	0	0	0	0	0	0	3.428	2	1.185	TRINITY_DN21736_c0_g1	---NA---	130	No Blast Hit							0		0		0		0
TRINITY_DN47979_c0_g1	NE1	NE2	6.68057	-0.420393	3.43146e-08	2.92684e-07	0	0	0	0	0	0	0	0	0	2.64	2.337	1.066	TRINITY_DN47979_c0_g1	hypothetical protein IQ07DRAFT_627250	174	gi|1029192879|gb|OAL57437.1|hypothetical protein IQ07DRAFT_627250 [Pyrenochaeta sp. DS3sAY3a]	OAL57437	1.38e-52	79.4872	182.956	156	124	0		0		1	79.4872	0
TRINITY_DN14884_c0_g1	NE1	NE2	6.68013	-0.420509	9.1464e-09	8.84415e-08	0	0	0	0	0	0	0	0	0	3.956	5.613	3.225	TRINITY_DN14884_c0_g1	40S ribosomal S10b	131	gi|751477159|ref|XP_011194094.1|PREDICTED: 40S ribosomal protein S10b [Bactrocera cucurbitae]	XP_011194094	6.77e-79	97.561	242.662	123	120	0		0		0		0
TRINITY_DN44558_c0_g1	NE1	NE2	6.68013	-0.420506	6.10339e-09	6.11468e-08	0	0	0	0	0	0	0	0	0	2.086	2.242	1.456	TRINITY_DN44558_c0_g1	nitrate reductase	195	gi|1029183149|gb|OAL47722.1|hypothetical protein IQ07DRAFT_126228 [Pyrenochaeta sp. DS3sAY3a]	OAL47722	5.59e-126	95.8974	389.037	195	187	0		0		1	95.8974	0
TRINITY_DN21545_c0_g2	NE1	NE2	6.68013	-0.420506	6.0934e-09	6.10656e-08	0	0	0	0	0	0	0	0	0	2.441	2.63	1.6	TRINITY_DN21545_c0_g2	mammalian ependymin-related 1-like	222	gi|1126213998|ref|XP_019640890.1|PREDICTED: mammalian ependymin-related protein 1-like [Branchiostoma belcheri]	XP_019640890	1.38e-50	59.8958	175.252	192	115	0		0		0		0
TRINITY_DN21801_c0_g1	NE1	NE2	6.68003	-0.420539	5.77019e-09	5.81494e-08	0	0	0	0	0	0	0	0	0	2.744	2.061	1.845	TRINITY_DN21801_c0_g1	---NA---	130	No Blast Hit							0		0		0		0
TRINITY_DN11215_c0_g1	NE1	NE2	6.68002	-0.420548	1.35371e-08	1.26238e-07	0	0	0	0	0	0	0	0	0.265	3.385	6.104	3.639	TRINITY_DN11215_c0_g1	40S ribosomal S18	122	gi|388509386|gb|AFK42759.1|unknown [Lotus japonicus]	AFK42759	3.62e-76	98.3051	236.113	118	116	0		0		0		0
TRINITY_DN43054_c0_g1	NE1	NE2	6.6799	-0.42058	3.56037e-09	3.75135e-08	0	0	0	0	0	0	0	0	0	1.887	2.035	1.701	TRINITY_DN43054_c0_g1	adenylylsulfate kinase	231	gi|1029185853|gb|OAL50419.1|adenylylsulfate kinase [Pyrenochaeta sp. DS3sAY3a]	OAL50419	1.32e-143	98.5507	412.92	207	204	0		0		1	98.5507	0
TRINITY_DN61867_c0_g1	NE1	NE2	6.6799	-0.420584	9.06802e-09	8.77358e-08	0	0	0	0	0	0	0	0	0	2.857	4.863	3.352	TRINITY_DN61867_c0_g1	40S ribosomal S14	140	gi|498981588|ref|XP_004529646.1|PREDICTED: 40S ribosomal protein S14 [Ceratitis capitata]gi|751446470|ref|XP_011177326.1|PREDICTED: 40S ribosomal protein S14 [Bactrocera cucurbitae]gi|751797264|ref|XP_011208484.1|PREDICTED: 40S ribosomal protein S14 [Bactrocera dorsalis]gi|929356999|ref|XP_014087730.1|PREDICTED: 40S ribosomal protein S14 [Bactrocera oleae]gi|1048023896|ref|XP_017472547.1|PREDICTE…	XP_004529646, XP_011177326, XP_011208484, XP_014087730, XP_017472547, XP_018797454	2.91e-96	100	286.96	140	140	0		0		0		0
TRINITY_DN56225_c0_g1	NE1	NE2	6.67985	-0.420603	6.07604e-07	3.99736e-06	0	0	0	0	0	0	0	0	0	4.242	0.776	2.446	TRINITY_DN56225_c0_g1	1,3,6,8-tetra-HN reductase	180	gi|1029179960|gb|OAL44543.1|1,3,8-naphthalenetriol reductase-like protein [Pyrenochaeta sp. DS3sAY3a]	OAL44543	4.01e-129	100	376.326	180	180	0		0		1	100	0
TRINITY_DN60709_c0_g1	NE1	NE2	6.67983	-0.420607	4.85218e-08	4.01636e-07	0	0	0	0	0	0	0	0	0	2.822	1.043	1.887	TRINITY_DN60709_c0_g1	deuterolysin metalloprotease	224	gi|1029179053|gb|OAL43641.1|neutral protease 2-like protein [Pyrenochaeta sp. DS3sAY3a]	OAL43641	3.51e-140	99.1071	409.453	224	222	0		0		1	99.1071	0
TRINITY_DN15626_c0_g2	NE1	NE2	6.67979	-0.420617	3.54058e-09	3.73249e-08	0	0.076	0	0	0	0	0.155	0	1.309	1.965	2.242	2.082	TRINITY_DN15626_c0_g2	hypothetical protein	165	gi|1100849592|ref|WP_071414363.1|hypothetical protein [Acinetobacter baumannii]gi|1096355021|gb|OIC48785.1|hypothetical protein A7L03_18955 [Acinetobacter baumannii]	WP_071414363, OIC48785	2.87e-13	58.8889	73.1738	90	53	0		0		0		0
TRINITY_DN58113_c0_g1	NE1	NE2	6.67969	-0.420655	4.19607e-09	4.36262e-08	0	0	0	0	0	0	0	0	0	2.424	3.095	3.022	TRINITY_DN58113_c0_g1 No TRANSDECODER pass										0		0		0		0
TRINITY_DN1807_c0_g1	NE1	NE2	6.67959	-0.420687	5.89587e-09	5.9269e-08	0	0.348	0	0	0	0	0	0	0.588	1.749	1.25	1.828	TRINITY_DN1807_c0_g1 No TRANSDECODER pass										0		0		0		0
TRINITY_DN5705_c0_g1	NE1	NE2	6.67946	-0.420728	6.72604e-09	6.68488e-08	0	0	0	0	0	0	0	0	0.555	1.402	1.828	2.192	TRINITY_DN5705_c0_g1	c2h2 transcription factor	265	gi|1046806950|gb|OCL12381.1|hypothetical protein AOQ84DRAFT_395720 [Glonium stellatum]	OCL12381	6.52e-46	59.7015	174.481	268	160	0		0		0		0
TRINITY_DN8611_c0_g1	NE1	NE2	6.67935	-0.420762	8.85577e-09	8.58101e-08	0	0	0	0	0	0	0	0	0	2.277	1.897	3.157	TRINITY_DN8611_c0_g1	60s acidic ribosomal p0	153	gi|1131333723|gb|JAV17217.1|putative 60s acidic ribosomal protein p0 [Haematobia irritans]	JAV17217	4.9e-76	95.4248	241.506	153	146	0		0		0		0
TRINITY_DN16624_c0_g1	NE1	NE2	6.67934	-0.42076	1.16045e-08	1.09888e-07	0	0	0	0	0	0	0	0	0	2.372	1.647	3.038	TRINITY_DN16624_c0_g1	---NA---	146	No Blast Hit							0		0		0		0
TRINITY_DN47831_c0_g1	NE1	NE2	6.67919	-0.420802	1.56044e-08	1.43823e-07	0	0	0	0	0	0	0	0	0	0.995	1.328	1.947	TRINITY_DN47831_c0_g1 No TRANSDECODER pass										0		0		0		0
TRINITY_DN23783_c0_g1	NE1	NE2	6.67888	-0.42087	6.42755e-08	5.17903e-07	0	0	0	0	0	0	0	0	0	2.761	1.612	4.503	TRINITY_DN23783_c0_g1 No TRANSDECODER pass										0		0		0		0
TRINITY_DN38344_c5_g1	NE1	NE2	6.67646	1.95388	2.01155e-30	2.19245e-28	0	0.804	0	0.186	0	0	0.261	0.396	2.353	9.609	7.217	7.329	TRINITY_DN38344_c5_g1	uncharacterized protein RCO7_01319	341	gi|1092169516|emb|CZT11328.1|uncharacterized protein RCO7_01319 [Rhynchosporium commune]	CZT11328	2.32e-115	75.2351	349.362	319	240	0		0		0		0
TRINITY_DN24594_c0_g2	NE1	NE2	6.67287	1.21102	1.31532e-21	7.40406e-20	0	0	0	0	0.085	0	0	0.067	0	4.7	3.475	4.384	TRINITY_DN24594_c0_g2	hypothetical protein IQ07DRAFT_643022	382	gi|1029186316|gb|OAL50881.1|hypothetical protein IQ07DRAFT_643022 [Pyrenochaeta sp. DS3sAY3a]	OAL50881	0	97.1129	729.554	381	370	0		0		1	97.1129	0
TRINITY_DN57429_c0_g1	NE1	NE2	6.65669	1.93784	9.50305e-32	1.15171e-29	0	0	0	0.173	0.171	0	0	0	0	16.534	14.166	14.904	TRINITY_DN57429_c0_g1 No TRANSDECODER pass										0		0		0		0
TRINITY_DN28736_c5_g1	NE1	NE2	6.65327	1.93836	8.00454e-32	9.77397e-30	0	0	0	0	0.156	0.166	0.145	0.135	0.406	13.513	10.545	9.877	TRINITY_DN28736_c5_g1	cell surface	183	gi|1029192541|gb|OAL57099.1|hypothetical protein IQ07DRAFT_594520 [Pyrenochaeta sp. DS3sAY3a]	OAL57099	1.72e-50	73.7705	177.563	183	135	0		0		1	73.7705	0
TRINITY_DN62683_c0_g1	NE1	NE2	6.645	-0.448591	4.95895e-05	0.000215676	1.396	0	2.381	0	0	0	0	0.869	1.972	2.207	1.776	0	TRINITY_DN62683_c0_g1 No TRANSDECODER pass										0		0		0		0
TRINITY_DN5422_c0_g1	NE1	NE2	6.64317	-0.448922	2.6873e-08	2.35012e-07	0	0	0	0	0	0	0	0	0	5.886	3.656	2.785	TRINITY_DN5422_c0_g1 No TRANSDECODER pass										0		0		0		0
TRINITY_DN15191_c0_g1	NE1	NE2	6.64315	-0.448924	1.86596e-08	1.69244e-07	0	0	0	0	0	0	0	0	1.74	4.674	3.302	2.421	TRINITY_DN15191_c0_g1 No TRANSDECODER pass										0		0		0		0
TRINITY_DN3009_c0_g1	NE1	NE2	6.64299	-0.448965	8.288e-09	8.08877e-08	0	0	0	0	0	0	0	0	0.456	2.692	2.699	1.879	TRINITY_DN3009_c0_g1	Cathepsin F	119	gi|1063054470|gb|JAT65392.1|Multicystatin, partial [Anthurium amnicola]	JAT65392	4.43e-10	55.2083	63.1586	96	53	0		0		0		0
TRINITY_DN2611_c0_g1	NE1	NE2	6.64299	-0.448966	8.91416e-09	8.62986e-08	0	0	0	0	0	0	0	0	0.481	3.956	4.57	2.971	TRINITY_DN2611_c0_g1	fatty acid-binding heart	133	gi|253740227|gb|ACT34662.1|lipid binding family protein [Caenorhabditis brenneri]gi|341885251|gb|EGT41186.1|hypothetical protein CAEBREN_19642 [Caenorhabditis brenneri]gi|341896664|gb|EGT52599.1|hypothetical protein CAEBREN_29904 [Caenorhabditis brenneri]	ACT34662, EGT41186, EGT52599	2.24e-28	62.1212	112.464	132	82	0		0		0		0
TRINITY_DN18052_c0_g1	NE1	NE2	6.64299	-0.448966	8.90942e-09	8.62785e-08	0	0	0	0	0	0	0	0.194	1.806	2.978	3.449	2.243	TRINITY_DN18052_c0_g1	microtubule-associated 4 isoform X3	169	gi|1066292577|ref|XP_018032816.1|hypothetical protein CC84DRAFT_1167498 [Paraphaeosphaeria sporulosa]gi|1027141997|gb|OAG02451.1|hypothetical protein CC84DRAFT_1167498 [Paraphaeosphaeria sporulosa]	XP_018032816, OAG02451	1.08e-18	41.3386	91.2781	254	105	0		0		0		0
TRINITY_DN19254_c0_g1	NE1	NE2	6.64298	-0.448991	2.16144e-07	1.5563e-06	0	0	0	0	0	0	0.174	0	0	4.077	1.198	2.057	TRINITY_DN19254_c0_g1	uncharacterized protein RSE6_05722	153	gi|1092148592|emb|CZT45415.1|uncharacterized protein RSE6_05722 [Rhynchosporium secalis]gi|1092167421|emb|CZS89152.1|uncharacterized protein RAG0_00589 [Rhynchosporium agropyri]gi|1092179703|emb|CZS88664.1|uncharacterized protein RCO7_04455 [Rhynchosporium commune]	CZT45415, CZS89152, CZS88664	4.74e-40	84.2105	142.895	114	96	0		0		0		0
TRINITY_DN53377_c0_g1	NE1	NE2	6.64291	-0.448996	1.55086e-08	1.43075e-07	0	0	0	0	0	0	0	0	0	2.917	1.716	1.845	TRINITY_DN53377_c0_g1	hypothetical protein IQ07DRAFT_552833, partial	173	gi|1029178648|gb|OAL43239.1|hypothetical protein IQ07DRAFT_552833, partial [Pyrenochaeta sp. DS3sAY3a]	OAL43239	1.21e-110	98.8439	342.813	173	171	0		0		1	98.8439	0
TRINITY_DN49558_c0_g1	NE1	NE2	6.64288	-0.448999	7.44697e-09	7.34298e-08	0	0	0	0	0	0	0	0	0	3.748	3.001	2.683	TRINITY_DN49558_c0_g1	---NA---	150	No Blast Hit							0		0		0		0
TRINITY_DN45552_c0_g1	NE1	NE2	6.64287	-0.449005	1.00546e-08	9.63062e-08	0	0	0	0	0	0	0	0	1.094	1.272	1.845	1.244	TRINITY_DN45552_c0_g1	oxidoreductase	253	gi|929031242|ref|WP_054055005.1|oxidoreductase [Pseudomonas sp. 655]gi|926552854|gb|KOX98515.1|oxidoreductase [Pseudomonas sp. 655]	WP_054055005, KOX98515	1.63e-138	90.5738	402.519	244	221	0		0		0		0
TRINITY_DN61810_c0_g1	NE1	NE2	6.64276	-0.44904	5.81493e-09	5.85459e-08	0	0	0	0	0	0	0	0	0	1.558	1.819	1.523	TRINITY_DN61810_c0_g1	---NA---	115	No Blast Hit							0		0		0		0
TRINITY_DN25657_c0_g2	NE1	NE2	6.64267	-0.449072	8.81099e-09	8.54271e-08	0	1.238	0	0	0	0	0.3	0	0.265	4.977	3.32	4.215	TRINITY_DN25657_c0_g2 No TRANSDECODER pass										0		0		0		0
TRINITY_DN48031_c0_g1	NE1	NE2	6.64266	-0.449073	6.32433e-09	6.31807e-08	0	0	0	0	0	0	0	0	0	2.112	1.664	1.913	TRINITY_DN48031_c0_g1	hypothetical protein IQ07DRAFT_640858	219	gi|1029189269|gb|OAL53830.1|hypothetical protein IQ07DRAFT_640858 [Pyrenochaeta sp. DS3sAY3a]	OAL53830	1.07e-111	94.4134	330.487	179	169	0		0		1	94.4134	0
TRINITY_DN29168_c0_g1	NE1	NE2	6.64266	-0.449075	5.33832e-09	5.42933e-08	0	0	0	0	0	0	0	0	0	3.558	3.285	3.479	TRINITY_DN29168_c0_g1	60S ribosomal	148	gi|326512164|dbj|BAJ96063.1|predicted protein [Hordeum vulgare subsp. vulgare]	BAJ96063	1.63e-94	97.2973	286.574	148	144	0		0		0		0
TRINITY_DN63547_c0_g1	NE1	NE2	6.64266	-0.449076	5.34247e-09	5.43109e-08	0	0	0	0	0	0	0	0	0	2.19	2.371	2.319	TRINITY_DN63547_c0_g1 No TRANSDECODER pass										0		0		0		0
TRINITY_DN40361_c0_g1	NE1	NE2	6.64255	-0.449108	1.25145e-08	1.17443e-07	0	0	0	0	0	0	0	0	0	1.749	1.052	1.591	TRINITY_DN40361_c0_g1	pyridoxal-dependent decarboxylase domain	300	gi|630023865|ref|XP_007834928.1|hypothetical protein PFICI_08156 [Pestalotiopsis fici W106-1]gi|573060865|gb|ETS80627.1|hypothetical protein PFICI_08156 [Pestalotiopsis fici W106-1]	XP_007834928, ETS80627	2.02e-91	65.7051	305.834	312	205	0		0		0		0
TRINITY_DN40833_c0_g1	NE1	NE2	6.64255	-0.449113	5.78849e-09	5.83158e-08	0	0	0	0	0	0	0	0	0	2.735	2.742	3.123	TRINITY_DN40833_c0_g1 No TRANSDECODER pass										0		0		0		0
TRINITY_DN3197_c0_g1	NE1	NE2	6.64255	-0.449107	2.20697e-08	1.96767e-07	0	0	0	0	0	0	0	0	0.215	4.302	2.156	3.682	TRINITY_DN3197_c0_g1	amino-acid permease inda1	154	gi|189205457|ref|XP_001939063.1|amino-acid permease inda1 [Pyrenophora tritici-repentis Pt-1C-BFP]gi|187975156|gb|EDU41782.1|amino-acid permease inda1 [Pyrenophora tritici-repentis Pt-1C-BFP]	XP_001939063, EDU41782	1.08e-70	88.4892	235.343	139	123	0		0		0		0
TRINITY_DN20430_c0_g1	NE1	NE2	6.64255	-0.449114	6.32585e-09	6.31807e-08	0	0	0	0	0	0	0.184	0.169	0.481	2.233	2.638	2.776	TRINITY_DN20430_c0_g1	mismatched base pair and cruciform dna recognition	193	gi|407920315|gb|EKG13527.1|CsbD-like protein [Macrophomina phaseolina MS6]	EKG13527	3.36e-62	85.2349	203.371	149	127	0		0		0		0
TRINITY_DN42532_c0_g1	NE1	NE2	6.64251	-0.449118	2.21028e-08	1.96955e-07	0	0	0	0	0	0	0	0	0	1.956	3.914	3.343	TRINITY_DN42532_c0_g1 No TRANSDECODER pass										0		0		0		0
TRINITY_DN1339_c0_g1	NE1	NE2	6.64243	-0.449152	8.76514e-09	8.50588e-08	0	0	0	0	0	0	0	0	0.099	1.272	1.655	1.862	TRINITY_DN1339_c0_g1	---NA---	110	No Blast Hit							0		0		0		0
TRINITY_DN62480_c0_g1	NE1	NE2	6.64241	-0.449153	1.2445e-08	1.16858e-07	0	0	0	0	0	0	0	0	0.232	2.649	4.121	4.308	TRINITY_DN62480_c0_g1 No TRANSDECODER pass										0		0		0		0
TRINITY_DN40470_c0_g1	NE1	NE2	6.64241	-0.449153	1.2462e-08	1.16984e-07	0	0	0	0	0	0	0	0	0	1.065	1.664	1.744	TRINITY_DN40470_c0_g1	c2h2 transcription factor	161	gi|1029184405|gb|OAL48974.1|hypothetical protein IQ07DRAFT_67862 [Pyrenochaeta sp. DS3sAY3a]	OAL48974	3.25e-105	95.0311	322.398	161	153	0		0		1	95.0311	0
TRINITY_DN17968_c0_g2	NE1	NE2	6.6424	-0.449155	2.07869e-08	1.86662e-07	0	0.065	0	0.066	0	0	0	0.329	0.713	1.515	2.914	2.903	TRINITY_DN17968_c0_g2 No TRANSDECODER pass										0		0		0		0
TRINITY_DN48767_c0_g1	NE1	NE2	6.64219	-0.449223	1.51813e-08	1.40281e-07	0	0	0	0	0	0	0	0	0	1.221	1.112	1.845	TRINITY_DN48767_c0_g1	DNA polymerase gamma	222	gi|748510460|ref|XP_011112768.1|hypothetical protein H072_6993 [Dactylellina haptotyla CBS 200.50]gi|526198027|gb|EPS39223.1|hypothetical protein H072_6993 [Dactylellina haptotyla CBS 200.50]	XP_011112768, EPS39223	1.04e-83	73.8397	279.256	237	175	0		0		0		0
TRINITY_DN19472_c0_g1	NE1	NE2	6.64215	-0.449219	4.36885e-08	3.65064e-07	0	0	0	0	0	0	0	0	0	2.986	1.492	3.546	TRINITY_DN19472_c0_g1	hypothetical protein COCSADRAFT_148210	185	gi|628081892|ref|XP_007702796.1|hypothetical protein COCSADRAFT_148210 [Bipolaris sorokiniana ND90Pr]gi|451848147|gb|EMD61453.1|hypothetical protein COCSADRAFT_148210 [Bipolaris sorokiniana ND90Pr]	XP_007702796, EMD61453	9.76e-07	41.3793	58.151	116	48	0		0		0		0
TRINITY_DN14219_c0_g1	NE1	NE2	6.64203	-0.449262	2.62249e-08	2.29963e-07	0	1.043	0	0	0	0	0	0	0.439	2.519	3.078	4.926	TRINITY_DN14219_c0_g1	mannitol-1-phosphate 5-dehydrogenase	148	gi|1092153612|emb|CZT40615.1|probable mannitol-1-phosphate dehydrogenase [Rhynchosporium secalis]	CZT40615	3.68e-88	91.8919	275.018	148	136	0		0		0		0
TRINITY_DN30579_c0_g1	NE1	NE2	6.63767	3.29529	4.38592e-61	2.22585e-58	0	1.195	0	1.781	0	0	0.59	0.785	7.672	30.748	36.756	27.405	TRINITY_DN30579_c0_g1 No TRANSDECODER pass										0		0		0		0
TRINITY_DN33962_c0_g1	NE1	NE2	6.63671	2.77178	1.61869e-47	4.34504e-45	0	0.25	0	0	0.512	0	0.126	0.11	0.207	21.329	20.555	18.501	TRINITY_DN33962_c0_g1	hypothetical protein LY89DRAFT_686545	155	gi|1069182268|ref|XP_018069304.1|hypothetical protein LY89DRAFT_686545 [Phialocephala scopiformis]gi|972538323|gb|KUJ14949.1|hypothetical protein LY89DRAFT_686545 [Phialocephala scopiformis]	XP_018069304, KUJ14949	1.02e-24	63.3987	104.375	153	97	0		0		0		0
TRINITY_DN27955_c0_g1	NE1	NE2	6.62589	1.1651	4.78362e-21	2.56813e-19	0	0	0	0.253	0	0	0	0	0	14.673	12.295	10.436	TRINITY_DN27955_c0_g1 No TRANSDECODER pass										0		0		0		0
TRINITY_DN32812_c0_g1	NE1	NE2	6.62111	1.16551	6.31979e-22	3.70517e-20	0	0.206	0	0	0	0.115	1.421	0.093	2.394	5.168	5.173	5.383	TRINITY_DN32812_c0_g1 No TRANSDECODER pass										0		0		0		0
TRINITY_DN40136_c0_g1	NE1	NE2	6.61246	1.15585	1.68667e-21	9.36461e-20	0	0	0	0	0.071	0	0	0	0.058	3.281	2.802	3.402	TRINITY_DN40136_c0_g1	hypothetical protein IQ07DRAFT_583354	389	gi|1029191365|gb|OAL55924.1|hypothetical protein IQ07DRAFT_583354 [Pyrenochaeta sp. DS3sAY3a]	OAL55924	0	95.0777	711.449	386	367	0		0		1	95.0777	0
TRINITY_DN46824_c0_g1	NE1	NE2	6.60548	-0.477855	1.32904e-07	1.00017e-06	0	0	0	0	0	0	0	0	0	4.242	5.88	1.913	TRINITY_DN46824_c0_g1 No TRANSDECODER pass										0		0		0		0
TRINITY_DN8189_c0_g1	NE1	NE2	6.60486	-0.478026	4.95636e-07	3.31649e-06	0	0	0	0	0	0	0	0	0	3.445	0.819	1.76	TRINITY_DN8189_c0_g1	---NA---	101	No Blast Hit							0		0		0		0
TRINITY_DN42852_c0_g1	NE1	NE2	6.60467	-0.478069	2.19109e-08	1.95566e-07	0	0	0	0	0	0	0	0	0	3.549	2	2.598	TRINITY_DN42852_c0_g1	60s ribosomal l21	159	gi|195051363|ref|XP_001993079.1|GH13288 [Drosophila grimshawi]gi|193900138|gb|EDV99004.1|GH13288 [Drosophila grimshawi]	XP_001993079, EDV99004	4.67e-102	95.5975	302.753	159	152	0		0		0		0
TRINITY_DN3260_c0_g1	NE1	NE2	6.60466	-0.478071	1.37919e-08	1.28209e-07	0	0	0	0	0	0	0	0	0	4.605	3.069	3.597	TRINITY_DN3260_c0_g1	---NA---	138	No Blast Hit							0		0		0		0
TRINITY_DN19636_c0_g1	NE1	NE2	6.60464	-0.478075	8.51322e-09	8.2812e-08	0	2.476	0	0	0	0	0.271	0.734	4.524	3.359	3.699	3.309	TRINITY_DN19636_c0_g1	hypothetical protein SNOG_07065	128	gi|169607999|ref|XP_001797419.1|hypothetical protein SNOG_07065 [Parastagonospora nodorum SN15]gi|111064596|gb|EAT85716.1|hypothetical protein SNOG_07065 [Parastagonospora nodorum SN15]	XP_001797419, EAT85716	7.95e-45	78.7879	159.844	132	104	0		0		0		0
TRINITY_DN60758_c0_g1	NE1	NE2	6.60464	-0.478078	1.37321e-08	1.27799e-07	0	0	0	0	0	0	0	0	0.24	3.03	4.552	3.555	TRINITY_DN60758_c0_g1	ADP,ATP carrier mitochondrial-like	125	gi|388504606|gb|AFK40369.1|unknown [Lotus japonicus]	AFK40369	2.22e-78	96.8	246.128	125	121	0		0		0		0
TRINITY_DN9766_c0_g2	NE1	NE2	6.60454	-0.47811	9.173e-09	8.86723e-08	0	0	0	0	0	0	0	0.278	0	4.423	3.742	4.325	TRINITY_DN9766_c0_g2 No TRANSDECODER pass										0		0		0		0
TRINITY_DN5591_c0_g1	NE1	NE2	6.60454	-0.478112	8.43212e-09	8.21215e-08	0	0	0	0	0	0	0	0.169	0	2.502	2.5	2.649	TRINITY_DN5591_c0_g1	60S acidic ribosomal P0	164	gi|751437910|ref|XP_011196704.1|PREDICTED: 60S acidic ribosomal protein P0 [Bactrocera cucurbitae]	XP_011196704	4.52e-112	98.7805	333.954	164	162	0		0		0		0
TRINITY_DN15976_c0_g1	NE1	NE2	6.60443	-0.478148	9.87776e-09	9.48639e-08	0	0	0	0	0	0	0	0	0	1.965	1.802	2.234	TRINITY_DN15976_c0_g1 No TRANSDECODER pass										0		0		0		0
TRINITY_DN10465_c0_g1	NE1	NE2	6.60443	-0.47815	9.88533e-09	9.49086e-08	0	0	0	0	0	0	0	0	0	1.801	1.966	2.243	TRINITY_DN10465_c0_g1 No TRANSDECODER pass										0		0		0		0
TRINITY_DN1236_c0_g1	NE1	NE2	6.60443	-0.47815	9.8922e-09	9.49464e-08	0	0.185	0	0	0	0	0	0.321	0.464	2.138	2.337	2.658	TRINITY_DN1236_c0_g1 No TRANSDECODER pass										0		0		0		0
TRINITY_DN52951_c0_g1	NE1	NE2	6.60439	-0.478154	2.73294e-08	2.38618e-07	0	0	0	0	0	0	0	0	0	1.117	2.095	1.913	TRINITY_DN52951_c0_g1	---NA---	118	No Blast Hit							0		0		0		0
TRINITY_DN21752_c0_g1	NE1	NE2	6.60439	-0.478154	2.73597e-08	2.38819e-07	0	0.337	0	0	0	0	0	0	0.572	2.995	5.466	4.985	TRINITY_DN21752_c0_g1	NADP-specific glutamate dehydrogenase	122	gi|1110587444|emb|CZR65544.1|glutamate dehydrogenase (NADP+) [Phialocephala subalpina]	CZR65544	2e-67	96.7213	222.246	122	118	0		0		0		0
TRINITY_DN10093_c0_g1	NE1	NE2	6.60431	-0.478185	1.35114e-08	1.26034e-07	0	0	0	0	0	0	0	0	0	2.052	1.716	2.514	TRINITY_DN10093_c0_g1	---NA---	222	No Blast Hit							0		0		0		0
TRINITY_DN6192_c0_g2	NE1	NE2	6.60431	-0.478186	1.23723e-08	1.16243e-07	0	0	0.723	0	0	0	0.783	0	1.632	0.944	0.948	1.261	TRINITY_DN6192_c0_g2	NADH dehydrogenase subunit 5 (mitochondrion)	347	gi|1011058806|ref|YP_009240974.1|NADH dehydrogenase subunit 5 (mitochondrion) [Cairneyella variabilis]gi|998151069|gb|AMK09003.1|NADH dehydrogenase subunit 5 (mitochondrion) [Cairneyella variabilis]	YP_009240974, AMK09003	0	95.6647	622.083	346	331	0		0		0		0
TRINITY_DN17968_c0_g1	NE1	NE2	6.6043	-0.478188	1.34644e-08	1.25631e-07	0	0.065	0	0.066	0	0	0	0	0	1.913	2.337	2.895	TRINITY_DN17968_c0_g1 No TRANSDECODER pass										0		0		0		0
TRINITY_DN60904_c0_g1	NE1	NE2	6.60404	-0.478259	2.92463e-08	2.53447e-07	0	0	0	0	0	0	0	0	0	1.298	1.069	1.964	TRINITY_DN60904_c0_g1	hypothetical protein IQ07DRAFT_602027	308	gi|1029183439|gb|OAL48011.1|hypothetical protein IQ07DRAFT_602027 [Pyrenochaeta sp. DS3sAY3a]	OAL48011	5.57e-158	91.2621	463.381	309	282	0		0		1	91.2621	0
TRINITY_DN59252_c0_g1	NE1	NE2	6.60404	-0.478259	2.92605e-08	2.53502e-07	0	0	0	0	0	0	0	0	0	2.484	2.035	3.749	TRINITY_DN59252_c0_g1	40S ribosomal S9	177	gi|557764539|ref|XP_005181976.1|PREDICTED: 40S ribosomal protein S9 [Musca domestica]gi|1131335515|gb|JAV18113.1|putative 40s ribosomal protein s9 [Haematobia irritans]	XP_005181976, JAV18113	1.02e-119	99.435	349.747	177	176	0		0		0		0
TRINITY_DN63330_c0_g1	NE1	NE2	6.60403	-0.478262	2.92831e-08	2.53631e-07	0	0.163	0	0	0	0	0.164	0	0.141	1.619	1.983	2.988	TRINITY_DN63330_c0_g1	uncharacterized protein PAC_15904	214	gi|1110586865|emb|CZR66004.1|uncharacterized protein PAC_15904 [Phialocephala subalpina]	CZR66004	2.74e-06	68.5714	57.7658	70	48	0		0		0		0
TRINITY_DN15299_c0_g3	NE1	NE2	6.60397	-0.478253	2.17036e-07	1.56193e-06	0	0	0	0	0	0	0	0	0.141	2.597	0.845	2.996	TRINITY_DN15299_c0_g3	related to DUF636 domain	136	gi|1069619825|ref|XP_018188010.1|hypothetical protein L228DRAFT_153333 [Xylona heveae TC161]gi|1018270357|gb|KZF22455.1|hypothetical protein L228DRAFT_153333 [Xylona heveae TC161]	XP_018188010, KZF22455	2.94e-61	80.292	197.208	137	110	0		0		0		0
TRINITY_DN34272_c0_g1	NE1	NE2	6.57767	1.8657	1.29028e-30	1.44014e-28	0	0.684	0	0	0.213	0	0.203	0.211	0.679	13.011	12.028	13.466	TRINITY_DN34272_c0_g1	---NA---	111	No Blast Hit							0		0		0		0
TRINITY_DN26333_c0_g1	NE1	NE2	6.5674	2.70637	1.90563e-46	4.76115e-44	0.135	0.152	0	0	0.469	0.179	0.445	0	1.168	22.801	23.168	24.858	TRINITY_DN26333_c0_g1 No TRANSDECODER pass										0		0		0		0
TRINITY_DN1060_c0_g1	NE1	NE2	6.56634	-0.507483	1.44165e-07	1.07421e-06	0.231	0.261	0	0	0	0	0	0	0.655	4.726	3.621	1.633	TRINITY_DN1060_c0_g1	hypothetical protein K441DRAFT_275364	118	gi|1046781795|gb|OCK89569.1|hypothetical protein K441DRAFT_275364 [Cenococcum geophilum 1.58]	OCK89569	9.62e-22	72.7273	94.3597	99	72	0		0		0		0
TRINITY_DN6546_c0_g1	NE1	NE2	6.56616	-0.507529	1.16947e-07	8.8998e-07	0	0	0	0	0	0	0	0	0	3.125	5.113	1.938	TRINITY_DN6546_c0_g1	hsp90	147	gi|302897479|ref|XP_003047618.1|predicted protein [Nectria haematococca mpVI 77-13-4]gi|256728549|gb|EEU41905.1|predicted protein [Nectria haematococca mpVI 77-13-4]	XP_003047618, EEU41905	7.73e-63	93.6	216.468	125	117	0		0		0		0
TRINITY_DN9695_c0_g1	NE1	NE2	6.56602	-0.507557	6.05682e-08	4.91323e-07	0	0	0	0	0	0	0	0	0	4.276	2.776	1.972	TRINITY_DN9695_c0_g1	tetra-peptide repeat homeobox 1-like	162	gi|766934026|ref|XP_011499314.1|PREDICTED: uncharacterized protein LOC105363344 [Ceratosolen solmsi marchali]	XP_011499314	4.2e-36	65.6051	139.043	157	103	0		0		0		0
TRINITY_DN11256_c0_g1	NE1	NE2	6.56584	-0.507601	2.63797e-08	2.31123e-07	0	0	0	0	0	0	0	0	0	3.03	3.794	2.217	TRINITY_DN11256_c0_g1	Chitin deacetylase 1 precursor	122	gi|942368407|gb|JAN66133.1|Chitin deacetylase 1 precursor [Daphnia magna]	JAN66133	9.29e-09	65.625	63.5438	64	42	0		0		0		0
TRINITY_DN18519_c0_g1	NE1	NE2	6.56562	-0.507669	2.17838e-08	1.94646e-07	0	0	0	0	0	0	0.561	0	0.249	4.666	3.113	3.479	TRINITY_DN18519_c0_g1	uncharacterized protein RSE6_00799	137	gi|1092153103|emb|CZT41108.1|uncharacterized protein RSE6_00799 [Rhynchosporium secalis]	CZT41108	3.71e-62	86.8613	215.698	137	119	0		0		0		0
TRINITY_DN5680_c0_g1	NE1	NE2	6.56561	-0.507671	1.6073e-08	1.47681e-07	0	0	0	0	0	0	0	0	0	3.281	2.578	2.522	TRINITY_DN5680_c0_g1	60S ribosomal L35a	163	gi|195497343|ref|XP_002096058.1|uncharacterized protein Dyak_GE25280 [Drosophila yakuba]gi|38047825|gb|AAR09815.1|similar to Drosophila melanogaster CG2099, partial [Drosophila yakuba]gi|194182159|gb|EDW95770.1|uncharacterized protein Dyak_GE25280 [Drosophila yakuba]	XP_002096058, AAR09815, EDW95770	5.79e-83	85.7143	254.218	161	138	0		0		0		0
TRINITY_DN17730_c0_g2	NE1	NE2	6.5656	-0.507672	1.38001e-08	1.28248e-07	0	0.195	0	0	0	0	0	0	0	2.753	2.544	2.277	TRINITY_DN17730_c0_g2 No TRANSDECODER pass										0		0		0		0
TRINITY_DN59090_c0_g1	NE1	NE2	6.5656	-0.507672	1.37783e-08	1.28119e-07	0	0	0	0	0	0	0	0	0.381	3.116	2.888	2.581	TRINITY_DN59090_c0_g1 No TRANSDECODER pass										0		0		0		0
TRINITY_DN50057_c0_g1	NE1	NE2	6.5655	-0.507709	1.36084e-08	1.2683e-07	0	0	0	0	0	0	0	0	0	2.147	1.819	1.938	TRINITY_DN50057_c0_g1	phosphoglycerate kinase	147	gi|1028896602|gb|OAK98859.1|phosphoglycerate kinase [Stagonospora sp. SRC1lsM3a]	OAK98859	4.38e-93	100	288.5	147	147	0		0		0		0
TRINITY_DN17378_c0_g1	NE1	NE2	6.5655	-0.507709	1.358e-08	1.26601e-07	0	0	0	0	0	0	0	0	0	2.839	2.406	2.556	TRINITY_DN17378_c0_g1	Peptidoglycan-recognition SC2	182	gi|822092777|ref|NP_001295936.1|peptidoglycan-recognition protein SC2-like precursor [Musca domestica]gi|448872529|gb|AGE46001.1|peptidoglycan recognition protein SC [Musca domestica]	NP_001295936, AGE46001	1.6e-94	86.8571	285.419	175	152	0		0		0		0
TRINITY_DN6227_c0_g1	NE1	NE2	6.56549	-0.50771	1.25505e-08	1.17705e-07	0	0	0.204	0	0	0	0.222	0	0.389	2.96	2.966	2.895	TRINITY_DN6227_c0_g1	hypothetical protein	156	gi|522087590|ref|WP_020598799.1|hypothetical protein [Spirosoma panaciterrae]	WP_020598799	1.61e-26	66.9492	108.997	118	79	0		0		0		0
TRINITY_DN45631_c0_g1	NE1	NE2	6.56539	-0.507741	6.79772e-08	5.44086e-07	0	0	0	0	0	0	0	0	0	4.441	1.949	3.529	TRINITY_DN45631_c0_g1 No TRANSDECODER pass										0		0		0		0
TRINITY_DN58778_c0_g1	NE1	NE2	6.56535	-0.507753	3.64211e-08	3.08544e-07	0	0	0	0	0	0	0	0	0	1.662	3.113	2.641	TRINITY_DN58778_c0_g1 No TRANSDECODER pass										0		0		0		0
TRINITY_DN12614_c0_g1	NE1	NE2	6.56525	-0.507788	2.22661e-08	1.98246e-07	0	0.25	0	0	0	0	0	0.456	0.431	2.458	3.552	3.732	TRINITY_DN12614_c0_g1 No TRANSDECODER pass										0		0		0		0
TRINITY_DN44727_c0_g1	NE1	NE2	6.56515	-0.507822	2.12496e-08	1.90396e-07	0	0	0	0	0	0	0	0	0.149	2.104	1.914	2.801	TRINITY_DN44727_c0_g1 No TRANSDECODER pass										0		0		0		0
TRINITY_DN9996_c0_g1	NE1	NE2	6.56514	-0.507796	6.2668e-07	4.11037e-06	0	0.054	0	0	0	0	0	0	0	0.554	2.216	1.676	TRINITY_DN9996_c0_g1 No TRANSDECODER pass										0		0		0		0
TRINITY_DN13634_c0_g1	NE1	NE2	6.56496	-0.507864	6.66665e-08	5.34781e-07	0	0	0	0	0	0	0	0	0	2.173	3.82	4.731	TRINITY_DN13634_c0_g1 No TRANSDECODER pass										0		0		0		0
TRINITY_DN39334_c1_g2	NE1	NE2	6.56443	-0.507921	5.60046e-05	0.000240549	0.347	1.803	0.88	0	0	0	2.408	1.367	2.005	1.783	0	1.744	TRINITY_DN39334_c1_g2 No TRANSDECODER pass										0		0		0		0
TRINITY_DN12741_c0_g1	NE1	NE2	6.54128	1.0884	5.51048e-21	2.93411e-19	0	0.206	0.371	0.173	0	0	0.203	0.194	0	9.15	10.269	10.029	TRINITY_DN12741_c0_g1 No TRANSDECODER pass										0		0		0		0
TRINITY_DN25579_c0_g1	NE1	NE2	6.53096	1.07871	5.39009e-20	2.56325e-18	0	0.163	0	0.16	0	0	0.155	0.422	2.95	6.787	9.01	6.475	TRINITY_DN25579_c0_g1 No TRANSDECODER pass										0		0		0		0
TRINITY_DN39902_c0_g1	NE1	NE2	6.52752	-0.537529	8.36966e-05	0.000345993	0	0	0	0	0	0	0	0	0	1.099	2.199	0	TRINITY_DN39902_c0_g1	Plasma membrane fusion prm1	178	gi|597578783|ref|XP_007292448.1|putative Plasma membrane fusion protein prm1 [Marssonina brunnea f. sp. 'multigermtubi' MB_m1]gi|406863936|gb|EKD16982.1|putative Plasma membrane fusion protein prm1 [Marssonina brunnea f. sp. 'multigermtubi' MB_m1]	XP_007292448, EKD16982	3.54e-68	88.0795	233.417	151	133	0		0		0		0
TRINITY_DN3956_c0_g2	NE1	NE2	6.52647	-0.537674	7.2014e-07	4.66404e-06	0	0	0	0	0	0	0	0	0	1.887	2.362	0.584	TRINITY_DN3956_c0_g2	monosaccharide transporter	267	gi|1029184589|gb|OAL49158.1|monosaccharide transporter-like protein [Pyrenochaeta sp. DS3sAY3a]	OAL49158	6.29e-173	99.6139	502.671	259	258	0		0		1	99.6139	0
TRINITY_DN60872_c0_g1	NE1	NE2	6.52574	-0.537824	5.38251e-08	4.40362e-07	0	0	0	0	0	0	0	0	0	2.519	3.147	1.642	TRINITY_DN60872_c0_g1	PREDICTED: uncharacterized protein LOC106164022	134	gi|919026876|ref|XP_013397228.1|PREDICTED: uncharacterized protein LOC106164022 [Lingula anatina]	XP_013397228	1.78e-07	53.8462	56.6102	130	70	0		0		0		0
TRINITY_DN6394_c0_g1	NE1	NE2	6.5256	-0.537858	3.35834e-08	2.87276e-07	0.241	0.272	0.732	0	0	0	0.793	0.481	0.688	4.077	3.501	2.564	TRINITY_DN6394_c0_g1 No TRANSDECODER pass										0		0		0		0
TRINITY_DN5460_c0_g1	NE1	NE2	6.5256	-0.537861	3.3564e-08	2.87186e-07	0	0.141	0	0	0	0	0	0.127	0.116	1.783	2.087	1.312	TRINITY_DN5460_c0_g1 No TRANSDECODER pass										0		0		0		0
TRINITY_DN3018_c0_g1	NE1	NE2	6.52538	-0.53793	4.09386e-08	3.43677e-07	0	0	0	0	0	0	0	0	0	2.467	1.483	1.769	TRINITY_DN3018_c0_g1	termination of G- coupled receptor signaling pathway	180	gi|169609096|ref|XP_001797967.1|hypothetical protein SNOG_07633 [Parastagonospora nodorum SN15]gi|160701778|gb|EAT85099.2|hypothetical protein SNOG_07633 [Parastagonospora nodorum SN15]	XP_001797967, EAT85099	3.2e-89	88.3333	281.182	180	159	0		0		0		0
TRINITY_DN40688_c0_g1	NE1	NE2	6.52538	-0.53793	4.08833e-08	3.4339e-07	0	0	0	0	0	0	0.174	0	0	2.952	1.776	2.116	TRINITY_DN40688_c0_g1	hypothetical protein FGSG_05397	198	gi|758203137|ref|XP_011323928.1|hypothetical protein FGSG_05397 [Fusarium graminearum PH-1]gi|558861269|gb|ESU11352.1|hypothetical protein FGSG_05397 [Fusarium graminearum PH-1]gi|596550585|gb|EYB30138.1|hypothetical protein FG05_05397 [Fusarium graminearum]gi|699034944|emb|CEF87366.1|unnamed protein product [Fusarium graminearum]	XP_011323928, ESU11352, EYB30138, CEF87366	2.49e-135	99.4949	392.889	198	197	0		0		0		0
TRINITY_DN55944_c0_g1	NE1	NE2	6.52536	-0.537933	2.22233e-08	1.97919e-07	0	0	0	0	0	0	0	0	0	2.597	2.199	2.141	TRINITY_DN55944_c0_g1	---NA---	196	No Blast Hit							0		0		0		0
TRINITY_DN2308_c0_g1	NE1	NE2	6.52535	-0.537939	4.10766e-08	3.44658e-07	0	0	0	0	0	0	0	0	0.207	2.363	3.94	2.827	TRINITY_DN2308_c0_g1	ribosomal LP1	156	gi|193695376|ref|XP_001949539.1|PREDICTED: 60S acidic ribosomal protein P1-like [Acyrthosiphon pisum]	XP_001949539	9.53e-24	80	100.908	70	56	0		0		0		0
TRINITY_DN14635_c0_g1	NE1	NE2	6.52535	-0.537939	4.09983e-08	3.44089e-07	0	0	0	0	0	0	0	0	0	1.61	2.69	1.921	TRINITY_DN14635_c0_g1	---NA---	209	No Blast Hit							0		0		0		0
TRINITY_DN43421_c0_g1	NE1	NE2	6.52535	-0.537942	1.2719e-07	9.61376e-07	0	0	0	0	0	0	0	0	0	1.039	2.526	1.6	TRINITY_DN43421_c0_g1 No TRANSDECODER pass										0		0		0		0
TRINITY_DN14194_c0_g1	NE1	NE2	6.52534	-0.537946	1.22376e-06	7.50379e-06	0	0	0	0	0	0	0	0	0.29	0.736	3.664	1.972	TRINITY_DN14194_c0_g1 No TRANSDECODER pass										0		0		0		0
TRINITY_DN19147_c0_g1	NE1	NE2	6.52526	-0.537967	5.33727e-08	4.36772e-07	0	0	0	0	0	0	0.658	0.607	1.732	4.527	2.681	3.732	TRINITY_DN19147_c0_g1	uncharacterized protein PAC_19978	102	gi|1110582772|emb|CZR70077.1|uncharacterized protein PAC_19978 [Phialocephala subalpina]	CZR70077	1.55e-28	70.9302	110.538	86	61	0		0		0		0
TRINITY_DN13897_c0_g1	NE1	NE2	6.52525	-0.537973	2.05395e-08	1.84747e-07	0	0	0	0	0	0	0	0	0	2.052	2.242	2.184	TRINITY_DN13897_c0_g1	---NA---	107	No Blast Hit							0		0		0		0
TRINITY_DN4429_c0_g1	NE1	NE2	6.52524	-0.537976	3.33744e-08	2.85715e-07	0	0	0	0	0	0	0	0	0	1.766	2.759	2.311	TRINITY_DN4429_c0_g1 No TRANSDECODER pass										0		0		0		0
TRINITY_DN49266_c0_g1	NE1	NE2	6.52514	-0.538008	2.39489e-08	2.12018e-07	0	0	0	0	0	0	0	0	0.771	2.355	1.957	2.488	TRINITY_DN49266_c0_g1	sugar transporter	199	gi|636752819|ref|XP_008078583.1|MFS general substrate transporter [Glarea lozoyensis ATCC 20868]gi|512205827|gb|EPE34648.1|MFS general substrate transporter [Glarea lozoyensis ATCC 20868]	XP_008078583, EPE34648	4.62e-114	91.4141	348.591	198	181	0		0		0		0
TRINITY_DN58177_c0_g1	NE1	NE2	6.52514	-0.538008	2.39942e-08	2.12294e-07	0	0.185	0	0	0	0	0	0	0	2.311	1.931	2.446	TRINITY_DN58177_c0_g1	hypothetical protein GLAREA_00649	161	gi|636762849|ref|XP_008083598.1|hypothetical protein GLAREA_00649 [Glarea lozoyensis ATCC 20868]gi|361132097|gb|EHL03712.1|hypothetical protein M7I_0359 [Glarea lozoyensis 74030]gi|512200657|gb|EPE29489.1|hypothetical protein GLAREA_00649 [Glarea lozoyensis ATCC 20868]	XP_008083598, EHL03712, EPE29489	5.49e-28	66.9725	112.079	109	73	0		0		0		0
TRINITY_DN7176_c0_g1	NE1	NE2	6.52514	-0.538006	3.10434e-08	2.67238e-07	0	0	0	0	0	0	0	0	0.307	4.995	3.457	4.884	TRINITY_DN7176_c0_g1 No TRANSDECODER pass										0		0		0		0
TRINITY_DN15923_c0_g1	NE1	NE2	6.52513	-0.538011	2.395e-08	2.12018e-07	0	0	0	0	0	0	0	0	0.108	2.9	3.483	3.606	TRINITY_DN15923_c0_g1 No TRANSDECODER pass										0		0		0		0
TRINITY_DN60565_c0_g1	NE1	NE2	6.52513	-0.538011	2.39593e-08	2.12043e-07	0	0	0	0	0	0	0	0	0	1.402	1.69	1.786	TRINITY_DN60565_c0_g1	glyceraldehyde-3-phosphate dehydrogenase 2	133	gi|1108466455|emb|CRL05193.1|CLUMA_CG018052, isoform A [Clunio marinus]	CRL05193	1.46e-82	96.9925	255.758	133	129	0		0		0		0
TRINITY_DN48297_c0_g1	NE1	NE2	6.52513	-0.538011	2.40018e-08	2.12303e-07	0	0	0	0	0	0	0	0	0.505	2.147	2.578	2.725	TRINITY_DN48297_c0_g1	---NA---	163	No Blast Hit							0		0		0		0
TRINITY_DN13189_c0_g1	NE1	NE2	6.52506	-0.538018	3.48885e-07	2.40437e-06	0	0	0	0	0	0	0	0	0.447	0.571	1.94	1.447	TRINITY_DN13189_c0_g1	hypothetical protein M7I_0461	174	gi|361131880|gb|EHL03515.1|hypothetical protein M7I_0461 [Glarea lozoyensis 74030]	EHL03515	2.8e-15	58.2734	80.1073	139	81	0		0		0		0
TRINITY_DN47961_c0_g1	NE1	NE2	6.52502	-0.538046	2.7673e-08	2.41358e-07	0	1.043	0.232	0	0	0	0	0	1.541	3.073	2.794	3.817	TRINITY_DN47961_c0_g1 No TRANSDECODER pass										0		0		0		0
TRINITY_DN43222_c0_g1	NE1	NE2	6.52502	-0.538045	3.2919e-08	2.82195e-07	0	0	0	0	0	0	0.261	0	0	3.428	2.569	3.91	TRINITY_DN43222_c0_g1 No TRANSDECODER pass										0		0		0		0
TRINITY_DN52520_c0_g1	NE1	NE2	6.52491	-0.538055	3.08543e-07	2.15007e-06	0	0	0	0	0	0	0	0	0	0.718	2.311	1.98	TRINITY_DN52520_c0_g1	Glutamine synthetase	239	gi|171693817|ref|XP_001911833.1|hypothetical protein [Podospora anserina S mat+]gi|170946857|emb|CAP73661.1|unnamed protein product [Podospora anserina S mat+]gi|681095934|emb|CDP26063.1|Putative Glutamine synthetase [Podospora anserina S mat+]	XP_001911833, CAP73661, CDP26063	2.72e-147	92.437	429.098	238	220	0		0		0		0
TRINITY_DN44976_c0_g1	NE1	NE2	6.52489	-0.538083	4.01247e-08	3.37542e-07	0	0	0	0	0	0	0	0	0	2.502	2.052	3.335	TRINITY_DN44976_c0_g1	eukaryotic translation initiation factor 5A-2	130	gi|1089733618|ref|XP_018705904.1|Translation elongation factor, IF5A [Isaria fumosorosea ARSEF 2679]gi|1025681729|gb|OAA69034.1|Translation elongation factor, IF5A [Isaria fumosorosea ARSEF 2679]	XP_018705904, OAA69034	1.49e-72	92.2481	226.483	129	119	0		0		0		0
TRINITY_DN5268_c0_g1	NE1	NE2	6.52488	-0.538082	5.23763e-08	4.29534e-07	0	0	0	0	0	0	0	0	0	3.826	2.552	4.68	TRINITY_DN5268_c0_g1	60S ribosomal L36	115	gi|498935661|ref|XP_004520195.1|PREDICTED: 60S ribosomal protein L36 [Ceratitis capitata]gi|751479209|ref|XP_011195172.1|PREDICTED: 60S ribosomal protein L36 [Bactrocera cucurbitae]gi|1048031324|ref|XP_017489594.1|PREDICTED: 60S ribosomal protein L36 [Rhagoletis zephyria]	XP_004520195, XP_011195172, XP_017489594	1.13e-73	100	226.868	115	115	0		0		0		0
TRINITY_DN18725_c0_g1	NE1	NE2	6.52485	-0.538079	1.45279e-07	1.08102e-06	0	2.063	0	0	0.114	0	0.116	0.616	0.978	3.411	1.595	3.732	TRINITY_DN18725_c0_g1	cytochrome c	108	gi|1069175470|ref|XP_018072473.1|putative cytochrome c [Phialocephala scopiformis]gi|972541498|gb|KUJ18118.1|putative cytochrome c [Phialocephala scopiformis]gi|1110600199|emb|CZR53259.1|Cytochrome c [Phialocephala subalpina]	XP_018072473, KUJ18118, CZR53259	3.64e-67	96.2963	209.92	108	104	0		0		0		0
TRINITY_DN9214_c0_g2	NE1	NE2	6.52484	-0.538089	8.06972e-08	6.35097e-07	0	0	0	0	0	0	0	0	0	1.48	2.656	3.148	TRINITY_DN9214_c0_g2	activating signal cointegrator 1 complex subunit 2 homolog	187	gi|939279876|ref|XP_014260534.1|PREDICTED: activating signal cointegrator 1 complex subunit 2 homolog [Cimex lectularius]	XP_014260534	8.45e-53	80.2326	179.874	172	138	0		0		0		0
TRINITY_DN4183_c0_g2	NE1	NE2	6.52382	-0.538246	6.26327e-05	0.000266062	0	0	0	0	0	0	0	0	0	0	2.397	2.717	TRINITY_DN4183_c0_g2	conserved secreted precursor	241	gi|1131330156|gb|JAV15434.1|putative secreted protein precursor, partial [Haematobia irritans]	JAV15434	3.29e-77	74.8954	253.062	239	179	0		0		0		0
TRINITY_DN5263_c0_g1	NE1	NE2	6.52382	-0.538246	6.26417e-05	0.000266065	0.443	0	0.074	0	0	0	0	0.413	0	0	0.569	0.66	TRINITY_DN5263_c0_g1	condensin-2 complex subunit H2	666	gi|225431786|ref|XP_002270818.1|PREDICTED: condensin-2 complex subunit H2 [Vitis vinifera]	XP_002270818	0	100	1378.62	666	666	0		0		0		1	100
TRINITY_DN8557_c0_g1	NE1	NE2	6.5168	1.06891	2.08166e-20	1.04019e-18	0	0	0	0	0.085	0	0.087	0	0.075	3.592	4.173	4.537	TRINITY_DN8557_c0_g1	beta-Ig-H3 Fasciclin	315	gi|1029184958|gb|OAL49526.1|Fasciclin-domain-containing protein [Pyrenochaeta sp. DS3sAY3a]	OAL49526	0	94.9367	550.436	316	300	0		0		1	94.9367	0
TRINITY_DN21674_c0_g2	NE1	NE2	6.48487	-0.568625	4.74911e-07	3.18833e-06	0	0	0	0	0	0	0	0	0	3.116	4.484	1.413	TRINITY_DN21674_c0_g2	60S ribosomal L23	141	gi|1059409038|ref|XP_017777448.1|PREDICTED: 60S ribosomal protein L23 [Nicrophorus vespilloides]	XP_017777448	1e-80	93.5252	246.899	139	130	0		0		0		0
TRINITY_DN5260_c0_g1	NE1	NE2	6.48486	-0.568621	3.70816e-07	2.54041e-06	0	0	0	0	0	0	0	0.287	0.555	5.246	4.906	1.71	TRINITY_DN5260_c0_g1	60S ribosomal L32	118	gi|919011156|ref|XP_013390007.1|PREDICTED: 60S ribosomal protein L32-like [Lingula anatina]gi|919011158|ref|XP_013390008.1|PREDICTED: 60S ribosomal protein L32-like [Lingula anatina]	XP_013390007, XP_013390008	7.55e-54	87.3874	177.563	111	97	0		0		0		0
TRINITY_DN44529_c0_g1	NE1	NE2	6.48449	-0.568698	1.03464e-07	7.95574e-07	0	0.326	0	0	0	0	0	0	0.207	1.143	1.233	0.601	TRINITY_DN44529_c0_g1	Choriogenin Hminor	404	gi|1069169374|ref|XP_018075501.1|hypothetical protein LY89DRAFT_681755 [Phialocephala scopiformis]gi|972544531|gb|KUJ21146.1|hypothetical protein LY89DRAFT_681755 [Phialocephala scopiformis]	XP_018075501, KUJ21146	1.25e-76	61.3757	265.388	378	232	0		0		0		0
TRINITY_DN10208_c0_g1	NE1	NE2	6.48421	-0.56877	5.19151e-08	4.26527e-07	0	0	0	0	0	0	0	0	0	1.645	1.285	1.058	TRINITY_DN10208_c0_g1	Arginase deacetylase	296	gi|1029185338|gb|OAL49905.1|Arginase/deacetylase [Pyrenochaeta sp. DS3sAY3a]	OAL49905	0	99.6622	595.504	296	295	0		0		1	99.6622	0
TRINITY_DN20642_c0_g1	NE1	NE2	6.4842	-0.568775	5.1937e-08	4.26527e-07	0	1.053	0	0	0	0	0.512	0	0.224	3.108	3.958	2.48	TRINITY_DN20642_c0_g1 No TRANSDECODER pass										0		0		0		0
TRINITY_DN9256_c0_g1	NE1	NE2	6.48408	-0.568809	3.79919e-08	3.20764e-07	0	0	0	0	0	0	0	0	0.215	3.575	3.026	2.691	TRINITY_DN9256_c0_g1 No TRANSDECODER pass										0		0		0		0
TRINITY_DN62822_c0_g1	NE1	NE2	6.48408	-0.56881	3.53588e-08	3.00721e-07	0	0	0	0	0	0	0	0	0	3.843	3.845	3.132	TRINITY_DN62822_c0_g1	60S ribosomal L31	122	gi|195381071|ref|XP_002049279.1|ribosomal protein L31 [Drosophila virilis]gi|194144076|gb|EDW60472.1|ribosomal protein L31 [Drosophila virilis]	XP_002049279, EDW60472	2.17e-78	97.541	239.58	122	119	0		0		0		0
TRINITY_DN17331_c0_g1	NE1	NE2	6.48408	-0.56881	3.53376e-08	3.0062e-07	0	1.586	0	0	0	0	0.261	0	0.224	3.419	3.492	2.742	TRINITY_DN17331_c0_g1 No TRANSDECODER pass										0		0		0		0
TRINITY_DN56135_c0_g1	NE1	NE2	6.48408	-0.56881	3.53197e-08	3.00546e-07	0	0	0	0	0	0	0	0	0.232	3.558	3.57	2.903	TRINITY_DN56135_c0_g1	calreticulin	142	gi|574959736|gb|AHG54518.1|calreticulin, partial [Lepeophtheirus salmonis]	AHG54518	1.98e-68	85.1064	223.016	141	120	0		0		0		0
TRINITY_DN10468_c0_g1	NE1	NE2	6.48408	-0.56881	3.52971e-08	3.00432e-07	0	0	0	0	0	0	0	0	0.282	4.242	4.251	3.453	TRINITY_DN10468_c0_g1 No TRANSDECODER pass										0		0		0		0
TRINITY_DN17968_c0_g3	NE1	NE2	6.48408	-0.568812	3.80263e-08	3.2097e-07	0	0	0	0	0	0	0	0	0	2.242	2.535	1.997	TRINITY_DN17968_c0_g3	chaperone heat shock	132	gi|1046772971|gb|OCK81329.1|putative chaperone/heat shock protein Hsp12 [Lepidopterella palustris CBS 459.81]	OCK81329	1.36e-43	87.7778	150.214	90	79	0		0		0		0
TRINITY_DN61570_c0_g1	NE1	NE2	6.48397	-0.568846	3.78111e-08	3.1932e-07	0	0	0	0	0	0	0	0	0	1.974	1.517	1.633	TRINITY_DN61570_c0_g1	Nitrate transporter	247	gi|636749073|ref|XP_008076710.1|MFS general substrate transporter [Glarea lozoyensis ATCC 20868]gi|512207074|gb|EPE35892.1|MFS general substrate transporter [Glarea lozoyensis ATCC 20868]	XP_008076710, EPE35892	1.11e-102	78.9474	320.087	247	195	0		0		0		0
TRINITY_DN62891_c0_g1	NE1	NE2	6.48397	-0.568847	3.2169e-08	2.76123e-07	0	0	0	0	0	0	0	0	0.24	3.636	3.337	3.258	TRINITY_DN62891_c0_g1 No TRANSDECODER pass										0		0		0		0
TRINITY_DN23629_c0_g1	NE1	NE2	6.48395	-0.568851	5.11694e-08	4.21395e-07	0	0	0	0	0	0	0	0	0	1.852	2.888	2.217	TRINITY_DN23629_c0_g1	---NA---	191	No Blast Hit							0		0		0		0
TRINITY_DN60833_c0_g1	NE1	NE2	6.48395	-0.568854	1.40992e-07	1.05343e-06	0	0	0	0	0	0	0	0	0	1.047	2.397	1.608	TRINITY_DN60833_c0_g1 No TRANSDECODER pass										0		0		0		0
TRINITY_DN35943_c1_g1	NE1	NE2	6.48386	-0.568878	2.17073e-07	1.56193e-06	0	0	0	0	0	0	0	0	0	4.96	1.897	3.631	TRINITY_DN35943_c1_g1	beta-	138	gi|189214172|gb|ACD84942.1|beta-actin, partial [Macrocentrus cingulum]	ACD84942	1.36e-95	99.2754	286.96	138	137	0		0		0		0
TRINITY_DN51392_c0_g1	NE1	NE2	6.48386	-0.56888	1.10968e-07	8.48057e-07	0	0	0	0	0	0	0	0	0	2.008	0.94	1.574	TRINITY_DN51392_c0_g1 No TRANSDECODER pass										0		0		0		0
TRINITY_DN60553_c0_g1	NE1	NE2	6.48386	-0.568881	6.45758e-08	5.20194e-07	0	0	0	0	0	0	0	0	0	2.251	1.285	1.887	TRINITY_DN60553_c0_g1	cofilin	235	gi|697083851|ref|XP_009654995.1|cofilin [Verticillium dahliae VdLs.17]gi|346975285|gb|EGY18737.1|cofilin [Verticillium dahliae VdLs.17]	XP_009654995, EGY18737	2.8e-89	95.3947	273.092	152	145	0		0		0		0
TRINITY_DN1480_c0_g1	NE1	NE2	6.48386	-0.568884	3.38875e-08	2.89573e-07	0	0	0	0	0	0	0	0	0	3.419	2.854	3.343	TRINITY_DN1480_c0_g1	amino-acid permease inda1	139	gi|1020702694|gb|KZM23142.1|amino acid transmembrane transporter [Ascochyta rabiei]	KZM23142	4.29e-77	91.3669	251.136	139	127	0		0		0		0
TRINITY_DN61434_c0_g1	NE1	NE2	6.48386	-0.568884	3.3898e-08	2.89586e-07	0	0	0	0	0	0	0.164	0.304	0.141	2.199	1.837	2.15	TRINITY_DN61434_c0_g1 No TRANSDECODER pass										0		0		0		0
TRINITY_DN48296_c0_g2	NE1	NE2	6.48379	-0.568894	4.55831e-07	3.07676e-06	0	0	0	0	0	0	0	0	0	0.727	2.466	1.71	TRINITY_DN48296_c0_g2 No TRANSDECODER pass										0		0		0		0
TRINITY_DN43854_c0_g1	NE1	NE2	6.48374	-0.568922	3.64378e-08	3.08605e-07	0	0.261	0	0	0	0	0.261	0	1.127	3.134	2.854	3.614	TRINITY_DN43854_c0_g1 No TRANSDECODER pass										0		0		0		0
TRINITY_DN63687_c0_g1	NE1	NE2	6.48372	-0.568925	4.31862e-08	3.61331e-07	0	0	0	0	0	0	0.184	0	0	1.827	2.44	2.573	TRINITY_DN63687_c0_g1	shwachman-Bodian-Diamond syndrome	113	gi|751755961|gb|KIN04137.1|hypothetical protein OIDMADRAFT_118183 [Oidiodendron maius Zn]	KIN04137	8.52e-49	82.1429	163.696	112	92	0		0		0		0
TRINITY_DN51603_c0_g1	NE1	NE2	6.48367	-0.56893	1.84381e-07	1.34396e-06	0	0	0	0	0	0	0	0	0	1.731	4.337	3.673	TRINITY_DN51603_c0_g1	repetitive proline-rich cell wall 2	145	gi|795052099|ref|XP_011870404.1|PREDICTED: skin secretory protein xP2 [Vollenhovia emeryi]	XP_011870404	2.46e-73	98.6207	237.654	145	143	0		0		0		0
TRINITY_DN23376_c0_g1	NE1	NE2	6.48365	1.03884	1.09944e-19	5.03666e-18	0	0	0	0	0.199	0	0	0	0.166	10.474	7.51	9.225	TRINITY_DN23376_c0_g1	amino-acid permease inda1	158	gi|440473508|gb|ELQ42299.1|amino-acid permease inda1 [Magnaporthe oryzae Y34]gi|440489728|gb|ELQ69355.1|amino-acid permease inda1 [Magnaporthe oryzae P131]	ELQ42299, ELQ69355	6.75e-54	82.0312	190.66	128	105	0		0		0		0
TRINITY_DN58584_c0_g1	NE1	NE2	6.48361	-0.568959	4.93192e-08	4.07087e-07	0	0	0	0	0	0	0	0	0	2	1.638	2.488	TRINITY_DN58584_c0_g1	CAT1 catalase	212	gi|1029187286|gb|OAL51850.1|peroxisomal catalase-like protein [Pyrenochaeta sp. DS3sAY3a]	OAL51850	1.2e-148	98.5849	438.343	212	209	0		0		1	98.5849	0
TRINITY_DN25976_c0_g1	NE1	NE2	6.48361	-0.568958	6.40146e-08	5.16314e-07	0	0.652	0	0	0	0	0	0	0.92	2.796	1.871	3.462	TRINITY_DN25976_c0_g1	calcofluor white hypersensitive	153	gi|156043241|ref|XP_001588177.1|predicted protein [Sclerotinia sclerotiorum 1980]gi|154695011|gb|EDN94749.1|predicted protein [Sclerotinia sclerotiorum 1980 UF-70]gi|1095455395|gb|APA12351.1|hypothetical protein sscle_09g071210 [Sclerotinia sclerotiorum 1980 UF-70]	XP_001588177, EDN94749, APA12351	1.12e-59	82.1429	194.126	140	115	0		0		0		0
TRINITY_DN54550_c0_g1	NE1	NE2	6.48354	-0.568967	1.74275e-07	1.27545e-06	0	0	0	0	0	0	0	0	0	1.766	4.139	4.037	TRINITY_DN54550_c0_g1	peptidylprolyl isomerase	143	gi|1087758833|ref|XP_018666109.1|peptidyl-prolyl cis-trans isomerase fkr-3 [Trichoderma gamsii]gi|969887825|gb|KUF04991.1|peptidyl-prolyl cis-trans isomerase fkr-3 [Trichoderma gamsii]	XP_018666109, KUF04991	2.88e-17	72.3684	83.5741	76	55	0		0		0		0
TRINITY_DN54849_c0_g1	NE1	NE2	6.48346	-0.569001	7.70822e-08	6.10046e-07	0	0.13	0	0	0	0	0.126	0	0.224	1.125	1.552	2.057	TRINITY_DN54849_c0_g1	PH domain-containing	208	gi|1110596010|emb|CZR57306.1|uncharacterized protein PAC_07195 [Phialocephala subalpina]	CZR57306	2.65e-82	73.1818	259.225	220	161	0		0		0		0
TRINITY_DN38637_c1_g7	NE1	NE2	6.48037	2.25336	2.25366e-35	3.28246e-33	0	1.325	0	0.386	0	0	0.532	0.65	2.759	15.149	13.873	11.443	TRINITY_DN38637_c1_g7	---NA---	168	No Blast Hit							0		0		0		0
TRINITY_DN17962_c0_g1	NE1	NE2	6.46803	3.68759	5.24364e-78	6.3079e-75	0	0	0	0.199	0.213	0.614	0	0	0	30.973	32.807	36.03	TRINITY_DN17962_c0_g1	HSP20-like chaperone	230	gi|1070550404|ref|XP_018386617.1|30 kDa heat shock protein [Alternaria alternata]gi|1027160821|gb|OAG21196.1|30 kDa heat shock protein [Alternaria alternata]	XP_018386617, OAG21196	6.55e-168	100	475.322	230	230	1	100	0		0		0
TRINITY_DN58303_c0_g1	NE1	NE2	6.44206	-0.60025	2.52816e-07	1.79446e-06	0	0	0	0	0	0	0	0	0	3.61	2.888	1.413	TRINITY_DN58303_c0_g1 No TRANSDECODER pass										0		0		0		0
TRINITY_DN64043_c0_g1	NE1	NE2	6.44187	-0.600289	1.37301e-07	1.02974e-06	0	0	0	0	0	0	0	0	0	3.116	2.673	1.523	TRINITY_DN64043_c0_g1	hypothetical protein, partial	109	gi|1131327508|gb|JAV14110.1|hypothetical protein, partial [Haematobia irritans]	JAV14110	1.74e-12	89.4737	69.707	38	34	0		0		0		0
TRINITY_DN38637_c1_g4	NE1	NE2	6.44187	-0.600291	1.29396e-07	9.75122e-07	0	0	0	0	0	0	0.338	0.304	1.168	4.787	4.811	2.531	TRINITY_DN38637_c1_g4	UPF0591 membrane	106	gi|685873463|ref|XP_009263764.1|hypothetical protein FPSE_12372 [Fusarium pseudograminearum CS3096]gi|758193773|ref|XP_011319263.1|hypothetical protein FGSG_10303 [Fusarium graminearum PH-1]gi|408387743|gb|EKJ67453.1|hypothetical protein FPSE_12372 [Fusarium pseudograminearum CS3096]gi|558866918|gb|ESU17001.1|hypothetical protein FGSG_10303 [Fusarium graminearum PH-1]gi|596549119|gb|EYB28814.1|hy…	XP_009263764, XP_011319263, EKJ67453, ESU17001, EYB28814, CEF75691, KPA44620	1.33e-66	100	209.92	106	106	0		0		0		0
TRINITY_DN18123_c0_g2	NE1	NE2	6.44171	-0.600331	9.71442e-08	7.51427e-07	0	0.13	0	0	0	0	0	0	0.663	3.151	3.863	2.327	TRINITY_DN18123_c0_g2	hypothetical protein CCM_02302	149	gi|573979144|ref|XP_006667517.1|hypothetical protein CCM_02302 [Cordyceps militaris CM01]gi|346324434|gb|EGX94031.1|hypothetical protein CCM_02302 [Cordyceps militaris CM01]	XP_006667517, EGX94031	4.06e-11	57.4803	70.8626	127	73	0		0		0		0
TRINITY_DN58589_c0_g1	NE1	NE2	6.44159	-0.600365	6.60352e-08	5.30241e-07	0	0	0	0	0	0	0	0	0	1.827	1.543	1.236	TRINITY_DN58589_c0_g1	polyadenylate-binding 1	127	gi|795010428|ref|XP_011867178.1|PREDICTED: polyadenylate-binding protein 1-B-like, partial [Vollenhovia emeryi]	XP_011867178	3.28e-38	76.1905	137.117	105	80	0		0		0		0
TRINITY_DN21603_c0_g1	NE1	NE2	6.44146	-0.600405	5.20908e-08	4.27574e-07	0	0.348	0	0	0	0	0	0.624	2.974	4.146	4.527	3.682	TRINITY_DN21603_c0_g1	---NA---	105	No Blast Hit							0		0		0		0
TRINITY_DN53752_c0_g1	NE1	NE2	6.44138	-0.600435	3.05937e-07	2.13512e-06	0	0	0	0	0	0	0	0	0.174	3.601	1.354	2.421	TRINITY_DN53752_c0_g1 No TRANSDECODER pass										0		0		0		0
TRINITY_DN18804_c0_g1	NE1	NE2	6.44136	-0.600438	9.64151e-08	7.46321e-07	0	0	0	0	0	0	0	0	0.166	2.9	1.655	2.226	TRINITY_DN18804_c0_g1	hypothetical protein	162	gi|521979430|ref|WP_020490701.1|hypothetical protein [Dehalobacter sp. FTH1]	WP_020490701	0.000431	50	47.7506	112	56	0		0		0		0
TRINITY_DN43944_c0_g1	NE1	NE2	6.44136	-0.600438	9.63623e-08	7.4609e-07	0	0	0	0	0	0	0	0	0	4.017	2.302	3.089	TRINITY_DN43944_c0_g1	60S ribosomal L34	145	gi|929359423|ref|XP_014089055.1|PREDICTED: 60S ribosomal protein L34 [Bactrocera oleae]	XP_014089055	1.12e-81	92.3077	249.98	143	132	0		0		0		0
TRINITY_DN12778_c0_g1	NE1	NE2	6.44136	-0.600439	6.55204e-08	5.26889e-07	0	0	0	0	0	0	0.358	0	0.157	2.554	1.776	2.116	TRINITY_DN12778_c0_g1	mammalian ependymin-related 1-like	198	gi|1126213998|ref|XP_019640890.1|PREDICTED: mammalian ependymin-related protein 1-like [Branchiostoma belcheri]	XP_019640890	2.02e-46	59.7826	163.696	184	110	0		0		0		0
TRINITY_DN38037_c0_g1	NE1	NE2	6.44134	-0.600444	5.19121e-08	4.26527e-07	0	0	0	0	0	0	0	0	0	1.775	2.138	1.947	TRINITY_DN38037_c0_g1	actin- cytoplasmic	216	gi|1102188081|ref|XP_019025966.1|actin protein 4, isoform b [Saitoella complicata NRRL Y-17804]gi|1063231702|gb|ODQ54853.1|actin protein 4, isoform b [Saitoella complicata NRRL Y-17804]	XP_019025966, ODQ54853	7.38e-111	84.7222	333.569	216	183	0		0		0		0
TRINITY_DN46951_c0_g1	NE1	NE2	6.44134	-0.600444	5.18671e-08	4.26384e-07	0	0	0	0	0	0	0.184	0.169	0.166	2.078	2.5	2.234	TRINITY_DN46951_c0_g1	high-affinity glucose transporter	182	gi|1069168466|ref|XP_018076408.1|putative high-affinity glucose transporter [Phialocephala scopiformis]gi|972545439|gb|KUJ22053.1|putative high-affinity glucose transporter [Phialocephala scopiformis]	XP_018076408, KUJ22053	5.28e-84	88.3436	270.396	163	144	0		0		0		0
TRINITY_DN5735_c0_g1	NE1	NE2	6.44134	-0.600445	6.56772e-08	5.27888e-07	0	0	0	0	0	0	0	0	0	1.827	2.638	2.184	TRINITY_DN5735_c0_g1	beta-Ig-H3 Fasciclin	193	gi|1029184958|gb|OAL49526.1|Fasciclin-domain-containing protein [Pyrenochaeta sp. DS3sAY3a]	OAL49526	3.64e-68	81.5029	225.328	173	141	0		0		1	81.5029	0
TRINITY_DN12010_c0_g1	NE1	NE2	6.44133	-0.600447	9.65209e-08	7.46962e-07	0	0.467	0	0	0	0	0	0.211	0.795	2.017	3.526	2.708	TRINITY_DN12010_c0_g1	---NA---	149	No Blast Hit							0		0		0		0
TRINITY_DN31010_c0_g1	NE1	NE2	6.44133	-0.600448	1.62663e-07	1.1983e-06	0	0	0	0	0	0	0	0	0.307	1.87	3.897	2.937	TRINITY_DN31010_c0_g1 No TRANSDECODER pass										0		0		0		0
TRINITY_DN45367_c0_g1	NE1	NE2	6.44124	-0.600476	8.43439e-08	6.60755e-07	0	0	0	0	0	0	0	0	0	2.311	1.423	2.091	TRINITY_DN45367_c0_g1 No TRANSDECODER pass										0		0		0		0
TRINITY_DN16010_c0_g1	NE1	NE2	6.44123	-0.600481	5.16992e-08	4.25219e-07	0	0	0	0	0	0	0	0	0	3.575	3.94	4.189	TRINITY_DN16010_c0_g1	uncharacterized protein Dvir_GJ26299	100	gi|968109622|ref|XP_015028887.1|uncharacterized protein Dvir_GJ26299 [Drosophila virilis]gi|946563194|gb|KRF81026.1|uncharacterized protein Dvir_GJ26299 [Drosophila virilis]	XP_015028887, KRF81026	9.02e-17	67.3913	82.8037	92	62	0		0		0		0
TRINITY_DN3438_c0_g1	NE1	NE2	6.44123	-0.600481	5.17227e-08	4.25305e-07	0	0.206	0	0	0	0	0	0	0	2.233	2.457	2.615	TRINITY_DN3438_c0_g1 No TRANSDECODER pass										0		0		0		0
TRINITY_DN43415_c0_g1	NE1	NE2	6.44122	-0.600482	6.08461e-08	4.93198e-07	0	0	0	0	0	0	0	0	0	2.839	3.794	3.707	TRINITY_DN43415_c0_g1	---NA---	135	No Blast Hit							0		0		0		0
TRINITY_DN49179_c0_g1	NE1	NE2	6.4411	-0.60052	6.52407e-08	5.2516e-07	0	0	0	0	0	0	0	0	0	1.108	1.354	1.566	TRINITY_DN49179_c0_g1	hypothetical protein IQ07DRAFT_644139	241	gi|1029185295|gb|OAL49862.1|hypothetical protein IQ07DRAFT_644139 [Pyrenochaeta sp. DS3sAY3a]	OAL49862	4.58e-46	68.6391	167.162	169	116	0		0		1	68.6391	0
TRINITY_DN52465_c0_g1	NE1	NE2	6.4411	-0.600514	1.27121e-07	9.61098e-07	0	0	0	0	0	0	0	0	0	2.173	1.173	2.124	TRINITY_DN52465_c0_g1 No TRANSDECODER pass										0		0		0		0
TRINITY_DN43645_c0_g1	NE1	NE2	6.4411	-0.600514	1.27217e-07	9.61376e-07	0	0.217	0	0	0	0	0	0.388	0.365	3.012	1.63	2.945	TRINITY_DN43645_c0_g1 No TRANSDECODER pass										0		0		0		0
TRINITY_DN63338_c0_g1	NE1	NE2	6.4411	-0.600514	1.27296e-07	9.61753e-07	0	0	0	0	0	0	0	0	0	3.333	1.793	3.258	TRINITY_DN63338_c0_g1 No TRANSDECODER pass										0		0		0		0
TRINITY_DN5326_c0_g1	NE1	NE2	6.44108	-0.600511	4.45413e-07	3.0102e-06	0	0	0	0	0	0	0	0.11	0	3.8	1.216	3.318	TRINITY_DN5326_c0_g1 No TRANSDECODER pass										0		0		0		0
TRINITY_DN56858_c0_g1	NE1	NE2	6.44107	-0.600523	1.27523e-07	9.63041e-07	0	0	0	0	0	0	0	0	0	1.584	2.949	2.878	TRINITY_DN56858_c0_g1 No TRANSDECODER pass										0		0		0		0
TRINITY_DN57063_c0_g1	NE1	NE2	6.44098	-0.600554	9.56867e-08	7.41404e-07	0	0	0	0	0	0	0	0	0	1.307	0.948	1.625	TRINITY_DN57063_c0_g1	60S ribosomal L19	213	gi|116201087|ref|XP_001226355.1|60S ribosomal protein L19 [Chaetomium globosum CBS 148.51]gi|88176946|gb|EAQ84414.1|60S ribosomal protein L19 [Chaetomium globosum CBS 148.51]	XP_001226355, EAQ84414	1.35e-109	93.7824	325.479	193	181	0		0		0		0
TRINITY_DN48622_c0_g1	NE1	NE2	6.44098	-0.600554	9.58549e-08	7.42516e-07	0	0	0	0	0	0	0	0	0	2.285	1.664	2.844	TRINITY_DN48622_c0_g1	acetyl- synthetase	114	gi|1020700327|gb|KZM21023.1|catalytic [Ascochyta rabiei]	KZM21023	1.18e-60	98.2301	208.764	113	111	0		0		0		0
TRINITY_DN41756_c0_g1	NE1	NE2	6.44095	-0.600551	2.23618e-07	1.60334e-06	0	0	0	0	0	0	0	0	0.149	2.441	1.129	2.564	TRINITY_DN41756_c0_g1	hypothetical protein CC77DRAFT_1047406	206	gi|1070544304|ref|XP_018388969.1|hypothetical protein CC77DRAFT_1047406 [Alternaria alternata]gi|1027163178|gb|OAG23548.1|hypothetical protein CC77DRAFT_1047406 [Alternaria alternata]	XP_018388969, OAG23548	1.23e-114	94.1748	354.369	206	194	1	94.1748	0		0		0
TRINITY_DN35468_c0_g1	NE1	NE2	6.44094	-0.60056	1.3533e-07	1.01701e-06	1.522	1.336	0.991	0	0	0	0.783	0.616	0	0.918	1.621	1.862	TRINITY_DN35468_c0_g1 No TRANSDECODER pass										0		0		0		0
TRINITY_DN62379_c0_g1	NE1	NE2	6.44065	-0.600628	3.03295e-07	2.1185e-06	0	0	0	0	0	0	0	0	0	2.138	1.173	3.047	TRINITY_DN62379_c0_g1	DUF221-domain-containing	114	gi|1029181037|gb|OAL45616.1|DUF221-domain-containing protein [Pyrenochaeta sp. DS3sAY3a]	OAL45616	2.86e-69	99.1228	234.187	114	113	0		0		1	99.1228	0
TRINITY_DN18314_c0_g1	NE1	NE2	6.44062	-0.600627	5.06594e-07	3.38215e-06	0	0	0	0	0	0	0	0	0	2.476	1.035	3.225	TRINITY_DN18314_c0_g1	potassium sodium efflux P-type ATPase	110	gi|1110600300|emb|CZR53360.1|related to Ca2+-transporting ATPase [Phialocephala subalpina]	CZR53360	6.76e-07	72.4138	57.7658	58	42	0		0		0		0
TRINITY_DN28078_c0_g1	NE1	NE2	6.4405	0.9972	3.66699e-20	1.76712e-18	0	3.41	0	0.186	0	0	0.367	0	0.646	8.146	8.562	8.362	TRINITY_DN28078_c0_g1 No TRANSDECODER pass										0		0		0		0
TRINITY_DN20954_c0_g1	NE1	NE2	6.42875	0.986608	7.32092e-20	3.43122e-18	0	0.185	0	0.093	0	0	0.329	0.16	0.621	4.467	5.579	5.095	TRINITY_DN20954_c0_g1	amino acid permease	366	gi|996583004|gb|KXH29370.1|amino acid permease [Colletotrichum simmondsii]	KXH29370	0	94.7945	642.114	365	346	0		0		0		0
TRINITY_DN63142_c0_g1	NE1	NE2	6.39831	-0.63252	5.54179e-07	3.67191e-06	0	0	0	0	0	0	0	0	0	3.004	3.242	1.126	TRINITY_DN63142_c0_g1	tropomyosin isoform X5	140	gi|1063008175|gb|JAT42245.1|Tropomyosin, partial [Anthurium amnicola]	JAT42245	6.64e-88	99.2857	266.544	140	139	0		0		0		0
TRINITY_DN27452_c0_g1	NE1	NE2	6.39797	-0.632594	2.02812e-07	1.4678e-06	0	0	0	0	0	0	0.29	0	0.249	4.406	3.561	2.201	TRINITY_DN27452_c0_g1 No TRANSDECODER pass										0		0		0		0
TRINITY_DN3147_c0_g2	NE1	NE2	6.39781	-0.632633	1.28232e-07	9.67475e-07	0	0	0	0	0	0	0	0	0	1.904	1.612	1.151	TRINITY_DN3147_c0_g2 No TRANSDECODER pass										0		0		0		0
TRINITY_DN48118_c0_g1	NE1	NE2	6.3978	-0.632636	1.28167e-07	9.6721e-07	0	0	0	0	0	0	0	0	0	2.086	2.475	1.481	TRINITY_DN48118_c0_g1 No TRANSDECODER pass										0		0		0		0
TRINITY_DN47593_c0_g1	NE1	NE2	6.39767	-0.632673	9.37816e-08	7.28018e-07	0.183	0.206	0	0	0	0	0	0	0.174	2.415	2.638	1.93	TRINITY_DN47593_c0_g1	alcohol dehydrogenase (NADP+)	142	gi|1092168274|emb|CZT13534.1|probable alcohol dehydrogenase (NADP+) [Rhynchosporium commune]	CZT13534	3.83e-72	87.3239	233.417	142	124	0		0		0		0
TRINITY_DN47657_c0_g1	NE1	NE2	6.39755	-0.63271	7.98603e-08	6.29273e-07	0	0	0	0	0	0	0	0.422	1.408	2.813	2.819	2.497	TRINITY_DN47657_c0_g1 No TRANSDECODER pass										0		0		0		0
TRINITY_DN26813_c0_g1	NE1	NE2	6.39755	-0.63271	7.9799e-08	6.29095e-07	0	0	0	0	0	0	0	0	0	2.484	2.492	2.209	TRINITY_DN26813_c0_g1 No TRANSDECODER pass										0		0		0		0
TRINITY_DN14107_c0_g1	NE1	NE2	6.39744	-0.632746	9.30224e-08	7.22988e-07	0	0	0	0	0	0	0	0	0	3.627	2.725	3.25	TRINITY_DN14107_c0_g1 No TRANSDECODER pass										0		0		0		0
TRINITY_DN17721_c0_g2	NE1	NE2	6.39744	-0.632746	9.31186e-08	7.23563e-07	0	0.217	0	0	0	0	0.213	0.287	0.191	2.822	2.199	2.581	TRINITY_DN17721_c0_g2	heat shock 90	171	gi|1028903847|gb|OAL06096.1|HSP90-domain-containing protein [Stagonospora sp. SRC1lsM3a]	OAL06096	2.94e-109	99.4152	339.732	171	170	0		0		0		0
TRINITY_DN14578_c0_g3	NE1	NE2	6.39743	-0.632748	7.97452e-08	6.28976e-07	0	0.185	0	0	0	0	0.058	0	0.05	2.078	1.949	2.175	TRINITY_DN14578_c0_g3 No TRANSDECODER pass										0		0		0		0
TRINITY_DN15292_c0_g1	NE1	NE2	6.39743	-0.632749	7.98571e-08	6.29273e-07	0	0	0	0	0	0	0	0	0.199	2.502	2.759	2.691	TRINITY_DN15292_c0_g1	muscle LIM 1-like	114	gi|388496562|gb|AFK36347.1|unknown [Lotus japonicus]	AFK36347	1.16e-62	89.3805	199.134	113	101	0		0		0		0
TRINITY_DN40228_c0_g1	NE1	NE2	6.39742	-0.632751	9.33015e-08	7.2481e-07	0	0	0	0	0	0	0	0	0	1.87	2.492	2.234	TRINITY_DN40228_c0_g1	hypothetical protein FGSG_04921	168	gi|758202064|ref|XP_011323392.1|hypothetical protein FGSG_04921 [Fusarium graminearum PH-1]gi|558860733|gb|ESU10816.1|hypothetical protein FGSG_04921 [Fusarium graminearum PH-1]gi|596549526|gb|EYB29175.1|hypothetical protein FG05_04921 [Fusarium graminearum]gi|699034360|emb|CEF87573.1|unnamed protein product [Fusarium graminearum]	XP_011323392, ESU10816, EYB29175, CEF87573	1.26e-97	94.012	291.967	167	157	0		0		0		0
TRINITY_DN52892_c0_g1	NE1	NE2	6.39742	-0.632751	9.33639e-08	7.24948e-07	0	0	0	0	0	0	0	0	0	1.333	1.785	1.591	TRINITY_DN52892_c0_g1	PREDICTED: uncharacterized protein LOC105362070 isoform X2	224	gi|766931073|ref|XP_011497703.1|PREDICTED: uncharacterized protein LOC105362070 isoform X2 [Ceratosolen solmsi marchali]	XP_011497703	1.82e-109	85.9813	330.872	214	184	0		0		0		0
TRINITY_DN13442_c0_g1	NE1	NE2	6.39739	-0.632757	7.16719e-07	4.64373e-06	0	0.239	0	0	0	0	0.464	0.321	0.605	0.632	2.035	1.371	TRINITY_DN13442_c0_g1 No TRANSDECODER pass										0		0		0		0
TRINITY_DN62255_c0_g1	NE1	NE2	6.39732	-0.632783	1.18792e-07	9.02749e-07	0	0	0	0	0	0	0	0	0	2.761	1.845	2.7	TRINITY_DN62255_c0_g1 No TRANSDECODER pass										0		0		0		0
TRINITY_DN3328_c0_g1	NE1	NE2	6.39726	-0.632792	3.06537e-07	2.13792e-06	0	0.272	0	0	0	0	0.261	0	0	1.74	4.07	3.411	TRINITY_DN3328_c0_g1 No TRANSDECODER pass										0		0		0		0
TRINITY_DN56242_c0_g1	NE1	NE2	6.39715	-0.632828	1.76731e-07	1.29168e-06	0	0	0	0	0	0	0	0	0	2.259	3.88	4.105	TRINITY_DN56242_c0_g1 No TRANSDECODER pass										0		0		0		0
TRINITY_DN16633_c0_g1	NE1	NE2	6.39702	-0.632866	1.98606e-07	1.43957e-06	0	0	0	0	0	0	0	0	0.58	0.805	1.345	1.65	TRINITY_DN16633_c0_g1	60S ribosomal L6	297	gi|919032522|ref|XP_013399917.1|PREDICTED: 60S ribosomal protein L6-like [Lingula anatina]	XP_013399917	2.46e-54	65.1786	189.504	224	146	0		0		0		0
TRINITY_DN4090_c0_g1	NE1	NE2	6.39687	-0.632897	3.55276e-07	2.44374e-06	0	0	0	0	0	0	0	0	0	1.515	0.862	1.972	TRINITY_DN4090_c0_g1	Elongation factor 1-	257	gi|671410791|emb|CDP96226.1|BMA-EEF-1G, isoform f [Brugia malayi]	CDP96226	4.08e-95	72.3735	295.819	257	186	0		0		0		0
TRINITY_DN41748_c0_g1	NE1	NE2	6.39684	-0.632895	5.92024e-07	3.90197e-06	0	0	0	0	0	0	0	0	0	2.632	1.173	3.216	TRINITY_DN41748_c0_g1	ribosomal L27	149	gi|318086974|gb|ADV40079.1|60S ribosomal protein L27, partial [Latrodectus hesperus]	ADV40079	3.11e-63	85.2941	202.601	136	116	0		0		0		0
TRINITY_DN7087_c0_g1	NE1	NE2	6.39665	-0.632888	8.09613e-05	0.000335582	0	0	0	0	0	0	0	0	0	4.129	0	3.622	TRINITY_DN7087_c0_g1	60S ribosomal L29-like	149	gi|388499596|gb|AFK37864.1|unknown [Lotus japonicus]	AFK37864	9.15e-63	87.9032	201.445	124	109	0		0		0		0
TRINITY_DN22522_c0_g3	NE1	NE2	6.37466	2.5279	2.7057e-33	3.61651e-31	0	0	0	0	0	0.307	0	3.172	5.129	7.955	13.14	8.337	TRINITY_DN22522_c0_g3	EARLY FLOWERING 3	359	gi|147799470|emb|CAN70608.1|hypothetical protein VITISV_040198 [Vitis vinifera]	CAN70608	0	100	721.079	345	345	0		0		0		1	100
TRINITY_DN12641_c0_g1	NE1	NE2	6.35694	0.921992	2.4921e-19	1.10881e-17	0	0.912	0.065	0.08	0	0	0	0.067	1.027	3.09	3.182	3.182	TRINITY_DN12641_c0_g1	CFEM domain-containing	282	gi|597579663|ref|XP_007292888.1|CFEM domain-containing protein [Marssonina brunnea f. sp. 'multigermtubi' MB_m1]gi|406863483|gb|EKD16530.1|CFEM domain-containing protein [Marssonina brunnea f. sp. 'multigermtubi' MB_m1]	XP_007292888, EKD16530	2.58e-40	61.1399	152.91	193	118	0		0		0		0
TRINITY_DN20961_c0_g2	NE1	NE2	6.35348	-0.665494	3.08854e-06	1.73767e-05	0.597	0.63	0.806	0	0	0	0.648	0.38	0.812	1.359	1.664	0.288	TRINITY_DN20961_c0_g2 No TRANSDECODER pass										0		0		0		0
TRINITY_DN53587_c0_g1	NE1	NE2	6.35303	-0.665568	7.25232e-07	4.69234e-06	0	0	0	0	0	0	0	0	0	2.891	2.483	1.007	TRINITY_DN53587_c0_g1 No TRANSDECODER pass										0		0		0		0
TRINITY_DN62783_c0_g1	NE1	NE2	6.35282	-0.665608	3.92005e-07	2.67261e-06	0	0	0	0	0	0	0	0	0	3.956	4.294	1.93	TRINITY_DN62783_c0_g1 No TRANSDECODER pass										0		0		0		0
TRINITY_DN34272_c0_g2	NE1	NE2	6.35266	-0.665644	2.5769e-07	1.82512e-06	0	0	0	0	0	0	0	0	0	4.683	3.966	2.463	TRINITY_DN34272_c0_g2	---NA---	123	No Blast Hit							0		0		0		0
TRINITY_DN40106_c0_g1	NE1	NE2	6.35215	-0.665796	1.72583e-07	1.26421e-06	0	0	0	0	0	0	0.541	0.194	0.191	1.428	0.957	1.286	TRINITY_DN40106_c0_g1 No TRANSDECODER pass										0		0		0		0
TRINITY_DN48293_c0_g1	NE1	NE2	6.35215	-0.665796	1.72682e-07	1.26447e-06	0	0	0	0	0	0	0	0	0.505	2.562	1.716	2.302	TRINITY_DN48293_c0_g1	cathepsin L	184	gi|402770499|gb|AFQ98384.1|cathepsin L, partial [Hyalomma anatolicum anatolicum]gi|485896136|gb|AGK88356.1|cathepsin L, partial [Hyalomma anatolicum anatolicum]gi|485896144|gb|AGK88359.1|cathepsin L, partial [Hyalomma anatolicum anatolicum]gi|485896147|gb|AGK88360.1|cathepsin L, partial [Hyalomma anatolicum anatolicum]	AFQ98384, AGK88356, AGK88359, AGK88360	3.82e-80	79.1209	253.447	182	144	0		0		0		0
TRINITY_DN42906_c0_g1	NE1	NE2	6.35214	-0.665797	1.36434e-07	1.02412e-06	0	0.163	0	0	0	0	0.164	0.143	0.704	1.956	1.604	1.913	TRINITY_DN42906_c0_g1 No TRANSDECODER pass										0		0		0		0
TRINITY_DN11199_c0_g1	NE1	NE2	6.35213	-0.6658	1.36493e-07	1.02429e-06	0	0	0	0	0	0	0	0	0	2.632	3.216	3.14	TRINITY_DN11199_c0_g1	---NA---	144	No Blast Hit							0		0		0		0
TRINITY_DN3687_c0_g1	NE1	NE2	6.35212	-0.665803	2.53616e-07	1.79975e-06	0	0	0	0	0	0	0	0	0.688	1.524	2.828	2.336	TRINITY_DN3687_c0_g1 No TRANSDECODER pass										0		0		0		0
TRINITY_DN58639_c0_g1	NE1	NE2	6.35202	-0.665835	1.71452e-07	1.25734e-06	0	0	0	0	0	0	0	0	0	1.801	1.311	1.921	TRINITY_DN58639_c0_g1	dehydrin 3	231	gi|1029191654|gb|OAL56212.1|hypothetical protein IQ07DRAFT_773 [Pyrenochaeta sp. DS3sAY3a]	OAL56212	1.58e-100	88.3117	330.487	231	204	0		0		1	88.3117	0
TRINITY_DN44651_c0_g1	NE1	NE2	6.35202	-0.665835	1.71566e-07	1.2579e-06	0	0	0	0	0	0	0	0	0	1.627	1.181	1.735	TRINITY_DN44651_c0_g1	predicted protein	253	gi|326530588|dbj|BAK01092.1|predicted protein [Hordeum vulgare subsp. vulgare]	BAK01092	1.43e-08	47.2603	65.0846	146	69	0		0		0		0
TRINITY_DN40010_c0_g1	NE1	NE2	6.352	-0.665839	1.71628e-07	1.25806e-06	0	0	0	0	0	0	0	0	0	2.363	3.251	3.462	TRINITY_DN40010_c0_g1	---NA---	143	No Blast Hit							0		0		0		0
TRINITY_DN21737_c0_g3	NE1	NE2	6.35199	-0.665841	2.37525e-07	1.69482e-06	0	0	0.204	0	0	0	0	0.202	0	1.705	2.837	2.945	TRINITY_DN21737_c0_g3 No TRANSDECODER pass										0		0		0		0
TRINITY_DN5974_c0_g2	NE1	NE2	6.35199	-0.665829	1.46817e-06	8.8521e-06	0	0	0	0	0	0	0	0	0	1.956	0.552	1.566	TRINITY_DN5974_c0_g2	troponin I	207	gi|1031698782|ref|NP_001313576.1|troponin I [Acyrthosiphon pisum]gi|239793611|dbj|BAH72914.1|ACYPI005885 [Acyrthosiphon pisum]	NP_001313576, BAH72914	1.56e-109	96.1353	325.479	207	199	0		0		0		0
TRINITY_DN7378_c0_g1	NE1	NE2	6.35183	-0.66588	3.81815e-07	2.60916e-06	0	0	0	0	0.142	0	0	0	0	1.766	3.544	3.707	TRINITY_DN7378_c0_g1	related to Endoglucanase 1	132	gi|1092160587|emb|CZT01906.1|related to Endoglucanase 1 [Rhynchosporium agropyri]	CZT01906	1.4e-34	68.9922	135.191	129	89	0		0		0		0
TRINITY_DN22114_c0_g1	NE1	NE2	6.35178	-0.665865	7.76492e-06	4.01025e-05	0	0	0	0	0	0	0	0	0	4.657	0.552	3.8	TRINITY_DN22114_c0_g1	lysozyme 1	141	gi|1048024983|ref|XP_017473131.1|PREDICTED: lysozyme 1-like [Rhagoletis zephyria]	XP_017473131	4.95e-77	89.781	237.654	137	123	0		0		0		0
TRINITY_DN53599_c0_g1	NE1	NE2	6.35166	-0.665907	1.34762e-06	8.18604e-06	0	0	0	0	0	0	0	0	0	4.449	1.371	4.689	TRINITY_DN53599_c0_g1 No TRANSDECODER pass										0		0		0		0
TRINITY_DN19011_c0_g2	NE1	NE2	6.35165	-0.665919	7.03879e-07	4.57057e-06	0	0	0	0	0	0	0	0	0.953	1.021	2.457	2.793	TRINITY_DN19011_c0_g2	hypothetical protein AOQ84DRAFT_435144	125	gi|1046810203|gb|OCL15222.1|hypothetical protein AOQ84DRAFT_435144 [Glonium stellatum]	OCL15222	1.61e-23	66.9291	99.7525	127	85	0		0		0		0
TRINITY_DN40031_c0_g1	NE1	NE2	6.35153	-0.665947	8.09621e-07	5.17546e-06	0	0	0	0	0	0	0	0	0.108	1.515	0.69	2.014	TRINITY_DN40031_c0_g1	oxysterol binding	269	gi|1029185142|gb|OAL49710.1|Oxysterol-binding protein [Pyrenochaeta sp. DS3sAY3a]	OAL49710	7.79e-180	94.7955	514.227	269	255	0		0		1	94.7955	0
TRINITY_DN17153_c0_g1	NE1	NE2	6.34185	0.911198	1.7461e-18	7.08918e-17	0	0	0	0	0.156	0	0	0	0.257	5.185	6.492	6.974	TRINITY_DN17153_c0_g1	amino-acid permease inda1	233	gi|1029184584|gb|OAL49153.1|amino-acid permease inda1 [Pyrenochaeta sp. DS3sAY3a]	OAL49153	3.3e-146	96.1373	433.335	233	224	0		0		1	96.1373	0
TRINITY_DN37585_c1_g1	NE1	NE2	6.30949	2.45674	2.90844e-40	5.27743e-38	0	0	0.241	0.279	0.839	0	0	0	1.922	28.757	31.971	25.052	TRINITY_DN37585_c1_g1	TPA_exp: ubiquitin	144	gi|821485670|ref|XP_012405507.1|PREDICTED: polyubiquitin, partial [Sarcophilus harrisii]	XP_012405507	2.38e-97	100	292.352	144	144	0		0		0		0
TRINITY_DN56324_c0_g1	NE1	NE2	6.30589	-0.699476	3.45301e-07	2.38198e-06	0	0	0	0.066	0.071	0	0	0	0.224	1.61	1.733	1.016	TRINITY_DN56324_c0_g1	camk camk1 kinase	180	gi|1110597757|emb|CZR55498.1|related to serine/threonine-protein kinase [Phialocephala subalpina]	CZR55498	1.54e-70	74.5946	237.269	185	138	0		0		0		0
TRINITY_DN21736_c0_g2	NE1	NE2	6.30589	-0.699476	3.45241e-07	2.38198e-06	0	0.076	0	0	0	0	0	0	0.414	1.948	2	1.185	TRINITY_DN21736_c0_g2	---NA---	130	No Blast Hit							0		0		0		0
TRINITY_DN16698_c0_g1	NE1	NE2	6.30589	-0.699476	3.44912e-07	2.38053e-06	0	0	0	0	0	0	0	0	0.696	3.246	3.544	2.014	TRINITY_DN16698_c0_g1	hypothetical protein K441DRAFT_275364	132	gi|1046781795|gb|OCK89569.1|hypothetical protein K441DRAFT_275364 [Cenococcum geophilum 1.58]	OCK89569	4.1e-28	76.9231	111.309	91	70	0		0		0		0
TRINITY_DN48048_c0_g1	NE1	NE2	6.30589	-0.699476	3.44423e-07	2.37765e-06	0	0	0	0	0	0	0	0	0.141	2.017	2.207	1.261	TRINITY_DN48048_c0_g1	eisosome 1	141	gi|1029184573|gb|OAL49142.1|hypothetical protein IQ07DRAFT_588486 [Pyrenochaeta sp. DS3sAY3a]	OAL49142	3.02e-53	77.1429	190.66	140	108	0		0		1	77.1429	0
TRINITY_DN4713_c0_g1	NE1	NE2	6.30575	-0.699513	2.51676e-07	1.78676e-06	0	0	0	0	0	0	0.309	0	0.273	3.783	3.785	2.683	TRINITY_DN4713_c0_g1 No TRANSDECODER pass										0		0		0		0
TRINITY_DN64150_c0_g1	NE1	NE2	6.30575	-0.699513	2.51579e-07	1.78647e-06	0	0.13	0	0	0	0	0.377	0.118	0.215	1.524	1.526	1.083	TRINITY_DN64150_c0_g1	meiotic expression up-regulated 14	225	gi|1092149383|emb|CZT44622.1|probable meiotic expression up-regulated protein 14 [Rhynchosporium secalis]gi|1092162621|emb|CZS97715.1|probable meiotic expression up-regulated protein 14 [Rhynchosporium agropyri]gi|1092169347|emb|CZT11530.1|probable meiotic expression up-regulated protein 14 [Rhynchosporium commune]	CZT44622, CZS97715, CZT11530	8.86e-138	96	403.675	225	216	0		0		0		0
TRINITY_DN48371_c0_g1	NE1	NE2	6.30575	-0.699513	2.51446e-07	1.78591e-06	0	0	0	0	0	0	0	0	0	2.424	2.431	1.727	TRINITY_DN48371_c0_g1	translocon-associated subunit beta	177	gi|919039201|ref|XP_013403097.1|PREDICTED: translocon-associated protein subunit beta-like [Lingula anatina]	XP_013403097	2.13e-39	64.1176	144.436	170	109	0		0		0		0
TRINITY_DN11500_c0_g1	NE1	NE2	6.30538	-0.699626	2.48785e-07	1.76933e-06	0	0	0	0	0	0	0.725	0	0.315	1.463	1.069	1.43	TRINITY_DN11500_c0_g1 No TRANSDECODER pass										0		0		0		0
TRINITY_DN56445_c0_g1	NE1	NE2	6.30537	-0.699631	2.4903e-07	1.77069e-06	0	0	0	0	0	0	0.155	0	0.265	1.333	1.837	1.794	TRINITY_DN56445_c0_g1 No TRANSDECODER pass										0		0		0		0
TRINITY_DN57977_c0_g1	NE1	NE2	6.30532	-0.699636	9.72098e-07	6.10356e-06	0	0	0	0	0	0	0	0	0.265	0.848	2.38	1.828	TRINITY_DN57977_c0_g1	Zn-dependent exopeptidase	224	gi|1029180891|gb|OAL45470.1|Zn-dependent exopeptidase [Pyrenochaeta sp. DS3sAY3a]	OAL45470	1.06e-148	95.9821	436.417	224	215	0		0		1	95.9821	0
TRINITY_DN19721_c0_g2	NE1	NE2	6.30528	-0.699639	4.32816e-06	2.36187e-05	0	0.478	0.222	0	0	0	0.222	0	0	0.303	1.457	0.99	TRINITY_DN19721_c0_g2 No TRANSDECODER pass										0		0		0		0
TRINITY_DN432_c0_g1	NE1	NE2	6.3052	-0.699658	3.8036e-06	2.1045e-05	0	0	0	0	0	0	0.213	0	0	3.54	0.707	2.768	TRINITY_DN432_c0_g1	40S ribosomal	171	gi|1131330538|gb|JAV15625.1|hypothetical protein, partial [Haematobia irritans]	JAV15625	2.95e-27	67.2727	114.39	165	111	0		0		0		0
TRINITY_DN935_c0_g2	NE1	NE2	6.30515	-0.699654	0.000110829	0.000445069	0	0	0	0	0	0	0	0	0	2.138	0	1.329	TRINITY_DN935_c0_g2 No TRANSDECODER pass										0		0		0		0
TRINITY_DN54392_c0_g1	NE1	NE2	6.30508	-0.699678	9.52199e-06	4.83695e-05	0	0.315	0	0	0	0	0	0	0	0.338	2.673	1.955	TRINITY_DN54392_c0_g1	pal1 cell morphology	197	gi|1028905085|gb|OAL07333.1|hypothetical protein IQ06DRAFT_264185 [Stagonospora sp. SRC1lsM3a]	OAL07333	4.79e-120	93.401	358.221	197	184	0		0		0		0
TRINITY_DN21730_c0_g1	NE1	NE2	6.30491	-0.69974	9.67311e-07	6.07821e-06	0	0	0	0	0	0	0	0	0	2.779	1.267	3.453	TRINITY_DN21730_c0_g1	60S acidic ribosomal P1	123	gi|694995108|ref|XP_009415882.1|PREDICTED: 60S acidic ribosomal protein P1 [Musa acuminata subsp. malaccensis]	XP_009415882	5.18e-23	67.5214	97.8265	117	79	0		0		0		0
TRINITY_DN45955_c0_g1	NE1	NE2	6.30483	-0.69975	1.72966e-06	1.02761e-05	0	0	0	0	0	0	0	0	0	0.718	2.164	2.463	TRINITY_DN45955_c0_g1	transcription factor	214	gi|1029182196|gb|OAL46771.1|hypothetical protein IQ07DRAFT_140741 [Pyrenochaeta sp. DS3sAY3a]	OAL46771	5.33e-103	95.8084	317.39	167	160	0		0		1	95.8084	0
TRINITY_DN16949_c0_g1	NE1	NE2	6.30416	-0.699832	9.88224e-05	0.00040157	0.819	1.162	0.843	0	0	0	0.416	1.046	0.597	0	0.992	1.117	TRINITY_DN16949_c0_g1	receptor homology transmembrane domain- and RING domain-containing 1	174	gi|225431110|ref|XP_002265670.1|PREDICTED: receptor homology region, transmembrane domain- and RING domain-containing protein 1 [Vitis vinifera]	XP_002265670	8.31e-126	100	368.622	174	174	0		0		0		1	100
TRINITY_DN26795_c0_g2	NE1	NE2	6.27065	1.58283	6.91649e-25	5.27342e-23	0	0	0.222	0	0	0.563	0.126	0.219	1.69	17.876	14.252	18.84	TRINITY_DN26795_c0_g2 No TRANSDECODER pass										0		0		0		0
TRINITY_DN19864_c0_g1	NE1	NE2	6.26858	0.84265	9.87482e-18	3.6951e-16	0	0	0	0.093	0	0	0	0	0	4.259	2.992	3.58	TRINITY_DN19864_c0_g1	glycoside hydrolase family 72	316	gi|1029182332|gb|OAL46907.1|hypothetical protein IQ07DRAFT_144694 [Pyrenochaeta sp. DS3sAY3a]	OAL46907	0	98.4177	637.491	316	311	0		0		1	98.4177	0
TRINITY_DN27132_c0_g1	NE1	NE2	6.2652	0.842808	6.74113e-17	2.2619e-15	0	0	0	0	0.1	0	0.097	0	0.331	4.752	2.983	6.322	TRINITY_DN27132_c0_g1	peroxisomal catalase	193	gi|563298704|gb|ESZ98810.1|putative Catalase [Sclerotinia borealis F-4128]	ESZ98810	6.72e-74	83.8926	233.032	149	125	0		0		0		0
TRINITY_DN17989_c0_g1	NE1	NE2	6.25815	-0.734004	2.17e-06	1.2613e-05	0	0	0	0	0	0	0	0	0.141	1.524	1.388	0.465	TRINITY_DN17989_c0_g1	40S ribosomal X isoform	262	gi|919039577|ref|XP_013403278.1|PREDICTED: 40S ribosomal protein S4-like [Lingula anatina]	XP_013403278	1.28e-149	89.1892	431.795	259	231	0		0		0		0
TRINITY_DN5566_c0_g1	NE1	NE2	6.25814	-0.734006	2.17209e-06	1.26229e-05	0	0	0	0	0	0	0	0	0	3.212	3.483	1.049	TRINITY_DN5566_c0_g1	---NA---	136	No Blast Hit							0		0		0		0
TRINITY_DN41417_c0_g1	NE1	NE2	6.25792	-0.734045	1.22864e-06	7.53091e-06	0	0	0	0	0	0	0	0	0	1.818	2.156	0.813	TRINITY_DN41417_c0_g1 No TRANSDECODER pass										0		0		0		0
TRINITY_DN16970_c0_g1	NE1	NE2	6.25704	-0.73427	1.20814e-06	7.41505e-06	0	0	0	0	0	0	0	0	0.025	0.892	0.336	0.694	TRINITY_DN16970_c0_g1	allantoin transport	499	gi|1070540274|ref|XP_018391521.1|hypothetical protein CC77DRAFT_925809 [Alternaria alternata]gi|1027165733|gb|OAG26100.1|hypothetical protein CC77DRAFT_925809 [Alternaria alternata]	XP_018391521, OAG26100	0	100	1005.74	499	499	1	100	0		0		0
TRINITY_DN7380_c0_g1	NE1	NE2	6.25704	-0.734268	2.3234e-06	1.34301e-05	0	0.185	0	0	0	0	0	0	0	2.753	0.854	2.124	TRINITY_DN7380_c0_g1	phosphopyruvate hydratase	182	gi|1091998030|ref|XP_018736102.1|hypothetical protein AWJ20_1924 [Sugiyamaella lignohabitans]gi|1026311751|gb|ANB13625.1|hypothetical protein AWJ20_1924 [Sugiyamaella lignohabitans]	XP_018736102, ANB13625	2.25e-23	65.3061	105.531	147	96	0		0		0		0
TRINITY_DN981_c0_g1	NE1	NE2	6.25703	-0.734279	4.83774e-07	3.24314e-06	0	0.326	0	0	0	0	0	0	0.829	2.458	3.863	3.775	TRINITY_DN981_c0_g1 No TRANSDECODER pass										0		0		0		0
TRINITY_DN13181_c0_g1	NE1	NE2	6.25702	-0.73428	7.12504e-07	4.62011e-06	0	0	0	0	0	0	0	0	0	1.186	2.38	2.133	TRINITY_DN13181_c0_g1 No TRANSDECODER pass										0		0		0		0
TRINITY_DN48302_c0_g1	NE1	NE2	6.257	-0.734282	1.20791e-06	7.41505e-06	0	0	0	0	0	0	0	0	0	0.641	1.673	1.38	TRINITY_DN48302_c0_g1	carbohydrate esterase family 4	287	gi|1029183933|gb|OAL48504.1|glycoside hydrolase/deacetylase [Pyrenochaeta sp. DS3sAY3a]	OAL48504	0	97.2125	569.311	287	279	0		0		1	97.2125	0
TRINITY_DN40394_c0_g1	NE1	NE2	6.25691	-0.734311	7.08379e-07	4.59786e-06	0	2.129	0	0	0	0	0	0	0.804	2.787	1.526	2.979	TRINITY_DN40394_c0_g1	hypothetical protein LY89DRAFT_733063	132	gi|1069176018|ref|XP_018072747.1|hypothetical protein LY89DRAFT_733063 [Phialocephala scopiformis]gi|972541772|gb|KUJ18392.1|hypothetical protein LY89DRAFT_733063 [Phialocephala scopiformis]	XP_018072747, KUJ18392	2.11e-23	63.1579	102.449	133	84	0		0		0		0
TRINITY_DN48387_c0_g1	NE1	NE2	6.25691	-0.734311	7.09299e-07	4.60117e-06	0	0	0	0	0	0	0	0	0	2.329	1.267	2.48	TRINITY_DN48387_c0_g1	Mannan endo-1,4-beta-mannosidase C	186	gi|752360301|gb|KIO18361.1|glycoside hydrolase family 5 protein [Tulasnella calospora MUT 4182]	KIO18361	1.73e-84	79.4595	268.085	185	147	0		0		0		0
TRINITY_DN28926_c0_g2	NE1	NE2	6.25691	-0.734311	7.10301e-07	4.60675e-06	0.154	0.174	0	0	0	0	0.667	0	0	3.913	2.061	4.316	TRINITY_DN28926_c0_g2	hypothetical protein sscle_10g079930	121	gi|1095456268|gb|APA13223.1|hypothetical protein sscle_10g079930 [Sclerotinia sclerotiorum 1980 UF-70]	APA13223	1.27e-06	75.6098	54.299	41	31	0		0		0		0
TRINITY_DN47082_c0_g1	NE1	NE2	6.25689	-0.734309	1.14393e-06	7.06904e-06	0	0.749	0	0	0	0	0.184	0	0	2.406	1	2.353	TRINITY_DN47082_c0_g1	glutaredoxin	102	gi|189188082|ref|XP_001930380.1|glutaredoxin domain containing protein [Pyrenophora tritici-repentis Pt-1C-BFP]gi|187971986|gb|EDU39485.1|glutaredoxin domain containing protein [Pyrenophora tritici-repentis Pt-1C-BFP]	XP_001930380, EDU39485	3.46e-51	90.1961	168.703	102	92	0		0		0		0
TRINITY_DN49304_c0_g1	NE1	NE2	6.2563	-0.734424	4.93279e-06	2.66009e-05	0	0	0	0	0	0	0	0	0	1.913	0.526	2.556	TRINITY_DN49304_c0_g1 No TRANSDECODER pass										0		0		0		0
TRINITY_DN37413_c0_g1	NE1	NE2	6.25555	-0.734517	0.000119209	0.00047559	0	0	0	0	0	0	0	0	0.497	0	0.621	0.855	TRINITY_DN37413_c0_g1 No TRANSDECODER pass										0		0		0		0
TRINITY_DN23326_c0_g1	NE1	NE2	6.22859	0.806899	2.94746e-16	9.16111e-15	0	0.771	0	0.199	0	0	0.184	0.346	1.79	6.189	5.984	9.674	TRINITY_DN23326_c0_g1 No TRANSDECODER pass										0		0		0		0
TRINITY_DN329_c0_g1	NE1	NE2	6.2133	1.52587	6.0308e-25	4.60895e-23	0	0	0	0	0.185	0	0	0	0	7.332	7.975	6.644	TRINITY_DN329_c0_g1	RNA-binding Vip1	163	gi|189204968|ref|XP_001938819.1|RNA-binding protein Vip1 [Pyrenophora tritici-repentis Pt-1C-BFP]gi|187985918|gb|EDU51406.1|RNA-binding protein Vip1 [Pyrenophora tritici-repentis Pt-1C-BFP]	XP_001938819, EDU51406	2.93e-81	93.4783	253.447	138	129	0		0		0		0
TRINITY_DN55511_c0_g1	NE1	NE2	6.20839	-0.76947	5.49994e-06	2.9359e-05	0	0	0	0	0	0	0	0	0	3.142	3.406	0.77	TRINITY_DN55511_c0_g1	hypothetical protein IQ07DRAFT_30903	110	gi|1029192682|gb|OAL57240.1|hypothetical protein IQ07DRAFT_30903 [Pyrenochaeta sp. DS3sAY3a]	OAL57240	1.69e-53	94.1176	175.252	102	96	0		0		1	94.1176	0
TRINITY_DN4249_c0_g2	NE1	NE2	6.20737	1.51799	1.7674e-24	1.31062e-22	0	0	0	0.12	0.128	0	0	0	0.05	6.856	8.105	8.811	TRINITY_DN4249_c0_g2	glycosyl transferase family 2	188	gi|1029185641|gb|OAL50208.1|hypothetical protein IQ07DRAFT_587867 [Pyrenochaeta sp. DS3sAY3a]	OAL50208	7.9e-72	80	229.565	230	184	0		0		1	80	0
TRINITY_DN3819_c0_g1	NE1	NE2	6.20705	-0.769776	9.79611e-07	6.14006e-06	0	0	0	0	0	0	0	0	0	3.307	1.802	3.233	TRINITY_DN3819_c0_g1 No TRANSDECODER pass										0		0		0		0
TRINITY_DN61929_c0_g1	NE1	NE2	6.20702	-0.769773	2.82385e-06	1.60207e-05	0	0.261	0	0	0	0	0	0	0	3.644	1.121	3.013	TRINITY_DN61929_c0_g1 No TRANSDECODER pass										0		0		0		0
TRINITY_DN3940_c0_g1	NE1	NE2	6.20685	-0.769824	1.54673e-06	9.28435e-06	0	0	0	0	0	0	0	0	0	0.918	2.026	2.158	TRINITY_DN3940_c0_g1	chitin binding peritrophin-	103	gi|1063012225|gb|JAT44270.1|Endochitinase [Anthurium amnicola]	JAT44270	5.27e-31	67.9245	122.479	106	72	0		0		0		0
TRINITY_DN13189_c0_g2	NE1	NE2	6.20651	-0.769846	0.000123663	0.000491624	0	0	0	0	0	0	0.203	0	0	1.705	0	1.447	TRINITY_DN13189_c0_g2	hypothetical protein M7I_0461	174	gi|361131880|gb|EHL03515.1|hypothetical protein M7I_0461 [Glarea lozoyensis 74030]	EHL03515	2.8e-15	58.2734	80.1073	139	81	0		0		0		0
TRINITY_DN28964_c0_g2	NE1	NE2	6.2046	1.51816	7.03701e-23	4.52598e-21	0	0	0	0	0.128	0	0.184	0.084	0.108	3.653	4.354	5.738	TRINITY_DN28964_c0_g2	related to krueppel	156	gi|682332877|gb|KFY31212.1|hypothetical protein V493_01301 [Pseudogymnoascus sp. VKM F-4281 (FW-2241)]	KFY31212	2.29e-81	87.8981	254.988	157	138	0		0		0		0
TRINITY_DN31496_c0_g1	NE1	NE2	6.186	1.97493	1.25505e-30	1.40566e-28	0	1.846	0.139	0.465	0	0	0.145	0	1.947	14.673	12.881	14.346	TRINITY_DN31496_c0_g1 No TRANSDECODER pass										0		0		0		0
TRINITY_DN32942_c0_g1	NE1	NE2	6.16764	1.48126	2.17609e-24	1.59547e-22	0	0.456	0	0.146	0.156	0	1.905	0.666	3.314	10.344	8.415	9.792	TRINITY_DN32942_c0_g1 No TRANSDECODER pass										0		0		0		0
TRINITY_DN2319_c0_g1	NE1	NE2	6.15726	0.746631	1.67711e-17	6.07274e-16	0	0	0	0	0.114	0	0	0	0	4.25	4.009	4.037	TRINITY_DN2319_c0_g1	lipid binding	301	gi|1029182011|gb|OAL46587.1|hypothetical protein IQ07DRAFT_155694 [Pyrenochaeta sp. DS3sAY3a]	OAL46587	0	99.6678	619.002	301	300	0		0		1	99.6678	0
TRINITY_DN12208_c0_g1	NE1	NE2	6.15613	-0.805951	2.11757e-06	1.23347e-05	0	0	0	0	0	0	0	0	0	3.056	3.052	1.354	TRINITY_DN12208_c0_g1 No TRANSDECODER pass										0		0		0		0
TRINITY_DN1468_c0_g2	NE1	NE2	6.15613	-0.805951	2.11616e-06	1.2331e-05	0	0.402	0.176	0	0	0	0	0	0.505	2.346	2.354	1.041	TRINITY_DN1468_c0_g2	methionine-R-sulfoxide reductase	170	gi|636769307|ref|XP_008086827.1|Mss4-like protein [Glarea lozoyensis ATCC 20868]gi|512196672|gb|EPE25508.1|Mss4-like protein [Glarea lozoyensis ATCC 20868]	XP_008086827, EPE25508	3.87e-103	91.716	307.375	169	155	0		0		0		0
TRINITY_DN16626_c0_g1	NE1	NE2	6.15526	0.747171	1.13163e-15	3.25556e-14	0	0	0	0	0	0.102	0	0	0	4.545	3.138	2.573	TRINITY_DN16626_c0_g1 No TRANSDECODER pass										0		0		0		0
TRINITY_DN14838_c0_g2	NE1	NE2	6.15524	-0.806181	2.08005e-06	1.21336e-05	0	0	0	0	0	0	0	0	0	2.406	1.052	2.378	TRINITY_DN14838_c0_g2 No TRANSDECODER pass										0		0		0		0
TRINITY_DN21447_c0_g1	NE1	NE2	6.15517	-0.806192	3.551e-06	1.97765e-05	0	0	0	0	0	0	0	0	2.477	1.394	4.19	3.834	TRINITY_DN21447_c0_g1 No TRANSDECODER pass										0		0		0		0
TRINITY_DN62185_c0_g1	NE1	NE2	6.15502	-0.806218	6.66801e-06	3.49938e-05	0	0	0	0	0	0	0	0.498	0	3.618	0.905	3.402	TRINITY_DN62185_c0_g1	---NA---	140	No Blast Hit							0		0		0		0
TRINITY_DN22270_c0_g3	NE1	NE2	6.15499	-0.806216	1.45893e-05	7.11395e-05	0	0	0	0	0	0	0	0	0	3.8	0.535	3.555	TRINITY_DN22270_c0_g3	ATPase inhibitor	126	gi|1029189506|gb|OAL54067.1|hypothetical protein IQ07DRAFT_597016 [Pyrenochaeta sp. DS3sAY3a]	OAL54067	2.12e-63	97.1154	201.06	104	101	0		0		1	97.1154	0
TRINITY_DN15106_c0_g1	NE1	NE2	6.1549	-0.806213	0.000142204	0.000556949	0	0	0.426	0	0	0	0.706	0.742	0	0.476	0	0.389	TRINITY_DN15106_c0_g1	CCR4-NOT transcription complex subunit 1	948	gi|731420273|ref|XP_010661326.1|PREDICTED: CCR4-NOT transcription complex subunit 1 [Vitis vinifera]	XP_010661326	0	99.7877	1946.01	942	940	0		0		0		1	99.7877
TRINITY_DN24869_c0_g1	NE1	NE2	6.14479	2.82852	3.63682e-46	8.88149e-44	0	2.802	0	0	1.379	0	1.296	0.987	3.099	37.811	37.489	37.24	TRINITY_DN24869_c0_g1 No TRANSDECODER pass										0		0		0		0
TRINITY_DN22098_c0_g1	NE1	NE2	6.13934	2.29698	9.79573e-35	1.39546e-32	0	0.163	0	0	0.668	0	0	0	0	21.226	16.546	18.028	TRINITY_DN22098_c0_g1 No TRANSDECODER pass										0		0		0		0
TRINITY_DN49361_c0_g1	NE1	NE2	6.12853	0.721362	1.59027e-16	5.06392e-15	0	0	0	0	0.256	0	0	0	0	7.046	9.415	9.445	TRINITY_DN49361_c0_g1	hypothetical protein IQ07DRAFT_640109	101	gi|1029190044|gb|OAL54604.1|hypothetical protein IQ07DRAFT_640109 [Pyrenochaeta sp. DS3sAY3a]	OAL54604	1.04e-47	94.1176	160.614	102	96	0		0		1	94.1176	0
TRINITY_DN33607_c0_g1	NE1	NE2	6.12064	1.43532	2.21638e-23	1.48124e-21	0	1.77	0.102	0.239	0	0	0.348	0	0.795	7.349	6.346	7.922	TRINITY_DN33607_c0_g1	Chitin synthesis Congo red RCR	144	gi|1110592524|emb|CZR60744.1|uncharacterized protein PAC_10640 [Phialocephala subalpina]	CZR60744	3.39e-20	54.3046	92.4337	151	82	0		0		0		0
TRINITY_DN38369_c1_g1	NE1	NE2	6.1157	1.436	1.87197e-22	1.18061e-20	0	0	0	0	0.327	0	0	0	0.133	10.621	7.596	10.546	TRINITY_DN38369_c1_g1	NADP-specific glutamate dehydrogenase	226	gi|1029182461|gb|OAL47035.1|NADP-specific glutamate dehydrogenase [Pyrenochaeta sp. DS3sAY3a]	OAL47035	1.77e-152	99.115	444.506	226	224	0		0		1	99.115	0
TRINITY_DN17689_c1_g1	NE1	NE2	6.10821	1.42825	1.21987e-23	8.37664e-22	0	0	0	0.133	0	0.154	0	0	0.232	8.838	7.372	8.785	TRINITY_DN17689_c1_g1	---NA---	157	No Blast Hit							0		0		0		0
TRINITY_DN63693_c0_g1	NE1	NE2	6.10149	-0.843533	4.63366e-06	2.51341e-05	0	0	0	0	0	0	0	0	0.746	2.597	0.948	2.539	TRINITY_DN63693_c0_g1 No TRANSDECODER pass										0		0		0		0
TRINITY_DN49269_c0_g1	NE1	NE2	6.10145	-0.843544	4.63371e-06	2.51341e-05	0	0	0	0	0	0	0	0	0	1.082	2.983	2.911	TRINITY_DN49269_c0_g1	tropomyosin isoform X8	132	gi|1058027221|gb|JAS17272.1|hypothetical protein g.40154 [Clastoptera arizonana]	JAS17272	5.87e-72	97.7273	225.328	132	129	0		0		0		0
TRINITY_DN151_c0_g1	NE1	NE2	6.10114	-0.843567	0.000157094	0.00060808	0	0	0	0	0	0	0	0	0	2.484	0	2.04	TRINITY_DN151_c0_g1	60S acidic ribosomal P2	113	gi|198462065|ref|XP_002135702.1|uncharacterized protein Dpse_GA27615, isoform A [Drosophila pseudoobscura pseudoobscura]gi|198139754|gb|EDY70828.1|uncharacterized protein Dpse_GA27615, isoform A [Drosophila pseudoobscura pseudoobscura]	XP_002135702, EDY70828	1e-50	85.9649	168.703	114	98	0		0		0		0
TRINITY_DN35772_c1_g1	NE1	NE2	6.10078	-0.843627	0.000153972	0.000597778	0	0	0	0	0	0	0	0	4.043	0	2.475	2.412	TRINITY_DN35772_c1_g1 No TRANSDECODER pass										0		0		0		0
TRINITY_DN48866_c0_g1	NE1	NE2	6.07287	0.669269	7.5438e-16	2.21941e-14	0	0	0	0.133	0	0	0	0	0	3.67	5.294	5.027	TRINITY_DN48866_c0_g1 No TRANSDECODER pass										0		0		0		0
TRINITY_DN48070_c0_g1	NE1	NE2	6.04708	-0.881575	1.10532e-05	5.53681e-05	0	0	0	0	0	0	0	0	0.257	1.818	1.819	0.482	TRINITY_DN48070_c0_g1	60S ribosomal L8-3	230	gi|514686926|ref|XP_004991040.1|ribosomal protein L8 [Salpingoeca rosetta]gi|326431098|gb|EGD76668.1|ribosomal protein L8 [Salpingoeca rosetta]	XP_004991040, EGD76668	2.99e-118	84.8889	350.517	225	191	0		0		0		0
TRINITY_DN62331_c0_g1	NE1	NE2	6.04536	-0.881921	5.31399e-05	0.000229519	0	0	0	0	0	0	0	0	0	2.675	0.224	2.607	TRINITY_DN62331_c0_g1 No TRANSDECODER pass										0		0		0		0
TRINITY_DN16716_c0_g1	NE1	NE2	6.0445	1.35715	3.23775e-12	5.8717e-11	0	0.076	0	0.093	0	0	0	0.067	0.613	3.852	2.138	0.652	TRINITY_DN16716_c0_g1	oligopeptide transporter	761	gi|1046781602|gb|OCK89378.1|oligopeptide transporter [Cenococcum geophilum 1.58]	OCK89378	0	81.6689	1002.28	731	597	0		0		0		0
TRINITY_DN17233_c0_g1	NE1	NE2	6.02239	0.630251	9.23948e-15	2.32634e-13	0	0	0	0	0	0.166	0.145	0.127	0.737	4.224	6.423	3.826	TRINITY_DN17233_c0_g1	peptidyl-prolyl cis-trans isomerase	165	gi|752370042|gb|KIO27812.1|hypothetical protein M407DRAFT_243260 [Tulasnella calospora MUT 4182]	KIO27812	7.3e-97	91.3043	289.656	161	147	0		0		0		0
TRINITY_DN18921_c0_g1	NE1	NE2	6.0121	0.615873	1.39467e-15	3.93561e-14	0	0.424	0.093	0.106	0	0	0.309	0.093	0.447	3.402	4.087	2.878	TRINITY_DN18921_c0_g1	hypothetical protein MBM_01030	253	gi|597571725|ref|XP_007288919.1|hypothetical protein MBM_01030 [Marssonina brunnea f. sp. 'multigermtubi' MB_m1]gi|406867310|gb|EKD20348.1|hypothetical protein MBM_01030 [Marssonina brunnea f. sp. 'multigermtubi' MB_m1]	XP_007288919, EKD20348	9.17e-13	73.8462	76.6406	65	48	0		0		0		0
TRINITY_DN27026_c0_g1	NE1	NE2	6.00883	0.616106	4.04976e-16	1.23741e-14	0	0	0	0	0.341	0	0.097	0	0.273	3.852	3.647	3.919	TRINITY_DN27026_c0_g1	glycosyl hydrolase family 7	125	gi|1092171754|emb|CZT06667.1|related to Endoglucanase 1 [Rhynchosporium commune]	CZT06667	5.34e-50	76.8	176.022	125	96	0		0		0		0
TRINITY_DN36776_c0_g1	NE1	NE2	6.00068	3.50798	7.03492e-66	4.48028e-63	0	5.072	0	0.173	1.393	0.397	1.286	0.447	6.023	42.91	40.653	45.484	TRINITY_DN36776_c0_g1	UPF0591 membrane	168	gi|563297363|gb|ESZ97520.1|putative UPF0591 membrane protein C15E1.02c [Sclerotinia borealis F-4128]	ESZ97520	1.47e-93	96.6443	281.182	149	144	0		0		0		0
TRINITY_DN23411_c0_g2	NE1	NE2	5.97767	0.588745	2.8743e-15	7.76036e-14	0	0	0	0	0.1	0	0	0.084	0	3.411	2.932	2.378	TRINITY_DN23411_c0_g2	bzip transcription factor	123	gi|1029180894|gb|OAL45473.1|hypothetical protein IQ07DRAFT_591278 [Pyrenochaeta sp. DS3sAY3a]	OAL45473	9.92e-82	99.187	261.922	123	122	0		0		1	99.187	0
TRINITY_DN14262_c0_g1	NE1	NE2	5.97746	0.588625	7.65261e-16	2.24607e-14	0	0	0	0	0.114	0	0	0	0	3.601	3.268	3.191	TRINITY_DN14262_c0_g1	GNAT family	322	gi|1092145775|emb|CZT48157.1|uncharacterized protein RSE6_08818 [Rhynchosporium secalis]	CZT48157	6.59e-43	55.7756	162.54	303	169	0		0		0		0
TRINITY_DN43636_c0_g1	NE1	NE2	5.96124	0.574558	1.5603e-15	4.37639e-14	0	0	0	0	0.114	0	0	0	0	2.935	3.613	3.419	TRINITY_DN43636_c0_g1	phosphoglycolate phosphatase	247	gi|936412793|gb|KPM41286.1|hypothetical protein AK830_g5331 [Neonectria ditissima]	KPM41286	3.94e-116	82.5911	345.51	247	204	0		0		0		0
TRINITY_DN35943_c1_g2	NE1	NE2	5.95128	1.76557	1.96813e-25	1.56679e-23	0	0	0	0	0.185	0.358	0	0	0	13.045	11.881	16.563	TRINITY_DN35943_c1_g2	actin	117	gi|386306307|gb|AFJ05199.1|actin beta, partial [Rhinolophus marshalli]	AFJ05199	6.59e-78	100	238.81	117	117	0		0		0		0
TRINITY_DN43836_c0_g1	NE1	NE2	5.94747	1.28169	1.32457e-21	7.44324e-20	0.221	0	0	0	0.625	0	0	0	0.845	14.794	12.39	13.677	TRINITY_DN43836_c0_g1	---NA---	144	No Blast Hit							0		0		0		0
TRINITY_DN53260_c0_g1	NE1	NE2	5.94317	0.560739	1.38366e-15	3.90794e-14	0	0	0	0	0	0.23	0.203	0	0.174	6.034	6.717	6.779	TRINITY_DN53260_c0_g1	---NA---	118	No Blast Hit							0		0		0		0
TRINITY_DN52202_c0_g1	NE1	NE2	5.93821	1.27319	3.06745e-21	1.66328e-19	0	0	0	0	0.27	0	0	0	0	8.224	6.674	6.509	TRINITY_DN52202_c0_g1 No TRANSDECODER pass										0		0		0		0
TRINITY_DN47443_c0_g1	NE1	NE2	5.91193	0.531717	3.88105e-15	1.03156e-13	0	0	0	0	0.085	0	0.087	0.076	0	2.831	2.362	2.861	TRINITY_DN47443_c0_g1 No TRANSDECODER pass										0		0		0		0
TRINITY_DN13094_c0_g1	NE1	NE2	5.91009	1.24683	1.34038e-21	7.51909e-20	0	0.174	0	0.04	0	0.051	0	0.152	0.887	2.441	2.164	2.336	TRINITY_DN13094_c0_g1	oligopeptide transporter	630	gi|631248595|ref|XP_007919219.1|putative oligopeptide transporter protein [Phaeoacremonium minimum UCRPA7]gi|500252116|gb|EON95967.1|putative oligopeptide transporter protein [Phaeoacremonium minimum UCRPA7]	XP_007919219, EON95967	0	80.9446	851.277	614	497	0		0		0		0
TRINITY_DN32030_c1_g1	NE1	NE2	5.90042	2.59406	1.27021e-41	2.4412e-39	0	2.183	0	0.572	0.554	0.614	2.06	0.202	2.56	39.205	33.807	36.952	TRINITY_DN32030_c1_g1 No TRANSDECODER pass										0		0		0		0
TRINITY_DN21821_c0_g1	NE1	NE2	5.87063	1.21104	5.97946e-20	2.82697e-18	0	0.185	0	0.093	0	0.102	0.977	0.489	1.309	4.891	3.725	5.451	TRINITY_DN21821_c0_g1 No TRANSDECODER pass										0		0		0		0
TRINITY_DN5187_c0_g2	NE1	NE2	5.86367	-1.00351	0.000206797	0.000779025	0	0	0	0	0	0	0.184	0	0	0	2.259	2.201	TRINITY_DN5187_c0_g2	transcriptional activator hac1	192	gi|1092160869|emb|CZT00962.1|uncharacterized protein RAG0_08818 [Rhynchosporium agropyri]	CZT00962	2.44e-71	78.1095	236.498	201	157	0		0		0		0
TRINITY_DN31512_c0_g1	NE1	NE2	5.85462	3.47997	6.93093e-66	4.48028e-63	0.828	9.264	1.899	1.05	0.896	0.205	2.118	1.063	3.952	24.697	22.392	22.386	TRINITY_DN31512_c0_g1	hypothetical protein GLAREA_10909	172	gi|636752051|ref|XP_008078199.1|hypothetical protein GLAREA_10909 [Glarea lozoyensis ATCC 20868]gi|361123894|gb|EHK96035.1|hypothetical protein M7I_8279 [Glarea lozoyensis 74030]gi|512206392|gb|EPE35212.1|hypothetical protein GLAREA_10909 [Glarea lozoyensis ATCC 20868]	XP_008078199, EHK96035, EPE35212	2.31e-76	84.8837	243.817	172	146	0		0		0		0
TRINITY_DN20385_c0_g1	NE1	NE2	5.84174	0.472904	8.73465e-15	2.20436e-13	0	0	0	0	0	0.166	0	0	0	4.224	4.302	4.545	TRINITY_DN20385_c0_g1	tubulin beta chain	236	gi|443692541|gb|ELT94134.1|hypothetical protein CAPTEDRAFT_182336 [Capitella teleta]	ELT94134	1.12e-174	100	498.434	236	236	0		0		0		0
TRINITY_DN28816_c0_g1	NE1	NE2	5.833	2.00157	6.89169e-30	7.2676e-28	0	0.956	0.037	0.133	0.043	0	0.087	0.084	0.845	4.623	4.294	3.665	TRINITY_DN28816_c0_g1	Stress response ish1	619	gi|1069170234|ref|XP_018074651.1|hypothetical protein LY89DRAFT_610274 [Phialocephala scopiformis]gi|972543680|gb|KUJ20296.1|hypothetical protein LY89DRAFT_610274 [Phialocephala scopiformis]	XP_018074651, KUJ20296	0	87.6736	861.677	576	505	0		0		0		0
TRINITY_DN43515_c0_g1	NE1	NE2	5.82572	0.457366	5.21782e-13	1.05264e-11	0	0	0	0	0.071	0	0	0	0	2.398	1.311	2.124	TRINITY_DN43515_c0_g1	C2 domain-containing	468	gi|1029188142|gb|OAL52705.1|hypothetical protein IQ07DRAFT_563457 [Pyrenochaeta sp. DS3sAY3a]	OAL52705	0	95.7173	877.856	467	447	0		0		1	95.7173	0
TRINITY_DN5651_c0_g1	NE1	NE2	5.82431	0.457899	2.74434e-14	6.54452e-13	0	0	0	0	0	0.102	0.087	0.076	0	2.562	2.75	2.057	TRINITY_DN5651_c0_g1	potassium sodium efflux P-type ATPase	389	gi|1110600300|emb|CZR53360.1|related to Ca2+-transporting ATPase [Phialocephala subalpina]	CZR53360	0	90.2813	662.529	391	353	0		0		0		0
TRINITY_DN10502_c0_g1	NE1	NE2	5.81872	1.63	5.49093e-22	3.2664e-20	0	3.095	0	0.492	0	0	0.957	0	2.353	15.322	10.329	8.921	TRINITY_DN10502_c0_g1 No TRANSDECODER pass										0		0		0		0
TRINITY_DN28964_c0_g1	NE1	NE2	5.8112	0.441618	9.19969e-14	2.04382e-12	0	0.999	0	0.106	0	0	0.097	0.093	1.193	3.333	2.233	2.954	TRINITY_DN28964_c0_g1 No TRANSDECODER pass										0		0		0		0
TRINITY_DN15295_c0_g1	NE1	NE2	5.80581	0.442339	8.30751e-14	1.8596e-12	0	0	0	0	0	0.09	0	0	0	2.441	1.768	2.505	TRINITY_DN15295_c0_g1	60S ribosomal L3 isoform X1	389	gi|40882439|gb|AAR96131.1|RH62603p, partial [Drosophila melanogaster]	AAR96131	0	98.1383	750.355	376	369	0		0		0		0
TRINITY_DN20544_c0_g1	NE1	NE2	5.78739	1.6101	8.71827e-24	6.10279e-22	0	0	0	0	0.284	0	0	0	0	6.544	5.544	7.38	TRINITY_DN20544_c0_g1	nitrate transporter	313	gi|169619613|ref|XP_001803219.1|hypothetical protein SNOG_13005 [Parastagonospora nodorum SN15]gi|111058685|gb|EAT79805.1|hypothetical protein SNOG_13005 [Parastagonospora nodorum SN15]	XP_001803219, EAT79805	3.48e-173	86.7089	503.056	316	274	0		0		0		0
TRINITY_DN17407_c0_g1	NE1	NE2	5.77211	0.411045	8.27852e-14	1.85439e-12	0.25	0.554	0	0	0.284	0	0.541	0.245	0.704	8.016	8.614	6.382	TRINITY_DN17407_c0_g1 No TRANSDECODER pass										0		0		0		0
TRINITY_DN10965_c0_g1	NE1	NE2	5.75618	0.394661	5.44915e-14	1.2508e-12	0	1.51	0	0.253	0	0	0.242	0.447	1.98	6.743	7.562	6.331	TRINITY_DN10965_c0_g1	cell surface	153	gi|1022797237|ref|XP_016213768.1|hypothetical protein PV09_04742 [Verruconis gallopava]gi|759226915|gb|KIW03899.1|hypothetical protein PV09_04742 [Verruconis gallopava]	XP_016213768, KIW03899	1.74e-19	54.4304	92.8189	158	86	0		0		0		0
TRINITY_DN23762_c0_g1	NE1	NE2	5.75311	0.394967	6.88476e-14	1.56595e-12	0	0	0	0	0.114	0	0	0	0.099	2.952	2.957	3.487	TRINITY_DN23762_c0_g1	related to SRP40 Suppressor of mutant AC40 of RNA polymerase I and III	166	gi|1092153685|emb|CZT40330.1|related to SRP40 Suppressor of mutant AC40 of RNA polymerase I and III [Rhynchosporium secalis]gi|1092157187|emb|CZT08432.1|related to SRP40 Suppressor of mutant AC40 of RNA polymerase I and III [Rhynchosporium agropyri]	CZT40330, CZT08432	1.25e-44	90.4459	160.999	157	142	0		0		0		0
TRINITY_DN16859_c0_g1	NE1	NE2	5.7515	0.395392	4.08199e-14	9.51098e-13	0	0	0	0	0	0.115	0	0	0.091	2.761	2.871	2.81	TRINITY_DN16859_c0_g1	phosphatidylinositol-4-phosphate 5-kinase	285	gi|496414559|ref|WP_009123406.1|phosphatidylinositol-4-phosphate 5-kinase [Bacteroides fluxus]gi|328533193|gb|EGF59960.1|MORN repeat protein [Bacteroides fluxus YIT 12057]	WP_009123406, EGF59960	2.06e-51	58.498	185.267	253	148	0		0		0		0
TRINITY_DN39415_c0_g2	NE1	NE2	5.71868	0.362375	4.34302e-13	8.88854e-12	0	0.206	0	0.199	0	0	0	0	0.174	6.639	4.423	5.4	TRINITY_DN39415_c0_g2	amino acid permease	180	gi|1029190221|gb|OAL54781.1|amino acid permease [Pyrenochaeta sp. DS3sAY3a]	OAL54781	1.65e-83	86.7403	266.929	181	157	0		0		1	86.7403	0
TRINITY_DN18629_c0_g1	NE1	NE2	5.71546	0.362806	3.46972e-13	7.17354e-12	0	0.315	0	0	0.327	0	0	0	0	9.86	6.811	8.641	TRINITY_DN18629_c0_g1 No TRANSDECODER pass										0		0		0		0
TRINITY_DN35855_c0_g1	NE1	NE2	5.65919	3.59558	1.22794e-67	8.67033e-65	0	1.575	0.028	0.279	0.114	0.026	0.213	0.076	1.549	7.869	7.941	8.176	TRINITY_DN35855_c0_g1	hypothetical protein LY89DRAFT_778231	919	gi|1069168086|ref|XP_018076218.1|hypothetical protein LY89DRAFT_778231 [Phialocephala scopiformis]gi|972545249|gb|KUJ21863.1|hypothetical protein LY89DRAFT_778231 [Phialocephala scopiformis]	XP_018076218, KUJ21863	0	75.3138	1174.07	956	720	0		0		0		0
TRINITY_DN37983_c0_g1	NE1	NE2	5.61674	3.2531	5.34096e-56	2.14166e-53	0.087	2.976	0.213	0.346	0.682	0.102	0	0.152	2.709	22.559	20.09	22.556	TRINITY_DN37983_c0_g1	hypothetical protein MBM_05660	156	gi|597580985|ref|XP_007293549.1|hypothetical protein MBM_05660 [Marssonina brunnea f. sp. 'multigermtubi' MB_m1]gi|406863318|gb|EKD16366.1|hypothetical protein MBM_05660 [Marssonina brunnea f. sp. 'multigermtubi' MB_m1]	XP_007293549, EKD16366	1.25e-36	69.1057	139.428	123	85	0		0		0		0
TRINITY_DN8420_c0_g1	NE1	NE2	5.60594	1.44413	3.14833e-22	1.92576e-20	0	0	0	0.213	0	0.486	0	0.768	1.284	14.387	11.148	14.067	TRINITY_DN8420_c0_g1 No TRANSDECODER pass										0		0		0		0
TRINITY_DN24919_c0_g1	NE1	NE2	5.60301	0.965294	4.32104e-18	1.67479e-16	0	0.586	0	0.386	0	0	0.377	0.177	3.786	7.306	8.993	8.574	TRINITY_DN24919_c0_g1	uncharacterized protein PAC_01418	164	gi|1110600616|emb|CZR51541.1|uncharacterized protein PAC_01418 [Phialocephala subalpina]	CZR51541	7.29e-08	64.2857	57.7658	56	36	0		0		0		0
TRINITY_DN5009_c0_g1	NE1	NE2	5.59318	0.261694	3.5382e-12	6.38449e-11	0	0	0	0	0	0.269	0	0	0	4.527	5.794	6.889	TRINITY_DN5009_c0_g1	hypothetical protein IQ06DRAFT_144787	132	gi|1028898179|gb|OAL00434.1|hypothetical protein IQ06DRAFT_144787 [Stagonospora sp. SRC1lsM3a]	OAL00434	5.36e-48	87.5	161.77	104	91	0		0		0		0
TRINITY_DN35352_c0_g2	NE1	NE2	5.59082	1.78395	2.1127e-26	1.82988e-24	0	0.228	0	0	0.37	0.102	0.116	0	0	7.791	9.174	10.241	TRINITY_DN35352_c0_g2	fasciclin domain-containing	390	gi|1092156098|emb|CZT10365.1|related to TGF beta induced protein ig-h3 precursor [Rhynchosporium agropyri]	CZT10365	9.74e-120	76.7802	363.999	323	248	0		0		0		0
TRINITY_DN12849_c0_g1	NE1	NE2	5.57526	0.244059	2.89761e-12	5.28732e-11	0	0.119	0	0	0.128	0	0.126	0	0	3.082	3.621	2.361	TRINITY_DN12849_c0_g1	hypothetical protein IQ06DRAFT_293547	223	gi|1028899210|gb|OAL01464.1|hypothetical protein IQ06DRAFT_293547 [Stagonospora sp. SRC1lsM3a]	OAL01464	5.5e-108	93.9227	321.242	181	170	0		0		0		0
TRINITY_DN57693_c0_g1	NE1	NE2	5.53598	0.207753	1.04755e-11	1.75928e-10	0	0	0	0.093	0	0	0	0	0	2.484	2.302	1.498	TRINITY_DN57693_c0_g1	hypothetical protein OCS_00216	331	gi|531867297|gb|EQL04061.1|hypothetical protein OCS_00216 [Ophiocordyceps sinensis CO18]	EQL04061	1.32e-127	73.9003	381.719	341	252	0		0		0		0
TRINITY_DN3170_c0_g1	NE1	NE2	5.53545	1.73493	6.77099e-23	4.36353e-21	0	0.054	0	0	0.1	0.115	0.145	0.135	0.083	2.839	4.354	4.139	TRINITY_DN3170_c0_g1	siderophore iron transporter mirB	615	gi|1028904085|gb|OAL06334.1|siderophore iron transporter-like protein mirB [Stagonospora sp. SRC1lsM3a]	OAL06334	0	93.9394	1087.4	594	558	0		0		0		0
TRINITY_DN37248_c0_g2	NE1	NE2	5.53259	1.7284	3.91097e-25	3.04624e-23	0	0	0	0	0.867	0	0	0	0	16.309	14.502	14.794	TRINITY_DN37248_c0_g2 No TRANSDECODER pass										0		0		0		0
TRINITY_DN38983_c0_g2	NE1	NE2	5.5301	0.208386	2.4832e-12	4.56189e-11	0	0	0	0	0	0.128	0	0	0.191	3.099	2.362	2.666	TRINITY_DN38983_c0_g2	cutinase G-box binding	108	gi|1029188805|gb|OAL53367.1|hypothetical protein IQ07DRAFT_504610 [Pyrenochaeta sp. DS3sAY3a]	OAL53367	8.78e-50	87.963	177.178	108	95	0		0		1	87.963	0
TRINITY_DN37251_c0_g1	NE1	NE2	5.51855	1.3653	9.12124e-21	4.71748e-19	0	0	0	0	0.412	0.23	0	0	0	11.271	9.76	13.669	TRINITY_DN37251_c0_g1	beta-	172	gi|831753562|ref|XP_012747851.1|hypothetical protein SAMD00019534_123350, partial [Acytostelium subglobosum LB1]gi|735848680|dbj|GAM29160.1|hypothetical protein SAMD00019534_123350, partial [Acytostelium subglobosum LB1]	XP_012747851, GAM29160	4.06e-120	99.4152	351.673	171	170	0		0		0		0
TRINITY_DN55981_c0_g1	NE1	NE2	5.51677	0.888492	1.52619e-17	5.55724e-16	0	0.358	0	0.239	0	0	0	0.396	1.524	5.272	4.725	4.367	TRINITY_DN55981_c0_g1	period circadian	250	gi|1102741078|gb|OIW23713.1|hypothetical protein CONLIGDRAFT_637679 [Coniochaeta ligniaria NRRL 30616]	OIW23713	1.47e-36	54	144.436	250	135	0		0		0		0
TRINITY_DN29493_c0_g1	NE1	NE2	5.51665	0.888412	1.72794e-17	6.23635e-16	0	0.293	0	0.292	0	0	0	0	1.491	6.466	5.372	5.857	TRINITY_DN29493_c0_g1	---NA---	136	No Blast Hit							0		0		0		0
TRINITY_DN38708_c1_g2	NE1	NE2	5.51029	0.189805	9.02575e-12	1.53324e-10	0	0.293	0	0	0.284	0	0.28	0.253	0	5.488	8.096	5.671	TRINITY_DN38708_c1_g2	Glyceraldehyde-3-phosphate dehydrogenase	138	gi|636768229|ref|XP_008086288.1|Glyceraldehyde-3-phosphate dehydrogenase-like, C-terminal [Glarea lozoyensis ATCC 20868]gi|361128640|gb|EHL00570.1|putative Glyceraldehyde-3-phosphate dehydrogenase [Glarea lozoyensis 74030]gi|512198263|gb|EPE27098.1|Glyceraldehyde-3-phosphate dehydrogenase-like, C-terminal [Glarea lozoyensis ATCC 20868]	XP_008086288, EHL00570, EPE27098	2.23e-73	95.1613	234.958	124	118	0		0		0		0
TRINITY_DN13040_c0_g2	NE1	NE2	5.49703	0.878283	5.64225e-17	1.91295e-15	0	0	0	0	0.128	0.141	0	0.228	0	6.163	4.501	4.57	TRINITY_DN13040_c0_g2 No TRANSDECODER pass										0		0		0		0
TRINITY_DN54452_c0_g1	NE1	NE2	5.48619	0.171665	3.87128e-12	6.93159e-11	0	0	0	0	0	0.307	0	0	0.224	6.319	6.613	5.332	TRINITY_DN54452_c0_g1	tubulin gamma chain	107	gi|927756101|gb|KPA39534.1|tubulin gamma chain [Fusarium langsethiae]	KPA39534	1.84e-55	90.9091	193.356	110	100	0		0		0		0
TRINITY_DN12720_c0_g1	NE1	NE2	5.47242	0.854797	6.04604e-16	1.80161e-14	0	0	0	0	0.199	0	0	0	0.249	2.874	4.38	4.376	TRINITY_DN12720_c0_g1 No TRANSDECODER pass										0		0		0		0
TRINITY_DN40898_c0_g1	NE1	NE2	5.46582	0.152682	3.76244e-11	5.66546e-10	0	0	0	0	0.128	0	0	0	0.108	3.523	2.992	1.989	TRINITY_DN40898_c0_g1	hypothetical protein TW65_03186	177	gi|909992814|gb|KNG50266.1|hypothetical protein TW65_03186 [Stemphylium lycopersici]	KNG50266	2.11e-94	96.5714	293.123	175	169	0		0		0		0
TRINITY_DN27849_c0_g2	NE1	NE2	5.46271	0.152987	1.47719e-10	1.98015e-09	0	0	0	0	0	0.345	0	0	0	5.661	10.002	5.214	TRINITY_DN27849_c0_g2	replicase	130	gi|410519422|gb|AFV73392.1|replicase [Grapevine Rupestris stem pitting virus]	AFV73392	9.01e-82	100	274.633	130	130	0		0		0		0
TRINITY_DN25012_c0_g1	NE1	NE2	5.45322	0.830887	5.60887e-15	1.45858e-13	0	0.174	0	0.173	0	0	0	0.565	0.63	4.302	2.328	2.971	TRINITY_DN25012_c0_g1 No TRANSDECODER pass										0		0		0		0
TRINITY_DN19374_c0_g1	NE1	NE2	5.44589	0.133068	2.22626e-11	3.53244e-10	0	0.5	0	0.253	0	0	0	0	1.259	4.787	6.932	4.68	TRINITY_DN19374_c0_g1	---NA---	127	No Blast Hit							0		0		0		0
TRINITY_DN36354_c0_g1	NE1	NE2	5.44446	4.10676	2.53046e-84	3.73587e-81	0	1.738	0.093	0.931	1.834	0.486	1.093	0.186	3.944	56.215	51.707	54.091	TRINITY_DN36354_c0_g1	---NA---	155	No Blast Hit							0		0		0		0
TRINITY_DN3605_c0_g1	NE1	NE2	5.44268	0.133562	7.60991e-12	1.30502e-10	0	0	0	0	0.199	0	0	0	0	4.882	5.846	4.435	TRINITY_DN3605_c0_g1 No TRANSDECODER pass										0		0		0		0
TRINITY_DN43769_c0_g1	NE1	NE2	5.44216	0.133367	1.83316e-11	2.97217e-10	0	0.38	0.259	0	0.1	0	0.658	0.169	0.083	2.277	1.655	2.429	TRINITY_DN43769_c0_g1	benzoate carboxyl methyltransferase-like	347	gi|225430686|ref|XP_002265637.1|PREDICTED: benzoate carboxyl methyltransferase [Vitis vinifera]gi|147844218|emb|CAN80044.1|hypothetical protein VITISV_025095 [Vitis vinifera]gi|297735113|emb|CBI17475.3|unnamed protein product, partial [Vitis vinifera]	XP_002265637, CAN80044, CBI17475	0	100	721.465	346	346	0		0		0		1	100
TRINITY_DN15523_c0_g1	NE1	NE2	5.44004	0.133751	1.77387e-11	2.8822e-10	0	0	0	0	0	0.192	0	0	0	4.138	2.888	4.046	TRINITY_DN15523_c0_g1	glutaredoxin	168	gi|1029188530|gb|OAL53092.1|glutaredoxin [Pyrenochaeta sp. DS3sAY3a]	OAL53092	8.49e-73	89.5522	229.95	134	120	0		0		1	89.5522	0
TRINITY_DN38143_c0_g2	NE1	NE2	5.43416	1.63757	1.0222e-23	7.09427e-22	0	0	0	0	0.227	0	0.909	0.051	0.141	4.094	3.742	3.826	TRINITY_DN38143_c0_g2	period circadian [Aspergillus niger CBS ] XP_001401130	460	gi|242785497|ref|XP_002480607.1|conserved hypothetical protein [Talaromyces stipitatus ATCC 10500]gi|218720754|gb|EED20173.1|conserved hypothetical protein [Talaromyces stipitatus ATCC 10500]	XP_002480607, EED20173	1.48e-84	51.5038	279.641	532	274	0		0		0		0
TRINITY_DN20208_c0_g1	NE1	NE2	5.42433	0.113618	4.973e-09	5.09376e-08	0	0	0	0.12	0	0	0	0	0	1.203	3.889	3.013	TRINITY_DN20208_c0_g1	endoplasmic reticulum	137	gi|1029183036|gb|OAL47609.1|hypothetical protein IQ07DRAFT_589799 [Pyrenochaeta sp. DS3sAY3a]	OAL47609	1.3e-79	94.1606	248.825	137	129	0		0		1	94.1606	0
TRINITY_DN35943_c0_g1	NE1	NE2	5.42242	0.113769	2.5103e-11	3.94077e-10	0	0	0	0.292	0	0	0	0	0.249	7.947	5.415	5.908	TRINITY_DN35943_c0_g1	actin beta gamma	135	gi|671758800|gb|AII97810.1|BLTX438 [Nephila pilipes]	AII97810	5.43e-91	98.5185	274.633	135	133	0		0		0		0
TRINITY_DN33348_c0_g2	NE1	NE2	5.42202	2.14622	2.87135e-30	3.08813e-28	0	0.825	0	0	0.54	0.525	0.416	0.388	0.771	15.807	13.58	13.356	TRINITY_DN33348_c0_g2	hypothetical protein IQ06DRAFT_297279	121	gi|1028893447|gb|OAK95715.1|hypothetical protein IQ06DRAFT_297279 [Stagonospora sp. SRC1lsM3a]	OAK95715	2.05e-59	95.0413	192.2	121	115	0		0		0		0
TRINITY_DN23258_c0_g2	NE1	NE2	5.40493	1.61065	3.67162e-23	2.42387e-21	0	0	0	0	0.54	0	0.126	0	0.116	9.782	9.596	8.286	TRINITY_DN23258_c0_g2	bli-3	204	gi|1029180472|gb|OAL45053.1|hypothetical protein IQ07DRAFT_577299 [Pyrenochaeta sp. DS3sAY3a]	OAL45053	1.42e-139	98.5294	401.364	204	201	0		0		1	98.5294	0
TRINITY_DN14734_c0_g1	NE1	NE2	5.40076	0.79637	7.23023e-15	1.84766e-13	0	0	1.501	0	0	0.243	1.18	1.611	0.762	2.268	3.794	3.758	TRINITY_DN14734_c0_g1 No TRANSDECODER pass										0		0		0		0
TRINITY_DN9369_c0_g1	NE1	NE2	5.40042	0.0944545	5.32213e-10	6.48641e-09	0	2.172	0	0.186	0	0	0.174	0	1.69	4.077	5.251	2.277	TRINITY_DN9369_c0_g1	shwachman-Bodian-Diamond syndrome	114	gi|751755961|gb|KIN04137.1|hypothetical protein OIDMADRAFT_118183 [Oidiodendron maius Zn]	KIN04137	3.88e-49	81.5789	164.466	114	93	0		0		0		0
TRINITY_DN28070_c0_g1	NE1	NE2	5.39848	0.783152	2.39325e-15	6.51575e-14	0	0.413	0	0.412	0	0	0.793	0.911	3.09	9.609	6.536	6.398	TRINITY_DN28070_c0_g1 No TRANSDECODER pass										0		0		0		0
TRINITY_DN12791_c0_g1	NE1	NE2	5.39821	0.0941924	1.04134e-11	1.74976e-10	0	0	0	0.266	0	0	0	0	0	6.016	5.449	5.594	TRINITY_DN12791_c0_g1	hypothetical protein CC77DRAFT_1022000	104	gi|1070555176|ref|XP_018383845.1|hypothetical protein CC77DRAFT_1022000 [Alternaria alternata]gi|1027158043|gb|OAG18424.1|hypothetical protein CC77DRAFT_1022000 [Alternaria alternata]	XP_018383845, OAG18424	6.11e-51	90.3846	169.088	104	94	1	90.3846	0		0		0
TRINITY_DN17802_c0_g2	NE1	NE2	5.39203	0.783747	2.61587e-16	8.19319e-15	0	0.228	0	0	0.299	0	0	0	0	4.761	5.372	5.704	TRINITY_DN17802_c0_g2	mismatched base pair and cruciform dna recognition	179	gi|1029180042|gb|OAL44625.1|hypothetical protein IQ07DRAFT_592290 [Pyrenochaeta sp. DS3sAY3a]	OAL44625	3.72e-109	95.4802	322.398	177	169	0		0		1	95.4802	0
TRINITY_DN23771_c0_g1	NE1	NE2	5.37399	0.074348	1.38728e-11	2.28726e-10	0	0.315	0	0.319	0	0	0.3	0	1.226	5.826	5.949	6.449	TRINITY_DN23771_c0_g1 No TRANSDECODER pass										0		0		0		0
TRINITY_DN2764_c0_g1	NE1	NE2	5.37098	0.0747696	9.12446e-11	1.27908e-09	0	0	0	0	0.128	0	0	0	0	1.913	2.949	3.03	TRINITY_DN2764_c0_g1	c2h2 transcription factor	276	gi|1029184258|gb|OAL48828.1|hypothetical protein IQ07DRAFT_601415 [Pyrenochaeta sp. DS3sAY3a]	OAL48828	4.68e-163	93.5606	483.411	264	247	0		0		1	93.5606	0
TRINITY_DN16340_c0_g1	NE1	NE2	5.36944	0.0753971	5.6518e-11	8.21344e-10	0	0	0	0	0	0.154	0	0	0.456	3.012	3.302	2.099	TRINITY_DN16340_c0_g1 No TRANSDECODER pass										0		0		0		0
TRINITY_DN494_c0_g1	NE1	NE2	5.36484	0.759082	5.64339e-16	1.68937e-14	0	0.206	0	0.106	0	0.115	0	0.093	1.036	3.714	3.173	4.164	TRINITY_DN494_c0_g1	glycine-rich cell wall structural 1	255	gi|615400850|ref|XP_007580233.1|putative glycine-rich cell wall structural protein 1 protein [Neofusicoccum parvum UCRNP2]gi|485928599|gb|EOD52284.1|putative glycine-rich cell wall structural protein 1 protein [Neofusicoccum parvum UCRNP2]	XP_007580233, EOD52284	1.3e-48	54.4343	175.252	327	178	0		0		0		0
TRINITY_DN16716_c0_g2	NE1	NE2	5.36249	0.732633	4.16723e-05	0.000184831	0	0.076	0	0.093	0	0	0	0.067	0	0	1.431	2.598	TRINITY_DN16716_c0_g2	oligopeptide transporter	761	gi|1046781602|gb|OCK89378.1|oligopeptide transporter [Cenococcum geophilum 1.58]	OCK89378	0	81.6689	1002.28	731	597	0		0		0		0
TRINITY_DN4343_c0_g1	NE1	NE2	5.35035	0.0544636	6.12511e-11	8.85374e-10	0	2.302	0	0.332	0	0	0	0.295	1.674	7.773	7.432	5.18	TRINITY_DN4343_c0_g1	hypothetical protein SETTUDRAFT_54007, partial	104	gi|636599953|ref|XP_008031315.1|hypothetical protein SETTUDRAFT_54007, partial [Setosphaeria turcica Et28A]gi|482803740|gb|EOA80865.1|hypothetical protein SETTUDRAFT_54007, partial [Setosphaeria turcica Et28A]	XP_008031315, EOA80865	6.02e-44	82.243	150.984	107	88	0		0		0		0
TRINITY_DN19445_c0_g2	NE1	NE2	5.34718	0.0549624	8.90439e-11	1.25039e-09	0	0	0	0	0.171	0	0	0	0.133	4.094	3.233	2.446	TRINITY_DN19445_c0_g2	Cop c 2	153	gi|1029180656|gb|OAL45236.1|thioredoxin-domain-containing protein [Pyrenochaeta sp. DS3sAY3a]	OAL45236	5.21e-85	95.6204	258.84	137	131	0		0		1	95.6204	0
TRINITY_DN11023_c0_g1	NE1	NE2	5.3269	0.0340457	2.96949e-09	3.16746e-08	0	0.25	0	0.133	0	0	0.126	0	0.215	1.645	3.975	2.141	TRINITY_DN11023_c0_g1 No TRANSDECODER pass										0		0		0		0
TRINITY_DN14527_c0_g1	NE1	NE2	5.32473	0.0337869	1.11619e-10	1.53619e-09	0	0	0	0.213	0	0	0	0	0.174	3.783	3.57	5.222	TRINITY_DN14527_c0_g1 No TRANSDECODER pass										0		0		0		0
TRINITY_DN23065_c0_g2	NE1	NE2	5.32193	0.721507	1.12523e-15	3.2429e-14	0	0.326	0	0.08	0	0.09	0.077	0	0.34	2.683	2.604	3.216	TRINITY_DN23065_c0_g2	Dicarboxylic amino acid permease	365	gi|563297428|gb|ESZ97584.1|putative Dicarboxylic amino acid permease [Sclerotinia borealis F-4128]	ESZ97584	8.69e-173	81.6438	506.908	365	298	0		0		0		0
TRINITY_DN21173_c0_g1	NE1	NE2	5.32179	0.0343873	3.8697e-11	5.80545e-10	0	0	0.148	0	0.171	0	0.164	0.143	0	3.35	3.001	3.614	TRINITY_DN21173_c0_g1	hypothetical protein IQ06DRAFT_333089	142	gi|1028902527|gb|OAL04777.1|hypothetical protein IQ06DRAFT_333089 [Stagonospora sp. SRC1lsM3a]	OAL04777	4.85e-80	95.0704	245.358	142	135	0		0		0		0
TRINITY_DN834_c0_g1	NE1	NE2	5.31917	0.0346414	1.13772e-10	1.5592e-09	0	0.293	0	0	0	0.333	0	0.262	0.249	5.116	5.449	7.507	TRINITY_DN834_c0_g1	hypothetical protein AFLA70_352g001521	134	gi|914757191|gb|KOC11319.1|hypothetical protein AFLA70_352g001521 [Aspergillus flavus AF70]	KOC11319	6.6e-10	64.6154	67.3958	130	84	0		0		0		0
TRINITY_DN26136_c0_g1	NE1	NE2	5.29987	0.0132272	2.98403e-10	3.7934e-09	0	0	0	0.306	0	0	0	0	0.257	7.202	4.259	6.72	TRINITY_DN26136_c0_g1	host actin-	132	gi|379054858|gb|AFC88820.1|actin 5-like protein, partial [Miscanthus sinensis]	AFC88820	7.3e-88	99.2424	268.085	132	131	0		0		0		0
TRINITY_DN40004_c0_g1	NE1	NE2	5.29945	0.0131206	2.11994e-10	2.74983e-09	0	0.185	0	0.186	0	0	0.184	0.666	0.472	3.402	3.009	4.697	TRINITY_DN40004_c0_g1	calcofluor white hypersensitive	173	gi|1022784643|ref|XP_016217612.1|hypothetical protein PV09_01673 [Verruconis gallopava]gi|759230770|gb|KIW07743.1|hypothetical protein PV09_01673 [Verruconis gallopava]	XP_016217612, KIW07743	7e-46	64.3275	160.999	171	110	0		0		0		0
TRINITY_DN40442_c0_g1	NE1	NE2	5.29478	0.0142172	5.21744e-11	7.63345e-10	0	0	0	0	0	0.154	0	0	0.116	2.865	2.725	2.387	TRINITY_DN40442_c0_g1	related to RCR2 Endoplasmic reticulum membrane	188	gi|1110583965|emb|CZR68877.1|related to RCR2 Endoplasmic reticulum membrane protein [Phialocephala subalpina]	CZR68877	2.83e-39	55.3299	144.05	197	109	0		0		0		0
TRINITY_DN1311_c0_g1	NE1	NE2	5.29477	0.0142505	6.81328e-11	9.77453e-10	0	0	0	0	0	0.077	0.068	0.194	0.307	1.55	1.552	1.21	TRINITY_DN1311_c0_g1	calcium calmodulin-dependent kinase	251	gi|1066292317|ref|XP_018032686.1|calcium/calmodulin-dependent protein kinase-like protein [Paraphaeosphaeria sporulosa]gi|1027141867|gb|OAG02321.1|calcium/calmodulin-dependent protein kinase-like protein [Paraphaeosphaeria sporulosa]	XP_018032686, OAG02321	1.19e-103	81.4516	327.405	248	202	0		0		0		0
TRINITY_DN12159_c0_g1	NE1	NE2	5.29195	0.696146	8.59114e-15	2.17152e-13	0	0.185	0	0	0.185	0	0	0.245	0.232	3.688	2.526	3.132	TRINITY_DN12159_c0_g1	L-ornithine 5-monooxygenase (L-ornithine N(5)-oxygenase)	369	gi|1028898521|gb|OAL00776.1|L-ornithine 5-monooxygenase (L-ornithine N(5)-oxygenase) [Stagonospora sp. SRC1lsM3a]	OAL00776	0	98.103	746.503	369	362	0		0		0		0
TRINITY_DN32263_c0_g1	NE1	NE2	5.27051	-0.00724267	1.34015e-10	1.80915e-09	0	0	0	0	0.185	0	0	0	0	3.073	2.371	3.487	TRINITY_DN32263_c0_g1 No TRANSDECODER pass										0		0		0		0
TRINITY_DN34018_c0_g1	NE1	NE2	5.25395	2.79365	7.7702e-32	9.52363e-30	0	0	0	0	2.303	0	0	0.169	0.315	36.842	31.186	35.031	TRINITY_DN34018_c0_g1 No TRANSDECODER pass										0		0		0		0
TRINITY_DN16055_c0_g1	NE1	NE2	5.24755	-0.0289641	2.70066e-10	3.46435e-09	0	0	0	0.133	0	0	0.261	0	0.116	2.017	3.026	2.675	TRINITY_DN16055_c0_g1	fasciclin domain-containing	234	gi|1110595413|emb|CZR57765.1|related to TGF beta induced protein ig-h3 precursor [Phialocephala subalpina]	CZR57765	6.21e-68	75.3191	226.098	235	177	0		0		0		0
TRINITY_DN43193_c0_g1	NE1	NE2	5.24491	-0.0282121	1.06629e-09	1.23425e-08	0	0	0	0	0.284	0	0	0	0	6.665	5.51	3.402	TRINITY_DN43193_c0_g1 No TRANSDECODER pass										0		0		0		0
TRINITY_DN60007_c0_g1	NE1	NE2	5.24265	-0.0279903	1.24471e-10	1.69142e-09	0	0	0	0	0	0.218	0.222	0	0	4.874	4.854	3.986	TRINITY_DN60007_c0_g1	replicase, partial	160	gi|117675672|emb|CAJ55469.1|replicase, partial [Grapevine rupestris stem pitting-associated virus]	CAJ55469	4.16e-112	100	330.487	160	160	0		0		0		0
TRINITY_DN18412_c0_g1	NE1	NE2	5.24216	-0.0279163	7.26687e-10	8.64887e-09	0	0	0	0	0	0.333	0	0	0	6.345	3.889	3.529	TRINITY_DN18412_c0_g1	40S ribosomal S13	126	gi|646722348|gb|KDR23361.1|40S ribosomal protein S13 [Zootermopsis nevadensis]	KDR23361	3.89e-72	94.4444	224.942	126	119	0		0		0		0
TRINITY_DN28587_c0_g1	NE1	NE2	5.23309	1.44304	1.15566e-20	5.92047e-19	0	0.217	0	0.173	0	0	0.803	0.388	1.135	2.458	3.018	2.404	TRINITY_DN28587_c0_g1	related to MDN1 pseudo-hexameric assembly of AAA associated with 60S pre-ribosomes (large subunit precursor)	682	gi|1092159561|emb|CZT03869.1|related to MDN1 Midasin, pseudo-hexameric assembly of AAA protomers, associated with 60S pre-ribosomes (large subunit precursor) [Rhynchosporium agropyri]	CZT03869	0	83.4553	839.721	683	570	0		0		0		0
TRINITY_DN13548_c0_g2	NE1	NE2	5.22104	-0.0504858	4.68831e-10	5.75714e-09	0	0.217	0	0.213	0	0	0	0	0	5.203	3.32	3.927	TRINITY_DN13548_c0_g2 No TRANSDECODER pass										0		0		0		0
TRINITY_DN5315_c0_g1	NE1	NE2	5.21681	0.629936	4.83169e-15	1.26866e-13	0	3.084	0	0.239	0	0.269	0.232	1.485	3.621	7.142	8.424	7.727	TRINITY_DN5315_c0_g1 No TRANSDECODER pass										0		0		0		0
TRINITY_DN31179_c0_g1	NE1	NE2	5.20395	1.07942	1.15385e-17	4.26847e-16	0	0.272	0.083	0	0.256	0	0.367	0	0.157	3.359	4.354	4.215	TRINITY_DN31179_c0_g1	hypothetical protein LY89DRAFT_691682	188	gi|1069196820|ref|XP_018061964.1|hypothetical protein LY89DRAFT_691682 [Phialocephala scopiformis]gi|972530963|gb|KUJ07609.1|hypothetical protein LY89DRAFT_691682 [Phialocephala scopiformis]	XP_018061964, KUJ07609	5.68e-122	95.7219	358.992	187	179	0		0		0		0
TRINITY_DN30106_c1_g2	NE1	NE2	5.1961	1.4215	7.30446e-21	3.8452e-19	0.645	0.891	0	0	1.109	0.409	1.518	0.641	1.732	13.253	16.434	11.925	TRINITY_DN30106_c1_g2 No TRANSDECODER pass										0		0		0		0
TRINITY_DN23612_c0_g2	NE1	NE2	5.19341	-0.0723861	2.52808e-10	3.25067e-09	0	0.282	0	0.146	0	0	0.135	0	0.116	2.891	2.587	2.378	TRINITY_DN23612_c0_g2	hypothetical protein IQ07DRAFT_497498	212	gi|1029191699|gb|OAL56257.1|hypothetical protein IQ07DRAFT_497498 [Pyrenochaeta sp. DS3sAY3a]	OAL56257	9.76e-134	90.566	387.111	212	192	0		0		1	90.566	0
TRINITY_DN13157_c0_g1	NE1	NE2	5.19207	1.7044	3.73938e-22	2.27019e-20	0	0.119	0.102	0	0	0.653	0	0.101	1.268	9.02	8.286	8.091	TRINITY_DN13157_c0_g1 No TRANSDECODER pass										0		0		0		0
TRINITY_DN48798_c0_g1	NE1	NE2	5.18998	-0.0719912	5.6437e-09	5.71051e-08	0	0	0	0	0.142	0	0	0	0	1.454	3.354	2.7	TRINITY_DN48798_c0_g1	sodium nucleoside cotransporter 1 nucleoside cotransporter 1	247	gi|1029189473|gb|OAL54034.1|H+/nucleoside cotransporter-like protein [Pyrenochaeta sp. DS3sAY3a]	OAL54034	8.81e-162	99.177	476.093	243	241	0		0		1	99.177	0
TRINITY_DN39389_c1_g2	NE1	NE2	5.18936	1.69012	2.15067e-24	1.5804e-22	0	0.119	0.009	0.239	0.242	0.102	0.222	0.202	0.099	8.319	9.45	7.524	TRINITY_DN39389_c1_g2	ammonium transporter	228	gi|1029180413|gb|OAL44994.1|ammonium transporter-like protein [Pyrenochaeta sp. DS3sAY3a]	OAL44994	7.62e-157	97.807	458.373	228	223	0		0		1	97.807	0
TRINITY_DN32263_c0_g3	NE1	NE2	5.18856	-0.0714788	3.02346e-10	3.83901e-09	0	0.228	0	0	0	0.128	0.222	0.101	0	2.346	2.225	1.811	TRINITY_DN32263_c0_g3 No TRANSDECODER pass										0		0		0		0
TRINITY_DN38368_c2_g2	NE1	NE2	5.18811	1.06991	1.8539e-16	5.87459e-15	0	1.162	0.269	0	0.284	0.665	0.29	0	0.721	14.093	9.053	15.285	TRINITY_DN38368_c2_g2 No TRANSDECODER pass										0		0		0		0
TRINITY_DN17350_c0_g1	NE1	NE2	5.18476	0.602961	1.12588e-13	2.46585e-12	0	0	0	0	0.313	0	0.745	0	0	5.912	5.104	3.699	TRINITY_DN17350_c0_g1 No TRANSDECODER pass										0		0		0		0
TRINITY_DN35283_c1_g1	NE1	NE2	5.16331	2.84827	9.93328e-27	8.7672e-25	0.607	0	0	0	0	1.331	0.367	0.177	0.696	16.317	12.14	15.184	TRINITY_DN35283_c1_g1 No TRANSDECODER pass										0		0		0		0
TRINITY_DN20916_c0_g1	NE1	NE2	5.13657	0.560659	3.81412e-14	8.91242e-13	0.077	0.25	0	0.08	0	0.102	1.837	0.531	2.602	3.038	2.293	2.573	TRINITY_DN20916_c0_g1 No TRANSDECODER pass										0		0		0		0
TRINITY_DN3016_c0_g1	NE1	NE2	5.13438	-0.11673	9.7064e-10	1.13186e-08	0	0	0	0	0.213	0	0	0	0	4.527	3.397	3.318	TRINITY_DN3016_c0_g1 No TRANSDECODER pass										0		0		0		0
TRINITY_DN39059_c0_g1	NE1	NE2	5.1331	-0.117082	1.25267e-08	1.17524e-07	0	0.293	0	0	0.1	0	0.097	0.084	0.083	1.35	1.216	2.539	TRINITY_DN39059_c0_g1 No TRANSDECODER pass										0		0		0		0
TRINITY_DN36430_c1_g1	NE1	NE2	5.12367	5.28669	4.57828e-117	1.48702e-113	1.184	31.213	0.88	2.406	7.037	5.719	8.664	2.438	14.98	191.047	176.926	191.777	TRINITY_DN36430_c1_g1 No TRANSDECODER pass										0		0		0		0
TRINITY_DN33310_c0_g1	NE1	NE2	5.11856	3.26269	1.00564e-49	2.89055e-47	0	0.185	0	0.253	0.384	0.499	0.29	0.27	0	16.188	17.236	20.643	TRINITY_DN33310_c0_g1	amino acid permease	472	gi|1028903498|gb|OAL05747.1|amino acid permease [Stagonospora sp. SRC1lsM3a]	OAL05747	0	86.2869	719.539	474	409	0		0		0		0
TRINITY_DN21842_c0_g1	NE1	NE2	5.11277	0.998141	2.95812e-17	1.032e-15	0	0	0	0	0.554	0	0	0	0.149	8.18	7.234	7.617	TRINITY_DN21842_c0_g1 No TRANSDECODER pass										0		0		0		0
TRINITY_DN49740_c0_g1	NE1	NE2	5.1058	-0.139538	1.16606e-08	1.10386e-07	0	0	0	0	0.114	0	0	0.101	0	2.632	2.035	1.168	TRINITY_DN49740_c0_g1	MSF1-domain-containing	183	gi|1029183963|gb|OAL48533.1|MSF1-domain-containing protein [Pyrenochaeta sp. DS3sAY3a]	OAL48533	1.13e-124	96.7213	362.459	183	177	0		0		1	96.7213	0
TRINITY_DN42579_c0_g1	NE1	NE2	5.10281	-0.139212	7.32003e-09	7.23098e-08	0	0	0	0	0.043	0.102	0	0.084	0	1.541	2.199	1.041	TRINITY_DN42579_c0_g1	bzip transcription factor	133	gi|1020700388|gb|KZM21079.1|hypothetical protein ST47_g7754 [Ascochyta rabiei]	KZM21079	9.47e-75	95.9677	232.646	124	119	0		0		0		0
TRINITY_DN36817_c0_g1	NE1	NE2	5.10268	-0.139237	8.14796e-09	7.97126e-08	0.135	0	0	0	0	0.166	0	0.135	0.381	3.714	2.199	1.896	TRINITY_DN36817_c0_g1 No TRANSDECODER pass										0		0		0		0
TRINITY_DN6024_c0_g1	NE1	NE2	5.10018	0.532329	9.8281e-14	2.16859e-12	0	0.456	0	0	0.242	0.256	0	0	0	5.661	7.639	7.456	TRINITY_DN6024_c0_g1	hypothetical protein SNOG_07791	122	gi|169609398|ref|XP_001798118.1|hypothetical protein SNOG_07791 [Parastagonospora nodorum SN15]gi|160701838|gb|EAT85257.2|hypothetical protein SNOG_07791 [Parastagonospora nodorum SN15]	XP_001798118, EAT85257	2.49e-45	95.4545	154.451	88	84	0		0		0		0
TRINITY_DN1991_c0_g1	NE1	NE2	5.07543	2.00612	4.68953e-25	3.63523e-23	0	0	0	1.436	0	0	0	0	0	19.148	19.391	17.858	TRINITY_DN1991_c0_g1	chaperone heat shock Hsp12	123	gi|1066281657|ref|XP_018037358.1|chaperone/heat shock protein-like protein Hsp12 [Paraphaeosphaeria sporulosa]gi|1027146544|gb|OAG06993.1|chaperone/heat shock protein-like protein Hsp12 [Paraphaeosphaeria sporulosa]	XP_018037358, OAG06993	6.81e-41	85.7143	143.28	98	84	0		0		0		0
TRINITY_DN37379_c2_g1	NE1	NE2	5.05932	3.03355	7.96712e-40	1.42182e-37	0	2.878	0	0.266	3.241	0.589	1.789	1.4	2.668	50.086	48.56	51.163	TRINITY_DN37379_c2_g1 No TRANSDECODER pass										0		0		0		0
TRINITY_DN13816_c0_g1	NE1	NE2	5.05023	0.48781	1.48871e-12	2.81779e-11	0	0	0	0	0.554	0	0	0	0	5.731	8.605	8.955	TRINITY_DN13816_c0_g1 No TRANSDECODER pass										0		0		0		0
TRINITY_DN8273_c0_g1	NE1	NE2	5.04923	-0.187487	1.22877e-08	1.15582e-07	0	0	0	0.08	0	0	0.309	0	0.398	0.848	1.526	1.566	TRINITY_DN8273_c0_g1	opt oligopeptide transporter	398	gi|1092143205|emb|CZT50608.1|related to sexual differentiation process protein isp4 [Rhynchosporium secalis]	CZT50608	0	84.1709	615.535	398	335	0		0		0		0
TRINITY_DN23065_c0_g1	NE1	NE2	5.045	-0.187031	8.64596e-09	8.40278e-08	0	0	0	0	0.171	0	0	0.143	0.133	2.346	2.104	3.555	TRINITY_DN23065_c0_g1	Dicarboxylic amino acid permease	222	gi|751744372|gb|KIM92590.1|hypothetical protein OIDMADRAFT_185107 [Oidiodendron maius Zn]	KIM92590	2.51e-106	85.1351	330.487	222	189	0		0		0		0
TRINITY_DN30381_c1_g1	NE1	NE2	5.03569	0.921624	5.88428e-16	1.75825e-14	0	0.641	0	0.359	0	0	0.164	0.658	1.856	5.445	3.975	5.544	TRINITY_DN30381_c1_g1	cell surface	164	gi|1092180088|emb|CZS87925.1|uncharacterized protein RCO7_00896 [Rhynchosporium commune]	CZS87925	4.1e-34	67.1053	134.035	152	102	0		0		0		0
TRINITY_DN60994_c0_g1	NE1	NE2	5.02071	-0.211391	1.56428e-07	1.15604e-06	0	0.543	0	0.106	0	0	0	0	0.273	1.047	2.923	1.371	TRINITY_DN60994_c0_g1	Glutathione-dependent formaldehyde-activating family GFA	312	gi|1069198370|ref|XP_018061010.1|hypothetical protein LY89DRAFT_602768 [Phialocephala scopiformis]gi|972530004|gb|KUJ06655.1|hypothetical protein LY89DRAFT_602768 [Phialocephala scopiformis]	XP_018061010, KUJ06655	9.54e-95	72.1519	292.738	237	171	0		0		0		0
TRINITY_DN17391_c0_g1	NE1	NE2	5.0147	-0.211032	5.12224e-09	5.23342e-08	0	0.456	0	0	0.227	0	0.222	0	0.381	4.138	2.932	4.046	TRINITY_DN17391_c0_g1 No TRANSDECODER pass										0		0		0		0
TRINITY_DN1105_c0_g2	NE1	NE2	5.00336	0.441272	5.33201e-12	9.34612e-11	0.443	0.25	0.222	0.093	0	0	0.145	0.304	0.207	1.073	1.319	1.76	TRINITY_DN1105_c0_g2	indole-3-acetic acid-amido synthetase	612	gi|225437300|ref|XP_002263353.1|PREDICTED: putative indole-3-acetic acid-amido synthetase GH3.9 [Vitis vinifera]	XP_002263353	0	100	1245.72	596	596	0		0		0		1	100
TRINITY_DN58519_c0_g1	NE1	NE2	4.99308	0.443242	1.87934e-12	3.5081e-11	0	0	0	0	0	0.32	0.135	0	0.24	4.069	4.682	3.089	TRINITY_DN58519_c0_g1	---NA---	226	No Blast Hit							0		0		0		0
TRINITY_DN10396_c0_g1	NE1	NE2	4.98332	-0.235516	2.53254e-08	2.231e-07	0	0	0	0	0.171	0	0	0.287	0	3.489	1.75	2.556	TRINITY_DN10396_c0_g1	hypothetical protein IQ06DRAFT_274996	196	gi|1028898138|gb|OAL00393.1|hypothetical protein IQ06DRAFT_274996 [Stagonospora sp. SRC1lsM3a]	OAL00393	2.11e-75	62.249	239.58	249	155	0		0		0		0
TRINITY_DN30176_c0_g2	NE1	NE2	4.9758	1.21044	3.14125e-18	1.23222e-16	0	0.771	0	0.386	0	0	0.097	0.084	0.249	5.28	4.768	4.655	TRINITY_DN30176_c0_g2	rna recognition domain-containing	281	gi|1095449797|gb|APA06760.1|hypothetical protein sscle_02g015300 [Sclerotinia sclerotiorum 1980 UF-70]	APA06760	1.08e-122	81.7121	363.999	257	210	0		0		0		0
TRINITY_DN35692_c0_g2	NE1	NE2	4.97342	0.427459	9.79833e-12	1.65496e-10	0	0	0	0	0	0.755	0.329	0.295	0	10.76	6.294	10.52	TRINITY_DN35692_c0_g2	heat shock 70 kDa	123	gi|154312262|ref|XP_001555459.1|heat shock 70 kDa protein 2 [Botrytis cinerea B05.10]	XP_001555459	2.89e-76	99.187	247.669	123	122	0		0		0		0
TRINITY_DN27452_c0_g2	NE1	NE2	4.95732	0.411427	1.28168e-11	2.12067e-10	0	0	0.269	0	0.313	0.333	0	0.262	0.249	5.402	9.458	9.276	TRINITY_DN27452_c0_g2	Family A G -coupled receptor	135	gi|1110583789|emb|CZR69023.1|probable opsin-1 [Phialocephala subalpina]	CZR69023	5.92e-35	78.3505	134.42	97	76	0		0		0		0
TRINITY_DN61257_c0_g1	NE1	NE2	4.95125	-0.260506	9.83939e-09	9.45234e-08	0	0.152	0	0	0.156	0	0	0	0	2.709	1.914	2.336	TRINITY_DN61257_c0_g1 No TRANSDECODER pass										0		0		0		0
TRINITY_DN30176_c0_g1	NE1	NE2	4.94771	1.19321	1.46701e-17	5.36622e-16	0	0	0	0.106	0.313	0	0.097	0	0.174	4.051	5.708	5.569	TRINITY_DN30176_c0_g1	related to actin cytoskeleton (VIP1)	330	gi|1092151194|emb|CZT42973.1|related to actin cytoskeleton protein (VIP1) [Rhynchosporium secalis]	CZT42973	4.34e-153	83.4951	446.432	309	258	0		0		0		0
TRINITY_DN24024_c0_g1	NE1	NE2	4.94555	1.1829	2.51401e-17	8.85631e-16	0	5.615	0	0.505	0	0	0.967	0	2.22	6.163	5.363	7.076	TRINITY_DN24024_c0_g1	---NA---	146	No Blast Hit							0		0		0		0
TRINITY_DN31111_c0_g1	NE1	NE2	4.94431	1.46704	6.86877e-21	3.6276e-19	0	0	0	0.12	0.469	0	0	0.11	0.191	7.358	7.303	6.881	TRINITY_DN31111_c0_g1	hypothetical protein GLAREA_03304	198	gi|636768811|ref|XP_008086579.1|hypothetical protein GLAREA_03304 [Glarea lozoyensis ATCC 20868]gi|512198554|gb|EPE27389.1|hypothetical protein GLAREA_03304 [Glarea lozoyensis ATCC 20868]	XP_008086579, EPE27389	1.6e-25	58.2857	108.997	175	102	0		0		0		0
TRINITY_DN17161_c0_g1	NE1	NE2	4.92145	-0.286576	1.88017e-08	1.7039e-07	0	1.629	0	0.186	0	0	0.174	0	0.456	2.519	2.328	3.411	TRINITY_DN17161_c0_g1	uncharacterized protein RSE6_07961	141	gi|1092146723|emb|CZT47405.1|uncharacterized protein RSE6_07961 [Rhynchosporium secalis]	CZT47405	8.86e-23	75.8621	97.4413	87	66	0		0		0		0
TRINITY_DN3669_c0_g1	NE1	NE2	4.91883	-0.285695	3.26143e-07	2.26301e-06	0	0	0	0	0.114	0	0.222	0	0	1.454	2.802	0.948	TRINITY_DN3669_c0_g1	pheromone-regulated multispanning membrane	300	gi|189198868|ref|XP_001935771.1|conserved hypothetical protein [Pyrenophora tritici-repentis Pt-1C-BFP]gi|187982870|gb|EDU48358.1|conserved hypothetical protein [Pyrenophora tritici-repentis Pt-1C-BFP]	XP_001935771, EDU48358	5.34e-141	82.2742	425.246	299	246	0		0		0		0
TRINITY_DN5067_c0_g1	NE1	NE2	4.91871	-0.285797	1.92114e-08	1.73716e-07	0	0	0	0	0.128	0	0.377	0	0	2.104	2.388	1.507	TRINITY_DN5067_c0_g1	hypothetical protein CI238_06569	236	gi|1020445832|gb|KZL80213.1|hypothetical protein CI238_06569 [Colletotrichum incanum]	KZL80213	8.19e-36	62.5668	140.198	187	117	0		0		0		0
TRINITY_DN32231_c0_g1	NE1	NE2	4.91777	-0.286086	3.93806e-08	3.31971e-07	0	0	0	0	0.171	0	0	0	0	1.827	2.613	3.385	TRINITY_DN32231_c0_g1	scytalone dehydratase	158	gi|1029182746|gb|OAL47320.1|scytalone dehydratase, partial [Pyrenochaeta sp. DS3sAY3a]	OAL47320	3.09e-110	99.3671	323.553	158	157	0		0		1	99.3671	0
TRINITY_DN14531_c0_g2	NE1	NE2	4.91556	-0.285568	3.19658e-08	2.74524e-07	0	0	0	0	0	0.333	0.213	0	0	2.355	4.302	3.521	TRINITY_DN14531_c0_g2	60S ribosomal L18	168	gi|831345459|ref|XP_012742579.1|hypothetical protein GMDG_04159, partial [Pseudogymnoascus destructans 20631-21]gi|440639754|gb|ELR09673.1|hypothetical protein GMDG_04159, partial [Pseudogymnoascus destructans 20631-21]	XP_012742579, ELR09673	1.37e-102	96.2963	306.605	162	156	0		0		0		0
TRINITY_DN37081_c0_g1	NE1	NE2	4.91063	0.820129	1.81341e-15	5.0471e-14	0.154	3.986	0.204	0	0.426	0	1.489	3.408	2.742	3.506	4.32	3.724	TRINITY_DN37081_c0_g1	---NA---	353	No Blast Hit							0		0		0		0
TRINITY_DN15248_c0_g1	NE1	NE2	4.89088	0.345491	1.63334e-10	2.16445e-09	0	0.206	0	0.213	0	0	0.3	0	0.704	2.095	1.742	3.165	TRINITY_DN15248_c0_g1	Cell wall manno PIR3	344	gi|1026990962|ref|XP_016622722.1|hypothetical protein Z519_03119 [Cladophialophora bantiana CBS 173.52]gi|759319708|gb|KIW96053.1|hypothetical protein Z519_03119 [Cladophialophora bantiana CBS 173.52]	XP_016622722, KIW96053	1.23e-140	74.3316	417.157	374	278	0		0		0		0
TRINITY_DN18696_c2_g1	NE1	NE2	4.88954	-0.31214	8.66711e-08	6.77189e-07	0	0.152	0	0.146	0	0	0	0	0	3.004	2.216	1.388	TRINITY_DN18696_c2_g1	ammonium transporter	239	gi|1069166622|ref|XP_018076905.1|ammonium transporter-like protein [Phialocephala scopiformis]gi|972545937|gb|KUJ22550.1|ammonium transporter-like protein [Phialocephala scopiformis]	XP_018076905, KUJ22550	1.11e-143	92.9167	426.402	240	223	0		0		0		0
TRINITY_DN21040_c0_g1	NE1	NE2	4.88818	-0.312253	1.88822e-08	1.71062e-07	0	0	0	0.253	0	0	0	0	0	3.809	4.354	3.191	TRINITY_DN21040_c0_g1 No TRANSDECODER pass										0		0		0		0
TRINITY_DN42794_c0_g1	NE1	NE2	4.88593	0.795891	1.43397e-15	4.03599e-14	0	0	0	0.213	0.455	0	0	0	0.182	8.795	7.975	7.329	TRINITY_DN42794_c0_g1	stress-responsive ish1	171	gi|1029185087|gb|OAL49655.1|hypothetical protein IQ07DRAFT_540962 [Pyrenochaeta sp. DS3sAY3a]	OAL49655	1.3e-93	95.3216	290.812	171	163	0		0		1	95.3216	0
TRINITY_DN9594_c0_g1	NE1	NE2	4.88466	-0.311831	1.73418e-08	1.58131e-07	0	0.358	0	0	0.37	0	0.348	0.312	0.605	4.571	5.725	5.586	TRINITY_DN9594_c0_g1 No TRANSDECODER pass										0		0		0		0
TRINITY_DN38247_c0_g4	NE1	NE2	4.86868	1.83194	5.43026e-21	2.89614e-19	0	0.597	0	0	2.474	0	2.098	0.321	1.251	25.017	31.523	30.257	TRINITY_DN38247_c0_g4 No TRANSDECODER pass										0		0		0		0
TRINITY_DN2021_c0_g1	NE1	NE2	4.85436	-0.338548	5.4425e-08	4.45046e-07	0	0.239	0	0.239	0	0	0	0	0.795	3.54	4.311	2.471	TRINITY_DN2021_c0_g1	hypothetical protein PV04_05359	118	gi|759293068|gb|KIW69484.1|hypothetical protein PV04_05359 [Capronia semi-immersa]	KIW69484	3.4e-27	73.8636	108.612	88	65	0		0		0		0
TRINITY_DN58502_c0_g1	NE1	NE2	4.85428	-0.338545	4.81762e-08	3.99174e-07	0	0	0	0.093	0	0	0.271	0.084	0.472	1.601	1.509	0.982	TRINITY_DN58502_c0_g1	hypothetical protein LY89DRAFT_778231	274	gi|1069168086|ref|XP_018076218.1|hypothetical protein LY89DRAFT_778231 [Phialocephala scopiformis]gi|972545249|gb|KUJ21863.1|hypothetical protein LY89DRAFT_778231 [Phialocephala scopiformis]	XP_018076218, KUJ21863	4.06e-105	74.4186	338.961	301	224	0		0		0		0
TRINITY_DN60708_c0_g1	NE1	NE2	4.8539	-0.338582	3.18985e-08	2.74018e-07	0	0	0	0.093	0	0	0.087	0.16	0.381	1.463	1.457	1.049	TRINITY_DN60708_c0_g1	sugar transporter	368	gi|1046772977|gb|OCK81334.1|putative MFS glucose transporter [Lepidopterella palustris CBS 459.81]	OCK81334	0	87.3973	601.282	365	319	0		0		0		0
TRINITY_DN21419_c0_g1	NE1	NE2	4.85363	-0.338652	2.83407e-08	2.4652e-07	0	0.272	0	0.266	0	0	0	0.481	2.287	4.631	3.483	3.682	TRINITY_DN21419_c0_g1	hypothetical protein W97_00145	133	gi|667824161|ref|XP_007776252.1|hypothetical protein W97_00145 [Coniosporium apollinis CBS 100218]gi|494823570|gb|EON60935.1|hypothetical protein W97_00145 [Coniosporium apollinis CBS 100218]	XP_007776252, EON60935	1.51e-53	88.9831	176.792	118	105	0		0		0		0
TRINITY_DN20993_c0_g1	NE1	NE2	4.85064	-0.338009	6.96683e-08	5.55977e-07	0	0.195	0	0	0.199	0	0.367	0	0.323	3.696	2.673	2.006	TRINITY_DN20993_c0_g1	extracellular proline-serine rich	169	gi|563296079|gb|ESZ96298.1|hypothetical protein SBOR_3353 [Sclerotinia borealis F-4128]	ESZ96298	1.12e-19	48.8479	93.9745	217	106	0		0		0		0
TRINITY_DN18967_c0_g1	NE1	NE2	4.85031	-0.338157	2.11245e-08	1.89328e-07	0	0	0	0	0.355	0	0.329	0	1.4	5.081	4.673	4.867	TRINITY_DN18967_c0_g1 No TRANSDECODER pass										0		0		0		0
TRINITY_DN64416_c0_g1	NE1	NE2	4.84974	-0.338301	6.68124e-08	5.35686e-07	0	0	0	0	0.156	0	0.155	0	0	2.155	1.664	2.92	TRINITY_DN64416_c0_g1 No TRANSDECODER pass										0		0		0		0
TRINITY_DN17483_c0_g1	NE1	NE2	4.84617	-0.337963	1.81644e-07	1.3246e-06	0	0	0	0	0	0.32	0	0	0	2.147	3.345	4.655	TRINITY_DN17483_c0_g1	myosin light chain	138	gi|189313906|gb|ACD88946.1|myosin alkali light chain [Adineta vaga]	ACD88946	7.66e-92	99.2754	275.789	138	137	0		0		0		0
TRINITY_DN25251_c0_g1	NE1	NE2	4.8391	1.09925	2.80533e-16	8.74446e-15	0	0.25	0	0	0.526	0	0.126	0.11	0.323	4.908	6.286	6.534	TRINITY_DN25251_c0_g1	uncharacterized protein PAC_06876	189	gi|1110595691|emb|CZR56987.1|uncharacterized protein PAC_06876 [Phialocephala subalpina]	CZR56987	6.49e-35	58.794	141.739	199	117	0		0		0		0
TRINITY_DN6139_c0_g1	NE1	NE2	4.81166	-0.364779	1.03108e-07	7.93576e-07	1.801	2.606	3.048	0	0	0.179	1.576	1.248	1.715	2.597	2.156	3.817	TRINITY_DN6139_c0_g1	PREDICTED: uncharacterized protein LOC109121809	147	gi|1104682126|ref|XP_019072645.1|PREDICTED: uncharacterized protein LOC109121809 [Vitis vinifera]	XP_019072645	3.97e-42	86.1386	147.902	101	87	0		0		0		1	86.1386
TRINITY_DN24858_c1_g1	NE1	NE2	4.80558	0.278731	5.13261e-12	9.02584e-11	0	0.424	0	0.146	0.299	0	0	0	0.24	3.618	3.173	4.291	TRINITY_DN24858_c1_g1	Mannitol-1-phosphate 5-dehydrogenase	174	gi|636758707|ref|XP_008081527.1|6-phosphogluconate dehydrogenase C-terminal [Glarea lozoyensis ATCC 20868]gi|361124459|gb|EHK96549.1|putative Mannitol-1-phosphate 5-dehydrogenase [Glarea lozoyensis 74030]gi|512202425|gb|EPE31252.1|6-phosphogluconate dehydrogenase C-terminal [Glarea lozoyensis ATCC 20868]	XP_008081527, EHK96549, EPE31252	4.01e-90	86.2069	281.182	174	150	0		0		0		0
TRINITY_DN9110_c0_g1	NE1	NE2	4.80522	0.735789	4.85653e-13	9.8711e-12	0	0.836	0	0	0	0.947	1.915	0	0.953	13.253	8.45	7.956	TRINITY_DN9110_c0_g1 No TRANSDECODER pass										0		0		0		0
TRINITY_DN5219_c0_g1	NE1	NE2	4.7785	-0.392461	7.47808e-08	5.93278e-07	0	0.087	0	0	0.085	0	0	0	0	1.082	1	1.413	TRINITY_DN5219_c0_g1	plasma membrane calcium-transporting atpase 2	393	gi|1028905491|gb|OAL07739.1|calcium-translocating P-type ATPase [Stagonospora sp. SRC1lsM3a]	OAL07739	0	96.9466	699.893	393	381	0		0		0		0
TRINITY_DN20137_c0_g1	NE1	NE2	4.7785	-0.392462	7.46289e-08	5.92218e-07	0	0.141	0	0	0.142	0	0	0	0	1.627	1.776	2.311	TRINITY_DN20137_c0_g1	related to transcription factor atf1+	253	gi|1069179920|ref|XP_018070104.1|hypothetical protein LY89DRAFT_697825 [Phialocephala scopiformis]gi|972539125|gb|KUJ15749.1|hypothetical protein LY89DRAFT_697825 [Phialocephala scopiformis]	XP_018070104, KUJ15749	5.4e-109	82.4701	336.265	251	207	0		0		0		0
TRINITY_DN54417_c0_g1	NE1	NE2	4.77833	-0.392497	1.13467e-07	8.65932e-07	0	0	0	0	0.114	0	0	0	0	1.437	1.198	1.989	TRINITY_DN54417_c0_g1	mitochondrial phosphate carrier	305	gi|1029183798|gb|OAL48369.1|mitochondrial phosphate carrier protein [Pyrenochaeta sp. DS3sAY3a]	OAL48369	1.22e-175	98.7952	501.516	249	246	0		0		1	98.7952	0
TRINITY_DN28443_c0_g1	NE1	NE2	4.77759	0.262455	2.04944e-11	3.27911e-10	0	0	0	0	0	0.435	0.184	0	2.104	4.891	3.863	4.977	TRINITY_DN28443_c0_g1 No TRANSDECODER pass										0		0		0		0
TRINITY_DN46462_c0_g1	NE1	NE2	4.77674	-0.391967	4.92648e-08	4.06741e-07	0	0	0	0	0	0.192	0	0	0	2.623	2.25	2.387	TRINITY_DN46462_c0_g1	hypothetical protein CC77DRAFT_56383	173	gi|1070541196|ref|XP_018391987.1|hypothetical protein CC77DRAFT_56383 [Alternaria alternata]gi|1027166199|gb|OAG26566.1|hypothetical protein CC77DRAFT_56383 [Alternaria alternata]	XP_018391987, OAG26566	2.5e-60	83.8235	196.438	136	114	1	83.8235	0		0		0
TRINITY_DN15988_c0_g1	NE1	NE2	4.76617	0.243264	1.20718e-11	2.00661e-10	0	0	0	0.213	0	0	0	0	0	2.432	2.44	2.488	TRINITY_DN15988_c0_g1 No TRANSDECODER pass										0		0		0		0
TRINITY_DN36409_c1_g2	NE1	NE2	4.76173	0.244155	4.45297e-11	6.60423e-10	0	0	0	0.253	0	0.281	0	0.219	1.061	7.514	4.872	5.51	TRINITY_DN36409_c1_g2 No TRANSDECODER pass										0		0		0		0
TRINITY_DN18840_c0_g1	NE1	NE2	4.75978	0.697307	2.51606e-12	4.61965e-11	0	0	0	0	0	1.177	0	0.624	0.588	14.95	7.855	12.789	TRINITY_DN18840_c0_g1 No TRANSDECODER pass										0		0		0		0
TRINITY_DN39623_c2_g3	NE1	NE2	4.74633	-0.420615	2.67218e-07	1.88638e-06	0	0.315	0	0.319	0	0	0	0.287	0.456	4.069	4.656	2.268	TRINITY_DN39623_c2_g3 No TRANSDECODER pass										0		0		0		0
TRINITY_DN40080_c0_g1	NE1	NE2	4.74581	-0.420804	3.05924e-07	2.13512e-06	0.299	1.021	0.76	0.173	0	0	0.996	0.152	4.184	1.463	3.113	2.319	TRINITY_DN40080_c0_g1	sucrose synthase 2	151	gi|225431790|ref|XP_002271530.1|PREDICTED: sucrose synthase 2 [Vitis vinifera]gi|296083329|emb|CBI22965.3|unnamed protein product, partial [Vitis vinifera]	XP_002271530, CBI22965	2.94e-102	100	323.168	151	151	0		0		0		1	100
TRINITY_DN14434_c0_g1	NE1	NE2	4.74542	-0.420792	1.73951e-07	1.27337e-06	0	0	0	0.213	0	0	0	0	0	3.653	2.061	2.903	TRINITY_DN14434_c0_g1 No TRANSDECODER pass										0		0		0		0
TRINITY_DN7336_c0_g1	NE1	NE2	4.74224	1.00816	1.56995e-16	5.00413e-15	0	0.988	0.037	0.093	0.1	0	0.174	0.042	0.307	1.896	2.233	1.752	TRINITY_DN7336_c0_g1	cell surface	680	gi|1092153266|emb|CZT40968.1|uncharacterized protein RSE6_00645 [Rhynchosporium secalis]	CZT40968	1.9e-29	38.7097	136.346	713	276	0		0		0		0
TRINITY_DN12351_c0_g1	NE1	NE2	4.74187	-0.420177	1.92664e-07	1.39994e-06	0	0.304	0	0	0.341	0	0	0.152	0.282	4.735	2.259	3.216	TRINITY_DN12351_c0_g1	trihydroxynaphthalene reductase	177	gi|597570235|ref|XP_007288174.1|tetrahydroxynaphthalene reductase, variant [Marssonina brunnea f. sp. 'multigermtubi' MB_m1]gi|406868135|gb|EKD21172.1|tetrahydroxynaphthalene reductase, variant [Marssonina brunnea f. sp. 'multigermtubi' MB_m1]	XP_007288174, EKD21172	1.26e-111	93.2203	332.798	177	165	0		0		0		0
TRINITY_DN44760_c0_g1	NE1	NE2	4.74176	-0.420224	1.39568e-07	1.04451e-06	0	0	0	0	0.327	0	0.319	0	0.273	3.471	5.561	4.071	TRINITY_DN44760_c0_g1	---NA---	126	No Blast Hit							0		0		0		0
TRINITY_DN56879_c0_g1	NE1	NE2	4.74167	-0.42026	1.14099e-07	8.69898e-07	0	0	0	0	0.185	0	0	0	0	1.878	2.819	2.387	TRINITY_DN56879_c0_g1	Aldehyde dehydrogenase	173	gi|597580101|ref|XP_007293107.1|putative Aldehyde dehydrogenase [Marssonina brunnea f. sp. 'multigermtubi' MB_m1]gi|406863702|gb|EKD16749.1|putative Aldehyde dehydrogenase [Marssonina brunnea f. sp. 'multigermtubi' MB_m1]	XP_007293107, EKD16749	1.78e-103	92.4855	322.783	173	160	0		0		0		0
TRINITY_DN13908_c0_g1	NE1	NE2	4.74162	-0.420291	8.34875e-08	6.54993e-07	0	0	0.148	0	0.171	0	0	0	0	2.381	1.949	2.573	TRINITY_DN13908_c0_g1 No TRANSDECODER pass										0		0		0		0
TRINITY_DN3480_c0_g1	NE1	NE2	4.73832	-0.419986	2.64169e-07	1.86648e-06	0	0	0	0	0	0.218	0	0	0.323	1.653	2.906	3.242	TRINITY_DN3480_c0_g1 No TRANSDECODER pass										0		0		0		0
TRINITY_DN38037_c3_g4	NE1	NE2	4.72247	1.26424	2.36212e-18	9.44847e-17	0	1.206	1.075	0.731	0.242	0.269	0.232	0	0.207	13.227	10.864	13.889	TRINITY_DN38037_c3_g4	alpha skeletal muscle	159	gi|906471134|gb|KNC31531.1|hypothetical protein FF38_12759 [Lucilia cuprina]	KNC31531	1.88e-69	84.9057	227.639	159	135	0		0		0		0
TRINITY_DN61499_c0_g1	NE1	NE2	4.70739	-0.44929	3.28887e-07	2.27941e-06	0	0.434	0	0.106	0	0	0.106	0	0.282	1.766	0.948	1.617	TRINITY_DN61499_c0_g1	calcium calmodulin-dependent kinase	225	gi|361129647|gb|EHL01535.1|putative Serine/threonine-protein kinase srk1 [Glarea lozoyensis 74030]	EHL01535	2.98e-112	84.5133	343.199	226	191	0		0		0		0
TRINITY_DN47985_c0_g1	NE1	NE2	4.70735	-0.449149	1.75411e-07	1.28348e-06	0	0.391	0	0.133	0	0	0	0	0.215	1.662	2.078	1.354	TRINITY_DN47985_c0_g1	MFS general substrate transporter	268	gi|1040497947|gb|OBT39854.1|hypothetical protein VE00_09085 [Pseudogymnoascus sp. WSF 3629]	OBT39854	1.23e-145	87.6866	434.876	268	235	0		0		0		0
TRINITY_DN25255_c0_g1	NE1	NE2	4.70721	1.25639	3.08835e-17	1.07398e-15	0	0.869	0	0	0.64	0	0.242	0	1.152	6.25	6.398	6.762	TRINITY_DN25255_c0_g1	Non-classical export 2	166	gi|636768499|ref|XP_008086423.1|hypothetical protein GLAREA_03148 [Glarea lozoyensis ATCC 20868]gi|361128314|gb|EHL00255.1|putative Non-classical export protein 2 [Glarea lozoyensis 74030]gi|512198398|gb|EPE27233.1|hypothetical protein GLAREA_03148 [Glarea lozoyensis ATCC 20868]	XP_008086423, EHL00255, EPE27233	2.23e-73	81.5476	230.335	168	137	0		0		0		0
TRINITY_DN5821_c0_g1	NE1	NE2	4.70719	-0.449373	3.63356e-07	2.49352e-06	0	0.456	0	0.146	0	0	0	0.27	0.514	1.298	2.112	2.539	TRINITY_DN5821_c0_g1	meiotic expression up-regulated 14	161	gi|1020698864|gb|KZM19702.1|hypothetical protein ST47_g9272 [Ascochyta rabiei]	KZM19702	9.29e-87	91.358	270.781	162	148	0		0		0		0
TRINITY_DN35358_c0_g1	NE1	NE2	4.70678	2.01363	2.62746e-19	1.16109e-17	0	0.119	0	0	0.583	0	0.213	0	0.191	6.7	7.182	5.823	TRINITY_DN35358_c0_g1	mfs sp sugar:h+ symporter	518	gi|1092179098|emb|CZS91390.1|related to low-affinity hexose transporter HXT3 [Rhynchosporium commune]	CZS91390	0	84.2004	790.801	519	437	0		0		0		0
TRINITY_DN38058_c0_g3	NE1	NE2	4.70625	3.23522	2.07617e-15	5.71958e-14	0	2.335	0	0	2.203	0.333	3.906	2.016	2.941	24.247	25.953	23.013	TRINITY_DN38058_c0_g3	cell surface	293	gi|1028903391|gb|OAL05640.1|hypothetical protein IQ06DRAFT_300747 [Stagonospora sp. SRC1lsM3a]	OAL05640	6.27e-82	68.1416	263.077	339	231	0		0		0		0
TRINITY_DN17500_c0_g1	NE1	NE2	4.70371	-0.448675	1.28004e-07	9.66201e-07	0	0	0	0	0.341	0	0	0	0	4.882	3.837	4.088	TRINITY_DN17500_c0_g1 No TRANSDECODER pass										0		0		0		0
TRINITY_DN61971_c0_g1	NE1	NE2	4.69985	-0.448434	5.77622e-07	3.81712e-06	0	0	0	0	0	0.281	0	0	0	3.774	1.888	4.223	TRINITY_DN61971_c0_g1	40S ribosomal S23	149	gi|443707644|gb|ELU03157.1|hypothetical protein CAPTEDRAFT_155210 [Capitella teleta]	ELU03157	1.03e-93	97.9021	280.411	143	140	0		0		0		0
TRINITY_DN33750_c0_g1	NE1	NE2	4.69758	1.24792	1.40225e-15	3.95357e-14	0	1.368	0	0	1.336	0	0	0.911	2.162	15.824	11.071	9.902	TRINITY_DN33750_c0_g1 No TRANSDECODER pass										0		0		0		0
TRINITY_DN27916_c0_g1	NE1	NE2	4.68022	1.45936	3.12332e-17	1.08498e-15	0	1.455	0	0.292	1.507	0	1.131	1.561	0.737	17.988	13.278	21.633	TRINITY_DN27916_c0_g1 No TRANSDECODER pass										0		0		0		0
TRINITY_DN21300_c0_g2	NE1	NE2	4.66935	-0.47845	2.71599e-06	1.5471e-05	0	0.304	0	0.306	0	0	0	0	0	1.749	4.371	5.434	TRINITY_DN21300_c0_g2	stress-responsive ish1	112	gi|1029185087|gb|OAL49655.1|hypothetical protein IQ07DRAFT_540962 [Pyrenochaeta sp. DS3sAY3a]	OAL49655	2.35e-67	94.6429	220.705	112	106	0		0		1	94.6429	0
TRINITY_DN38143_c0_g1	NE1	NE2	4.6691	2.5362	1.38941e-20	7.01835e-19	0	4.855	0.435	1.662	0	0	0.203	0.27	3.878	16.3	16.529	17.054	TRINITY_DN38143_c0_g1	cell surface	166	gi|1022797237|ref|XP_016213768.1|hypothetical protein PV09_04742 [Verruconis gallopava]gi|759226915|gb|KIW03899.1|hypothetical protein PV09_04742 [Verruconis gallopava]	XP_016213768, KIW03899	4.12e-52	71.1864	180.259	177	126	0		0		0		0
TRINITY_DN19768_c0_g1	NE1	NE2	4.66467	-0.477674	1.84617e-07	1.34538e-06	0	0.152	0	0	0.156	0	0.145	0	0	2.129	1.966	1.76	TRINITY_DN19768_c0_g1	camk camk1 kinase	231	gi|636772669|ref|XP_008088508.1|Protein kinase-like (PK-like) [Glarea lozoyensis ATCC 20868]gi|512195582|gb|EPE24420.1|Protein kinase-like (PK-like) [Glarea lozoyensis ATCC 20868]	XP_008088508, EPE24420	1.54e-126	87.8788	384.8	231	203	0		0		0		0
TRINITY_DN19542_c0_g1	NE1	NE2	4.66242	0.602702	6.42444e-13	1.27859e-11	0	0.673	0.074	0.08	0.171	0	0.164	0.076	0.215	3.367	2.276	2.404	TRINITY_DN19542_c0_g1	meiotic expression up-regulated 14	291	gi|1110596802|emb|CZR55867.1|probable meiotic expression up-regulated protein 14 [Phialocephala subalpina]	CZR55867	0	96.5986	533.487	294	284	0		0		0		0
TRINITY_DN24424_c0_g1	NE1	NE2	4.63961	0.589877	2.12518e-13	4.50266e-12	0	0	0	0	0.128	0.294	0	0.118	0.215	4.571	3.742	3.792	TRINITY_DN24424_c0_g1 No TRANSDECODER pass										0		0		0		0
TRINITY_DN22554_c0_g1	NE1	NE2	4.63041	0.574985	8.8243e-12	1.50138e-10	0	0.293	0	0.292	0.611	0	0.58	0	0.505	12.69	7.984	6.94	TRINITY_DN22554_c0_g1 No TRANSDECODER pass										0		0		0		0
TRINITY_DN23908_c0_g1	NE1	NE2	4.62684	0.133581	1.17529e-10	1.60663e-09	0	0.391	0	0.133	0	0.141	0.126	0.692	1.533	2.355	2.914	3.115	TRINITY_DN23908_c0_g1	---NA---	183	No Blast Hit							0		0		0		0
TRINITY_DN9188_c0_g1	NE1	NE2	4.6263	0.133386	1.57014e-09	1.75856e-08	0	0.185	0	0.093	0	0.102	0.087	0	0.232	1.688	1.492	2.818	TRINITY_DN9188_c0_g1	related to transcription factor atf1+	349	gi|1110592277|emb|CZR60497.1|related to transcription factor atf1+ [Phialocephala subalpina]	CZR60497	4.59e-143	76.3085	428.328	363	277	0		0		0		0
TRINITY_DN6787_c0_g1	NE1	NE2	4.62607	0.133753	1.05664e-10	1.46353e-09	0	0	0	0	0.299	0	0	0	0	2.917	3.078	3.301	TRINITY_DN6787_c0_g1 No TRANSDECODER pass										0		0		0		0
TRINITY_DN26771_c0_g2	NE1	NE2	4.62594	0.133781	5.53456e-10	6.71759e-09	0	0	0	0	0.569	0	0	0	0.232	4.475	7.475	6.128	TRINITY_DN26771_c0_g2 No TRANSDECODER pass										0		0		0		0
TRINITY_DN18499_c0_g1	NE1	NE2	4.6245	-0.507273	3.50854e-07	2.41691e-06	0	0	0	0	0.256	0	0	0	0.207	2.909	3.708	2.59	TRINITY_DN18499_c0_g1 No TRANSDECODER pass										0		0		0		0
TRINITY_DN39275_c0_g1	NE1	NE2	4.62418	-0.507385	3.01235e-07	2.10638e-06	0	0.673	0.296	0	0.469	0	0	0.439	0.572	3.601	4.475	4.477	TRINITY_DN39275_c0_g1	heat shock 70	123	gi|1022805178|ref|XP_016211849.1|hsp72-like protein [Verruconis gallopava]gi|759224987|gb|KIW01980.1|hsp72-like protein [Verruconis gallopava]	XP_016211849, KIW01980	1.66e-73	98.374	242.662	123	121	0		0		0		0
TRINITY_DN10118_c0_g1	NE1	NE2	4.62414	-0.507386	3.79509e-07	2.59449e-06	0	0.369	0	0	0.128	0	0	0.329	0.207	1.186	1.716	1.676	TRINITY_DN10118_c0_g1	hypothetical protein ST47_g8348	279	gi|1020699679|gb|KZM20460.1|hypothetical protein ST47_g8348 [Ascochyta rabiei]	KZM20460	1.15e-52	56.7723	191.045	347	197	0		0		0		0
TRINITY_DN26499_c0_g1	NE1	NE2	4.6013	1.7674	7.64181e-22	4.43225e-20	0	0.695	0	0	0.384	0.32	0.184	0.11	0.887	4.475	4.501	3.8	TRINITY_DN26499_c0_g1	Quinate permease	278	gi|682378768|gb|KFY62543.1|hypothetical protein V496_04534 [Pseudogymnoascus sp. VKM F-4515 (FW-2607)]	KFY62543	1.16e-154	88.9706	455.292	272	242	0		0		0		0
TRINITY_DN23278_c0_g1	NE1	NE2	4.59805	1.15664	4.47479e-17	1.52669e-15	0	0.174	0	0.173	0.697	0	0	0	0.29	8.405	8.415	7.863	TRINITY_DN23278_c0_g1 No TRANSDECODER pass										0		0		0		0
TRINITY_DN1777_c0_g1	NE1	NE2	4.5924	0.547197	2.63777e-12	4.83491e-11	0	0	0	0.279	0	0.64	0	0.506	0.721	8.492	10.622	6.517	TRINITY_DN1777_c0_g1 No TRANSDECODER pass										0		0		0		0
TRINITY_DN51615_c0_g1	NE1	NE2	4.58637	-0.538267	9.19389e-07	5.80403e-06	0	0.858	0	0.146	0	0	0	0	0.24	1.679	1.224	2.243	TRINITY_DN51615_c0_g1	metallo-hydrolase oxidoreductase	221	gi|1069170236|ref|XP_018074652.1|hypothetical protein LY89DRAFT_730350 [Phialocephala scopiformis]gi|972543681|gb|KUJ20297.1|hypothetical protein LY89DRAFT_730350 [Phialocephala scopiformis]	XP_018074652, KUJ20297	2.51e-51	61.991	177.178	221	137	0		0		0		0
TRINITY_DN58884_c0_g1	NE1	NE2	4.58617	-0.53812	4.02756e-07	2.73959e-06	0	0	0	0.186	0	0	0	0	0.63	2.251	2.362	2.234	TRINITY_DN58884_c0_g1 No TRANSDECODER pass										0		0		0		0
TRINITY_DN34769_c1_g1	NE1	NE2	4.57721	0.532277	2.30009e-13	4.85425e-12	0	0	0	0.173	0.171	0.192	0	0	0.141	5.272	4.958	5.036	TRINITY_DN34769_c1_g1	glutamine synthetase	211	gi|1029189107|gb|OAL53668.1|hypothetical protein IQ07DRAFT_532086 [Pyrenochaeta sp. DS3sAY3a]	OAL53668	1.48e-148	99.5261	432.18	211	210	0		0		1	99.5261	0
TRINITY_DN23747_c0_g1	NE1	NE2	4.55931	0.517977	4.32338e-12	7.66921e-11	0	0	0	0	0.54	0	0	0	0	5.298	6.061	4.249	TRINITY_DN23747_c0_g1	hypothetical protein SNOG_04529	143	gi|169603045|ref|XP_001794944.1|hypothetical protein SNOG_04529 [Parastagonospora nodorum SN15]gi|111067169|gb|EAT88289.1|hypothetical protein SNOG_04529 [Parastagonospora nodorum SN15]	XP_001794944, EAT88289	3.22e-78	90.2098	240.736	143	129	0		0		0		0
TRINITY_DN22702_c0_g1	NE1	NE2	4.55781	3.60313	4.24792e-05	0.000188178	6.452	4.648	3.835	4.32	3.071	3.813	4.487	5.264	4.201	271.223	7.458	4.452	TRINITY_DN22702_c0_g1 No TRANSDECODER pass										0		0		0		0
TRINITY_DN31413_c0_g1	NE1	NE2	4.55264	1.54067	6.02954e-21	3.20523e-19	0	0.945	0	0.439	0.227	0.345	0.522	0	1.218	9.245	8.76	9.869	TRINITY_DN31413_c0_g1	Mannitol-1-phosphate 5-dehydrogenase	270	gi|1092153612|emb|CZT40615.1|probable mannitol-1-phosphate dehydrogenase [Rhynchosporium secalis]	CZT40615	4.97e-168	90.9774	483.797	266	242	0		0		0		0
TRINITY_DN36364_c0_g4	NE1	NE2	4.54687	1.70988	6.62983e-20	3.12535e-18	0	0.597	0	0.306	2.161	0	0.29	0	0.505	21.728	21.34	22.183	TRINITY_DN36364_c0_g4 No TRANSDECODER pass										0		0		0		0
TRINITY_DN51378_c0_g1	NE1	NE2	4.54378	-0.569031	7.88848e-07	5.0566e-06	0	1.053	0.185	0.213	0	0	0	0	0.356	2.952	2.052	2.446	TRINITY_DN51378_c0_g1	short chain dehydrogenase reductase family	176	gi|597575385|ref|XP_007290749.1|short chain dehydrogenase/reductase family [Marssonina brunnea f. sp. 'multigermtubi' MB_m1]gi|406865577|gb|EKD18618.1|short chain dehydrogenase/reductase family [Marssonina brunnea f. sp. 'multigermtubi' MB_m1]	XP_007290749, EKD18618	1.42e-78	83.0303	250.366	165	137	0		0		0		0
TRINITY_DN53477_c0_g1	NE1	NE2	4.54369	-0.569149	1.10825e-06	6.87309e-06	0	0	0	0.226	0	0	0	0.202	0.945	1.913	2.638	3.275	TRINITY_DN53477_c0_g1	hypothetical protein LY89DRAFT_779047	169	gi|1069170150|ref|XP_018074609.1|hypothetical protein LY89DRAFT_779047 [Phialocephala scopiformis]gi|972543638|gb|KUJ20254.1|hypothetical protein LY89DRAFT_779047 [Phialocephala scopiformis]	XP_018074609, KUJ20254	1.92e-18	60.4478	90.1225	134	81	0		0		0		0
TRINITY_DN23255_c0_g1	NE1	NE2	4.54117	0.502983	1.15893e-11	1.93234e-10	0	0	0	0	0.284	0	0	0	0	2.086	2.88	3.106	TRINITY_DN23255_c0_g1	elongation factor 1-	360	gi|302026179|gb|ADK90073.1|elongation factor 1 alpha, partial [Arachnula sp. CL12]	ADK90073	0	85.5153	568.926	359	307	0		0		0		0
TRINITY_DN19501_c0_g1	NE1	NE2	4.54028	-0.568518	6.51471e-07	4.25836e-06	0	0	0	0	0.171	0	0	0.304	0.862	1.818	2	2.124	TRINITY_DN19501_c0_g1 No TRANSDECODER pass										0		0		0		0
TRINITY_DN17518_c0_g2	NE1	NE2	4.54007	-0.568511	2.72507e-06	1.55199e-05	0	0	0	0	0.213	0	0.59	0.186	0.083	3.203	1.328	2.598	TRINITY_DN17518_c0_g2	unnamed protein product	181	gi|699034358|emb|CEF87534.1|unnamed protein product [Fusarium graminearum]	CEF87534	6.06e-40	66.2921	155.992	178	118	0		0		0		0
TRINITY_DN3094_c0_g1	NE1	NE2	4.53999	1.10971	2.92636e-16	9.10424e-15	0	0.912	0	0	0.938	0.256	0.222	0.405	0.969	10.059	12.045	9.835	TRINITY_DN3094_c0_g1 No TRANSDECODER pass										0		0		0		0
TRINITY_DN35704_c0_g1	NE1	NE2	4.53377	1.3239	4.59547e-17	1.56622e-15	0	0	0	0.97	0	0.55	1.441	0	3.248	14.214	10.338	15.048	TRINITY_DN35704_c0_g1	hypothetical protein BN1723_008032	136	gi|913808936|emb|CRK48435.1|hypothetical protein BN1723_008032 [Verticillium longisporum]	CRK48435	1.37e-08	60.7143	59.6918	84	51	0		0		0		0
TRINITY_DN28276_c0_g1	NE1	NE2	4.51056	0.0338162	2.8981e-09	3.09843e-08	0	0.434	0	0.439	0	0	0.425	0	1.301	3.298	5.656	4.139	TRINITY_DN28276_c0_g1	---NA---	157	No Blast Hit							0		0		0		0
TRINITY_DN24785_c0_g2	NE1	NE2	4.4965	-0.600072	9.38258e-07	5.91052e-06	0	0.869	0	0	0.355	0	0	0	1.79	3.255	3.354	3.208	TRINITY_DN24785_c0_g2	---NA---	150	No Blast Hit							0		0		0		0
TRINITY_DN32837_c0_g1	NE1	NE2	4.49613	-0.600145	1.94087e-06	1.14037e-05	0	0	0	0	0.327	0	0	0	0.265	3.999	2.337	4.232	TRINITY_DN32837_c0_g1	plasma membrane ATPase 2	130	gi|154301620|ref|XP_001551222.1|hypothetical protein BC1G_10137 [Botrytis cinerea B05.10]	XP_001551222	7.72e-75	97.6378	249.98	127	124	0		0		0		0
TRINITY_DN25202_c0_g1	NE1	NE2	4.49326	0.457116	1.92864e-12	3.59394e-11	0	0.348	0	0.558	0.313	0	0.88	0.422	1.939	8.172	8.7	9.191	TRINITY_DN25202_c0_g1	hypothetical protein IQ07DRAFT_587867	103	gi|1029185641|gb|OAL50208.1|hypothetical protein IQ07DRAFT_587867 [Pyrenochaeta sp. DS3sAY3a]	OAL50208	6.55e-46	94.6237	159.458	93	88	0		0		1	94.6237	0
TRINITY_DN38247_c0_g3	NE1	NE2	4.49088	4.54201	3.11965e-75	3.26859e-72	0	20.005	1.26	6.208	9.553	3.199	6.014	2.497	20.895	146.242	157.38	156.704	TRINITY_DN38247_c0_g3	Glucose-repressible Grg1	101	gi|682386284|gb|KFY68171.1|hypothetical protein V498_10733 [Pseudogymnoascus sp. VKM F-4517 (FW-2822)]	KFY68171	7.28e-37	95.7746	131.339	71	68	0		0		0		0
TRINITY_DN19910_c0_g1	NE1	NE2	4.46566	0.772402	4.78975e-13	9.74145e-12	0	0	0.232	0	1.052	0	0.251	0	0.431	9.626	10.605	7.262	TRINITY_DN19910_c0_g1	hypothetical protein GLAREA_10909	150	gi|636752051|ref|XP_008078199.1|hypothetical protein GLAREA_10909 [Glarea lozoyensis ATCC 20868]gi|361123894|gb|EHK96035.1|hypothetical protein M7I_8279 [Glarea lozoyensis 74030]gi|512206392|gb|EPE35212.1|hypothetical protein GLAREA_10909 [Glarea lozoyensis ATCC 20868]	XP_008078199, EHK96035, EPE35212	9.3e-66	86	215.698	150	129	0		0		0		0
TRINITY_DN12584_c0_g1	NE1	NE2	4.45796	-0.00792043	4.41798e-09	4.57285e-08	0	0	0	0.226	0	0	0	0	0	1.601	2.457	2.522	TRINITY_DN12584_c0_g1	glycoside hydrolase family 3	244	gi|1029183789|gb|OAL48360.1|hypothetical protein IQ07DRAFT_613062 [Pyrenochaeta sp. DS3sAY3a]	OAL48360	3.24e-169	99.1803	511.916	244	242	0		0		1	99.1803	0
TRINITY_DN13174_c0_g2	NE1	NE2	4.45744	-0.633003	2.61559e-05	0.000120932	0	0	0	0.346	0	0	0	0	0	5.609	1.138	4.655	TRINITY_DN13174_c0_g2	Heat shock 70 kDa	100	gi|336258461|ref|XP_003344043.1|hypothetical protein SMAC_08900 [Sordaria macrospora k-hell]gi|380087306|emb|CCC14311.1|unnamed protein product [Sordaria macrospora k-hell]	XP_003344043, CCC14311	9.13e-35	75.9615	135.961	104	79	0		0		0		0
TRINITY_DN7400_c0_g1	NE1	NE2	4.45499	-0.632941	2.80065e-06	1.59002e-05	0	0.326	0	0.332	0	0	0	0	0.282	2.467	4.587	3.792	TRINITY_DN7400_c0_g1 No TRANSDECODER pass										0		0		0		0
TRINITY_DN23455_c0_g1	NE1	NE2	4.45487	0.426639	5.15791e-12	9.06541e-11	0	0.532	0	0.213	0	0.205	2.756	0.86	2.278	3.428	2.656	3.157	TRINITY_DN23455_c0_g1	cell surface	203	gi|1092180088|emb|CZS87925.1|uncharacterized protein RCO7_00896 [Rhynchosporium commune]	CZS87925	8.56e-60	69.697	202.601	231	161	0		0		0		0
TRINITY_DN43366_c0_g1	NE1	NE2	4.44858	-0.632021	1.97142e-06	1.15602e-05	0	0	0	0	0	0.166	0	0	0	1.29	1.776	1.896	TRINITY_DN43366_c0_g1 No TRANSDECODER pass										0		0		0		0
TRINITY_DN34018_c0_g3	NE1	NE2	4.43409	3.30132	4.21185e-45	9.84179e-43	1.262	2.302	1.797	2.433	3	1.126	2.765	1.189	4.325	49.887	42.999	45.89	TRINITY_DN34018_c0_g3 No TRANSDECODER pass										0		0		0		0
TRINITY_DN21291_c0_g1	NE1	NE2	4.42383	-0.0282509	2.27045e-08	2.01984e-07	0	0	0.185	0	0.441	0	0.619	0.38	0.356	4.32	2.5	5.112	TRINITY_DN21291_c0_g1 No TRANSDECODER pass										0		0		0		0
TRINITY_DN38344_c2_g1	NE1	NE2	4.41342	0.395641	1.97999e-11	3.17882e-10	0	1.184	0	0	0.611	0	1.528	0.354	0.497	4.856	5.285	5.569	TRINITY_DN38344_c2_g1	hypothetical protein IQ06DRAFT_356404	152	gi|1028896305|gb|OAK98562.1|hypothetical protein IQ06DRAFT_356404 [Stagonospora sp. SRC1lsM3a]	OAK98562	4.92e-60	82.716	200.675	162	134	0		0		0		0
TRINITY_DN43464_c0_g1	NE1	NE2	4.41052	0.721587	3.85033e-13	7.93017e-12	4.208	4.04	2.371	0.279	0.142	0.154	2.843	2.354	1.773	3.74	4.794	5.848	TRINITY_DN43464_c0_g1	Heat stress transcription factor B-	173	gi|508701232|gb|EOX93128.1|Uncharacterized protein TCM_001981 [Theobroma cacao]	EOX93128	4.44e-13	50	74.7146	170	85	0		0		0		0
TRINITY_DN49425_c0_g2	NE1	NE2	4.41038	-0.666072	3.05626e-05	0.000139362	0	0.608	0	0.16	0	0	0.077	0	0	0.493	2.337	2.082	TRINITY_DN49425_c0_g2	conserved glycine-rich	221	gi|1092176919|emb|CZS95128.1|uncharacterized protein RCO7_05870 [Rhynchosporium commune]	CZS95128	2.21e-32	65.625	130.954	128	84	0		0		0		0
TRINITY_DN55507_c0_g1	NE1	NE2	4.40797	-0.666029	3.66635e-06	2.03491e-05	0	0	0	0.213	0	0	0	0.186	0	1.567	2.466	2.632	TRINITY_DN55507_c0_g1 No TRANSDECODER pass										0		0		0		0
TRINITY_DN52302_c0_g1	NE1	NE2	4.40531	-0.665078	7.55562e-05	0.000315635	0	0	0	0	0.156	0	0	0	0.124	2.554	1.923	0.313	TRINITY_DN52302_c0_g1 No TRANSDECODER pass										0		0		0		0
TRINITY_DN37696_c0_g3	NE1	NE2	4.4012	-0.665061	5.33558e-06	2.8602e-05	0	0.597	0.176	0	0	0.23	0.193	0.177	0.34	2.588	1.328	2.531	TRINITY_DN37696_c0_g3	hypothetical protein IQ06DRAFT_295481	132	gi|1028895857|gb|OAK98117.1|hypothetical protein IQ06DRAFT_295481 [Stagonospora sp. SRC1lsM3a]	OAK98117	3.31e-72	90.0763	224.557	131	118	0		0		0		0
TRINITY_DN15035_c0_g1	NE1	NE2	4.39743	-0.0496439	3.73192e-09	3.9202e-08	0	0	0	0	0.284	0	0	0	0	2.935	2.199	2.438	TRINITY_DN15035_c0_g1	related to SRP40 Suppressor of mutant AC40 of RNA polymerase I and III	164	gi|1092176049|emb|CZS97623.1|related to SRP40 Suppressor of mutant AC40 of RNA polymerase I and III [Rhynchosporium commune]	CZS97623	1.28e-68	84.7953	223.016	171	145	0		0		0		0
TRINITY_DN12899_c0_g1	NE1	NE2	4.39438	0.379734	3.63549e-11	5.4998e-10	0	0	0	0	0.526	0	0.164	0	0	5.142	4.233	4.13	TRINITY_DN12899_c0_g1 No TRANSDECODER pass										0		0		0		0
TRINITY_DN33259_c3_g1	NE1	NE2	4.39232	2.83924	3.01737e-22	1.85263e-20	0	2.911	0.343	3.523	0.071	0.64	0.822	1.561	6.587	31.726	33.031	31.036	TRINITY_DN33259_c3_g1 No TRANSDECODER pass										0		0		0		0
TRINITY_DN23015_c0_g1	NE1	NE2	4.37837	0.362673	1.30453e-10	1.76473e-09	0	0.272	0	0.266	0	0.154	0.396	0	0.116	3.315	2.5	4.3	TRINITY_DN23015_c0_g1	elongation factor 2	148	gi|1110590122|emb|CZR62480.1|elongation factor 2 [Phialocephala subalpina]	CZR62480	5.98e-92	98.6486	296.59	148	146	0		0		0		0
TRINITY_DN9444_c0_g1	NE1	NE2	4.37652	-0.0724539	8.72797e-09	8.4774e-08	0	0.185	0	0.386	0	0	0	0.337	0.961	3.869	3.871	2.59	TRINITY_DN9444_c0_g1 No TRANSDECODER pass										0		0		0		0
TRINITY_DN24953_c1_g1	NE1	NE2	4.37455	0.363386	4.39012e-11	6.51697e-10	0	0	0	0	0.967	0	0	0	0.795	7.375	8.062	8.853	TRINITY_DN24953_c1_g1	hypothetical protein MBM_07310	101	gi|597584285|ref|XP_007295199.1|hypothetical protein MBM_07310 [Marssonina brunnea f. sp. 'multigermtubi' MB_m1]gi|406861535|gb|EKD14589.1|hypothetical protein MBM_07310 [Marssonina brunnea f. sp. 'multigermtubi' MB_m1]	XP_007295199, EKD14589	2.22e-31	77.907	119.013	86	67	0		0		0		0
TRINITY_DN22520_c0_g2	NE1	NE2	4.3699	-0.0714036	1.70937e-08	1.56176e-07	0	0.532	0.241	0	0.299	0	0.29	0.135	0.447	3.757	4.07	2.514	TRINITY_DN22520_c0_g2	Vacuolar protease A	134	gi|636767679|ref|XP_008086013.1|Acid protease [Glarea lozoyensis ATCC 20868]gi|361128953|gb|EHL00878.1|putative Vacuolar protease A [Glarea lozoyensis 74030]gi|512197988|gb|EPE26823.1|Acid protease [Glarea lozoyensis ATCC 20868]	XP_008086013, EHL00878, EPE26823	7.52e-72	89.6296	232.646	135	121	0		0		0		0
TRINITY_DN10814_c0_g1	NE1	NE2	4.36557	0.364684	2.06629e-09	2.25817e-08	0	0	0	0	0	0.985	0	0.262	0.986	10.916	6.242	5.484	TRINITY_DN10814_c0_g1 No TRANSDECODER pass										0		0		0		0
TRINITY_DN7532_c0_g1	NE1	NE2	4.3612	-0.69985	1.9676e-05	9.35277e-05	0.135	0	0	0.16	0	0	0	0	0.795	2.181	0.673	1.972	TRINITY_DN7532_c0_g1	NADH:flavin oxidoreductase NADH oxidase	214	gi|1069165546|ref|XP_018077810.1|hypothetical protein LY89DRAFT_606300, partial [Phialocephala scopiformis]gi|972546843|gb|KUJ23455.1|hypothetical protein LY89DRAFT_606300, partial [Phialocephala scopiformis]	XP_018077810, KUJ23455	7.09e-85	77.1028	263.077	214	165	0		0		0		0
TRINITY_DN48233_c0_g1	NE1	NE2	4.36008	-0.699823	7.29801e-06	3.79627e-05	0	0	0	0.213	0	0	0.213	0	0	1.385	2.776	2.48	TRINITY_DN48233_c0_g1	hypothetical protein M437DRAFT_37485	135	gi|662509915|gb|KEQ67520.1|hypothetical protein M437DRAFT_37485 [Aureobasidium melanogenum CBS 110374]	KEQ67520	1.06e-37	76.7857	135.961	112	86	0		0		0		0
TRINITY_DN36440_c0_g3	NE1	NE2	4.35955	1.83848	1.04395e-19	4.7892e-18	0	2.096	0	0.319	1.933	1.062	2.127	1.114	1.806	22.585	20.96	30.3	TRINITY_DN36440_c0_g3 No TRANSDECODER pass										0		0		0		0
TRINITY_DN20418_c0_g1	NE1	NE2	4.35523	-0.699364	2.10784e-05	9.95964e-05	0	0.358	0	0	0.284	0	0	0	0	2.943	0.948	3.665	TRINITY_DN20418_c0_g1	hypothetical protein LY89DRAFT_601276	108	gi|1069196860|ref|XP_018061984.1|hypothetical protein LY89DRAFT_601276 [Phialocephala scopiformis]gi|972530983|gb|KUJ07629.1|hypothetical protein LY89DRAFT_601276 [Phialocephala scopiformis]	XP_018061984, KUJ07629	1.26e-21	74.7126	93.2041	87	65	0		0		0		0
TRINITY_DN9069_c0_g1	NE1	NE2	4.34052	-0.0939864	3.62775e-08	3.07648e-07	0	0	0	0	0.313	0	0	0	0.124	1.775	2.863	3.309	TRINITY_DN9069_c0_g1	---NA---	128	No Blast Hit							0		0		0		0
TRINITY_DN32495_c0_g1	NE1	NE2	4.3395	1.51878	2.25128e-18	9.01624e-17	1.637	1.607	1.278	0.306	0	0.205	1.847	0.607	1.251	3.869	3.328	4.266	TRINITY_DN32495_c0_g1	adenylate isopentenyltransferase chloroplastic	338	gi|225436968|ref|XP_002271962.1|PREDICTED: adenylate isopentenyltransferase 3, chloroplastic [Vitis vinifera]	XP_002271962	0	96.0245	641.343	327	314	0		0		0		1	96.0245
TRINITY_DN57349_c0_g1	NE1	NE2	4.33924	-0.0933028	1.32738e-08	1.23995e-07	0	0	0	0	0.142	0.154	0.261	0	0.116	2.787	2.794	1.718	TRINITY_DN57349_c0_g1	wall-associated receptor kinase-like 16	255	gi|1104673757|ref|XP_019071850.1|PREDICTED: uncharacterized protein LOC100262500 [Vitis vinifera]	XP_019071850	9.42e-174	99.6078	530.791	255	254	0		0		0		1	99.6078
TRINITY_DN23258_c0_g4	NE1	NE2	4.33732	-0.0937213	4.49683e-08	3.74409e-07	0	0.261	0	0	0.142	0.154	0.89	0.118	0.224	1.627	1.931	3.25	TRINITY_DN23258_c0_g4	bli-3	204	gi|1028892513|gb|OAK94784.1|hypothetical protein IQ06DRAFT_285951 [Stagonospora sp. SRC1lsM3a]	OAK94784	4.58e-130	94.1176	377.481	204	192	0		0		0		0
TRINITY_DN20120_c0_g1	NE1	NE2	4.33594	0.330418	1.89536e-11	3.05666e-10	0	0.63	0	0.16	0.156	0.179	1.228	0	1.466	4.224	4.07	3.639	TRINITY_DN20120_c0_g1 No TRANSDECODER pass										0		0		0		0
TRINITY_DN13760_c0_g1	NE1	NE2	4.31217	-0.116498	9.37082e-09	9.03242e-08	0	0	0	0	0.213	0	0.106	0	0.182	1.697	1.811	1.989	TRINITY_DN13760_c0_g1 No TRANSDECODER pass										0		0		0		0
TRINITY_DN11298_c0_g1	NE1	NE2	4.26135	-0.163631	1.41053e-07	1.05343e-06	0	0.977	0	0.492	0	0	0.251	1.105	1.425	3.636	5.682	2.793	TRINITY_DN11298_c0_g1	---NA---	129	No Blast Hit							0		0		0		0
TRINITY_DN52218_c0_g1	NE1	NE2	4.25265	-0.162598	3.58157e-07	2.46148e-06	0	0.185	0	0	0.398	0	0	0	0.157	2.441	4.897	2.192	TRINITY_DN52218_c0_g1	hypothetical protein RJ55_08542	143	gi|1057458234|gb|ODA75901.1|hypothetical protein RJ55_08542 [Drechmeria coniospora]	ODA75901	6.86e-22	65.9574	95.1301	94	62	0		0		0		0
TRINITY_DN62551_c0_g1	NE1	NE2	4.2526	-0.162762	2.83299e-08	2.46492e-07	0	0.087	0	0	0.185	0	0	0.076	0	1.714	1.242	1.49	TRINITY_DN62551_c0_g1	ornithine monooxygenase	332	gi|1028904116|gb|OAL06365.1|hypothetical protein IQ06DRAFT_323349 [Stagonospora sp. SRC1lsM3a]	OAL06365	1.96e-164	82.2289	478.789	332	273	0		0		0		0
TRINITY_DN42470_c0_g1	NE1	NE2	4.25116	0.589646	1.65e-11	2.69172e-10	0	0	0	0	0.27	0	0	0	0	2.052	2.259	1.608	TRINITY_DN42470_c0_g1	siderophore iron transporter mirB	455	gi|1028904085|gb|OAL06334.1|siderophore iron transporter-like protein mirB [Stagonospora sp. SRC1lsM3a]	OAL06334	0	86.5934	728.398	455	394	0		0		0		0
TRINITY_DN19143_c0_g1	NE1	NE2	4.24917	0.26239	2.91275e-10	3.71296e-09	0	0	0	0	0.654	0.358	0	0	0	5.817	8.26	8.701	TRINITY_DN19143_c0_g1	lipid binding	127	gi|1029182011|gb|OAL46587.1|hypothetical protein IQ07DRAFT_155694 [Pyrenochaeta sp. DS3sAY3a]	OAL46587	8.52e-74	100	248.054	127	127	0		0		1	100	0
TRINITY_DN38897_c2_g1	NE1	NE2	4.24536	1.97755	1.22191e-16	3.96875e-15	0	0.977	0.528	0	2.118	0.218	0.377	0.692	0.663	16.101	16.52	18.705	TRINITY_DN38897_c2_g1	---NA---	162	No Blast Hit							0		0		0		0
TRINITY_DN36440_c0_g4	NE1	NE2	4.24418	1.97185	6.06361e-17	2.04939e-15	0	0.293	0	0.226	2.502	0	0.435	0.194	0.613	17.538	19.193	19.983	TRINITY_DN36440_c0_g4 No TRANSDECODER pass										0		0		0		0
TRINITY_DN36364_c0_g2	NE1	NE2	4.23691	4.20236	6.18935e-11	8.93468e-10	0.193	3.584	0.361	0.824	11.302	1.011	3.152	0.742	2.303	98.337	82.824	92.253	TRINITY_DN36364_c0_g2	chaperone heat shock Hsp12	116	gi|1028892751|gb|OAK95021.1|hypothetical protein IQ06DRAFT_352762 [Stagonospora sp. SRC1lsM3a]	OAK95021	9.23e-44	89.8876	150.214	89	80	0		0		0		0
TRINITY_DN15544_c0_g1	NE1	NE2	4.23595	0.243651	2.07332e-10	2.69151e-09	0	0.195	0	0.399	0.199	0	0	0	0	5.514	4.035	4.35	TRINITY_DN15544_c0_g1 No TRANSDECODER pass										0		0		0		0
TRINITY_DN32193_c0_g1	NE1	NE2	4.23489	0.844354	1.56929e-13	3.38899e-12	6.885	5.984	7.151	0	0.299	0.077	3.993	4.184	12.519	2.121	2.707	2.937	TRINITY_DN32193_c0_g1	phosphomethylethanolamine N-methyltransferase isoform X1	243	gi|731369517|ref|XP_010655490.1|PREDICTED: phosphomethylethanolamine N-methyltransferase isoform X1 [Vitis vinifera]gi|731369521|ref|XP_010655528.1|PREDICTED: phosphomethylethanolamine N-methyltransferase isoform X1 [Vitis vinifera]	XP_010655490, XP_010655528	4e-165	99.1342	478.019	231	229	0		0		0		1	99.1342
TRINITY_DN43431_c0_g1	NE1	NE2	4.22701	0.245018	5.06761e-09	5.18249e-08	0	0	0	0	0.341	0.192	0	0	0.282	5.696	2.673	3.309	TRINITY_DN43431_c0_g1	uncharacterized protein RSE6_05722	114	gi|1092148592|emb|CZT45415.1|uncharacterized protein RSE6_05722 [Rhynchosporium secalis]gi|1092167421|emb|CZS89152.1|uncharacterized protein RAG0_00589 [Rhynchosporium agropyri]gi|1092179703|emb|CZS88664.1|uncharacterized protein RCO7_04455 [Rhynchosporium commune]	CZT45415, CZS89152, CZS88664	3.26e-40	82.4561	141.739	114	94	0		0		0		0
TRINITY_DN20418_c0_g2	NE1	NE2	4.20649	1.82753	1.19126e-17	4.38688e-16	0	0.369	0	0	2.132	0.525	0	0	0	18.092	20.478	16.69	TRINITY_DN20418_c0_g2	hypothetical protein H072_6819	116	gi|748509784|ref|XP_011112598.1|hypothetical protein H072_6819 [Dactylellina haptotyla CBS 200.50]gi|526198221|gb|EPS39397.1|hypothetical protein H072_6819 [Dactylellina haptotyla CBS 200.50]	XP_011112598, EPS39397	1.01e-20	80.8219	91.2781	73	59	0		0		0		0
TRINITY_DN10423_c0_g1	NE1	NE2	4.19689	-0.211591	4.79937e-08	3.97865e-07	0	0.586	0	0.292	0	0	0	0	1.127	2.528	2.535	2.014	TRINITY_DN10423_c0_g1	pyridoxamine 5 -phosphate oxidase	188	gi|1069177840|ref|XP_018071274.1|hypothetical protein LY89DRAFT_645950 [Phialocephala scopiformis]gi|972540297|gb|KUJ16919.1|hypothetical protein LY89DRAFT_645950 [Phialocephala scopiformis]	XP_018071274, KUJ16919	6.81e-97	85.5615	292.738	187	160	0		0		0		0
TRINITY_DN31128_c1_g1	NE1	NE2	4.19451	-0.210963	1.16738e-07	8.88811e-07	0.221	4.073	0.426	0.226	0.256	0	2.137	2.404	2.66	4.302	4.363	2.497	TRINITY_DN31128_c1_g1	---NA---	109	No Blast Hit							0		0		0		0
TRINITY_DN168_c0_g1	NE1	NE2	4.19164	0.207588	6.14944e-10	7.41128e-09	0	0	0	0.638	0.327	0	0	0	0.539	7.116	5.768	8.608	TRINITY_DN168_c0_g1 No TRANSDECODER pass										0		0		0		0
TRINITY_DN1338_c0_g1	NE1	NE2	4.19017	-0.210691	6.52607e-08	5.2519e-07	0	0	0.269	0	0.398	0	0	0	0	2.683	3.544	3.419	TRINITY_DN1338_c0_g1	Nop domain-containing	143	gi|1028901623|gb|OAL03874.1|hypothetical protein IQ06DRAFT_291530 [Stagonospora sp. SRC1lsM3a]	OAL03874	3.28e-78	91.6084	241.121	143	131	0		0		0		0
TRINITY_DN32174_c1_g1	NE1	NE2	4.18447	0.532636	3.03224e-12	5.51441e-11	3.13	3.019	4.28	0.08	0.171	0.09	1.441	1.426	12.022	2.069	1.992	1.76	TRINITY_DN32174_c1_g1	serine carboxypeptidase-like 13	233	gi|225446024|ref|XP_002268517.1|PREDICTED: serine carboxypeptidase-like 17 [Vitis vinifera]gi|297735409|emb|CBI17849.3|unnamed protein product, partial [Vitis vinifera]	XP_002268517, CBI17849	1.89e-169	100	488.804	231	231	0		0		0		1	100
TRINITY_DN12522_c0_g2	NE1	NE2	4.18317	3.94633	3.6901e-47	9.66567e-45	31.24	12.522	27.957	1.343	4.72	2.277	13.247	16.011	19.238	54.484	53.026	58.06	TRINITY_DN12522_c0_g2 No TRANSDECODER pass										0		0		0		0
TRINITY_DN22539_c0_g1	NE1	NE2	4.17689	0.18861	7.7476e-08	6.13014e-07	0.173	0.38	0	0.572	0	0	2.582	0.675	2.245	2.441	3.871	6.365	TRINITY_DN22539_c0_g1	related to UPF0591 membrane	177	gi|156043191|ref|XP_001588152.1|hypothetical protein SS1G_10598 [Sclerotinia sclerotiorum 1980]gi|154694986|gb|EDN94724.1|hypothetical protein SS1G_10598 [Sclerotinia sclerotiorum 1980 UF-70]gi|1095455413|gb|APA12369.1|hypothetical protein sscle_09g071390 [Sclerotinia sclerotiorum 1980 UF-70]	XP_001588152, EDN94724, APA12369	2.87e-98	98.6667	293.508	150	148	0		0		0		0
TRINITY_DN31033_c0_g2	NE1	NE2	4.16632	1.52747	4.0618e-13	8.35512e-12	0	0	0	0	1.521	0.154	0.271	0	0.232	7.263	12.89	12.805	TRINITY_DN31033_c0_g2	---NA---	125	No Blast Hit							0		0		0		0
TRINITY_DN19359_c0_g1	NE1	NE2	4.16599	0.518272	1.31948e-10	1.78272e-09	0	0.163	0	0	0.611	0	0	0	0	4.363	5.837	3.859	TRINITY_DN19359_c0_g1	hypothetical protein	185	gi|1098433117|ref|WP_071212431.1|hypothetical protein [Acinetobacter baumannii]gi|1096328978|gb|OIC24783.1|hypothetical protein A7L22_18955 [Acinetobacter baumannii]	WP_071212431, OIC24783	1.74e-09	64.8649	62.3882	74	48	0		0		0		0
TRINITY_DN27219_c0_g1	NE1	NE2	4.16409	2.20311	4.21575e-17	1.44134e-15	1.579	6.799	0.639	0.253	4.393	0.806	3.239	7.879	9.47	34.193	25.461	20.211	TRINITY_DN27219_c0_g1	---NA---	124	No Blast Hit							0		0		0		0
TRINITY_DN13113_c0_g1	NE1	NE2	4.1576	-0.235276	3.46046e-07	2.38632e-06	0	0.174	0	0	0.341	0	0.329	0	0.282	3.073	1.63	3.182	TRINITY_DN13113_c0_g1 No TRANSDECODER pass										0		0		0		0
TRINITY_DN31339_c0_g3	NE1	NE2	4.14816	0.503377	4.08808e-11	6.10206e-10	0	0	0	0	0.91	0	0	0	0	5.886	6.363	6.669	TRINITY_DN31339_c0_g3	hypothetical protein IQ06DRAFT_337533	112	gi|1028895763|gb|OAK98023.1|hypothetical protein IQ06DRAFT_337533 [Stagonospora sp. SRC1lsM3a]	OAK98023	6.25e-53	83.0357	179.489	112	93	0		0		0		0
TRINITY_DN7543_c0_g1	NE1	NE2	4.14013	0.171858	2.66532e-09	2.86465e-08	0	0	0	0	0.682	0	0.425	0	0	3.792	5.699	5.104	TRINITY_DN7543_c0_g1 No TRANSDECODER pass										0		0		0		0
TRINITY_DN38781_c1_g2	NE1	NE2	4.13268	-0.261068	1.69915e-07	1.24691e-06	0	4.55	0	0.758	0	0	0	0	0.547	5.99	5.199	3.699	TRINITY_DN38781_c1_g2 No TRANSDECODER pass										0		0		0		0
TRINITY_DN51600_c0_g1	NE1	NE2	4.12566	0.489091	9.25222e-11	1.29531e-09	0	0.282	0	0	0.284	0.32	0.271	0.127	0.116	2.857	4.509	4.553	TRINITY_DN51600_c0_g1 No TRANSDECODER pass										0		0		0		0
TRINITY_DN22418_c0_g1	NE1	NE2	4.12554	-0.260086	1.00206e-07	7.72902e-07	0	0	0	0	0.554	0	0.522	0	0	4.605	4.035	3.656	TRINITY_DN22418_c0_g1	lea domain	137	gi|597588483|ref|XP_007297298.1|lea domain containing protein [Marssonina brunnea f. sp. 'multigermtubi' MB_m1]gi|406859308|gb|EKD12375.1|lea domain containing protein [Marssonina brunnea f. sp. 'multigermtubi' MB_m1]	XP_007297298, EKD12375	3.34e-38	73.0496	139.043	141	103	0		0		0		0
TRINITY_DN2034_c0_g1	NE1	NE2	4.12537	-0.260082	2.73867e-07	1.93039e-06	0	0.304	0	0	0.455	0	0.213	0.194	0	4.432	2.569	2.962	TRINITY_DN2034_c0_g1 No TRANSDECODER pass										0		0		0		0
TRINITY_DN20362_c0_g1	NE1	NE2	4.12273	-0.259572	4.59235e-07	3.09588e-06	0	0.934	0	0	0.242	0.269	1.141	0.607	2.138	3.445	4.984	2.184	TRINITY_DN20362_c0_g1	40S ribosomal S19	162	gi|751756132|gb|KIN04308.1|hypothetical protein OIDMADRAFT_18289 [Oidiodendron maius Zn]	KIN04308	3.99e-91	95.9184	274.633	147	141	0		0		0		0
TRINITY_DN22024_c0_g1	NE1	NE2	4.08867	-0.285321	2.74824e-07	1.93629e-06	0.135	1.173	0.352	0	0.085	0.09	0.377	0.7	0.994	0.84	1.181	1.481	TRINITY_DN22024_c0_g1	---NA---	394	No Blast Hit							0		0		0		0
TRINITY_DN29397_c0_g1	NE1	NE2	4.085	0.934077	5.3204e-14	1.22211e-12	0.048	1.271	0	0.093	0.156	0.051	1.151	0.396	1.044	1.792	1.793	2.319	TRINITY_DN29397_c0_g1	MFS myo-inositol transporter	623	gi|662522479|gb|KEQ79879.1|putative MFS myo-inositol transporter [Aureobasidium pullulans EXF-150]	KEQ79879	0	99.1922	1273.46	619	614	0		0		0		0
TRINITY_DN24031_c0_g1	NE1	NE2	4.08355	2.98056	1.03889e-38	1.78535e-36	1.127	4.996	1.769	0.638	0.725	0.717	6.643	5.703	4.051	13.227	12.718	11.968	TRINITY_DN24031_c0_g1	uncharacterized LOC107803974	371	gi|225450311|ref|XP_002268131.1|PREDICTED: uncharacterized protein LOC100261320 [Vitis vinifera]	XP_002268131	0	100	738.413	360	360	0		0		0		1	100
TRINITY_DN7886_c0_g1	NE1	NE2	4.07585	0.442667	1.91914e-10	2.51182e-09	0	0.076	0	0.066	0.142	0.077	0.213	0.127	0.058	1.775	1.543	2.556	TRINITY_DN7886_c0_g1	beta-Ig-H3 Fasciclin	384	gi|1028898337|gb|OAL00592.1|Fasciclin-domain-containing protein [Stagonospora sp. SRC1lsM3a]	OAL00592	0	91.1458	543.888	384	350	0		0		0		0
TRINITY_DN26150_c0_g1	NE1	NE2	4.07444	0.443185	6.0113e-11	8.6931e-10	1.782	3.15	0.259	0.279	0.299	0.653	3.346	2.286	2.643	8.873	6.13	8.345	TRINITY_DN26150_c0_g1	Uncharacterized protein AUREO_056090	103	gi|1041759099|gb|OBW64326.1|Uncharacterized protein AUREO_056090 [Aureobasidium pullulans]	OBW64326	1.13e-52	100	172.17	85	85	0		0		0		0
TRINITY_DN61771_c0_g1	NE1	NE2	4.06653	-0.312582	2.03932e-06	1.19239e-05	0	0	0	0.253	0	0	0	0	0.108	0.952	2.457	2.133	TRINITY_DN61771_c0_g1 No TRANSDECODER pass										0		0		0		0
TRINITY_DN13192_c0_g1	NE1	NE2	4.06631	-0.312317	9.9232e-07	6.21372e-06	0	1.825	0	0.332	0	0	0	0	0.563	3.393	2.328	1.574	TRINITY_DN13192_c0_g1	hypothetical protein CC84DRAFT_1209747	162	gi|1066295963|ref|XP_018030415.1|hypothetical protein CC84DRAFT_1209747 [Paraphaeosphaeria sporulosa]gi|1027139592|gb|OAG00050.1|hypothetical protein CC84DRAFT_1209747 [Paraphaeosphaeria sporulosa]	XP_018030415, OAG00050	1.13e-40	66.6667	147.517	162	108	0		0		0		0
TRINITY_DN623_c0_g1	NE1	NE2	4.06385	-0.312431	2.18361e-07	1.5698e-06	0	0.119	0	0.226	0	0	0	0.304	0.679	1.731	1.854	1.447	TRINITY_DN623_c0_g1	---NA---	214	No Blast Hit							0		0		0		0
TRINITY_DN16012_c0_g1	NE1	NE2	4.0638	-0.312536	2.69113e-07	1.89893e-06	0	0	0	0.718	0	0	0	0	0	5.67	4.242	5.654	TRINITY_DN16012_c0_g1	Superoxide dismutase	117	gi|597588397|ref|XP_007297255.1|superoxide dismutase Cu-Zn [Marssonina brunnea f. sp. 'multigermtubi' MB_m1]gi|406859434|gb|EKD12500.1|superoxide dismutase Cu-Zn [Marssonina brunnea f. sp. 'multigermtubi' MB_m1]	XP_007297255, EKD12500	8.3e-61	95.098	195.667	102	97	0		0		0		0
TRINITY_DN39855_c0_g1	NE1	NE2	4.05713	-0.311434	4.56918e-07	3.08218e-06	0	0	0	0	0.227	0	0.106	0	0	2.078	1.224	1.667	TRINITY_DN39855_c0_g1	Serine threonine- kinase hal4	257	gi|682420608|gb|KFY90037.1|hypothetical protein V498_06210 [Pseudogymnoascus sp. VKM F-4517 (FW-2822)]	KFY90037	3.27e-94	72.1116	296.204	251	181	0		0		0		0
TRINITY_DN12844_c0_g1	NE1	NE2	4.05697	0.682587	8.37568e-12	1.42954e-10	0	0	0	1.077	0.739	0	2.079	0	0.298	11.859	9.355	14.21	TRINITY_DN12844_c0_g1 No TRANSDECODER pass										0		0		0		0
TRINITY_DN47824_c0_g1	NE1	NE2	4.05691	-0.311515	4.02183e-07	2.73683e-06	0	0	0	0	0.185	0	0	0	0.075	0.961	1.44	1.498	TRINITY_DN47824_c0_g1	polyol transporter 5	372	gi|1095459067|gb|APA16016.1|hypothetical protein sscle_16g107860 [Sclerotinia sclerotiorum 1980 UF-70]	APA16016	0	79.3566	542.732	373	296	0		0		0		0
TRINITY_DN1305_c0_g1	NE1	NE2	4.05641	0.427667	7.04527e-09	6.98079e-08	0	0	0	0.027	0.242	0	0.029	0.025	0	1.368	2.552	1.464	TRINITY_DN1305_c0_g1	monosaccharide transporter	450	gi|1029184589|gb|OAL49158.1|monosaccharide transporter-like protein [Pyrenochaeta sp. DS3sAY3a]	OAL49158	0	91.5743	800.045	451	413	0		0		1	91.5743	0
TRINITY_DN9692_c0_g1	NE1	NE2	4.05483	0.427221	3.48841e-08	2.97229e-07	0	0	0	0	0.896	0	0	0	0	6.094	3.285	8.244	TRINITY_DN9692_c0_g1 No TRANSDECODER pass										0		0		0		0
TRINITY_DN56058_c0_g1	NE1	NE2	4.05209	-0.310568	5.12645e-07	3.41897e-06	0	0	0.12	0	0	0.307	0.126	0	0.224	2.571	1.716	1.54	TRINITY_DN56058_c0_g1	mannan endo-1,4-beta-mannosidase C	248	gi|913887791|emb|CRK18482.1|hypothetical protein BN1723_011586 [Verticillium longisporum]	CRK18482	1.5e-118	78.7755	353.984	245	193	0		0		0		0
TRINITY_DN939_c0_g1	NE1	NE2	4.04961	0.410038	1.85498e-10	2.43433e-09	0	0.901	0	0.306	0	0	0.077	0	0.638	2.104	1.94	1.972	TRINITY_DN939_c0_g1	probable alcohol dehydrogenase (NADP+)	375	gi|1092168274|emb|CZT13534.1|probable alcohol dehydrogenase (NADP+) [Rhynchosporium commune]	CZT13534	0	84.1689	606.29	379	319	0		0		0		0
TRINITY_DN31339_c0_g1	NE1	NE2	4.03963	1.67934	4.67643e-17	1.59214e-15	0	0.728	0.083	0	1.223	0.307	0.358	0.329	0.762	6.189	6.596	6.432	TRINITY_DN31339_c0_g1	hypothetical protein	192	gi|1098433117|ref|WP_071212431.1|hypothetical protein [Acinetobacter baumannii]gi|1096328978|gb|OIC24783.1|hypothetical protein A7L22_18955 [Acinetobacter baumannii]	WP_071212431, OIC24783	1.63e-06	68.254	53.9138	63	43	0		0		0		0
TRINITY_DN23280_c0_g1	NE1	NE2	4.03675	0.411978	5.9691e-11	8.63592e-10	0	0	0	0.146	0.156	0.333	0	0	0.373	3.272	4.061	4.266	TRINITY_DN23280_c0_g1	---NA---	192	No Blast Hit							0		0		0		0
TRINITY_DN3337_c0_g1	NE1	NE2	4.03552	0.670129	5.07835e-10	6.20327e-09	0	0	0	0.08	0.327	0	0	0	0	1.913	2	3.656	TRINITY_DN3337_c0_g1	L-ornithine 5-monooxygenase (L-ornithine N(5)-oxygenase)	370	gi|1028898521|gb|OAL00776.1|L-ornithine 5-monooxygenase (L-ornithine N(5)-oxygenase) [Stagonospora sp. SRC1lsM3a]	OAL00776	0	95.6757	709.523	370	354	0		0		0		0
TRINITY_DN28207_c1_g1	NE1	NE2	3.99526	1.50506	3.92016e-15	1.0394e-13	0	0.141	0.13	0.292	1.18	0	0	0	0	10.18	7.725	8.591	TRINITY_DN28207_c1_g1	hypothetical protein CC77DRAFT_711174	164	gi|1070546410|ref|XP_018388760.1|hypothetical protein CC77DRAFT_711174 [Alternaria alternata]gi|1027162968|gb|OAG23339.1|hypothetical protein CC77DRAFT_711174 [Alternaria alternata]	XP_018388760, OAG23339	1.19e-77	89.5105	240.736	143	128	1	89.5105	0		0		0
TRINITY_DN41404_c0_g1	NE1	NE2	3.99231	-0.365806	6.23052e-07	4.08906e-06	0	0.771	0	0.226	0	0	0	0	0.555	1.298	1.423	1.845	TRINITY_DN41404_c0_g1	alpha beta-Hydrolase	274	gi|1092179014|emb|CZS91264.1|related to dienelactone hydrolase family protein [Rhynchosporium commune]	CZS91264	1.2e-106	71.3287	323.939	286	204	0		0		0		0
TRINITY_DN297_c0_g2	NE1	NE2	3.98931	-0.365084	4.98441e-07	3.33251e-06	0	0.673	0	0.093	0.1	0	0.097	0	0.572	1.653	1.242	1.109	TRINITY_DN297_c0_g2 No TRANSDECODER pass										0		0		0		0
TRINITY_DN1581_c0_g2	NE1	NE2	3.98586	-0.364622	4.35174e-07	2.94652e-06	0	0	0	0	0.355	0	0	0	0.149	2.58	2.216	2.344	TRINITY_DN1581_c0_g2	cyanate hydratase	209	gi|169615252|ref|XP_001801042.1|hypothetical protein SNOG_10782 [Parastagonospora nodorum SN15]gi|160702921|gb|EAT82176.2|hypothetical protein SNOG_10782 [Parastagonospora nodorum SN15]	XP_001801042, EAT82176	2.09e-108	88.7755	322.783	196	174	0		0		0		0
TRINITY_DN20045_c0_g1	NE1	NE2	3.9721	0.616858	1.55997e-11	2.5551e-10	0	0	0.139	0.08	0.327	0	0	0	0	2.19	2.526	2.632	TRINITY_DN20045_c0_g1	pheromone-regulated multispanning membrane	367	gi|1028895718|gb|OAK97978.1|hypothetical protein IQ06DRAFT_26923 [Stagonospora sp. SRC1lsM3a]	OAK97978	1.32e-179	83.6512	530.406	367	307	0		0		0		0
TRINITY_DN44766_c0_g1	NE1	NE2	3.96671	1.03052	2.32829e-13	4.91057e-12	0.52	1.749	1.149	0.12	0.355	0.397	1.247	1.459	1.781	4.138	5.027	5.882	TRINITY_DN44766_c0_g1 No TRANSDECODER pass										0		0		0		0
TRINITY_DN16828_c0_g1	NE1	NE2	3.95662	-0.393102	1.99457e-06	1.16875e-05	0	0.456	0.204	0.226	0	0	1.006	0.304	1.259	1.965	0.983	1.676	TRINITY_DN16828_c0_g1	cucumber peeling cupredoxin-like	287	gi|147832961|emb|CAN66123.1|hypothetical protein VITISV_023424 [Vitis vinifera]	CAN66123	0	100	535.798	287	287	0		0		0		1	100
TRINITY_DN2492_c0_g1	NE1	NE2	3.95588	-0.39296	9.17318e-07	5.79209e-06	0	0.337	0	0.346	0	0	0	0	0.29	2.779	2.406	1.803	TRINITY_DN2492_c0_g1	amino-acid permease inda1	210	gi|996583004|gb|KXH29370.1|amino acid permease [Colletotrichum simmondsii]	KXH29370	3.13e-103	88.5167	322.013	209	185	0		0		0		0
TRINITY_DN2557_c0_g1	NE1	NE2	3.94906	-0.391773	3.46151e-06	1.93245e-05	0.183	1.216	0.361	0	0.426	0	1.586	0.54	0.514	3.489	3.276	1.49	TRINITY_DN2557_c0_g1	---NA---	105	No Blast Hit							0		0		0		0
TRINITY_DN11127_c0_g1	NE1	NE2	3.94903	-0.391776	3.77526e-06	2.09043e-05	0	0	0	0	0.512	0	0	0.219	0.207	3.74	4.406	1.828	TRINITY_DN11127_c0_g1	stress-responsive ish1	155	gi|169609829|ref|XP_001798333.1|hypothetical protein SNOG_08006 [Parastagonospora nodorum SN15]gi|160701923|gb|EAT84282.2|hypothetical protein SNOG_08006 [Parastagonospora nodorum SN15]	XP_001798333, EAT84282	2.31e-75	95.935	243.047	123	118	0		0		0		0
TRINITY_DN11126_c0_g1	NE1	NE2	3.94825	-0.392104	1.01141e-06	6.32107e-06	0	0.185	0	0	0.37	0	0	0	0.307	2.155	2.156	3.064	TRINITY_DN11126_c0_g1	hypothetical protein IQ06DRAFT_293547	199	gi|1028899210|gb|OAL01464.1|hypothetical protein IQ06DRAFT_293547 [Stagonospora sp. SRC1lsM3a]	OAL01464	8.55e-98	95.092	294.278	163	155	0		0		0		0
TRINITY_DN15742_c0_g1	NE1	NE2	3.94562	-0.391616	1.75437e-06	1.04095e-05	0	0.163	0	0	0.171	0.179	0	0	0.273	1.402	2.992	2.234	TRINITY_DN15742_c0_g1	bet v1	152	gi|615412336|ref|XP_007583906.1|putative bet v1-like protein [Neofusicoccum parvum UCRNP2]gi|485923452|gb|EOD48616.1|putative bet v1-like protein [Neofusicoccum parvum UCRNP2]	XP_007583906, EOD48616	5.6e-81	89.3333	248.44	150	134	0		0		0		0
TRINITY_DN26384_c0_g1	NE1	NE2	3.9435	0.0144109	1.26451e-08	1.18498e-07	0	0	0	0.306	0.313	0.345	0	0	0.257	4.96	7.346	4.968	TRINITY_DN26384_c0_g1	TPA_exp: ubiquitin	132	gi|1058166070|gb|JAS86683.1|hypothetical protein g.20612, partial [Homalodisca liturata]	JAS86683	4.47e-87	100	263.077	132	132	0		0		0		0
TRINITY_DN22520_c0_g1	NE1	NE2	3.92309	-0.00730285	5.50557e-08	4.49977e-07	0	0.467	0	0.239	0.114	0	0.116	0.101	0.199	2.986	1.992	1.583	TRINITY_DN22520_c0_g1	Vacuolar protease A	233	gi|1092151414|emb|CZT42661.1|aspartic proteinase, pepstatin-sensitive [Rhynchosporium secalis]gi|1092174106|emb|CZT01354.1|aspartic proteinase, pepstatin-sensitive [Rhynchosporium commune]	CZT42661, CZT01354	1.98e-136	91.1017	402.134	236	215	0		0		0		0
TRINITY_DN38971_c0_g1	NE1	NE2	3.91347	-0.00614373	1.58893e-08	1.462e-07	0	0.163	0	0	0.341	0.192	0.493	0	0.141	3.61	2.526	3.352	TRINITY_DN38971_c0_g1	lipid binding	148	gi|1028903308|gb|OAL05557.1|hypothetical protein IQ06DRAFT_332022 [Stagonospora sp. SRC1lsM3a]	OAL05557	1.21e-51	77.5758	187.193	165	128	0		0		0		0
TRINITY_DN43101_c0_g1	NE1	NE2	3.91056	-0.420305	1.6147e-05	7.80437e-05	2.6	2.856	2.983	0.066	0	0.077	1.557	1.603	6.264	0.857	0.362	1.396	TRINITY_DN43101_c0_g1	laccase-9 isoform X1	484	gi|296085581|emb|CBI29313.3|unnamed protein product, partial [Vitis vinifera]	CBI29313	0	99.7934	1003.43	484	483	0		0		0		1	99.7934
TRINITY_DN15953_c0_g1	NE1	NE2	3.8982	1.43151	7.17642e-16	2.11516e-14	29.111	15.15	34.126	0.332	1.038	2.265	13.324	6.538	14.151	20.801	19.038	18.231	TRINITY_DN15953_c0_g1 No TRANSDECODER pass										0		0		0		0
TRINITY_DN24717_c0_g1	NE1	NE2	3.89799	1.29234	4.34908e-13	8.89535e-12	0.501	1.955	0.5	0	2.019	0.653	0.735	0.245	0.24	15.469	11.597	16.292	TRINITY_DN24717_c0_g1 No TRANSDECODER pass										0		0		0		0
TRINITY_DN17189_c0_g1	NE1	NE2	3.88767	-0.0278471	1.07832e-07	8.26817e-07	0	0	0	0	0.483	0	0	0	0	3.229	2.043	3.487	TRINITY_DN17189_c0_g1 No TRANSDECODER pass										0		0		0		0
TRINITY_DN26998_c0_g3	NE1	NE2	3.88427	2.94718	1.70114e-30	1.87298e-28	2.109	15.954	1.695	0.957	1.962	2.329	11.69	8.731	10.042	30.895	22.78	28.7	TRINITY_DN26998_c0_g3	heavy metal-associated isoprenylated plant 3	126	gi|359495537|ref|XP_003635015.1|PREDICTED: uncharacterized protein LOC100853073 [Vitis vinifera]gi|297741791|emb|CBI33096.3|unnamed protein product, partial [Vitis vinifera]	XP_003635015, CBI33096	2.25e-84	100	254.988	126	126	0		0		0		1	100
TRINITY_DN36534_c3_g1	NE1	NE2	3.87735	1.85091	8.30686e-20	3.8434e-18	0.819	0.261	1.51	0.399	1.493	0.742	2.214	0.709	2.237	11.764	10.269	12.044	TRINITY_DN36534_c3_g1	germin 2-1	100	gi|147835077|emb|CAN70189.1|hypothetical protein VITISV_016562 [Vitis vinifera]	CAN70189	1.96e-60	99	196.052	100	99	0		0		0		1	99
TRINITY_DN33348_c0_g1	NE1	NE2	3.8771	1.11992	2.7769e-11	4.31549e-10	0	0.141	0.12	0	1.137	0	0	0	0.116	7.245	6.225	5.493	TRINITY_DN33348_c0_g1	---NA---	201	No Blast Hit							0		0		0		0
TRINITY_DN4570_c0_g1	NE1	NE2	3.87574	-0.448709	3.00111e-06	1.69406e-05	0	0	0	0.279	0.284	0	0.271	0	0	4.709	3.535	2.302	TRINITY_DN4570_c0_g1	Glyceraldehyde-3-phosphate dehydrogenase	143	gi|380472849|emb|CCF46579.1|glyceraldehyde 3-phosphate dehydrogenase [Colletotrichum higginsianum]	CCF46579	4.8e-83	96.4029	253.832	139	134	0		0		0		0
TRINITY_DN31390_c1_g2	NE1	NE2	3.87501	1.26579	4.63529e-16	1.40312e-14	0	3.399	0.241	0.798	0.81	0.896	0.512	0.472	1.566	12.379	13.433	14.456	TRINITY_DN31390_c1_g2 No TRANSDECODER pass										0		0		0		0
TRINITY_DN31745_c0_g2	NE1	NE2	3.8725	-0.448477	1.89433e-06	1.11585e-05	0.27	1.52	0.269	0.306	0	0.345	0.89	0.413	0	2.952	5.035	3.969	TRINITY_DN31745_c0_g2	heat shock	132	gi|148277193|dbj|BAF62730.1|heat shock protein 70, partial [Paracoccidioides brasiliensis]	BAF62730	2.52e-86	99.2424	263.462	132	131	0		0		0		0
TRINITY_DN14015_c0_g1	NE1	NE2	3.87184	-0.448092	9.43885e-06	4.79696e-05	0	0.478	0.287	0	0.327	0	0	0	0.133	2.753	2.406	1.007	TRINITY_DN14015_c0_g1 No TRANSDECODER pass										0		0		0		0
TRINITY_DN23797_c0_g1	NE1	NE2	3.8714	-0.448312	2.4596e-06	1.41469e-05	0	1.151	1.047	0	0.341	0	1.131	0.886	0.423	2.666	1.604	2.074	TRINITY_DN23797_c0_g1	PREDICTED: uncharacterized protein LOC104878916	113	gi|731370793|ref|XP_010648150.1|PREDICTED: uncharacterized protein LOC104878916 [Vitis vinifera]	XP_010648150	3e-75	100	230.72	113	113	0		0		0		1	100
TRINITY_DN20113_c0_g1	NE1	NE2	3.86919	-0.448003	1.24878e-06	7.64284e-06	0	0	0	0	0.313	0.345	0.3	0	0	3.618	3.621	4.494	TRINITY_DN20113_c0_g1	hypothetical protein M7I_6415	131	gi|361125810|gb|EHK97832.1|hypothetical protein M7I_6415 [Glarea lozoyensis 74030]	EHK97832	9.12e-69	91.6031	233.032	131	120	0		0		0		0
TRINITY_DN7520_c0_g1	NE1	NE2	3.8662	-0.0503208	1.96604e-08	1.77529e-07	0	0	0	0.133	0.071	0	0.377	0.295	0.663	1.333	1.052	1.168	TRINITY_DN7520_c0_g1	GPI-anchored cell wall organization Ecm33	436	gi|1110593253|emb|CZR59631.1|probable sporulation-specific protein 2 precursor [Phialocephala subalpina]	CZR59631	8.63e-124	69.9267	378.252	409	286	0		0		0		0
TRINITY_DN36540_c2_g5	NE1	NE2	3.85949	-0.0491229	1.99878e-08	1.80234e-07	1.512	1.303	3.502	0.226	0	0.345	1.199	1.788	1.756	3.125	2.569	3.072	TRINITY_DN36540_c2_g5 No TRANSDECODER pass										0		0		0		0
TRINITY_DN18955_c0_g1	NE1	NE2	3.85541	0.53469	4.04651e-09	4.22335e-08	0	0	0.259	0	0	1.638	0	0	1.226	7.462	10.269	7.6	TRINITY_DN18955_c0_g1 No TRANSDECODER pass										0		0		0		0
TRINITY_DN17518_c0_g1	NE1	NE2	3.83139	-0.47731	2.24944e-06	1.30374e-05	0	0	0	0	0.426	0	0	0	0.083	2.917	2.388	2.311	TRINITY_DN17518_c0_g1 No TRANSDECODER pass										0		0		0		0
TRINITY_DN23612_c0_g1	NE1	NE2	3.83036	-0.0707648	4.44944e-08	3.7113e-07	0	0.424	0	0	0.441	0.243	1.035	0.186	1.881	3.679	2.94	2.514	TRINITY_DN23612_c0_g1	hypothetical protein SNOG_01958	163	gi|169598314|ref|XP_001792580.1|hypothetical protein SNOG_01958 [Parastagonospora nodorum SN15]gi|111069050|gb|EAT90170.1|hypothetical protein SNOG_01958 [Parastagonospora nodorum SN15]	XP_001792580, EAT90170	2.01e-101	93.8272	303.138	162	152	0		0		0		0
TRINITY_DN56390_c0_g1	NE1	NE2	3.82677	-0.476498	2.48182e-06	1.4252e-05	0	0	0	0	0	0.269	0.232	0.101	0.099	1.506	1.63	1.227	TRINITY_DN56390_c0_g1	unnamed protein product	208	gi|134077750|emb|CAK45791.1|unnamed protein product [Aspergillus niger]	CAK45791	0.000784	46.1538	50.0618	104	48	0		0		0		0
TRINITY_DN21096_c0_g1	NE1	NE2	3.81274	0.489313	2.71696e-10	3.48251e-09	0	0	0	0	1.294	0.358	0	0	0	8.778	10.14	7.592	TRINITY_DN21096_c0_g1 No TRANSDECODER pass										0		0		0		0
TRINITY_DN5122_c0_g2	NE1	NE2	3.81029	0.227148	6.42475e-09	6.40699e-08	0	0	0	0	0.54	0	0	0	0	2.753	3.147	2.412	TRINITY_DN5122_c0_g2	hypothetical protein IQ06DRAFT_271596	187	gi|1028900609|gb|OAL02861.1|hypothetical protein IQ06DRAFT_271596 [Stagonospora sp. SRC1lsM3a]	OAL02861	2.05e-99	87.1658	298.13	187	163	0		0		0		0
TRINITY_DN24348_c0_g1	NE1	NE2	3.81011	0.227209	2.98152e-08	2.57484e-07	0.241	0	0	0	1.123	0	0	0	0.464	5.575	8.217	4.875	TRINITY_DN24348_c0_g1 No TRANSDECODER pass										0		0		0		0
TRINITY_DN10704_c0_g1	NE1	NE2	3.80984	0.227016	1.06922e-08	1.01843e-07	0	0.467	0.139	0	0.64	0	0.155	0	0.133	2.813	3.932	3.716	TRINITY_DN10704_c0_g1 No TRANSDECODER pass										0		0		0		0
TRINITY_DN19930_c0_g3	NE1	NE2	3.80957	0.227399	1.60689e-06	9.61882e-06	0	0	0	0	0.37	0	0	0	0	1.956	3.863	1.185	TRINITY_DN19930_c0_g3	glycine-rich cell wall structural 1	303	gi|169614744|ref|XP_001800788.1|hypothetical protein SNOG_10519 [Parastagonospora nodorum SN15]gi|160702811|gb|EAT81913.2|hypothetical protein SNOG_10519 [Parastagonospora nodorum SN15]	XP_001800788, EAT81913	1.45e-80	63.4731	259.61	334	212	0		0		0		0
TRINITY_DN49905_c0_g1	NE1	NE2	3.79122	-0.507027	3.28522e-06	1.84068e-05	0	0.424	0	0.146	0	0.154	0.135	0.371	0.597	1.956	1.811	1.32	TRINITY_DN49905_c0_g1	#NAME?	235	gi|662525476|gb|KEQ82860.1|NAD(P)-binding protein [Aureobasidium pullulans EXF-150]	KEQ82860	9.54e-170	100	483.411	235	235	0		0		0		0
TRINITY_DN20898_c1_g1	NE1	NE2	3.78952	-0.507058	4.52944e-06	2.46096e-05	0	0	0	0	0.355	0	0	0	0	1.653	2.018	2.514	TRINITY_DN20898_c1_g1 No TRANSDECODER pass										0		0		0		0
TRINITY_DN23649_c0_g1	NE1	NE2	3.78899	0.683787	3.53837e-10	4.42705e-09	0	0.119	0	0.12	0.583	0	0	0	0	4.172	2.673	4.291	TRINITY_DN23649_c0_g1 No TRANSDECODER pass										0		0		0		0
TRINITY_DN4968_c0_g1	NE1	NE2	3.78725	-0.506401	8.69673e-06	4.45255e-05	0	0.348	0	0	0.128	0.141	0.367	0.304	0.58	2.147	1.474	0.948	TRINITY_DN4968_c0_g1 No TRANSDECODER pass										0		0		0		0
TRINITY_DN34558_c1_g2	NE1	NE2	3.77903	0.685512	7.67537e-11	1.09388e-09	0	0.261	0	0	0.469	1.164	0.503	0.456	0.87	8.553	7.458	9.166	TRINITY_DN34558_c1_g2 No TRANSDECODER pass										0		0		0		0
TRINITY_DN2195_c0_g1	NE1	NE2	3.77575	5.03968	2.74672e-62	1.53816e-59	4.911	2.9	4.872	2.313	5.43	4.082	2.601	2.666	8.716	60.18	56.104	57.223	TRINITY_DN2195_c0_g1	auxin-binding ABP19a	208	gi|526117573|ref|NP_001268059.1|germin-like protein 6 precursor [Vitis vinifera]gi|119067559|gb|ABL60875.1|germin-like protein 6 [Vitis vinifera]	NP_001268059, ABL60875	2.48e-144	100	414.075	208	208	0		0		0		1	100
TRINITY_DN39623_c2_g6	NE1	NE2	3.77483	-0.116196	4.15936e-08	3.48725e-07	0	0	0	0.146	0.313	0.307	0	0	0.688	5.021	4.544	4.316	TRINITY_DN39623_c2_g6 No TRANSDECODER pass										0		0		0		0
TRINITY_DN18709_c0_g2	NE1	NE2	3.76832	-0.115344	2.75575e-07	1.94074e-06	0	0	0	0	0.213	0.589	0	0	0	5.488	2.613	4.029	TRINITY_DN18709_c0_g2 No TRANSDECODER pass										0		0		0		0
TRINITY_DN2507_c0_g1	NE1	NE2	3.76372	0.190925	2.65214e-09	2.85142e-08	0	0.315	0	0.106	0.142	0.32	0	0	0.174	3.064	2.181	2.708	TRINITY_DN2507_c0_g1	S-(hydroxymethyl)glutathione dehydrogenase	324	gi|636578453|ref|XP_008020565.1|hypothetical protein SETTUDRAFT_132758 [Setosphaeria turcica Et28A]gi|482814600|gb|EOA91275.1|hypothetical protein SETTUDRAFT_132758 [Setosphaeria turcica Et28A]	XP_008020565, EOA91275	0	92.284	581.252	324	299	0		0		0		0
TRINITY_DN5505_c0_g1	NE1	NE2	3.76124	-0.538353	0.000126597	0.000501752	0.616	0.695	0.371	0.279	0	0	1.624	1.24	0.829	0.45	2.699	1.76	TRINITY_DN5505_c0_g1	hypothetical protein M438DRAFT_265073	209	gi|662530997|gb|KEQ88370.1|hypothetical protein M438DRAFT_265073 [Aureobasidium pullulans EXF-150]	KEQ88370	4.72e-121	100	353.599	172	172	0		0		0		0
TRINITY_DN17259_c0_g1	NE1	NE2	3.75437	0.658286	8.75403e-12	1.4902e-10	2.186	1.227	1.473	0.066	0.213	0.154	0.396	0.793	0.986	2.424	2.061	2.082	TRINITY_DN17259_c0_g1	DMR6-LIKE OXYGENASE 1	377	gi|731400620|ref|XP_010654004.1|PREDICTED: protein DMR6-LIKE OXYGENASE 2 [Vitis vinifera]	XP_010654004	0	100	781.941	377	377	0		0		0		1	100
TRINITY_DN4402_c0_g1	NE1	NE2	3.74709	-0.537196	1.26921e-05	6.27808e-05	0	0.293	0	0	0.597	0	0	0	0.249	4.649	2.173	3.335	TRINITY_DN4402_c0_g1	calcofluor white hypersensitive	137	gi|156043241|ref|XP_001588177.1|predicted protein [Sclerotinia sclerotiorum 1980]gi|154695011|gb|EDN94749.1|predicted protein [Sclerotinia sclerotiorum 1980 UF-70]gi|1095455395|gb|APA12351.1|hypothetical protein sscle_09g071210 [Sclerotinia sclerotiorum 1980 UF-70]	XP_001588177, EDN94749, APA12351	4.06e-49	77.8626	166.392	131	102	0		0		0		0
TRINITY_DN35083_c0_g1	NE1	NE2	3.74523	1.53639	2.24353e-15	6.14936e-14	3.467	3.443	4.224	0.199	1.805	2.354	9.708	8.512	7.274	17.564	22.737	19.195	TRINITY_DN35083_c0_g1 No TRANSDECODER pass										0		0		0		0
TRINITY_DN17040_c0_g1	NE1	NE2	3.74363	-0.138993	2.62333e-07	1.85472e-06	0	0	0.352	0	0.739	0	0.377	0.177	0	5.081	2.949	3.606	TRINITY_DN17040_c0_g1	60S acidic ribosomal P2	102	gi|336273920|ref|XP_003351714.1|60S acidic ribosomal protein P2 [Sordaria macrospora k-hell]gi|380095993|emb|CCC06040.1|unnamed protein product [Sordaria macrospora k-hell]	XP_003351714, CCC06040	8.41e-29	91.0448	111.694	67	61	0		0		0		0
TRINITY_DN37879_c1_g2	NE1	NE2	3.74339	-0.536956	1.3862e-05	6.7991e-05	0	0.195	0	0	0.227	0.218	0.377	0.169	0.166	2.424	1.25	3.081	TRINITY_DN37879_c1_g2 No TRANSDECODER pass										0		0		0		0
TRINITY_DN62980_c0_g1	NE1	NE2	3.74278	-0.139166	8.1788e-07	5.22371e-06	0	0.424	0.296	0	0.27	0	4.883	0.228	0.215	1.671	0.897	1.693	TRINITY_DN62980_c0_g1	peroxidase P7-like	317	gi|147858437|emb|CAN81400.1|hypothetical protein VITISV_038539 [Vitis vinifera]	CAN81400	0	99.6845	642.114	317	316	0		0		0		1	99.6845
TRINITY_DN14308_c0_g1	NE1	NE2	3.74128	0.172516	2.95969e-07	2.07178e-06	0	0	0	0	0.426	0	0	0	0.663	2.848	2.587	1.346	TRINITY_DN14308_c0_g1	major allergen Pru ar 1	120	gi|225431840|ref|XP_002273982.1|PREDICTED: major allergen Pru ar 1 [Vitis vinifera]gi|296083303|emb|CBI22939.3|unnamed protein product, partial [Vitis vinifera]	XP_002273982, CBI22939	6.27e-34	100	127.102	62	62	0		0		0		1	100
TRINITY_DN33934_c0_g1	NE1	NE2	3.7235	2.86743	2.55972e-21	1.39966e-19	0.337	3.486	0.269	1.223	2.004	0.115	6.556	0.894	3.414	16.352	16.572	15.429	TRINITY_DN33934_c0_g1	cysteine-rich repeat secretory 38-like	242	gi|225447360|ref|XP_002274668.1|PREDICTED: cysteine-rich repeat secretory protein 38 [Vitis vinifera]	XP_002274668	2.07e-177	99.5868	500.36	242	241	0		0		0		1	99.5868
TRINITY_DN22949_c0_g1	NE1	NE2	3.72026	0.412143	3.82664e-09	4.01581e-08	0	0	0	0	1.009	0	0	0.177	2.146	4.804	5.234	5.341	TRINITY_DN22949_c0_g1 No TRANSDECODER pass										0		0		0		0
TRINITY_DN43925_c0_g1	NE1	NE2	3.71185	-0.569374	2.36255e-05	0.000110189	0	0	0	0.545	0	0	0	0	0	1.74	3.19	4.249	TRINITY_DN43925_c0_g1 No TRANSDECODER pass										0		0		0		0
TRINITY_DN3851_c0_g1	NE1	NE2	3.71061	0.39487	1.24198e-09	1.41691e-08	0	0.326	0	0.651	0	0.179	0.629	0.43	1.64	3.817	4.863	3.893	TRINITY_DN3851_c0_g1 No TRANSDECODER pass										0		0		0		0
TRINITY_DN37731_c0_g1	NE1	NE2	3.70666	-0.568664	6.45069e-06	3.40017e-05	0	0.174	0	0.173	0.171	0	0.164	0	0.29	2.19	1.647	1.964	TRINITY_DN37731_c0_g1	citrate mitochondrial	149	gi|751750739|gb|KIM98920.1|hypothetical protein OIDMADRAFT_166441 [Oidiodendron maius Zn]	KIM98920	2.62e-97	99.3289	301.212	149	148	0		0		0		0
TRINITY_DN31179_c1_g1	NE1	NE2	3.70664	-0.568668	6.43938e-06	3.39476e-05	0	0.586	0	0.292	0.299	0	0	0	0	2.848	3.811	3.411	TRINITY_DN31179_c1_g1 No TRANSDECODER pass										0		0		0		0
TRINITY_DN17961_c0_g1	NE1	NE2	3.69855	0.395944	3.26656e-07	2.2656e-06	0	0.424	0	0	1.024	0	0	0	0.265	3.229	3.578	6.61	TRINITY_DN17961_c0_g1	extracellular SCP domain-containing Pry1	147	gi|1092152779|emb|CZT41440.1|uncharacterized protein RSE6_01180 [Rhynchosporium secalis]	CZT41440	1.63e-10	66.1765	67.781	68	45	0		0		0		0
TRINITY_DN2073_c0_g1	NE1	NE2	3.69688	0.397233	4.10808e-09	4.27936e-08	0	1.206	0.176	0	0.625	0.448	0.387	1.071	0.679	6.025	6.035	3.58	TRINITY_DN2073_c0_g1	probable leucine-rich repeat receptor kinase At1g35710 isoform X1	104	gi|297743680|emb|CBI36563.3|unnamed protein product, partial [Vitis vinifera]	CBI36563	2.11e-63	100	217.624	104	104	0		0		0		1	100
TRINITY_DN5212_c0_g1	NE1	NE2	3.68229	-0.186311	1.40063e-07	1.04773e-06	0	0.348	0.157	0.173	0.185	0.192	0.503	0.152	0.149	2.779	2.595	2.895	TRINITY_DN5212_c0_g1	---NA---	105	No Blast Hit							0		0		0		0
TRINITY_DN16116_c0_g1	NE1	NE2	3.68167	0.113307	2.6334e-08	2.30795e-07	0	1.075	0	0.399	0	0	0	0	0.829	2.207	2	1.845	TRINITY_DN16116_c0_g1	related to stress response rds1p	263	gi|597573909|ref|XP_007290011.1|hypothetical protein MBM_02122 [Marssonina brunnea f. sp. 'multigermtubi' MB_m1]gi|406867131|gb|EKD20170.1|hypothetical protein MBM_02122 [Marssonina brunnea f. sp. 'multigermtubi' MB_m1]	XP_007290011, EKD20170	4.66e-120	76.8061	358.221	263	202	0		0		0		0
TRINITY_DN15597_c0_g1	NE1	NE2	3.67482	0.11432	8.72129e-09	8.47345e-08	0	0.293	0	0.598	0.611	0	0	0	0.249	6.717	6.406	5.315	TRINITY_DN15597_c0_g1 No TRANSDECODER pass										0		0		0		0
TRINITY_DN36364_c0_g1	NE1	NE2	3.67282	-0.185053	8.57624e-07	5.44907e-06	0	0.478	0	0	0	0.819	0	0.852	0	2.831	4.63	4.02	TRINITY_DN36364_c0_g1 No TRANSDECODER pass										0		0		0		0
TRINITY_DN23126_c0_g1	NE1	NE2	3.66674	0.934804	3.45757e-12	6.25289e-11	0	0	0	0.319	0.085	0.269	0	0	0	3.973	3.026	2.539	TRINITY_DN23126_c0_g1	btb poz	329	gi|1029180208|gb|OAL44790.1|hypothetical protein IQ07DRAFT_592072 [Pyrenochaeta sp. DS3sAY3a]	OAL44790	7.47e-178	89	507.679	300	267	0		0		1	89	0
TRINITY_DN64029_c0_g1	NE1	NE2	3.65542	-0.599342	1.40877e-05	6.89939e-05	0	0.272	0	0	0.284	0.307	0.522	0	0	3.463	2.026	3.402	TRINITY_DN64029_c0_g1	hypothetical protein V492_06342, partial	99	gi|682292643|gb|KFY08314.1|hypothetical protein V492_06342, partial [Pseudogymnoascus sp. VKM F-4246]	KFY08314	8.67e-06	66.1765	52.7582	68	45	0		0		0		0
TRINITY_DN6299_c0_g1	NE1	NE2	3.65019	-0.210416	2.89794e-07	2.03162e-06	0	0.489	0	0.253	0.256	0.281	0.725	0	1.259	4.51	3.19	3.893	TRINITY_DN6299_c0_g1 No TRANSDECODER pass										0		0		0		0
TRINITY_DN10228_c0_g1	NE1	NE2	3.64779	0.0948724	5.23825e-08	4.29534e-07	0	0	0	0.239	0.128	0.128	0	0	0	2.406	1.655	3.098	TRINITY_DN10228_c0_g1 No TRANSDECODER pass										0		0		0		0
TRINITY_DN29450_c0_g1	NE1	NE2	3.63922	0.347032	7.60445e-07	4.89579e-06	0.116	0	0.12	0.04	0.142	0.051	0.048	6.706	0	0.727	0.681	1.938	TRINITY_DN29450_c0_g1	hypothetical protein	239	gi|948514595|gb|ALM62226.1|hypothetical protein [Soybean leaf-associated mycoflexivirus 1]	ALM62226	4.56e-147	91.6318	423.32	239	219	0		0		0		0
TRINITY_DN32030_c0_g1	NE1	NE2	3.6355	0.74858	8.52078e-08	6.66719e-07	0	0	0	0	2.275	0	0	0	0.265	15.928	8.139	8.277	TRINITY_DN32030_c0_g1 No TRANSDECODER pass										0		0		0		0
TRINITY_DN16024_c0_g1	NE1	NE2	3.63546	0.348149	9.03387e-09	8.74315e-08	0	0	0	0	0.597	0.435	0.184	0	0	3.921	4.139	6.263	TRINITY_DN16024_c0_g1	membrane associated eicosanoid glutathione metabolism-like domain-containing	167	gi|636764447|ref|XP_008084397.1|hypothetical protein GLAREA_09610 [Glarea lozoyensis ATCC 20868]gi|361126398|gb|EHK98400.1|hypothetical protein M7I_5775 [Glarea lozoyensis 74030]gi|512199656|gb|EPE28489.1|hypothetical protein GLAREA_09610 [Glarea lozoyensis ATCC 20868]	XP_008084397, EHK98400, EPE28489	5.01e-41	69.281	147.517	153	106	0		0		0		0
TRINITY_DN35083_c0_g2	NE1	NE2	3.62734	1.19539	2.87574e-10	3.67154e-09	2.302	2.02	2.316	0.678	0.227	1.778	5.038	2.379	4.234	7.289	14.77	15.607	TRINITY_DN35083_c0_g2	LEAF RUST 10 DISEASE-RESISTANCE LOCUS RECEPTOR-LIKE PROTEIN KINASE-like	126	gi|731437562|ref|XP_010646996.1|PREDICTED: rust resistance kinase Lr10-like isoform X1 [Vitis vinifera]	XP_010646996	1.66e-61	94.4444	211.075	126	119	0		0		0		1	94.4444
TRINITY_DN20616_c0_g1	NE1	NE2	3.62224	-0.235912	4.74005e-07	3.18391e-06	0	0	0	0.479	0.242	0	0	0	0	3.004	3.897	4.029	TRINITY_DN20616_c0_g1	Polyubiquitin	159	gi|309252551|gb|ADO60140.1|ubiquitin, partial [Beauveria bassiana]	ADO60140	5.53e-106	100	314.694	159	159	0		0		0		0
TRINITY_DN5964_c0_g1	NE1	NE2	3.62068	0.547882	1.73474e-08	1.58137e-07	0	0	0	0	0.355	0	0	0	0.05	1.601	2.104	1.329	TRINITY_DN5964_c0_g1	related to lactose permease	463	gi|751753036|gb|KIN01215.1|hypothetical protein OIDMADRAFT_103849 [Oidiodendron maius Zn]	KIN01215	0	86.4224	739.569	464	401	0		0		0		0
TRINITY_DN44821_c0_g1	NE1	NE2	3.61711	0.0762507	1.67064e-08	1.53068e-07	0	0.239	0	0	0.739	0.269	0	0	0.406	4.614	4.88	4.765	TRINITY_DN44821_c0_g1	hypothetical protein TW65_07277	133	gi|909988371|gb|KNG45927.1|hypothetical protein TW65_07277 [Stemphylium lycopersici]	KNG45927	0.000163	56.1798	48.9062	89	50	0		0		0		0
TRINITY_DN37904_c0_g1	NE1	NE2	3.6161	1.96382	3.85231e-18	1.49669e-16	4.459	2.726	9.56	0.226	0.554	0.832	5.56	5.129	3.579	6.458	6.656	7.253	TRINITY_DN37904_c0_g1	annexin D4	186	gi|225449843|ref|XP_002264833.1|PREDICTED: annexin D4-like isoform X1 [Vitis vinifera]	XP_002264833	7.92e-111	97.7011	331.643	174	170	0		0		0		1	97.7011
TRINITY_DN18492_c0_g1	NE1	NE2	3.60884	-0.233704	9.31977e-07	5.87551e-06	0	0	0	0	0	0.512	0	0	1.839	1.498	2.311	1.786	TRINITY_DN18492_c0_g1	endo alpha-1,4 polygalactosaminidase	176	gi|1005230652|gb|KYF95406.1|endo alpha-1,4 polygalactosaminidase [Sorangium cellulosum]gi|1005232345|gb|KYF96699.1|endo alpha-1,4 polygalactosaminidase [Sorangium cellulosum]	KYF95406, KYF96699	3.02e-75	74.5763	237.654	177	132	0		0		0		0
TRINITY_DN21425_c0_g1	NE1	NE2	3.6071	0.890754	7.15374e-09	7.08395e-08	6.616	9.014	7.976	0	1.009	0	4.622	6.192	16.529	5.107	3.544	5.247	TRINITY_DN21425_c0_g1 No TRANSDECODER pass										0		0		0		0
TRINITY_DN16902_c0_g1	NE1	NE2	3.59895	0.31435	2.03521e-08	1.83214e-07	1.175	1.575	1.028	0	0.455	0	1.141	0.818	2.171	1.982	2.25	2.124	TRINITY_DN16902_c0_g1 No TRANSDECODER pass										0		0		0		0
TRINITY_DN14992_c0_g2	NE1	NE2	3.59858	-0.261673	2.39429e-05	0.000111493	2.051	2.15	1.677	0.199	0	0	0	1.645	1.806	0.987	0.612	1.854	TRINITY_DN14992_c0_g2	Zinc-finger domain of monoamine-oxidase A repressor R1 isoform 5	428	gi|225451978|ref|XP_002279849.1|PREDICTED: uncharacterized protein LOC100265236 isoform X1 [Vitis vinifera]	XP_002279849	0	98.1176	841.262	425	417	0		0		0		1	98.1176
TRINITY_DN21540_c0_g1	NE1	NE2	3.59103	1.28394	5.93056e-09	5.95439e-08	0	0	0	0	0.611	0	0.048	0	0	2.701	2.88	2.641	TRINITY_DN21540_c0_g1	dicarboxylic amino acid permease	561	gi|1028897074|gb|OAK99330.1|hypothetical protein IQ06DRAFT_224622 [Stagonospora sp. SRC1lsM3a]	OAK99330	0	92.7046	1011.52	562	521	0		0		0		0
TRINITY_DN31204_c1_g1	NE1	NE2	3.58681	2.11665	2.45208e-17	8.6569e-16	0	0.804	0	1.489	1.294	0.09	0.164	0.228	1.201	10.959	9.312	11.587	TRINITY_DN31204_c1_g1	LEA domain containing	131	gi|1029191452|gb|OAL56011.1|hypothetical protein IQ07DRAFT_639637 [Pyrenochaeta sp. DS3sAY3a]	OAL56011	1.28e-69	99.2366	239.58	131	130	0		0		1	99.2366	0
TRINITY_DN32532_c0_g1	NE1	NE2	3.5828	1.77526	3.64947e-14	8.53998e-13	0	0	0	0.279	2.601	0.461	0	0	0.141	7.297	9.553	6.415	TRINITY_DN32532_c0_g1	elongation factor 1-alpha 1	359	gi|195436557|ref|XP_002066234.1|uncharacterized protein Dwil_GK22048 [Drosophila willistoni]gi|194162319|gb|EDW77220.1|uncharacterized protein Dwil_GK22048 [Drosophila willistoni]	XP_002066234, EDW77220	0	98.8858	717.998	359	355	0		0		0		0
TRINITY_DN14929_c0_g1	NE1	NE2	3.58046	-0.259329	1.1272e-06	6.97627e-06	0	0.565	0.38	0	0.299	0.166	1.373	1.51	0.837	1.818	2.733	1.777	TRINITY_DN14929_c0_g1 No TRANSDECODER pass										0		0		0		0
TRINITY_DN17029_c0_g1	NE1	NE2	3.57357	0.697394	5.2299e-08	4.29174e-07	0	0	0	0	0.952	0	0	0	0	4.519	2.966	5.383	TRINITY_DN17029_c0_g1	mismatched base pair and cruciform dna recognition	204	gi|1028893169|gb|OAK95438.1|hypothetical protein IQ06DRAFT_339734 [Stagonospora sp. SRC1lsM3a]	OAK95438	3.44e-97	92.0904	293.123	177	163	0		0		0		0
TRINITY_DN6371_c0_g1	NE1	NE2	3.57337	-0.666208	0.00011129	0.000446535	0	0.228	0	0.452	0	0	0	0.396	0.945	3.116	0.957	2.81	TRINITY_DN6371_c0_g1	ase inhibitor i13 potato inhibitor i	112	gi|1046771941|gb|OCK80338.1|hypothetical protein K432DRAFT_47400 [Lepidopterella palustris CBS 459.81]	OCK80338	6.2e-37	86.5854	132.109	82	71	0		0		0		0
TRINITY_DN10915_c0_g2	NE1	NE2	3.56953	1.49317	1.94982e-13	4.15552e-12	6.221	11.012	7.837	0.266	1.237	2.469	18.072	18.187	9.967	12.682	18.305	16.309	TRINITY_DN10915_c0_g2 No TRANSDECODER pass										0		0		0		0
TRINITY_DN15462_c0_g1	NE1	NE2	3.56105	0.844165	3.16777e-11	4.83502e-10	0.27	0.912	0	0.226	0.128	0.128	0.735	0.101	0.969	1.887	2.888	1.744	TRINITY_DN15462_c0_g1	AAA-ATPase At3g50940-like	442	gi|1105500118|ref|XP_019077564.1|PREDICTED: AAA-ATPase At3g50940-like [Vitis vinifera]	XP_019077564	0	93.911	759.214	427	401	0		0		0		1	93.911
TRINITY_DN38909_c0_g2	NE1	NE2	3.55856	8.73168	4.58673e-21	2.4706e-19	39.502	333.49	72.615	16.776	70.596	55.196	741.835	483.782	786.43	614.373	590.452	599.919	TRINITY_DN38909_c0_g2	glucan endo-1,3-beta- basic isoform-like	345	gi|163914215|dbj|BAF95876.1|beta 1-3 glucanase [Vitis hybrid cultivar]	BAF95876	0	98.8406	691.804	345	341	0		0		0		0
TRINITY_DN1213_c0_g1	NE1	NE2	3.55768	-0.664253	3.38164e-05	0.000152889	0	1.542	0	0	0	0.499	0.648	0.396	2.991	2.606	1.664	2.548	TRINITY_DN1213_c0_g1	glyoxylate pathway regulator	170	gi|1028892240|gb|OAK94512.1|GPR/FUN34 family protein-like protein [Stagonospora sp. SRC1lsM3a]	OAK94512	2.14e-103	93.5294	311.612	170	159	0		0		0		0
TRINITY_DN24565_c0_g1	NE1	NE2	3.54157	0.28189	3.39171e-07	2.34536e-06	0	0.141	0	0	0	0.793	0.135	0.127	0.24	3.93	2.569	3.394	TRINITY_DN24565_c0_g1	elongation factor 1-alpha	210	gi|813211677|dbj|GAO48339.1|hypothetical protein G7K_2513-t1 [Saitoella complicata NRRL Y-17804]	GAO48339	5.44e-49	69.8198	179.104	222	155	0		0		0		0
TRINITY_DN28578_c0_g1	NE1	NE2	3.52175	1.22259	6.85397e-11	9.82856e-10	0	0.434	0	0.106	1.024	0.128	0.106	0.101	0.282	6.25	4.958	4.841	TRINITY_DN28578_c0_g1	hypothetical protein AC579_3587	209	gi|1002224074|gb|KXT18924.1|hypothetical protein AC579_3587 [Pseudocercospora musae]	KXT18924	8.23e-36	56.71	140.198	231	131	0		0		0		0
TRINITY_DN35453_c1_g1	NE1	NE2	3.51495	3.41008	2.96967e-31	3.49474e-29	0	4.138	0.213	3.337	5.686	3.71	0.648	0.785	4.275	40.252	43.499	45.712	TRINITY_DN35453_c1_g1	---NA---	124	No Blast Hit							0		0		0		0
TRINITY_DN9392_c0_g2	NE1	NE2	3.51478	1.53551	5.5157e-07	3.65612e-06	4.411	3.302	5.28	0	0.952	0	2.765	4.066	3.256	3.194	4.484	4.52	TRINITY_DN9392_c0_g2	transcription factor CYCLOIDEA	388	gi|731417957|ref|XP_010660504.1|PREDICTED: transcription factor CYCLOIDEA [Vitis vinifera]	XP_010660504	0	100	805.823	388	388	0		0		0		1	100
TRINITY_DN112_c0_g1	NE1	NE2	3.50994	-0.310775	3.01727e-06	1.7017e-05	0	0.413	0	0	0.426	0.243	0.406	0	0.174	3.367	2.026	3.512	TRINITY_DN112_c0_g1	60S ribosomal L2	177	gi|156065175|ref|XP_001598509.1|60S ribosomal protein L2 [Sclerotinia sclerotiorum 1980 UF-70]gi|154691457|gb|EDN91195.1|60S ribosomal protein L2 [Sclerotinia sclerotiorum 1980 UF-70]gi|347829188|emb|CCD44885.1|similar to 60S ribosomal protein L8 [Botrytis cinerea T4]gi|472239732|gb|EMR84530.1|putative 60s ribosomal protein l2 protein [Botrytis cinerea BcDW1]gi|1095450846|gb|APA07808.1|hypothetic…	XP_001598509, EDN91195, CCD44885, EMR84530, APA07808	2.22e-120	99.435	353.599	177	176	0		0		0		0
TRINITY_DN25081_c0_g1	NE1	NE2	3.50861	0.24605	1.30667e-08	1.22272e-07	0.106	3.942	0.204	0	0.355	0.269	0.454	0.725	2.941	2.865	2.992	2.065	TRINITY_DN25081_c0_g1 No TRANSDECODER pass										0		0		0		0
TRINITY_DN25873_c0_g1	NE1	NE2	3.49657	1.08192	1.49628e-12	2.83047e-11	0	1.325	2.381	0.532	0.825	1.51	4.138	3.551	1.806	12.275	10.579	12.001	TRINITY_DN25873_c0_g1 No TRANSDECODER pass										0		0		0		0
TRINITY_DN33684_c0_g2	NE1	NE2	3.48103	3.49891	1.57348e-09	1.76169e-08	0	4.192	0	0.239	10.065	4.107	4.458	2.607	2.974	58.318	53.819	60.278	TRINITY_DN33684_c0_g2	chaperone heat shock Hsp12	121	gi|1028896160|gb|OAK98420.1|hypothetical protein IQ06DRAFT_295744 [Stagonospora sp. SRC1lsM3a]	OAK98420	5.19e-51	92.0792	169.088	101	93	0		0		0		0
TRINITY_DN43437_c0_g1	NE1	NE2	3.47567	-0.337514	1.71802e-05	8.27297e-05	0.414	0	0	0	0.725	0	0	0	0	3.991	1.75	3.893	TRINITY_DN43437_c0_g1 No TRANSDECODER pass										0		0		0		0
TRINITY_DN57204_c0_g1	NE1	NE2	3.47273	1.06172	2.45268e-11	3.86339e-10	0.385	1.314	0.787	0.106	0.682	0.371	0.532	1.561	0.837	3.766	4.949	5.4	TRINITY_DN57204_c0_g1	MDIS1-interacting receptor like kinase 2 isoform X1	310	gi|731419415|ref|XP_002276923.2|PREDICTED: MDIS1-interacting receptor like kinase 2-like [Vitis vinifera]	XP_002276923	0	100	642.884	308	308	0		0		0		1	100
TRINITY_DN23667_c0_g1	NE1	NE2	3.46511	0.773854	2.77122e-09	2.96864e-08	0	0.163	0	0	1.223	0.192	0	0.152	0.282	7.055	5.794	4.596	TRINITY_DN23667_c0_g1 No TRANSDECODER pass										0		0		0		0
TRINITY_DN17758_c0_g1	NE1	NE2	3.46214	3.55727	1.29421e-10	1.75222e-09	42.613	64.207	58.887	0.798	6.852	1.049	26.89	26.142	128.77	35.639	33.411	35.395	TRINITY_DN17758_c0_g1 No TRANSDECODER pass										0		0		0		0
TRINITY_DN38143_c0_g3	NE1	NE2	3.46049	2.74261	1.78331e-11	2.89609e-10	0	0.391	0	0.053	1.706	0.525	0.29	0.11	0.82	9.011	7.708	11.274	TRINITY_DN38143_c0_g3	cell surface	167	gi|1092180088|emb|CZS87925.1|uncharacterized protein RCO7_00896 [Rhynchosporium commune]	CZS87925	1.94e-54	74.7059	187.193	170	127	0		0		0		0
[truncated: 3,047 more rows]
