# Supplementary material for: Transcriptome analyses suggest that changes in fungal endophyte lifestyle could be involved in grapevine bud necrosis
Source: Sci Rep. 2020 Jun 11;10:9514. doi: 10.1038/s41598-020-66500-0 (PMC7290027; doi:10.1038/s41598-020-66500-0)
Supplement: Supplementary file 11 — Supplementary Table 10. [file 41598_2020_66500_MOESM11_ESM.xlsx]

## Sheet: matrix.counts.matrix.G1_vs_G3.e
ID_de_novo_assembly	sampleA	sampleB	logFC	logCPM	PValue	FDR	NN1_1	NN1_2	NN1_3	NE1_1	NE1_2	NE1_3	NN2_1	NN2_2	NN2_3	NE2_1	NE2_2	NE2_3	Query name	Sequence desc.	Sequence length	Hit desc.	Hit ACC	E-Value	Similarity	Bit-Score	Alignment length	Positives	Alternaria	similarity_alternaria	mycotymovirus	similarity_mycotymovirus	Pyrenochaeta sp. DS3sAY3a	Similarity_pyrenochaeta	Vitis vinifera	Similarity_Vitis
TRINITY_DN9340_c0_g3	NN1	NN2	10.8727	3.27681	1.1915e-08	3.95569e-05	0	0	0	27.264	0.043	6.244	25.333	11.144	0	16.655	15.847	0	TRINITY_DN9340_c0_g3	solute carrier family 25 member 44-like	353	gi|731401945|ref|XP_010654484.1|PREDICTED: solute carrier family 25 member 44-like [Vitis vinifera]	XP_010654484	0	98.324	712.99	358	352	0		0		0		1	98.324
TRINITY_DN32983_c0_g1	NN1	NN2	9.86304	2.32751	9.80664e-09	3.95569e-05	0	0	0	0	0	1.689	0	3.956	3.687	0	0	1.117	TRINITY_DN32983_c0_g1	intracellular transport USO1	916	gi|731379358|ref|XP_010660910.1|PREDICTED: myosin-9 isoform X2 [Vitis vinifera]	XP_010660910	0	99.7817	1821.59	916	914	0		0		0		1	99.7817
TRINITY_DN22259_c0_g1	NN1	NN2	9.65945	2.12161	5.03189e-07	0.000660889	0	0	0	0	0	0	0	29.466	2.61	0	0	0	TRINITY_DN22259_c0_g1	replicase	298	gi|923717447|gb|ALB35654.1|replication-associated polyprotein [Grapevine rupestris stem pitting-associated virus]	ALB35654	0	99.3289	603.208	298	296	0		0		0		0
TRINITY_DN2100_c0_g1	NN1	NN2	9.24931	1.73029	9.52587e-22	2.50226e-17	0	0	0	0	0.839	0	0.629	1.814	1.259	0	0	0	TRINITY_DN2100_c0_g1	transcriptional elongation regulator MINIYO	999	gi|731382735|ref|XP_010646386.1|PREDICTED: transcriptional elongation regulator MINIYO isoform X2 [Vitis vinifera]	XP_010646386	0	100	2060.8	995	995	0		0		0		1	100
TRINITY_DN19507_c0_g2	NN1	NN2	9.07226	1.52379	2.12199e-07	0.000368446	0	0	0	5.65	0	2.917	3.462	1.712	0	3.54	3.57	2.201	TRINITY_DN19507_c0_g2	probable apyrase 7	770	gi|147804659|emb|CAN73342.1|hypothetical protein VITISV_042406 [Vitis vinifera]	CAN73342	0	99.8701	1582.77	770	769	0		0		0		1	99.8701
TRINITY_DN16933_c0_g1	NN1	NN2	8.50096	1.02843	9.93529e-20	1.3049e-15	0	0	0	0	0	0	1.17	1.704	1.483	2.043	0.707	0.135	TRINITY_DN16933_c0_g1	probable LRR receptor-like serine threonine- kinase At3g47570	904	gi|731408511|ref|XP_010656878.1|PREDICTED: probable LRR receptor-like serine/threonine-protein kinase At3g47570 [Vitis vinifera]	XP_010656878	0	99.6648	1786.54	895	892	0		0		0		1	99.6648
TRINITY_DN22522_c0_g3	NN1	NN2	8.35298	0.926354	4.24737e-07	0.000599541	0	0	0	0	0	0.307	0	3.172	5.129	7.955	13.14	8.337	TRINITY_DN22522_c0_g3	EARLY FLOWERING 3	359	gi|147799470|emb|CAN70608.1|hypothetical protein VITISV_040198 [Vitis vinifera]	CAN70608	0	100	721.079	345	345	0		0		0		1	100
TRINITY_DN33929_c1_g1	NN1	NN2	7.18392	-0.122538	1.17576e-09	7.72122e-06	0	0	0.028	0.505	0	0	1.296	1.189	1.715	1.108	0	0	TRINITY_DN33929_c1_g1 No TRANSDECODER pass										0		0		0		0
TRINITY_DN12016_c0_g2	NN1	NN2	6.60396	-0.587915	4.33656e-07	0.000599541	0	0	0	3.057	1.692	0	1.595	0.86	1.491	0	1.293	0	TRINITY_DN12016_c0_g2	isocitrate dehydrogenase [NAD] regulatory subunit mitochondrial isoform X2	216	gi|1105487601|ref|XP_019075137.1|PREDICTED: isocitrate dehydrogenase [NAD] regulatory subunit 1, mitochondrial [Vitis vinifera]	XP_019075137	5.39e-153	98.1818	442.58	220	216	0		0		0		1	98.1818
TRINITY_DN24453_c0_g1	NN1	NN2	5.57662	1.66929	5.43686e-09	2.85631e-05	0	0.586	0	0.718	1.919	3.826	20.982	3.982	3.588	6.189	7.312	5.104	TRINITY_DN24453_c0_g1 No TRANSDECODER pass										0		0		0		0
TRINITY_DN1907_c0_g1	NN1	NN2	4.65652	0.0531287	1.80343e-07	0.000338375	0	0.13	0	0	0	0	1.692	1.434	0.679	0	0.069	0	TRINITY_DN1907_c0_g1	ATP-binding Cassette (ABC) Superfamily	461	gi|566025485|gb|ETI48396.1|hypothetical protein F443_07570 [Phytophthora parasitica P1569]	ETI48396	0	95.4348	880.167	460	439	0		0		0		0
TRINITY_DN36167_c0_g1	NN1	NN2	-2.55215	4.58602	5.59052e-07	0.000699295	4.594	43.507	24.223	3.775	3.355	2.956	3.094	3.096	4.839	4.38	3.544	3.859	TRINITY_DN36167_c0_g1	4-coumarate-- ligase-like 9	481	gi|225425844|ref|XP_002265545.1|PREDICTED: 4-coumarate--CoA ligase-like 9 [Vitis vinifera]gi|297738374|emb|CBI27575.3|unnamed protein product, partial [Vitis vinifera]	XP_002265545, CBI27575	0	100	950.658	463	463	0		0		0		1	100
TRINITY_DN34954_c0_g2	NN1	NN2	-6.75345	-0.514845	6.13655e-08	0.000146541	1.146	0.988	1.195	1.329	2.203	0.192	0	0	0	2.242	3.526	2.302	TRINITY_DN34954_c0_g2 No TRANSDECODER pass										0		0		0		0
TRINITY_DN4411_c0_g2	NN1	NN2	-6.83365	-0.456329	4.71144e-08	0.00012376	1.339	1.553	0.954	0	0.014	1.497	0	0	0	0	0	0.846	TRINITY_DN4411_c0_g2	hypothetical protein VITISV_027732	126	gi|147842551|emb|CAN69675.1|hypothetical protein VITISV_027732 [Vitis vinifera]	CAN69675	1.75e-86	100	266.929	126	126	0		0		0		1	100
TRINITY_DN36935_c4_g7	NN1	NN2	-7.20064	-0.159768	1.20472e-08	3.95569e-05	1.194	2.226	3.094	2.233	3.014	4.363	0	0	0	0	0	0	TRINITY_DN36935_c4_g7	methyl- -binding domain-containing 9 isoform X2	177	gi|1104513422|ref|XP_019075884.1|PREDICTED: methyl-CpG-binding domain-containing protein 9 isoform X2 [Vitis vinifera]	XP_019075884	4.55e-115	100	371.318	177	177	0		0		0		1	100
TRINITY_DN61581_c0_g3	NN1	NN2	-8.51626	0.996458	3.67315e-16	3.21621e-12	1.82	4.844	3.779	0	0	0	0	0	0	0	0	0	TRINITY_DN61581_c0_g3	Phospholipase A2 family isoform 1	240	gi|225436652|ref|XP_002280404.1|PREDICTED: uncharacterized protein LOC100267192 [Vitis vinifera]gi|296083861|emb|CBI24249.3|unnamed protein product, partial [Vitis vinifera]	XP_002280404, CBI24249	1.37e-176	100	498.434	240	240	0		0		0		1	100
